# Supplementary material for: Transcriptomic Sequencing and Co-Expression Network Analysis on Key Genes and Pathways Regulating Nitrogen Use Efficiency in Myriophyllum aquaticum
Source: Int J Mol Sci. 2019 Mar 29;20(7):1587. doi: 10.3390/ijms20071587 (PMC6480359; doi:10.3390/ijms20071587)
Supplement: Supplementary file 1 [file ijms-20-01587-s001.zip › Supplementary Materials/Supplementary Table S1.xlsx]

## Sheet: Supplementary Table S1
Table S1 RNA-seq data analysis of Myriophyllum aquaticum.

## Sheet: RNA-seq data analysis
Supplementary Table S1 RNA-seq data analysis of leaves samples of Myriophyllum aquaticum.
Group	LNC			L1			L2			L3			L4
Sample	LNC_1	LNC_2	LNC_3	L1_1	L1_2	L1_3	L2_1	L2_2	L2_3	L3_1	L3_2	L3_3	L4_1	L4_2	L4_3
Raw reads	48059048	49901342	51043928	58689422	55912826	49954144	50452972	51147776	52593856	52462936	52740786	52420358	50841674	53899376	53280354
Raw bases	7208857200	7485201300	7656589200	8803413300	8386923900	7493121600	7567945800	7672166400	7889078400	7869440400	7911117900	7863053700	7626251100	8084906400	7992053100
Clean reads	47509070	49308376	47918510	56390524	53838754	48956422	49469414	50091982	51177752	50607896	50950570	50360414	49657380	52535968	51899832
Clean bases	7039750112	7299758960	6975747943	8212007268	7844786654	7143741649	7225041848	7308640523	7445870578	7387059764	7443939113	7325341957	7297253737	7706852615	7612897717
Error rate (%)	0.0121	0.0124	0.0149	0.0147	0.0145	0.0147	0.0146	0.0148	0.0148	0.0143	0.014	0.0152	0.0129	0.0133	0.0133
Q20 (%)	98.39	98.27	97.3	97.28	97.33	97.4	97.44	97.37	97.25	97.43	97.53	97.05	98.1	97.94	97.92
Q30 (%)	95.29	94.95	92.13	92.53	92.65	92.45	92.55	92.36	92.33	92.91	93.15	91.99	94.38	93.99	93.94
GC content (%)	41.86	42.33	42.16	45.35	45.48	45.24	45.19	45.25	45.35	45.3	45.23	45.46	45.05	44.99	44.95
Mapped ratio (%)	78.26	78.64	79.33	80.24	78.69	79.98	78.85	79.34	78.69	79.93	79.65	78.22	81.52	79.78	79.2
