# Supplementary material for: Transcriptomic Sequencing and Co-Expression Network Analysis on Key Genes and Pathways Regulating Nitrogen Use Efficiency in Myriophyllum aquaticum
Source: Int J Mol Sci. 2019 Mar 29;20(7):1587. doi: 10.3390/ijms20071587 (PMC6480359; doi:10.3390/ijms20071587)
Supplement: Supplementary file 1 [file ijms-20-01587-s001.zip › Supplementary Materials/Supplementary Table S10.xlsx]

## Sheet: Supplementary Table S10
Table S10 Nutrient solution formulation of 50% modified Hoagland solution.

## Sheet: Sheet1
Supplementary Table S10: Nutrient solution formulation of 50% modified Hoagland solution.
Parameters	Value
Temperature	25–30 °C
pH	6.0 ± 0.1
NH4Cl	0–36 mM
KH2PO4	0.25 mM
KCl	2.5 mM
CaCl2·2H2O	1.25 mM
MgSO4·7H2O	1 mM
FeSO4·7H2O	12.5 μM
H3BO3	23.13 μM
MnCl·4H2O	2.23 μM
ZnSO4·7H2O	0.38 μM
CuSO4·5H2O	0.1 μM
Na2MoO4·2H2O	0.25 μM
