# Supplementary material for: Transcriptomic Sequencing and Co-Expression Network Analysis on Key Genes and Pathways Regulating Nitrogen Use Efficiency in Myriophyllum aquaticum
Source: Int J Mol Sci. 2019 Mar 29;20(7):1587. doi: 10.3390/ijms20071587 (PMC6480359; doi:10.3390/ijms20071587)
Supplement: Supplementary file 1 [file ijms-20-01587-s001.zip › Supplementary Materials/Supplementary Table S2.xlsx]

## Sheet: Supplementary Table S2
Table S2 Change of expression and annotation of all the DEGs in the treated groups of Myriophyllum aquaticum.

## Sheet: 7,721 DEGs
Gene_id	Length	Log2FC(L1/LNC)	Padjust	Significant	Regulate	Log2FC(L2/LNC)	Padjust	Significant	Regulate	Log2FC(L3/LNC)	Padjust	Significant	Regulate	Log2FC(L4/LNC)	Padjust	Significant	Regulate	NR_hit-name	NR_description	Swiss-Prot_hit-name	Swiss-Prot_description	Pfam_id	Domain	Domain description	COG_id	COG_Functional Categories	NOG_id	NOG_Functional Categories	GO_id	GO_term	KO_id	KO_name	Pathway_id	Pathway_definition
DN540872_c1_g3	1126	6.09657	0.000326926	yes	up	0.43691	1	no	up	0	1	no	no change	0.326849	1	no	up	YP_717293.1;	nad;	gi|3122450|sp|Q37546.1|NU1M_LUMTE;	RecName: Full=NADH-ubiquinone oxidoreductase chain 1; AltName: Full=NADH dehydrogenase subunit 1;	PF00146.18;	NADHdh;	NADH dehydrogenase;	------	------	------	------	GO:0016021; GO:0005739; GO:0005886; GO:0016021; GO:0005739; GO:0005886; GO:0016021; GO:0005886; GO:0016021; GO:0005739; GO:0005886; GO:0016021; GO:0005739; GO:0005886;GO:0008137; GO:0008137; GO:0016491; GO:0008137; GO:0008137;	CC:integral component of membrane;CC:mitochondrion;CC:plasma membrane;CC:integral component of membrane;CC:mitochondrion;CC:plasma membrane;CC:integral component of membrane;CC:plasma membrane;CC:integral component of membrane;CC:mitochondrion;CC:plasma membrane;CC:integral component of membrane;CC:mitochondrion;CC:plasma membrane;MF:NADH dehydrogenas;MF:NADH dehydrogenas;MF:oxidoreductase activi…	K03878	ND1	map00190;	Oxidative phosphorylation;
DN613456_c0_g1	804	-1.15236	1	no	down	0.671356	0.578593	no	up	0.634735	0.517684	no	up	2.66082	0.000345606	yes	up	YP_665708.1;	cytochrome c oxidase subunit 3 [Mesostigma viride];	gi|5921878|sp|O79676.1|COX3_PELSU;	RecName: Full=Cytochrome c oxidase subunit 3; AltName: Full=Cytochrome c oxidase polypeptide III;	------	------	------	------	------	------	------	GO:0019646; GO:0019646; GO:0019646; GO:0019646; GO:0019646; GO:0016021; GO:0005739; GO:0016021; GO:0005739; GO:0016021; GO:0005739; GO:0016021; GO:0005739; GO:0016021; GO:0005739;GO:0004129; GO:0004129; GO:0004129; GO:0004129; GO:0004129;	BP:aerobic electron transport chain;BP:aerobic electron transport chain;BP:aerobic electron transport chain;BP:aerobic electron transport chain;BP:aerobic electron transport chain;CC:integral component of membrane;CC:mitochondrion;CC:integral component of membrane;CC:mitochondrion;CC:integral component of membrane;CC:mitochondrion;CC:integral component of membrane;CC:mitochondrion;CC:integral com…	K02262	COX3	map00190;	Oxidative phosphorylation;
DN508099_c0_g1	665	-7.19162	1.58572e-35	yes	down	-6.50859	2.89537e-21	yes	down	-4.4525	9.28724e-11	yes	down	-4.94836	1.71771e-30	yes	down	YP_665704.1;	cytochrome c oxidase subunit 2 [Mesostigma viride];	gi|231881|sp|P29880.1|COX2_SYMST;	RecName: Full=Cytochrome c oxidase subunit 2; AltName: Full=Cytochrome c oxidase polypeptide II;	PF02790.12;	COX2_TM;	Cytochrome C oxidase subunit II, transmembrane domain;	COG1622;	C:Energy production and conversion;	------	------	GO:0016021; GO:0005743; GO:0070469; GO:0016021; GO:0005743; GO:0070469; GO:0016021; GO:0005743; GO:0070469; GO:0016021; GO:0005743; GO:0070469; GO:0016021; GO:0005743; GO:0070469;GO:0005507; GO:0004129; GO:0005507; GO:0004129; GO:0005507; GO:0004129; GO:0005507; GO:0004129; GO:0005507; GO:0004129;	CC:integral component of membrane;CC:mitochondrial inner membrane;CC:respiratory chain;CC:integral component of membrane;CC:mitochondrial inner membrane;CC:respiratory chain;CC:integral component of membrane;CC:mitochondrial inner membrane;CC:respiratory chain;CC:integral component of membrane;CC:mitochondrial inner membrane;CC:respiratory chain;CC:integral component of membrane;CC:mitochondrial …	K02261	COX2	map00190;	Oxidative phosphorylation;
DN537228_c2_g6	1617	1.96059	1	no	up	6.91938	7.46634e-30	yes	up	0	1	no	no change	0	1	no	no change	YP_665681.1;	cytochrome c oxidase subunit;	gi|544584736|sp|P00416.2|COX3_MOUSE;	RecName: Full=Cytochrome c oxidase subunit 3; AltName: Full=Cytochrome c oxidase polypeptide III;	PF00119.17;	ATP-synt_A;	ATP synthase A chain;	COG1845;	C:Energy production and conversion;	------	------	GO:0019646; GO:0019646; GO:0019646; GO:0019646; GO:0019646; GO:0016021; GO:0005739; GO:0016021; GO:0005739; GO:0016021; GO:0005739; GO:0016021; GO:0005739; GO:0016021; GO:0005739;GO:0004129; GO:0004129; GO:0004129; GO:0004129; GO:0004129;	BP:aerobic electron transport chain;BP:aerobic electron transport chain;BP:aerobic electron transport chain;BP:aerobic electron transport chain;BP:aerobic electron transport chain;CC:integral component of membrane;CC:mitochondrion;CC:integral component of membrane;CC:mitochondrion;CC:integral component of membrane;CC:mitochondrion;CC:integral component of membrane;CC:mitochondrion;CC:integral com…	K02262	COX3	map00190;	Oxidative phosphorylation;
DN504470_c0_g1	698	5.90039	0.00051965	yes	up	2.14968	0.0172042	yes	up	0.0410856	1	no	up	0.188613	1	no	up	YP_025788.1;	ATP synthase F0 subunit;	gi|3121792|sp|Q34946.1|ATP6_LUMTE;	RecName: Full=ATP synthase subunit a; AltName: Full=F-ATPase protein 6;	------	------	------	------	------	------	------	GO:0015986; GO:0015986; GO:0015986; GO:0015986; GO:0016021; GO:0005743; GO:0045263; GO:0016021; GO:0005743; GO:0045263; GO:0016021; GO:0005743; GO:0045263; GO:0016021; GO:0005743; GO:0045263;GO:0015078; GO:0015078; GO:0015078; GO:0015078;	BP:ATP synthesis coupled proton transport;BP:ATP synthesis coupled proton transport;BP:ATP synthesis coupled proton transport;BP:ATP synthesis coupled proton transport;CC:integral component of membrane;CC:mitochondrial inner membrane;CC:proton-transporting ATP synthase complex, coupling factor;CC:integral component of membrane;CC:mitochondrial inner membrane;CC:proton-transporting ATP synthase co…	K02126	ATPeF0A, MTATP6, ATP6	map00190;	Oxidative phosphorylation;
DN534364_c0_g1	799	4.734	0.0136329	yes	up	1.26632	1	no	up	0.0410856	1	no	up	0.05358	1	no	up	YP_025788.1;	ATP synthase F0 subunit;	gi|3121792|sp|Q34946.1|ATP6_LUMTE;	RecName: Full=ATP synthase subunit a; AltName: Full=F-ATPase protein 6;	------	------	------	------	------	------	------	GO:0015986; GO:0015986; GO:0015986; GO:0015986; GO:0016021; GO:0005743; GO:0045263; GO:0016021; GO:0005743; GO:0045263; GO:0016021; GO:0005743; GO:0045263; GO:0016021; GO:0005743; GO:0045263;GO:0015078; GO:0015078; GO:0015078; GO:0015078;	BP:ATP synthesis coupled proton transport;BP:ATP synthesis coupled proton transport;BP:ATP synthesis coupled proton transport;BP:ATP synthesis coupled proton transport;CC:integral component of membrane;CC:mitochondrial inner membrane;CC:proton-transporting ATP synthase complex, coupling factor;CC:integral component of membrane;CC:mitochondrial inner membrane;CC:proton-transporting ATP synthase co…	K02126	ATPeF0A, MTATP6, ATP6	map00190;	Oxidative phosphorylation;
DN552605_c1_g3	633	2.48573	1	no	up	2.28991	0.00819642	yes	up	1.1598	0.184142	no	up	1.85028	0.0741512	no	up	YP_009463605.1;	4-dihydroxy-2-butanone 4-phosphate synthas;	------	------	------	------	------	------	------	------	------	------	------	------	------	------	------
DN550330_c1_g4	2459	5.31136	0.00397554	yes	up	0.751873	1	no	up	0	1	no	no change	0	1	no	no change	YP_009310469.1;	ATP synthase F1 subunit alph;	gi|114402|sp|P19483.1|ATPA_BOVIN;	RecName: Full=ATP synthase subunit alpha, mitochondrial; Flags: Precursor;	PF00006.22; PF00306.24; PF02874.20;	ATP-synt_ab;ATP-synt_ab_C;ATP-synt_ab_N;	ATP synthase alpha/beta family, nucleotide-binding domain;ATP synthase alpha/beta chain, C terminal domain;ATP synthase alpha/beta family, beta-barrel domain;	COG0056;	C:Energy production and conversion;	------	------	GO:0015986; GO:0015986; GO:0015986; GO:0015986; GO:0015986; GO:0005739; GO:0045261; GO:0005739; GO:0045261; GO:0005739; GO:0045261; GO:0005739; GO:0045261; GO:0005739; GO:0045261;GO:0005524; GO:0046933; GO:0005524; GO:0046933; GO:0005524; GO:0046933; GO:0005524; GO:0046933; GO:0005524; GO:0046933;	BP:ATP synthesis coupled proton transport;BP:ATP synthesis coupled proton transport;BP:ATP synthesis coupled proton transport;BP:ATP synthesis coupled proton transport;BP:ATP synthesis coupled proton transport;CC:mitochondrion;CC:proton-transporting ATP synthase complex, catalytic core;CC:mitochondrion;CC:proton-transporting ATP synthase complex, catalytic core;CC:mitochondrion;CC:proton-transpor…	K02132	ATPeF1A, ATP5A1, ATP1	map00190;	Oxidative phosphorylation;
DN538932_c2_g4	675	6.04716	0.00024541	yes	up	2.20154	0.0141986	yes	up	0.0410856	1	no	up	0.05358	1	no	up	YP_009310456.1;	cytochrome c oxidase subunit;	gi|3121893|sp|Q37545.1|COX2_LUMTE;	RecName: Full=Cytochrome c oxidase subunit 2; AltName: Full=Cytochrome c oxidase polypeptide II;	PF02790.12;	COX2_TM;	Cytochrome C oxidase subunit II, transmembrane domain;	------	------	------	------	GO:0016021; GO:0005743; GO:0070469; GO:0016021; GO:0005743; GO:0070469; GO:0016021; GO:0005743; GO:0070469; GO:0016021; GO:0005743; GO:0070469;GO:0005507; GO:0004129; GO:0005507; GO:0004129; GO:0005507; GO:0004129; GO:0005507; GO:0004129;	CC:integral component of membrane;CC:mitochondrial inner membrane;CC:respiratory chain;CC:integral component of membrane;CC:mitochondrial inner membrane;CC:respiratory chain;CC:integral component of membrane;CC:mitochondrial inner membrane;CC:respiratory chain;CC:integral component of membrane;CC:mitochondrial inner membrane;CC:respiratory chain;MF:copper ion binding;MF:cytochrome-c oxidase activ…	K02261	COX2	map00190;	Oxidative phosphorylation;
DN538932_c2_g2	727	7.04497	3.08596e-08	yes	up	1.7186	1	no	up	-0.151164	1	no	down	1.06088	0.363442	no	up	YP_009310456.1;	cytochrome c oxidase subunit;	gi|3121893|sp|Q37545.1|COX2_LUMTE;	RecName: Full=Cytochrome c oxidase subunit 2; AltName: Full=Cytochrome c oxidase polypeptide II;	PF02790.12;	COX2_TM;	Cytochrome C oxidase subunit II, transmembrane domain;	COG1622;	C:Energy production and conversion;	------	------	GO:0016021; GO:0005743; GO:0070469; GO:0016021; GO:0005743; GO:0070469; GO:0016021; GO:0005743; GO:0070469; GO:0016021; GO:0005743; GO:0070469; GO:0016021; GO:0005743; GO:0070469;GO:0005507; GO:0004129; GO:0005507; GO:0004129; GO:0005507; GO:0004129; GO:0005507; GO:0004129; GO:0005507; GO:0004129;	CC:integral component of membrane;CC:mitochondrial inner membrane;CC:respiratory chain;CC:integral component of membrane;CC:mitochondrial inner membrane;CC:respiratory chain;CC:integral component of membrane;CC:mitochondrial inner membrane;CC:respiratory chain;CC:integral component of membrane;CC:mitochondrial inner membrane;CC:respiratory chain;CC:integral component of membrane;CC:mitochondrial …	K02261	COX2	map00190;	Oxidative phosphorylation;
DN557733_c1_g3	496	-1.14395	0.232659	no	down	1.3447	0.0163109	yes	up	1.66505	1	no	up	1.01559	0.0921549	no	up	YP_009306384.1;	hypothetical protei;	gi|110816488|sp|Q3BAI2.1|YCX91_PHAAO;	RecName: Full=Uncharacterized protein ORF91;	------	------	------	------	------	------	------	GO:0009507;	CC:chloroplast;	------	------	------	------
DN565045_c1_g1	5177	-0.40904	0.80596	no	down	1.10443	1.26594e-06	yes	up	0.73907	8.54822e-06	no	up	0.397909	0.210495	no	up	YP_009258377.1;	subunit IV of cytochrome b6/f comple;	gi|122166006|sp|Q09G14.1|RPOA_PLAOC;	RecName: Full=DNA-directed RNA polymerase subunit alpha; Short=PEP; AltName: Full=Plastid-encoded RNA polymerase subunit alpha; Short=RNA polymerase subunit alpha;	PF01000.23; PF01193.21; PF03118.12; PF00032.14; PF00252.15; PF00411.16; PF00410.16; PF00238.16; PF01176.16;	RNA_pol_A_bac;RNA_pol_L;RNA_pol_A_CTD;Cytochrom_B_C;Ribosomal_L16;Ribosomal_S11;Ribosomal_S8;Ribosomal_L14;eIF-1a;	RNA polymerase Rpb3/RpoA insert domain;RNA polymerase Rpb3/Rpb11 dimerisation domain;Bacterial RNA polymerase, alpha chain C terminal domain;Cytochrome ;Ribosomal protein L16p/L10e;Ribosomal protein S11;Ribosomal protein S8;Ribosomal protein L14p/L23e;Translation initiation factor 1A / IF-1;	COG0202;	K:Transcription;	------	------	GO:0009767; GO:0009767; GO:0009767; GO:0009767; GO:0009767;GO:0009535; GO:0016021; GO:0009535; GO:0016021; GO:0009535; GO:0016021; GO:0009535; GO:0016021; GO:0009535; GO:0016021; GO:0045156; GO:0045158; GO:0045158; GO:0045156; GO:0045158; GO:0045156; GO:0045156; GO:0045156;	BP:photosynthetic electron transport chain;BP:photosynthetic electron transport chain;BP:photosynthetic electron transport chain;BP:photosynthetic electron transport chain;BP:photosynthetic electron transport chain;CC:chloroplast thylakoid membrane;CC:integral component of membrane;CC:chloroplast thylakoid membrane;CC:integral component of membrane;CC:chloroplast thylakoid membrane;CC:integral co…	K03040	rpoA	map00240; map03020; map00230;	Pyrimidine metabolism;RNA polymerase;Purine metabolism;
DN555830_c7_g3	4499	-3.68432	1.05307e-05	yes	down	-2.40917	2.36102e-46	yes	down	-2.43544	5.41663e-65	yes	down	-2.6696	1.75828e-30	yes	down	YP_009256688.1;	K protein of photosystem I;	gi|62901119|sp|Q6AY25.1|TMED3_RAT;	RecName: Full=Transmembrane emp24 domain-containing protein 3; AltName: Full=p24 family protein gamma-4; Short=p24gamma4; Flags: Precursor;	PF01105.21; PF02533.12;	EMP24_GP25L;PsbK;	emp24/gp25L/p24 family/GOLD;Photosystem II 4 kDa reaction centre component;	------	------	NOG41715;	U:Intracellular trafficking, secretion, and vesicular transport;	GO:0015979; GO:0015979; GO:0015979; GO:0015979; GO:0009535; GO:0016021; GO:0009539; GO:0009535; GO:0016021; GO:0009539; GO:0009535; GO:0016021; GO:0009539; GO:0009535; GO:0016021; GO:0009539;	BP:photosynthesis;BP:photosynthesis;BP:photosynthesis;BP:photosynthesis;CC:chloroplast thylakoid membrane;CC:integral component of membrane;CC:photosystem II reaction center;CC:chloroplast thylakoid membrane;CC:integral component of membrane;CC:photosystem II reaction center;CC:chloroplast thylakoid membrane;CC:integral component of membrane;CC:photosystem II reaction center;CC:chloroplast thylak…	K20349	TMED7	------	------
DN539944_c2_g1	2454	-7.1688	7.8454e-120	yes	down	-3.98277	5.32222e-07	yes	down	-4.80117	3.73265e-13	yes	down	-4.22587	2.00992e-21	yes	down	YP_009172353.1;	ATP synthate subunit;	gi|114680|sp|P07926.1|AT5G2_BOVIN;	RecName: Full=ATP synthase ;	PF00137.18;	ATP-synt_C;	ATP synthase subunit C;	------	------	------	------	GO:0015991; GO:0015986; GO:0015991; GO:0015986; GO:0015991; GO:0015986; GO:0015991; GO:0015986; GO:0015991; GO:0015986; GO:0016021; GO:0031966; GO:0045263; GO:0016021; GO:0031966; GO:0045263; GO:0031966; GO:0045263; GO:0016021; GO:0031966; GO:0045263; GO:0016021; GO:0031966; GO:0045263;GO:0008289; GO:0015078; GO:0008289; GO:0015078; GO:0016787; GO:0008289; GO:0015078; GO:0008289; GO:0015078; GO:0…	BP:ATP hydrolysis coupled proton transport;BP:ATP synthesis coupled proton transport;BP:ATP hydrolysis coupled proton transport;BP:ATP synthesis coupled proton transport;BP:ATP hydrolysis coupled proton transport;BP:ATP synthesis coupled proton transport;BP:ATP hydrolysis coupled proton transport;BP:ATP synthesis coupled proton transport;BP:ATP hydrolysis coupled proton transport;BP:ATP synthesis…	K02128	ATPeF0C, ATP5G, ATP9	map00190;	Oxidative phosphorylation;
DN551907_c1_g2	466	-5.37056	5.969e-15	yes	down	-5.59423	7.71734e-23	yes	down	-5.0444	9.31042e-27	yes	down	-4.94246	2.57445e-20	yes	down	YP_009162764.1;	hypothetical protei;	------	------	------	------	------	------	------	NOG79631;	S:Function unknown;	GO:0005739; GO:0005739;	CC:mitochondrion;CC:mitochondrion;	------	------	------	------
DN551819_c2_g1	1856	6.71496	8.01587e-06	yes	up	0.294098	1	no	up	-0.247311	1	no	down	-0.35152	1	no	down	YP_009112914.1;	cytochrome oxidase subunit;	gi|115502376|sp|P50669.2|COX1_CHOFU;	RecName: Full=Cytochrome c oxidase subunit 1; AltName: Full=Cytochrome c oxidase polypeptide I >gi|115502377|sp|P67793.2|COX1_CHOOC RecName: Full=Cytochrome c oxidase subunit 1; AltName: Full=Cytochrome c oxidase polypeptide I;	PF00115.17;	COX1;	Cytochrome C and Quinol oxidase polypeptide I;	------	------	------	------	GO:0009060; GO:0015990; GO:0006119; GO:0009060; GO:0015990; GO:0006119; GO:0009060; GO:0015990; GO:0006119; GO:0009060; GO:0015990; GO:0006119; GO:0009060; GO:0015990; GO:0006119; GO:0016021; GO:0005743; GO:0005886; GO:0045277; GO:0016021; GO:0005743; GO:0005886; GO:0045277; GO:0016021; GO:0005743; GO:0005886; GO:0045277; GO:0016021; GO:0005743; GO:0005886; GO:0045277; GO:0016021; GO:0005743; GO:…	BP:aerobic respiration;BP:electron transport coupled proton transport;BP:oxidative phosphorylation;BP:aerobic respiration;BP:electron transport coupled proton transport;BP:oxidative phosphorylation;BP:aerobic respiration;BP:electron transport coupled proton transport;BP:oxidative phosphorylation;BP:aerobic respiration;BP:electron transport coupled proton transport;BP:oxidative phosphorylation;BP:…	K02256	COX1	map00190;	Oxidative phosphorylation;
DN566814_c2_g1	2488	-1.39943	0.000127553	yes	down	-1.27685	1.76379e-05	yes	down	-0.957838	8.81216e-05	no	down	-1.01384	0.00150888	yes	down	YP_009094940.1;	cytochrome c oxidase subunit;	gi|677286752|sp|P07506.3|COX1_SOYBN;	RecName: Full=Cytochrome c oxidase subunit 1; AltName: Full=Cytochrome c oxidase polypeptide I;	PF12937.4; PF00115.17;	F-box-like;COX1;	F-box-like;Cytochrome C and Quinol oxidase polypeptide I;	------	------	------	------	GO:0009060; GO:0015990; GO:0006119; GO:0009060; GO:0015990; GO:0006119; GO:0009060; GO:0006119; GO:0009060; GO:0015990; GO:0006119; GO:0009060; GO:0006119; GO:0016021; GO:0005743; GO:0005886; GO:0045277; GO:0016021; GO:0005743; GO:0005886; GO:0045277; GO:0016021; GO:0005743; GO:0070469; GO:0016021; GO:0005743; GO:0005886; GO:0045277; GO:0016021; GO:0005743; GO:0070469;GO:0004129; GO:0020037; GO:0…	BP:aerobic respiration;BP:electron transport coupled proton transport;BP:oxidative phosphorylation;BP:aerobic respiration;BP:electron transport coupled proton transport;BP:oxidative phosphorylation;BP:aerobic respiration;BP:oxidative phosphorylation;BP:aerobic respiration;BP:electron transport coupled proton transport;BP:oxidative phosphorylation;BP:aerobic respiration;BP:oxidative phosphorylatio…	------	------	------	------
DN559613_c0_g1	2858	0.154116	0.741387	no	up	-0.530588	0.0187405	no	down	-0.879027	6.07225e-10	no	down	-1.15743	5.02351e-07	yes	down	YP_009033744.1;	beta subunit of pyruvate dehydrogenase E1 componen;	gi|75219835|sp|O64688.1|ODPB3_ARATH;	RecName: Full=Pyruvate dehydrogenase E1 component subunit beta-3, chloroplastic; Flags: Precursor;	PF02779.21; PF02780.17;	Transket_pyr;Transketolase_C;	Transketolase, pyrimidine binding domain;Transketolase, C-terminal domain;	COG0022;	C:Energy production and conversion;	------	------	GO:0008152; GO:0008152; GO:0008152; GO:0008152; GO:0008152; GO:0009507; GO:0009507; GO:0009507; GO:0009507; GO:0009507;GO:0003824; GO:0003824; GO:0003824; GO:0003824; GO:0003824;	BP:metabolic process;BP:metabolic process;BP:metabolic process;BP:metabolic process;BP:metabolic process;CC:chloroplast;CC:chloroplast;CC:chloroplast;CC:chloroplast;CC:chloroplast;MF:catalytic activity;MF:catalytic activity;MF:catalytic activity;MF:catalytic activity;MF:catalytic activity;	K00162	PDHB, pdhB	map00020; map00010; map00620;	Citrate cycl;Glycolysis / Gluconeogenesis;Pyruvate metabolism;
DN555612_c0_g3	1395	-1.34152	0.18063	no	down	-1.04945	1.81118e-05	yes	down	-0.869062	4.77628e-09	no	down	-1.41846	7.12284e-09	yes	down	YP_009033686.1;	magnesium chelatase subunit of protochlorophyllide reductas;	gi|3334150|sp|P93162.1|CHLI_SOYBN;	RecName: Full=Magnesium-chelatase subunit ChlI, chloroplastic; Short=Mg-chelatase subunit I-1; AltName: Full=Mg-protoporphyrin IX chelatase subunit ChlI; Flags: Precursor;	PF01078.18; PF00493.20; PF07728.11; PF13401.3; PF13191.3;	Mg_chelatase;MCM;AAA_5;AAA_22;AAA_16;	Magnesium chelatase, subunit ChlI;MCM2/3/5 family;AAA domain;AAA domain;AAA ATPase domain;	COG1239;	H:Coenzyme transport and metabolism;	------	------	GO:0015995; GO:0015979; GO:0015995; GO:0015979; GO:0015995; GO:0015979; GO:0015995; GO:0015979; GO:0015995; GO:0015979; GO:0009507; GO:0009507; GO:0009507; GO:0009507; GO:0009507;GO:0005524; GO:0016851; GO:0005524; GO:0016851; GO:0005524; GO:0016851; GO:0005524; GO:0016851; GO:0005524; GO:0016851;	BP:chlorophyll biosynthetic process;BP:photosynthesis;BP:chlorophyll biosynthetic process;BP:photosynthesis;BP:chlorophyll biosynthetic process;BP:photosynthesis;BP:chlorophyll biosynthetic process;BP:photosynthesis;BP:chlorophyll biosynthetic process;BP:photosynthesis;CC:chloroplast;CC:chloroplast;CC:chloroplast;CC:chloroplast;CC:chloroplast;MF:ATP binding;MF:magnesium chelatase activity;MF:ATP …	K03405	chlI, bchI	map00860;	Porphyrin and chlorophyll metabolism;
DN551673_c0_g2	1730	6.33775	0.000152572	yes	up	0.960884	1	no	up	0	1	no	no change	0.188613	1	no	up	YP_008999866.1;	NADH dehydrogenase subunit;	gi|3122544|sp|Q34947.1|NU5M_LUMTE;	RecName: Full=NADH-ubiquinone oxidoreductase chain 5; AltName: Full=NADH dehydrogenase subunit 5;	PF00361.17; PF00662.17;	Proton_antipo_M;Proton_antipo_N;	Proton-conducting membrane transporter;NADH-Ubiquinone oxidoreductase;	------	------	------	------	GO:0042773; GO:0042773; GO:0042773; GO:0042773; GO:0042773; GO:0016021; GO:0005743; GO:0070469; GO:0016021; GO:0005743; GO:0070469; GO:0016021; GO:0005743; GO:0070469; GO:0016021; GO:0005743; GO:0070469; GO:0016021; GO:0005743; GO:0070469;GO:0008137; GO:0008137; GO:0008137; GO:0008137; GO:0008137;	BP:ATP synthesis coupled electron transport;BP:ATP synthesis coupled electron transport;BP:ATP synthesis coupled electron transport;BP:ATP synthesis coupled electron transport;BP:ATP synthesis coupled electron transport;CC:integral component of membrane;CC:mitochondrial inner membrane;CC:respiratory chain;CC:integral component of membrane;CC:mitochondrial inner membrane;CC:respiratory chain;CC:in…	K03883	ND5	map00190;	Oxidative phosphorylation;
DN559533_c2_g7	1628	1.9731	1	no	up	7.57719	1.73175e-38	yes	up	0.211673	1	no	up	0	1	no	no change	YP_008816172.1;	cytochrome c oxidase subunit;	gi|803341893|sp|P00397.2|COX1_MOUSE;	RecName: Full=Cytochrome c oxidase subunit 1; AltName: Full=Cytochrome c oxidase polypeptide I;	------	------	------	COG0843;	C:Energy production and conversion;	------	------	GO:0009060; GO:0015990; GO:0006119; GO:0009060; GO:0015990; GO:0006119; GO:0009060; GO:0015990; GO:0006119; GO:0009060; GO:0015990; GO:0006119; GO:0009060; GO:0015990; GO:0006119; GO:0016021; GO:0005743; GO:0005886; GO:0045277; GO:0016021; GO:0005743; GO:0005886; GO:0045277; GO:0016021; GO:0005743; GO:0005886; GO:0045277; GO:0016021; GO:0005743; GO:0005886; GO:0045277; GO:0016021; GO:0005743; GO:…	BP:aerobic respiration;BP:electron transport coupled proton transport;BP:oxidative phosphorylation;BP:aerobic respiration;BP:electron transport coupled proton transport;BP:oxidative phosphorylation;BP:aerobic respiration;BP:electron transport coupled proton transport;BP:oxidative phosphorylation;BP:aerobic respiration;BP:electron transport coupled proton transport;BP:oxidative phosphorylation;BP:…	K02256	COX1	map00190;	Oxidative phosphorylation;
DN566513_c0_g3	2249	0.480427	0.503343	no	up	1.70731	2.17783e-08	yes	up	0.210202	0.774519	no	up	0.154824	0.804479	no	up	YP_008816160.1;	cytochrome c oxidase subunit;	gi|21362441|sp|Q9MIY7.1|COX2_DANRE;	RecName: Full=Cytochrome c oxidase subunit 2; AltName: Full=Cytochrome c oxidase polypeptide II;	PF01467.23; PF02790.12;	CTP_transf_like;COX2_TM;	Cytidylyltransferase-like;Cytochrome C oxidase subunit II, transmembrane domain;	COG1622;	C:Energy production and conversion;	------	------	GO:0016021; GO:0005743; GO:0070469; GO:0016021; GO:0005743; GO:0070469; GO:0016021; GO:0005743; GO:0070469; GO:0016021; GO:0005743; GO:0070469; GO:0016021; GO:0005743; GO:0070469;GO:0005507; GO:0004129; GO:0005507; GO:0004129; GO:0005507; GO:0004129; GO:0005507; GO:0004129; GO:0005507; GO:0004129;	CC:integral component of membrane;CC:mitochondrial inner membrane;CC:respiratory chain;CC:integral component of membrane;CC:mitochondrial inner membrane;CC:respiratory chain;CC:integral component of membrane;CC:mitochondrial inner membrane;CC:respiratory chain;CC:integral component of membrane;CC:mitochondrial inner membrane;CC:respiratory chain;CC:integral component of membrane;CC:mitochondrial …	K02261	COX2	map00190;	Oxidative phosphorylation;
DN538932_c1_g1	734	1.24593	0.39765	no	up	0.406672	0.733897	no	up	-1.5901	0.0312485	yes	down	-2.33866	0.00525909	yes	down	YP_008816160.1;	cytochrome c oxidase subunit;	gi|5921854|sp|O79404.1|COX2_SCYCA;	RecName: Full=Cytochrome c oxidase subunit 2; AltName: Full=Cytochrome c oxidase polypeptide II;	PF02790.12;	COX2_TM;	Cytochrome C oxidase subunit II, transmembrane domain;	------	------	------	------	GO:0016021; GO:0005743; GO:0070469; GO:0016021; GO:0005743; GO:0070469; GO:0016021; GO:0005743; GO:0070469; GO:0016021; GO:0005743; GO:0070469; GO:0016021; GO:0005743; GO:0070469;GO:0005507; GO:0004129; GO:0005507; GO:0004129; GO:0005507; GO:0004129; GO:0005507; GO:0004129; GO:0005507; GO:0004129;	CC:integral component of membrane;CC:mitochondrial inner membrane;CC:respiratory chain;CC:integral component of membrane;CC:mitochondrial inner membrane;CC:respiratory chain;CC:integral component of membrane;CC:mitochondrial inner membrane;CC:respiratory chain;CC:integral component of membrane;CC:mitochondrial inner membrane;CC:respiratory chain;CC:integral component of membrane;CC:mitochondrial …	K02261	COX2	map00190;	Oxidative phosphorylation;
DN596632_c0_g1	656	-1.81756	1	no	down	0.467185	0.722392	no	up	-0.125908	0.915847	no	down	1.88845	0.0341554	yes	up	YP_008816160.1;	cytochrome c oxidase subunit;	gi|231875|sp|P29876.1|COX2_ONCFA;	RecName: Full=Cytochrome c oxidase subunit 2; AltName: Full=Cytochrome c oxidase polypeptide II;	PF02790.12;	COX2_TM;	Cytochrome C oxidase subunit II, transmembrane domain;	------	------	------	------	GO:0016021; GO:0005743; GO:0070469; GO:0016021; GO:0005743; GO:0070469; GO:0016021; GO:0005743; GO:0070469; GO:0016021; GO:0005743; GO:0070469; GO:0016021; GO:0005743; GO:0070469;GO:0005507; GO:0004129; GO:0005507; GO:0004129; GO:0005507; GO:0004129; GO:0005507; GO:0004129; GO:0005507; GO:0004129;	CC:integral component of membrane;CC:mitochondrial inner membrane;CC:respiratory chain;CC:integral component of membrane;CC:mitochondrial inner membrane;CC:respiratory chain;CC:integral component of membrane;CC:mitochondrial inner membrane;CC:respiratory chain;CC:integral component of membrane;CC:mitochondrial inner membrane;CC:respiratory chain;CC:integral component of membrane;CC:mitochondrial …	K02261	COX2	map00190;	Oxidative phosphorylation;
DN555594_c6_g2	1049	1.89406	1	no	up	5.20407	3.20159e-14	yes	up	0	1	no	no change	0	1	no	no change	YP_008816158.1;	NADH dehydrogenase subunit;	gi|57015344|sp|P03888.3|NU1M_MOUSE;	RecName: Full=NADH-ubiquinone oxidoreductase chain 1; AltName: Full=NADH dehydrogenase subunit 1;	PF00146.18;	NADHdh;	NADH dehydrogenase;	COG1005;	C:Energy production and conversion;	------	------	GO:0016021; GO:0005739; GO:0005886; GO:0016021; GO:0005739; GO:0005886; GO:0016021; GO:0005739; GO:0005886; GO:0016021; GO:0005739; GO:0005886; GO:0016021; GO:0005739; GO:0005886;GO:0008137; GO:0008137; GO:0008137; GO:0008137; GO:0008137;	CC:integral component of membrane;CC:mitochondrion;CC:plasma membrane;CC:integral component of membrane;CC:mitochondrion;CC:plasma membrane;CC:integral component of membrane;CC:mitochondrion;CC:plasma membrane;CC:integral component of membrane;CC:mitochondrion;CC:plasma membrane;CC:integral component of membrane;CC:mitochondrion;CC:plasma membrane;MF:NADH dehydrogenas;MF:NADH dehydrogenas;MF:NADH…	K03878	ND1	map00190;	Oxidative phosphorylation;
DN546297_c1_g8	1124	6.51672	2.77764e-05	yes	up	2.07911	0.0220312	yes	up	0.0410856	1	no	up	0.70783	1	no	up	YP_008816119.1;	apocytochrome;	gi|3121971|sp|Q34945.1|CYB_LUMTE;	RecName: Full=Cytochrome b; AltName: Full=Complex III subunit 3; AltName: Full=Complex III subunit III; AltName: Full=Cytochrome b-c1 complex subunit 3; AltName: Full=Ubiquinol-cytochrome-c reductase complex cytochrome b subunit;	------	------	------	------	------	------	------	GO:0006122; GO:0006122; GO:0006122; GO:0006122; GO:0006122; GO:0016021; GO:0005743; GO:0045275; GO:0016021; GO:0005743; GO:0045275; GO:0016021; GO:0005743; GO:0045275; GO:0016021; GO:0005743; GO:0045275; GO:0016021; GO:0005743; GO:0045275;GO:0046872; GO:0008121; GO:0046872; GO:0008121; GO:0046872; GO:0008121; GO:0046872; GO:0008121; GO:0046872; GO:0008121;	BP:mitochondrial electron transport, ubiquinol to cytochrome c;BP:mitochondrial electron transport, ubiquinol to cytochrome c;BP:mitochondrial electron transport, ubiquinol to cytochrome c;BP:mitochondrial electron transport, ubiquinol to cytochrome c;BP:mitochondrial electron transport, ubiquinol to cytochrome c;CC:integral component of membrane;CC:mitochondrial inner membrane;CC:respiratory cha…	K00412	CYTB, petB	map00190;	Oxidative phosphorylation;
DN546297_c1_g5	1127	7.31302	1.95361e-06	yes	up	1.11133	1	no	up	0.0410856	1	no	up	1.40639	1	no	up	YP_008816119.1;	apocytochrome;	gi|3121971|sp|Q34945.1|CYB_LUMTE;	RecName: Full=Cytochrome b; AltName: Full=Complex III subunit 3; AltName: Full=Complex III subunit III; AltName: Full=Cytochrome b-c1 complex subunit 3; AltName: Full=Ubiquinol-cytochrome-c reductase complex cytochrome b subunit;	------	------	------	------	------	------	------	GO:0006122; GO:0006122; GO:0006122; GO:0006122; GO:0006122; GO:0016021; GO:0005743; GO:0045275; GO:0016021; GO:0005743; GO:0045275; GO:0016021; GO:0005743; GO:0045275; GO:0016021; GO:0005743; GO:0045275; GO:0016021; GO:0005743; GO:0045275;GO:0046872; GO:0008121; GO:0046872; GO:0008121; GO:0046872; GO:0008121; GO:0046872; GO:0003964; GO:0008121; GO:0046872; GO:0008121;	BP:mitochondrial electron transport, ubiquinol to cytochrome c;BP:mitochondrial electron transport, ubiquinol to cytochrome c;BP:mitochondrial electron transport, ubiquinol to cytochrome c;BP:mitochondrial electron transport, ubiquinol to cytochrome c;BP:mitochondrial electron transport, ubiquinol to cytochrome c;CC:integral component of membrane;CC:mitochondrial inner membrane;CC:respiratory cha…	K00412	CYTB, petB	map00190;	Oxidative phosphorylation;
DN546297_c1_g1	1729	1.89197	0.220848	no	up	0.918475	0.368411	no	up	-1.64805	0.0325775	yes	down	-1.49104	0.164688	no	down	YP_008816119.1;	apocytochrome;	gi|30580241|sp|Q9G0S9.1|CYB_MICMU;	RecName: Full=Cytochrome b; AltName: Full=Complex III subunit 3; AltName: Full=Complex III subunit III; AltName: Full=Cytochrome b-c1 complex subunit 3; AltName: Full=Ubiquinol-cytochrome-c reductase complex cytochrome b subunit;	PF00420.21;	Oxidored_q2;	NADH-ubiquinone/plastoquinone oxidoreductase chain 4L;	------	------	------	------	GO:0006122; GO:0006122; GO:0006122; GO:0006122; GO:0006122; GO:0016021; GO:0005743; GO:0045275; GO:0016021; GO:0005743; GO:0045275; GO:0016021; GO:0005743; GO:0045275; GO:0016021; GO:0005743; GO:0045275; GO:0016021; GO:0005743; GO:0045275;GO:0046872; GO:0008121; GO:0046872; GO:0008121; GO:0046872; GO:0008121; GO:0046872; GO:0008121; GO:0046872; GO:0008121;	BP:mitochondrial electron transport, ubiquinol to cytochrome c;BP:mitochondrial electron transport, ubiquinol to cytochrome c;BP:mitochondrial electron transport, ubiquinol to cytochrome c;BP:mitochondrial electron transport, ubiquinol to cytochrome c;BP:mitochondrial electron transport, ubiquinol to cytochrome c;CC:integral component of membrane;CC:mitochondrial inner membrane;CC:respiratory cha…	K00412	CYTB, petB	map00190;	Oxidative phosphorylation;
DN536776_c5_g3	772	4.8272	0.00982012	yes	up	0.38427	1	no	up	0	1	no	no change	0	1	no	no change	YP_008816086.1;	ATP synthase F0 subunit;	gi|416684|sp|P32876.1|AT5G1_BOVIN;	RecName: Full=ATP synthase ;	PF00137.18;	ATP-synt_C;	ATP synthase subunit C;	------	------	------	------	GO:0015991; GO:0015986; GO:0015991; GO:0015986; GO:0015991; GO:0015986; GO:0015991; GO:0015986; GO:0015991; GO:0015986; GO:0016021; GO:0031966; GO:0045263; GO:0016021; GO:0031966; GO:0045263; GO:0016021; GO:0031966; GO:0045263; GO:0016021; GO:0031966; GO:0045263; GO:0016021; GO:0031966; GO:0045263;GO:0008289; GO:0015078; GO:0008289; GO:0015078; GO:0008289; GO:0015078; GO:0008289; GO:0015078; GO:0…	BP:ATP hydrolysis coupled proton transport;BP:ATP synthesis coupled proton transport;BP:ATP hydrolysis coupled proton transport;BP:ATP synthesis coupled proton transport;BP:ATP hydrolysis coupled proton transport;BP:ATP synthesis coupled proton transport;BP:ATP hydrolysis coupled proton transport;BP:ATP synthesis coupled proton transport;BP:ATP hydrolysis coupled proton transport;BP:ATP synthesis…	K02128	ATPeF0C, ATP5G, ATP9	map00190;	Oxidative phosphorylation;
DN572090_c0_g1	764	5.03554	0.00159683	yes	up	-0.880989	1	no	down	-0.772643	0.354042	no	down	-1.06513	1	no	down	YP_008816083.1;	cytochrome c oxidase subunit;	gi|3121908|sp|Q35539.1|COX3_PETMA;	RecName: Full=Cytochrome c oxidase subunit 3; AltName: Full=Cytochrome c oxidase polypeptide III;	------	------	------	------	------	------	------	GO:0019646; GO:0019646; GO:0019646; GO:0019646; GO:0019646; GO:0016021; GO:0005739; GO:0016021; GO:0005739; GO:0016021; GO:0005739; GO:0016021; GO:0005739; GO:0016021; GO:0005739;GO:0004129; GO:0004129; GO:0004129; GO:0004129; GO:0004129;	BP:aerobic electron transport chain;BP:aerobic electron transport chain;BP:aerobic electron transport chain;BP:aerobic electron transport chain;BP:aerobic electron transport chain;CC:integral component of membrane;CC:mitochondrion;CC:integral component of membrane;CC:mitochondrion;CC:integral component of membrane;CC:mitochondrion;CC:integral component of membrane;CC:mitochondrion;CC:integral com…	K02262	COX3	map00190;	Oxidative phosphorylation;
DN545444_c4_g3	1107	5.08661	0.00333414	yes	up	-0.0649486	1	no	down	-0.339787	1	no	down	-0.49489	1	no	down	YP_008816057.1;	apocytochrome;	gi|218526405|sp|B1GYJ5.1|CYB_BRAPC;	RecName: Full=Cytochrome b; AltName: Full=Complex III subunit 3; AltName: Full=Complex III subunit III; AltName: Full=Cytochrome b-c1 complex subunit 3; AltName: Full=Ubiquinol-cytochrome-c reductase complex cytochrome b subunit;	PF00033.16; PF13631.3;	Cytochrome_B;Cytochrom_B_N_2;	Cytochrome b/b6/petB;Cytochrome ;	------	------	------	------	GO:0006122; GO:0006122; GO:0006122; GO:0006122; GO:0006122; GO:0016021; GO:0005743; GO:0045275; GO:0016021; GO:0005743; GO:0045275; GO:0016021; GO:0005743; GO:0045275; GO:0016021; GO:0005743; GO:0045275; GO:0016021; GO:0005743; GO:0045275;GO:0046872; GO:0008121; GO:0046872; GO:0008121; GO:0046872; GO:0008121; GO:0046872; GO:0008121; GO:0046872; GO:0008121;	BP:mitochondrial electron transport, ubiquinol to cytochrome c;BP:mitochondrial electron transport, ubiquinol to cytochrome c;BP:mitochondrial electron transport, ubiquinol to cytochrome c;BP:mitochondrial electron transport, ubiquinol to cytochrome c;BP:mitochondrial electron transport, ubiquinol to cytochrome c;CC:integral component of membrane;CC:mitochondrial inner membrane;CC:respiratory cha…	K00412	CYTB, petB	map00190;	Oxidative phosphorylation;
DN29711_c0_g1	1249	-6.47246	6.9199e-76	yes	down	-9.10985	2.55774e-140	yes	down	-3.83388	8.36578e-08	yes	down	-5.04599	8.98029e-25	yes	down	YP_006073021.1;	nad4 gene produc;	gi|3122511|sp|Q34048.2|NU4M_CERCA;	RecName: Full=NADH-ubiquinone oxidoreductase chain 4; AltName: Full=NADH dehydrogenase subunit 4;	------	------	------	------	------	------	------	GO:0042773; GO:0042773; GO:0042773; GO:0016021; GO:0005739; GO:0016021; GO:0005739; GO:0016021; GO:0005739;GO:0008137; GO:0008137; GO:0008137;	BP:ATP synthesis coupled electron transport;BP:ATP synthesis coupled electron transport;BP:ATP synthesis coupled electron transport;CC:integral component of membrane;CC:mitochondrion;CC:integral component of membrane;CC:mitochondrion;CC:integral component of membrane;CC:mitochondrion;MF:NADH dehydrogenas;MF:NADH dehydrogenas;MF:NADH dehydrogenas;	K03881	ND4	map00190;	Oxidative phosphorylation;
DN557947_c0_g4	554	0.387974	0.52324	no	up	0.550933	0.245041	no	up	0.899776	0.00885672	no	up	1.15252	0.00197043	yes	up	YP_006073005.1;	rpl6 gene produc;	gi|417682|sp|P26861.2|RM06_MARPO;	RecName: Full=60S ribosomal protein L6, mitochondrial;	PF00347.20;	Ribosomal_L6;	Ribosomal protein L6;	COG0097;	J:Translation, ribosomal structure and biogenesis;	------	------	GO:0006412; GO:0006412; GO:0006412; GO:0006412; GO:0005739; GO:0005840; GO:0005739; GO:0005840; GO:0005739; GO:0005840; GO:0005739; GO:0005840;GO:0019843; GO:0003735; GO:0019843; GO:0003735; GO:0019843; GO:0003735; GO:0019843; GO:0003735;	BP:translation;BP:translation;BP:translation;BP:translation;CC:mitochondrion;CC:ribosome;CC:mitochondrion;CC:ribosome;CC:mitochondrion;CC:ribosome;CC:mitochondrion;CC:ribosome;MF:rRNA binding;MF:structural constituent of ribosome;MF:rRNA binding;MF:structural constituent of ribosome;MF:rRNA binding;MF:structural constituent of ribosome;MF:rRNA binding;MF:structural constituent of ribosome;	K02933	RP-L6, MRPL6, rplF	map03010;	Ribosome;
DN559156_c0_g2	1560	8.5732	1.60456e-13	yes	up	2.84813	1	no	up	0.157505	0.893914	no	up	1.85488	0.0283323	yes	up	YP_003495141.1;	cytochrome c oxidase subunit;	gi|3121888|sp|Q34941.1|COX1_LUMTE;	RecName: Full=Cytochrome c oxidase subunit 1; AltName: Full=Cytochrome c oxidase polypeptide I;	------	------	------	------	------	------	------	GO:0009060; GO:0006119; GO:0009060; GO:0015990; GO:0006119; GO:0009060; GO:0015990; GO:0006119; GO:0009060; GO:0015990; GO:0006119; GO:0009060; GO:0015990; GO:0006119; GO:0016021; GO:0005743; GO:0045277; GO:0016021; GO:0005743; GO:0005886; GO:0045277; GO:0016021; GO:0005743; GO:0005886; GO:0045277; GO:0016021; GO:0005743; GO:0005886; GO:0045277; GO:0016021; GO:0005743; GO:0005886; GO:0045277;GO:0…	BP:aerobic respiration;BP:oxidative phosphorylation;BP:aerobic respiration;BP:electron transport coupled proton transport;BP:oxidative phosphorylation;BP:aerobic respiration;BP:electron transport coupled proton transport;BP:oxidative phosphorylation;BP:aerobic respiration;BP:electron transport coupled proton transport;BP:oxidative phosphorylation;BP:aerobic respiration;BP:electron transport coupl…	K02256	COX1	map00190;	Oxidative phosphorylation;
DN556957_c1_g1	777	1.74232	0.220731	no	up	0.638311	0.599464	no	up	-2.00517	0.00218267	yes	down	-2.15242	0.0137331	yes	down	YP_003495125.1;	cytochrome c oxidase subunit;	gi|3121906|sp|Q34943.1|COX3_LUMTE;	RecName: Full=Cytochrome c oxidase subunit 3; AltName: Full=Cytochrome c oxidase polypeptide III;	------	------	------	------	------	------	------	GO:0019646; GO:0019646; GO:0019646; GO:0019646; GO:0016021; GO:0005739; GO:0016021; GO:0005739; GO:0016021; GO:0005739; GO:0016021; GO:0005739;GO:0004129; GO:0004129; GO:0004129; GO:0004129;	BP:aerobic electron transport chain;BP:aerobic electron transport chain;BP:aerobic electron transport chain;BP:aerobic electron transport chain;CC:integral component of membrane;CC:mitochondrion;CC:integral component of membrane;CC:mitochondrion;CC:integral component of membrane;CC:mitochondrion;CC:integral component of membrane;CC:mitochondrion;MF:cytochrome-c oxidase activity;MF:cytochrome-c ox…	K02262	COX3	map00190;	Oxidative phosphorylation;
DN543697_c2_g1	757	6.33718	6.32303e-05	yes	up	1.36353	1	no	up	0	1	no	no change	0	1	no	no change	YP_001315139.1;	cytochrome c oxidase subunit 1 [Chlorokybus atmophyticus];	gi|3121888|sp|Q34941.1|COX1_LUMTE;	RecName: Full=Cytochrome c oxidase subunit 1; AltName: Full=Cytochrome c oxidase polypeptide I;	------	------	------	------	------	------	------	GO:0009060; GO:0015990; GO:0006119; GO:0009060; GO:0006119; GO:0009060; GO:0015990; GO:0006119; GO:0009060; GO:0015990; GO:0006119; GO:0009060; GO:0015990; GO:0006119; GO:0016021; GO:0005743; GO:0005886; GO:0045277; GO:0016021; GO:0005743; GO:0045277; GO:0016021; GO:0005743; GO:0005886; GO:0045277; GO:0016021; GO:0005743; GO:0005886; GO:0045277; GO:0016021; GO:0005743; GO:0005886; GO:0045277;GO:0…	BP:aerobic respiration;BP:electron transport coupled proton transport;BP:oxidative phosphorylation;BP:aerobic respiration;BP:oxidative phosphorylation;BP:aerobic respiration;BP:electron transport coupled proton transport;BP:oxidative phosphorylation;BP:aerobic respiration;BP:electron transport coupled proton transport;BP:oxidative phosphorylation;BP:aerobic respiration;BP:electron transport coupl…	K02256	COX1	map00190;	Oxidative phosphorylation;
DN549084_c4_g6	1017	1.66294	0.353339	no	up	0.8935	0.388498	no	up	-1.70887	0.0346567	yes	down	-0.833403	0.502605	no	down	YP_001315135.1;	NADH dehydrogenase subunit 1 [Chlorokybus atmophyticus];	gi|3122450|sp|Q37546.1|NU1M_LUMTE;	RecName: Full=NADH-ubiquinone oxidoreductase chain 1; AltName: Full=NADH dehydrogenase subunit 1;	PF00146.18;	NADHdh;	NADH dehydrogenase;	------	------	------	------	GO:0016021; GO:0005739; GO:0005886; GO:0016021; GO:0005739; GO:0005886; GO:0016021; GO:0005739; GO:0005886; GO:0016021; GO:0005886;GO:0008137; GO:0008137; GO:0008137; GO:0016491;	CC:integral component of membrane;CC:mitochondrion;CC:plasma membrane;CC:integral component of membrane;CC:mitochondrion;CC:plasma membrane;CC:integral component of membrane;CC:mitochondrion;CC:plasma membrane;CC:integral component of membrane;CC:plasma membrane;MF:NADH dehydrogenas;MF:NADH dehydrogenas;MF:NADH dehydrogenas;MF:oxidoreductase activity;	K03878	ND1	map00190;	Oxidative phosphorylation;
DN549338_c0_g3	2163	-1.37365	0.0726749	no	down	-1.02483	9.54473e-07	yes	down	-1.13598	3.0769e-26	yes	down	-1.18646	1.86067e-10	yes	down	YP_001019068.1;	hypothetical chloroplast RF65 [Chlorokybus atmophyticus];	gi|28380123|sp|P82412.1|RRP3_SPIOL;	RecName: Full=30S ribosomal protein 3, chloroplastic; AltName: Full=Plastid-specific 30S ribosomal protein 3; Short=PSRP-3; Flags: Precursor;	PF04839.10; PF00197.15;	PSRP-3_Ycf65;Kunitz_legume;	Plastid and cyanobacterial ribosomal protein;Trypsin and protease inhibitor;	------	------	NOG65564;	J:Translation, ribosomal structure and biogenesis;	GO:0006412; GO:0006412; GO:0006412; GO:0006412; GO:0006412; GO:0009507; GO:0005840; GO:0009507; GO:0005840; GO:0009507; GO:0005840; GO:0009507; GO:0005840; GO:0009507; GO:0005840;GO:0003735; GO:0003735; GO:0003735; GO:0003735; GO:0003735;	BP:translation;BP:translation;BP:translation;BP:translation;BP:translation;CC:chloroplast;CC:ribosome;CC:chloroplast;CC:ribosome;CC:chloroplast;CC:ribosome;CC:chloroplast;CC:ribosome;CC:chloroplast;CC:ribosome;MF:structural constituent of ribosome;MF:structural constituent of ribosome;MF:structural constituent of ribosome;MF:structural constituent of ribosome;MF:structural constituent of ribosome;	K19032	PSRP3	------	------
DN563426_c0_g1	590	0.569096	0.585446	no	up	-1.32064	0.0950257	no	down	-1.43977	0.0490765	yes	down	-0.28786	0.790505	no	down	XP_022841365.1;	Major facilitator superfamily domain, general substrate transporter [Ostreococcus tauri];	gi|75268167|sp|Q9C5L3.1|GLPT1_ARATH;	RecName: Full=Putative glycerol-3-phosphate transporter 1; Short=G-3-P transporter 1; AltName: Full=Glycerol-3-phosphate permease 1; Short=AtG3Pp1; Short=G-3-P permease 1; AltName: Full=Protein PHOSPHATE STARVATION-INDUCED GENE 3; Short=AtPS3;	------	------	------	------	------	------	------	GO:0016021; GO:0016021; GO:0016021; GO:0016021;GO:0022857; GO:0022857; GO:0022857; GO:0022857;	CC:integral component of membrane;CC:integral component of membrane;CC:integral component of membrane;CC:integral component of membrane;MF:transmembrane transporter activity;MF:transmembrane transporter activity;MF:transmembrane transporter activity;MF:transmembrane transporter activity;	K13783	SLC37A1_2	------	------
DN539253_c2_g1	535	-6.47398	9.0506e-31	yes	down	-2.36816	0.00729843	yes	down	-4.93605	2.29791e-15	yes	down	-3.97368	4.46851e-16	yes	down	XP_022841335.1;	Translation elongation/initiation factor/Ribosomal, beta-barrel [Ostreococcus tauri];	gi|122096234|sp|Q1HPK6.1|EF2_BOMMO;	RecName: Full=Translation elongation factor 2; Short=EF-2;	PF03764.15;	EFG_IV;	Elongation factor G, domain IV;	------	------	------	------	GO:0005525; GO:0003924; GO:0005525; GO:0003924; GO:0003746; GO:0005525; GO:0003924; GO:0005525; GO:0003924; GO:0003746;	MF:GTP binding;MF:GTPase activity;MF:GTP binding;MF:GTPase activity;MF:translation elongation factor activity;MF:GTP binding;MF:GTPase activity;MF:GTP binding;MF:GTPase activity;MF:translation elongation factor activity;	K03234	EEF2	------	------
DN565416_c2_g1	2943	5.90611	0.000606089	yes	up	0.702614	1	no	up	0	1	no	no change	0.316466	1	no	up	XP_022841101.1;	Target SNARE coiled-coil domain [Ostreococcus tauri];	gi|42559342|sp|O96064.1|MYSP_MYTGA;	RecName: Full=Paramyosin [Mytilus galloprovincialis];	PF01576.16; PF04582.9; PF00038.18; PF08614.8; PF17045.2; PF14662.3; PF08317.8; PF13874.3;	Myosin_tail_1;Reo_sigmaC;Filament;ATG16;CEP63;KASH_CCD;Spc7;Nup54;	Myosin tail;Reovirus sigma C capsid protein;Intermediate filament protein;Autophagy protein 16;Centrosomal protein of 63 kDa;Coiled-coil region of CCDC155 or KASH;Spc7 kinetochore protein;Nucleoporin complex subunit 54;	------	------	------	------	------	------	K17751	MYH6_7	------	------
DN566092_c0_g1	2561	-0.94443	0.0951889	no	down	-0.798369	1.85263e-06	no	down	-0.678676	2.86864e-07	no	down	-1.1241	1.07196e-07	yes	down	XP_022841101.1;	Target SNARE coiled-coil domain [Ostreococcus tauri];	gi|14423763|sp|Q9M7J4.1|MFP1_TOBAC;	RecName: Full=MAR-binding filament-like protein 1-1 [Nicotiana tabacum];	PF07926.9; PF04582.9;	TPR_MLP1_2;Reo_sigmaC;	TPR/MLP1/MLP2-like protein;Reovirus sigma C capsid protein;	------	------	------	------	------	------	------	------	------	------
DN565855_c0_g2	578	2.29169	0.0396708	yes	up	0.0305294	0.976053	no	up	-0.842643	0.222393	no	down	-0.13577	0.841085	no	down	XP_022840492.1;	Heat shock protein 70 family [Ostreococcus tauri];	gi|12643273|sp|P22953.3|MD37E_ARATH;	RecName: Full=Probable mediator of RNA polymerase II transcription subunit 37e; AltName: Full=Heat shock 70 kDa protein 1; AltName: Full=Heat shock cognate 70 kDa protein 1; AltName: Full=Heat shock cognate protein 70-1; Short=AtHsc70-1; AltName: Full=Heat shock protein 70-1; Short=AtHsp70-1; AltName: Full=Protein EARLY-RESPONSIVE TO DEHYDRATION 2;	PF00012.17;	HSP70;	Hsp70 protein;	------	------	------	------	GO:0005524; GO:0005524; GO:0005524; GO:0005524;	MF:ATP binding;MF:ATP binding;MF:ATP binding;MF:ATP binding;	K03283	HSPA1_8	map04144; map04141; map03040;	Endocytosis;Protein processing in endoplasmic reticulum;Spliceosome;
DN563875_c0_g3	859	-0.528204	0.571831	no	down	-0.179049	0.738676	no	down	-0.538245	0.103375	no	down	-1.69834	6.52897e-06	yes	down	XP_022840195.1;	Protein of unknown function DUF789 [Ostreococcus tauri];	------	------	PF05623.9;	DUF789;	Protein of unknown function;	------	------	------	------	GO:0008270;	MF:zinc ion binding;	------	------	------	------
DN561226_c0_g1	2173	3.60321	0.00324104	yes	up	1.47096	0.0820477	no	up	1.12371	0.168843	no	up	1.34851	0.163096	no	up	XP_022839963.1;	Major facilitator superfamily domain, general substrate transporter [Ostreococcus tauri];	gi|187470894|sp|Q7XJR2.2|ANTR3_ARATH;	RecName: Full=Probable anion transporter 3, chloroplastic; AltName: Full=Phosphate transporter PHT4;2; Flags: Precursor;	PF07690.13; PF00083.21;	MFS_1;Sugar_tr;	Major Facilitator Superfamily;Sugar;	------	------	NOG02359;	G:Carbohydrate transport and metabolism;	GO:0055085; GO:0055085; GO:0055085; GO:0055085; GO:0016021; GO:0016021; GO:0016021; GO:0016021;	BP:transmembrane transport;BP:transmembrane transport;BP:transmembrane transport;BP:transmembrane transport;CC:integral component of membrane;CC:integral component of membrane;CC:integral component of membrane;CC:integral component of membrane;	K08193	SLC17A	------	------
DN542487_c0_g1	1238	0.464798	0.60225	no	up	1.21995	0.00327003	yes	up	0.0237571	0.975238	no	up	0.441749	0.554717	no	up	XP_022839677.1;	Armadillo-type fold [Ostreococcus tauri];	gi|745998016|sp|F4JL11.1|IMPA2_ARATH;	RecName: Full=Importin subunit alpha-2; Short=IMPa-2;	PF01749.17;	IBB;	Importin beta binding domain;	------	------	------	------	GO:0006606; GO:0006606; GO:0006606; GO:0005737; GO:0005634; GO:0005737; GO:0005634; GO:0005737; GO:0005634;GO:0061608; GO:0008565; GO:0061608; GO:0008565; GO:0061608; GO:0008565;	BP:protein import into nucleus;BP:protein import into nucleus;BP:protein import into nucleus;CC:cytoplasm;CC:nucleus;CC:cytoplasm;CC:nucleus;CC:cytoplasm;CC:nucleus;MF:nuclear import signal receptor activity;MF:protein transporter activity;MF:nuclear import signal receptor activity;MF:protein transporter activity;MF:nuclear import signal receptor activity;MF:protein transporter activity;	------	------	------	------
DN564389_c0_g3	2067	1.78016	0.0205427	yes	up	2.08297	7.54324e-08	yes	up	0.978517	0.235499	no	up	0.753466	0.361328	no	up	XP_022838847.1;	WD40/YVTN repeat-like-containing domain [Ostreococcus tauri];	gi|75337896|sp|Q9SZA4.1|CDC21_ARATH;	RecName: Full=Cell division cycle 20.1, cofactor of APC complex; Short=AtCDC20.1;	PF00400.29; PF12894.4; PF08662.8;	WD40;ANAPC4_WD40;eIF2A;	WD domain, G-beta repeat;Anaphase-promoting complex subunit 4 WD40 domain;Eukaryotic translation initiation factor eIF2A;	------	------	NOG03028;	D:Cell cycle control, cell division, chromosome partitioning;	GO:0051301; GO:1904668; GO:1904668; GO:1904668;GO:0010997; GO:0097027; GO:0010997; GO:0097027; GO:0010997; GO:0097027;	BP:cell division;BP:positive regulation of ubiquitin protein ligase activity;BP:positive regulation of ubiquitin protein ligase activity;BP:positive regulation of ubiquitin protein ligase activity;MF:anaphase-promoting complex binding;MF:ubiquitin-protein transferase activator activity;MF:anaphase-promoting complex binding;MF:ubiquitin-protein transferase activator activity;MF:anaphase-promoting …	K03363	CDC20	map04120;	Ubiquitin mediated proteolysis;
DN560871_c9_g5	779	-6.86101	9.43248e-158	yes	down	-4.35487	1.81997e-08	yes	down	-5.51736	1.26687e-20	yes	down	-4.10073	4.35437e-15	yes	down	XP_022838788.1;	Ribosomal protein L1, 2-layer alpha/beta-sandwich [Ostreococcus tauri];	gi|22001886|sp|Q963B6.1|RL10A_SPOFR;	RecName: Full=60S ribosomal protein L10a [Spodoptera frugiperda];	PF00687.18;	Ribosomal_L1;	Ribosomal protein L1p/L10e family;	COG0081;	J:Translation, ribosomal structure and biogenesis;	------	------	GO:0006412; GO:0006412; GO:0006412; GO:0006412; GO:0015934; GO:0015934; GO:0015934; GO:0015934;GO:0003723; GO:0003735; GO:0003723; GO:0003735; GO:0003723; GO:0003735; GO:0003723; GO:0003735;	BP:translation;BP:translation;BP:translation;BP:translation;CC:large ribosomal subunit;CC:large ribosomal subunit;CC:large ribosomal subunit;CC:large ribosomal subunit;MF:RNA binding;MF:structural constituent of ribosome;MF:RNA binding;MF:structural constituent of ribosome;MF:RNA binding;MF:structural constituent of ribosome;MF:RNA binding;MF:structural constituent of ribosome;	K02865	RP-L10Ae, RPL10A	map03010;	Ribosome;
DN507507_c0_g1	718	4.4188	0.0261795	yes	up	0.304192	1	no	up	0	1	no	no change	0	1	no	no change	XP_022838771.1;	Cytochrome c, class IA/ IB [Ostreococcus tauri];	gi|50401875|sp|P84029.2|CYC2_DROME;	RecName: Full=Cytochrome c-2; AltName: Full=Cytochrome c-proximal >gi|50401876|sp|P84030.2|CYC2_CERCA RecName: Full=Cytochrome c-2;	PF00034.18; PF13442.3; PF14495.3;	Cytochrom_C;Cytochrome_CBB3;Cytochrom_C550;	Cytochrome c;Cytochrome C oxidase, cbb3-type, subunit III;Cytochrome c-550 domain;	COG3474;	C:Energy production and conversion;	------	------	GO:0005739; GO:0070469; GO:0005739; GO:0070469; GO:0005739; GO:0070469;GO:0009055; GO:0020037; GO:0046872; GO:0009055; GO:0020037; GO:0046872; GO:0009055; GO:0020037; GO:0046872;	CC:mitochondrion;CC:respiratory chain;CC:mitochondrion;CC:respiratory chain;CC:mitochondrion;CC:respiratory chain;MF:electron carrier activity;MF:heme binding;MF:metal ion binding;MF:electron carrier activity;MF:heme binding;MF:metal ion binding;MF:electron carrier activity;MF:heme binding;MF:metal ion binding;	K08738	CYC	map00920;	Sulfur metabolism;
DN565863_c2_g1	2276	-1.58501	0.00670163	yes	down	-0.24736	0.645094	no	down	-1.02655	0.013798	yes	down	-0.763943	0.192586	no	down	XP_022838686.1;	RHD3/Sey1 [Ostreococcus tauri];	gi|332320568|sp|Q9SSN0.2|RHD31_ARATH;	RecName: Full=Protein ROOT HAIR DEFECTIVE 3 homolog 1; AltName: Full=Protein SEY1 homolog 2;	PF05879.9;	RHD3;	Root hair defective 3 GTP-binding protein;	------	------	------	------	GO:0005789; GO:0016021; GO:0005789; GO:0016021; GO:0005789; GO:0005789;GO:0005525; GO:0003924; GO:0005525; GO:0003924; GO:0005525; GO:0016787; GO:0005525; GO:0016787;	CC:endoplasmic reticulum membrane;CC:integral component of membrane;CC:endoplasmic reticulum membrane;CC:integral component of membrane;CC:endoplasmic reticulum membrane;CC:endoplasmic reticulum membrane;MF:GTP binding;MF:GTPase activity;MF:GTP binding;MF:GTPase activity;MF:GTP binding;MF:hydrolase activity;MF:GTP binding;MF:hydrolase activity;	------	------	------	------
DN565986_c1_g1	1639	0.440005	0.683004	no	up	-1.27742	1.15711e-07	yes	down	-0.482709	0.194141	no	down	-0.0893982	0.859502	no	down	XP_022838679.1;	Ankyrin repeat [Ostreococcus tauri];	gi|75311611|sp|Q9LUZ4.1|C3H66_ARATH;	RecName: Full=Zinc finger CCCH domain-containing protein 66; Short=AtC3H66;	PF00023.27; PF13637.3; PF12796.4; PF13606.3; PF00642.21;	Ank;Ank_4;Ank_2;Ank_3;zf-CCCH;	Ankyrin repeat;Ankyrin repeats;Ankyrin repeats;Ankyrin repeat;Zinc finger C-x8-C-x5-C-x3-H type;	------	------	------	------	GO:0046872; GO:0046872; GO:0046872;	MF:metal ion binding;MF:metal ion binding;MF:metal ion binding;	------	------	------	------
DN554489_c0_g1	2101	-3.13554	0.105005	no	down	-3.44183	9.61657e-21	yes	down	-3.68309	1.95595e-101	yes	down	-5.21973	2.11887e-68	yes	down	XP_022838149.1;	Alpha-D-phosphohexomutase, alpha/beta/alpha I/II/III [Ostreococcus tauri];	gi|33300964|sp|Q88BD4.1|ALGC_PSESM;	RecName: Full=Phosphomannomutase/phosphoglucomutase; Short=PMM / PGM;	PF02878.13; PF02879.13; PF02880.13;	PGM_PMM_I;PGM_PMM_II;PGM_PMM_III;	Phosphoglucomutase/phosphomannomutase, alpha/beta/alpha domain I;Phosphoglucomutase/phosphomannomutase, alpha/beta/alpha domain II;Phosphoglucomutase/phosphomannomutase, alpha/beta/alpha domain III;	COG1109;	G:Carbohydrate transport and metabolism;	------	------	GO:0005975; GO:0005975; GO:0005975; GO:0005975;GO:0016868; GO:0016868; GO:0016868; GO:0016868;	BP:carbohydrate metabolic process;BP:carbohydrate metabolic process;BP:carbohydrate metabolic process;BP:carbohydrate metabolic process;MF:intramolecular transferase activity, phosphotransferases;MF:intramolecular transferase activity, phosphotransferases;MF:intramolecular transferase activity, phosphotransferases;MF:intramolecular transferase activity, phosphotransferases;	------	------	------	------
DN550018_c0_g1	3050	-0.124979	0.848741	no	down	-0.628514	0.103961	no	down	-0.588778	0.0343967	no	down	-1.14512	0.00360161	yes	down	XP_022234913.1;	RNA polymerase II second largest subuni;	gi|75335101|sp|Q9LK40.1|NRPD2_ARATH;	RecName: Full=DNA-directed RNA polymerases IV and V subunit 2; AltName: Full=DNA-directed RNA polymerase D subunit 2a; Short=AtNRPD2a; Short=Nuclear RNA polymerase D 2a; AltName: Full=Nuclear RNA polymerase E 2; AltName: Full=Protein DEFECTIVE IN MERISTEM SILENCING 2; AltName: Full=Protein DEFECTIVE IN RNA-DIRECTED DNA METHYLATION 2; AltName: Full=RNA polymerase IV subunit 2a; Short=POL IV 2a;	PF04563.12;	RNA_pol_Rpb2_1;	RNA polymerase beta subunit;	------	------	------	------	GO:0006351; GO:0006351; GO:0035196; GO:0006351; GO:0005829; GO:0005665; GO:0009506;GO:0003677; GO:0003899; GO:0032549; GO:0003677; GO:0003899; GO:0032549; GO:0003677; GO:0003899; GO:0032549;	BP:transcription, DNA-templated;BP:transcription, DNA-templated;BP:production of miRNAs involved in gene silencing by miRNA;BP:transcription, DNA-templated;CC:cytosol;CC:DNA-directed RNA polymerase II, core complex;CC:plasmodesma;MF:DNA binding;MF:DNA-directed RNA polymerase activity;MF:ribonucleoside binding;MF:DNA binding;MF:DNA-directed RNA polymerase activity;MF:ribonucleoside binding;MF:DNA …	K16252	NRPD2, NRPE2	------	------
DN547943_c8_g1	430	-1.41783	0.476768	no	down	-2.37492	0.00728302	yes	down	-1.98067	0.0132281	yes	down	-1.85344	0.075856	no	down	XP_013906880.1;	nucleoside-diphosphate kinase [Monoraphidium neglectum];	gi|74663184|sp|Q7Z8P9.1|NDK_ASPFU;	RecName: Full=Nucleoside diphosphate kinase; Short=NDK; Short=NDP kinase;	PF00334.16;	NDK;	Nucleoside diphosphate kinase;	COG0105;	F:Nucleotide transport and metabolism;	------	------	GO:0006241; GO:0006183; GO:0006228; GO:0006241; GO:0006183; GO:0006228; GO:0006241; GO:0006183; GO:0006228; GO:0006241; GO:0006183; GO:0006228;GO:0004550; GO:0005524; GO:0004550; GO:0005524; GO:0004550; GO:0005524; GO:0004550;	BP:CTP biosynthetic process;BP:GTP biosynthetic process;BP:UTP biosynthetic process;BP:CTP biosynthetic process;BP:GTP biosynthetic process;BP:UTP biosynthetic process;BP:CTP biosynthetic process;BP:GTP biosynthetic process;BP:UTP biosynthetic process;BP:CTP biosynthetic process;BP:GTP biosynthetic process;BP:UTP biosynthetic process;MF:nucleoside diphosphate kinase activity;MF:ATP binding;MF:nuc…	K00940	ndk, NME	map00240; map04016; map00230;	Pyrimidine metabolism;MAPK signaling pathway - plant;Purine metabolism;
DN540359_c0_g1	768	-1.37106	0.0812428	no	down	-1.07443	4.39183e-06	yes	down	-1.09206	6.34543e-13	yes	down	-1.50165	1.33875e-08	yes	down	XP_013906813.1;	hypothetical protein MNEG_0152 [Monoraphidium neglectum];	------	------	PF05421.8;	DUF751;	Protein of unknown function;	------	------	------	------	GO:0016021; GO:0016021;	CC:integral component of membrane;CC:integral component of membrane;	------	------	------	------
DN562569_c0_g1	1819	1.05742	0.00159921	yes	up	1.1107	4.08808e-06	yes	up	1.82171	7.35367e-20	yes	up	2.73857	3.02177e-38	yes	up	XP_013906239.1;	hypothetical protein MNEG_0733 [Monoraphidium neglectum];	gi|122230199|sp|Q0WVU3.1|PHL5_ARATH;	RecName: Full=Myb family transcription factor PHL5; AltName: Full=Protein PHR1-LIKE 5;	PF14379.3; PF00249.28;	Myb_CC_LHEQLE;Myb_DNA-binding;	MYB-CC type transfactor, LHEQLE motif;Myb-like DNA-binding domain;	------	------	NOG133465;	S:Function unknown;	GO:0006355; GO:0006351; GO:0006355; GO:0006351; GO:0006355; GO:0006351; GO:0016021; GO:0005634; GO:0005634; GO:0005634;GO:0003677; GO:0003677; GO:0003677; GO:0003677;	BP:regulation of transcription, DNA-templated;BP:transcription, DNA-templated;BP:regulation of transcription, DNA-templated;BP:transcription, DNA-templated;BP:regulation of transcription, DNA-templated;BP:transcription, DNA-templated;CC:integral component of membrane;CC:nucleus;CC:nucleus;CC:nucleus;MF:DNA binding;MF:DNA binding;MF:DNA binding;MF:DNA binding;	------	------	------	------
DN556924_c0_g3	1753	1.63803	0.000337027	yes	up	1.07449	0.0023219	yes	up	0.917762	0.0010306	no	up	0.0760524	0.905702	no	up	XP_013906137.1;	Anthocyanidin 3-O-glucosyltransferase [Monoraphidium neglectum];	gi|75288884|sp|Q66PF2.1|URT1_FRAAN;	RecName: Full=Putative UDP-rhamnose:rhamnosyltransferase 1; Short=FaRT1; AltName: Full=Glycosyltransferase 4; Short=FaGT4;	PF00201.15;	UDPGT;	UDP-glucoronosyl and UDP-glucosyl transferase;	------	------	------	------	GO:0008152;GO:0016758;	BP:metabolic process;MF:transferase activity, transferring hexosyl groups;	------	------	------	------
DN570372_c7_g2	1715	1.50178	0.0157893	yes	up	0.639958	0.00113384	no	up	0.38808	0.00522018	no	up	0.427468	0.065519	no	up	XP_013906137.1;	Anthocyanidin 3-O-glucosyltransferase [Monoraphidium neglectum];	gi|334351258|sp|Q9C9B0.2|U89B1_ARATH;	RecName: Full=UDP-glycosyltransferase 89B1; AltName: Full=Flavonol 3-O-glucosyltransferase UGT89B1; AltName: Full=Flavonol 7-O-glucosyltransferase UGT89B1;	PF00201.15;	UDPGT;	UDP-glucoronosyl and UDP-glucosyl transferase;	------	------	------	------	GO:0008152; GO:0008152; GO:0008152; GO:0008152; GO:0008152; GO:0016021; GO:0043231;GO:0016758; GO:0016758; GO:0016758; GO:0008194; GO:0016758; GO:0016758;	BP:metabolic process;BP:metabolic process;BP:metabolic process;BP:metabolic process;BP:metabolic process;CC:integral component of membrane;CC:intracellular membrane-bounded organelle;MF:transferase activity, transferring hexosyl groups;MF:transferase activity, transferring hexosyl groups;MF:transferase activity, transferring hexosyl groups;MF:UDP-glycosyltransferase activity;MF:transferase activi…	------	------	------	------
DN559559_c1_g1	2855	-1.19482	0.262272	no	down	-0.804161	0.000183678	no	down	-0.986481	1.69772e-15	no	down	-1.42367	8.59988e-22	yes	down	XP_013905833.1;	hypothetical protein MNEG_1131 [Monoraphidium neglectum];	gi|88909669|sp|P0C0L0.1|APX5_ORYSJ;	RecName: Full=Probable L-ascorbate peroxidase 5, chloroplastic; AltName: Full=OsAPx05; Flags: Precursor;	PF00141.20;	peroxidase;	Peroxidase;	------	------	------	------	GO:0006979; GO:0006979; GO:0006979; GO:0006979; GO:0016021;GO:0020037; GO:0004601; GO:0020037; GO:0004601; GO:0020037; GO:0004601; GO:0020037; GO:0004601;	BP:response to oxidative stress;BP:response to oxidative stress;BP:response to oxidative stress;BP:response to oxidative stress;CC:integral component of membrane;MF:heme binding;MF:peroxidase activity;MF:heme binding;MF:peroxidase activity;MF:heme binding;MF:peroxidase activity;MF:heme binding;MF:peroxidase activity;	K00434	E1.11.1.11	map00480; map00053;	Glutathione metabolism;Ascorbate and aldarate metabolism;
DN545051_c5_g6	353	-6.84338	3.59745e-53	yes	down	-4.86869	4.82004e-11	yes	down	-3.70283	2.84673e-07	yes	down	-4.15878	3.26843e-17	yes	down	XP_013905821.1;	Actin [Monoraphidium neglectum];	gi|113215|sp|P18600.1|ACT1_ARTSX;	RecName: Full=Actin, clone 205; Flags: Precursor;	------	------	------	------	------	------	------	GO:0005524; GO:0005524; GO:0005524;	MF:ATP binding;MF:ATP binding;MF:ATP binding;	K05692	ACTB_G1	map04145;	Phagosome;
DN555373_c0_g2	3359	1.13001	0.308079	no	up	-1.41884	0.00392468	yes	down	-1.56421	8.65878e-05	yes	down	-2.44352	7.09221e-07	yes	down	XP_013905546.1;	Subtilisin-like protease [Monoraphidium neglectum];	gi|75208880|sp|Q9SUN6.1|SBT22_ARATH;	RecName: Full=Subtilisin-like protease SBT2.2; AltName: Full=Subtilase subfamily 2 member 2; Short=AtSBT2.2; Flags: Precursor;	PF00082.19; PF05922.13;	Peptidase_S8;Inhibitor_I9;	Subtilase family;Peptidase inhibitor I9;	COG1404;	O:Posttranslational modification, protein turnover, chaperones;	------	------	GO:0004252; GO:0004252;	MF:serine-type endopeptidase activity;MF:serine-type endopeptidase activity;	------	------	------	------
DN569594_c3_g1	1021	-0.715934	0.235136	no	down	-1.32354	1.23177e-09	yes	down	-0.825037	0.00128288	no	down	-1.62093	6.30002e-07	yes	down	XP_013905546.1;	Subtilisin-like protease [Monoraphidium neglectum];	gi|75099392|sp|O65351.1|SBT17_ARATH;	RecName: Full=Subtilisin-like protease SBT1.7; AltName: Full=Cucumisin-like serine protease; AltName: Full=Subtilase subfamily 1 member 7; Short=AtSBT1.7; AltName: Full=Subtilisin-like serine protease 1; Short=At-SLP1; Flags: Precursor;	PF00082.19; PF02225.19;	Peptidase_S8;PA;	Subtilase family;PA domain;	------	------	------	------	GO:0004252; GO:0004252; GO:0004252; GO:0004252;	MF:serine-type endopeptidase activity;MF:serine-type endopeptidase activity;MF:serine-type endopeptidase activity;MF:serine-type endopeptidase activity;	------	------	------	------
DN565628_c0_g1	2686	0.180803	0.717605	no	up	-0.314591	0.278201	no	down	-1.57485	2.64657e-09	yes	down	-1.39736	6.91498e-05	yes	down	XP_013905546.1;	Subtilisin-like protease [Monoraphidium neglectum];	gi|75170582|sp|Q9FHA4.1|SBT19_ARATH;	RecName: Full=Subtilisin-like protease SBT1.9; AltName: Full=Subtilase subfamily 1 member 9; Short=AtSBT1.9; Flags: Precursor;	PF00082.19; PF05922.13; PF02225.19;	Peptidase_S8;Inhibitor_I9;PA;	Subtilase family;Peptidase inhibitor I9;PA domain;	------	------	------	------	GO:0004252; GO:0004252; GO:0004252;	MF:serine-type endopeptidase activity;MF:serine-type endopeptidase activity;MF:serine-type endopeptidase activity;	------	------	------	------
DN568972_c1_g1	1582	-1.1691	0.226523	no	down	-0.890531	1.33747e-05	no	down	-1.22046	9.98388e-11	yes	down	-1.95662	3.52077e-10	yes	down	XP_013905546.1;	Subtilisin-like protease [Monoraphidium neglectum];	gi|75171193|sp|Q9FK76.1|SBT56_ARATH;	RecName: Full=Subtilisin-like protease SBT5.6; AltName: Full=Subtilase subfamily 5 member 6; Short=AtSBT5.6; Flags: Precursor;	PF00082.19; PF05922.13; PF02225.19;	Peptidase_S8;Inhibitor_I9;PA;	Subtilase family;Peptidase inhibitor I9;PA domain;	COG1404;	O:Posttranslational modification, protein turnover, chaperones;	------	------	GO:0004252; GO:0004252; GO:0004252;	MF:serine-type endopeptidase activity;MF:serine-type endopeptidase activity;MF:serine-type endopeptidase activity;	------	------	------	------
DN565257_c0_g2	3764	-0.984235	0.0370556	no	down	-0.534347	0.00947554	no	down	-0.309634	0.0656178	no	down	-1.11893	3.62454e-08	yes	down	XP_013905546.1;	Subtilisin-like protease [Monoraphidium neglectum];	gi|75337919|sp|Q9SZV5.1|SBT26_ARATH;	RecName: Full=Subtilisin-like protease SBT2.6; AltName: Full=Subtilase subfamily 2 member 6; Short=AtSBT2.6; Flags: Precursor;	PF00082.19; PF06280.9; PF05922.13;	Peptidase_S8;fn3_5;Inhibitor_I9;	Subtilase family;Fn3-like domain;Peptidase inhibitor I9;	COG1404;	O:Posttranslational modification, protein turnover, chaperones;	------	------	GO:0004252; GO:0004252; GO:0004252; GO:0004252;	MF:serine-type endopeptidase activity;MF:serine-type endopeptidase activity;MF:serine-type endopeptidase activity;MF:serine-type endopeptidase activity;	------	------	------	------
DN565717_c0_g1	3371	-0.950919	0.537225	no	down	-0.675884	0.206601	no	down	-0.391635	0.64849	no	down	-2.66284	8.0224e-06	yes	down	XP_013905546.1;	Subtilisin-like protease [Monoraphidium neglectum];	gi|75171467|sp|Q9FLI4.1|SBT13_ARATH;	RecName: Full=Subtilisin-like protease SBT1.3; AltName: Full=Subtilase subfamily 1 member 3; Short=AtSBT1.3; Flags: Precursor;	PF00082.19; PF05922.13; PF02225.19;	Peptidase_S8;Inhibitor_I9;PA;	Subtilase family;Peptidase inhibitor I9;PA domain;	COG1404;	O:Posttranslational modification, protein turnover, chaperones;	------	------	GO:0004252; GO:0004252; GO:0004252;	MF:serine-type endopeptidase activity;MF:serine-type endopeptidase activity;MF:serine-type endopeptidase activity;	------	------	------	------
DN512191_c0_g1	563	-6.78702	4.25658e-127	yes	down	-4.24729	4.68553e-08	yes	down	-3.56244	9.69842e-07	yes	down	-4.1145	4.43974e-21	yes	down	XP_013905532.1;	40S ribosomal protein S26 [Monoraphidium neglectum];	gi|109927841|sp|Q9GT45.2|RS26_ANOGA;	RecName: Full=40S ribosomal protein S26;	PF01283.16;	Ribosomal_S26e;	Ribosomal protein S26e;	COG4830;	J:Translation, ribosomal structure and biogenesis;	------	------	GO:0006412; GO:0006412; GO:0006412; GO:0005840; GO:0005840; GO:0005840;GO:0003735; GO:0003735; GO:0003735;	BP:translation;BP:translation;BP:translation;CC:ribosome;CC:ribosome;CC:ribosome;MF:structural constituent of ribosome;MF:structural constituent of ribosome;MF:structural constituent of ribosome;	K02976	RP-S26e, RPS26	map03010;	Ribosome;
DN503183_c0_g3	463	-6.89274	1.24408e-95	yes	down	-5.05817	1.28139e-12	yes	down	-4.84179	6.31163e-15	yes	down	-3.85942	3.91213e-15	yes	down	XP_013905491.1;	60S ribosomal protein L34 [Monoraphidium neglectum];	gi|1173033|sp|P45842.2|RL34_AEDAL;	RecName: Full=60S ribosomal protein L34; AltName: Full=L31;	PF01199.15;	Ribosomal_L34e;	Ribosomal protein L34e;	------	------	------	------	GO:0006412; GO:0006412; GO:0006412; GO:0006412; GO:0005840; GO:0016021; GO:0005840; GO:0005840; GO:0005840;GO:0003735; GO:0003735; GO:0003735; GO:0003735;	BP:translation;BP:translation;BP:translation;BP:translation;CC:ribosome;CC:integral component of membrane;CC:ribosome;CC:ribosome;CC:ribosome;MF:structural constituent of ribosome;MF:structural constituent of ribosome;MF:structural constituent of ribosome;MF:structural constituent of ribosome;	K02915	RP-L34e, RPL34	map03010;	Ribosome;
DN547328_c1_g1	3011	-0.156702	1	no	down	0.885899	2.43388e-05	no	up	0.580602	0.00190628	no	up	1.07509	4.18338e-06	yes	up	XP_013905172.1;	UDP-glucuronosyltransferase 3A1 [Monoraphidium neglectum];	gi|75304710|sp|Q8W3P8.1|AOG_PHAAN;	RecName: Full=Abscisate beta-glucosyltransferase; AltName: Full=ABA-glucosyltransferase;	PF00201.15;	UDPGT;	UDP-glucoronosyl and UDP-glucosyl transferase;	------	------	------	------	GO:0008152; GO:0016021;GO:0016758;	BP:metabolic process;CC:integral component of membrane;MF:transferase activity, transferring hexosyl groups;	K14595	AOG	map00906;	Carotenoid biosynthesis;
DN562790_c0_g1	2337	-1.06682	1.09248e-05	yes	down	-1.22782	8.57229e-16	yes	down	-1.1137	5.31619e-17	yes	down	-1.24456	3.04349e-08	yes	down	XP_013905057.1;	hypothetical protein MNEG_1919 [Monoraphidium neglectum];	gi|20137323|sp|P93092.1|ACP1_CASGL;	RecName: Full=Acyl carrier protein 1, chloroplastic; Short=ACP 1; Flags: Precursor;	PF05564.9; PF00550.22; PF14573.3;	Auxin_repressed;PP-binding;PP-binding_2;	Dormancy/auxin associated protein;Phosphopantetheine attachment site;Acyl-carrier;	COG0236;	I:Lipid transport and metabolism;	------	------	GO:0006633; GO:0006633; GO:0006633;	BP:fatty acid biosynthetic process;BP:fatty acid biosynthetic process;BP:fatty acid biosynthetic process;	------	------	------	------
DN560894_c0_g1	746	2.8824	0.00985057	yes	up	0.364204	0.568873	no	up	-0.664878	0.0531568	no	down	1.00179	0.000889358	yes	up	XP_013904855.1;	Myb proto-oncoprotein [Monoraphidium neglectum];	gi|75334847|sp|Q9LDE1.1|MY108_ARATH;	RecName: Full=Transcription factor MYB108; AltName: Full=Myb-related protein 108; Short=AtMYB108; AltName: Full=Protein BOTRYTIS-SUSCEPTIBLE 1;	PF00249.28; PF13921.3;	Myb_DNA-binding;Myb_DNA-bind_6;	Myb-like DNA-binding domain;Myb-like DNA-binding domain;	------	------	------	------	GO:0003677; GO:0003677; GO:0003677; GO:0003677; GO:0003677;	MF:DNA binding;MF:DNA binding;MF:DNA binding;MF:DNA binding;MF:DNA binding;	K09422	MYBP	------	------
DN524752_c0_g1	1878	-2.78322	0.00197362	yes	down	-0.0191014	0.982682	no	down	-0.579568	0.235081	no	down	1.40449	0.000776656	yes	up	XP_013904807.1;	polyamine oxidas;	gi|6225822|sp|O64411.1|PAO_MAIZE;	RecName: Full=Polyamine oxidase; Flags: Precursor;	PF01593.21; PF13450.3; PF13738.3; PF07992.11; PF00890.21; PF01494.16; PF01134.19; PF01946.14;	Amino_oxidase;NAD_binding_8;Pyr_redox_3;Pyr_redox_2;FAD_binding_2;FAD_binding_3;GIDA;Thi4;	Flavin containing amine oxidoreductase;NA;Pyridine nucleotide-disulphide oxidoreductase;Pyridine nucleotide-disulphide oxidoreductase;FAD binding domain;FAD binding domain;Glucose inhibited division protein A;Thi4 family;	------	------	NOG08008; NOG14834;	R:General function prediction only;	GO:0052893; GO:0052896; GO:0052900; GO:0052893; GO:0052896; GO:0052900; GO:0003677; GO:0016491;	MF:N1-acetylspermin;MF:spermidine oxidas;MF:spermine oxidas;MF:N1-acetylspermin;MF:spermidine oxidas;MF:spermine oxidas;MF:DNA binding;MF:oxidoreductase activity;	K13366	MPAO, PAO1	map00330; map00410;	Arginine and proline metabolism;beta-Alanine metabolism;
DN568676_c2_g1	1674	-1.35655	0.3366	no	down	-0.239617	0.424325	no	down	-0.214671	0.659175	no	down	1.53528	8.30517e-09	yes	up	XP_013904642.1;	hypothetical protein MNEG_2334 [Monoraphidium neglectum];	gi|75282482|sp|Q43191.1|LOX15_SOLTU;	RecName: Full=Probable linoleate 9S-lipoxygenase 5; AltName: Full=Leaf lipoxygenase;	PF00305.16; PF01477.20;	Lipoxygenase;PLAT;	Lipoxygenase;PLAT/LH2 domain;	------	------	------	------	GO:0046872; GO:0016702; GO:0046872; GO:0016702; GO:0046872; GO:0016702; GO:0046872; GO:0016702;	MF:metal ion binding;MF:oxidoreductase activity, acting on single donors with incorporation of molecular oxygen, incorporation of two atoms of oxygen;MF:metal ion binding;MF:oxidoreductase activity, acting on single donors with incorporation of molecular oxygen, incorporation of two atoms of oxygen;MF:metal ion binding;MF:oxidoreductase activity, acting on single donors with incorporation of mole…	K15718	LOX1_5	map00591;	Linoleic acid metabolism;
DN568364_c2_g1	2153	0.0922502	0.832529	no	up	1.01977	2.81531e-08	yes	up	1.95042	6.73725e-88	yes	up	2.06779	4.44675e-48	yes	up	XP_013904276.1;	methylmalonate-semialdehyde dehydrogenase [Monoraphidium neglectum];	gi|118582304|sp|Q0WM29.2|MMSA_ARATH;	RecName: Full=Methylmalonate-semialdehyde dehydrogenase [acylating], mitochondrial; Short=MM-ALDH; Short=MMSDH; Short=Malonate-semialdehyde dehydrogenase [acylating]; AltName: Full=Aldehyde dehydrogenase family 6 member B2; Flags: Precursor;	PF00171.19;	Aldedh;	Aldehyde dehydrogenase family;	------	------	------	------	GO:0006979; GO:0005739;GO:0004491; GO:0004491; GO:0004491; GO:0005507; GO:0004491;	BP:response to oxidative stress;CC:mitochondrion;MF:methylmalonate-semialdehyde dehydrogenas;MF:methylmalonate-semialdehyde dehydrogenas;MF:methylmalonate-semialdehyde dehydrogenas;MF:copper ion binding;MF:methylmalonate-semialdehyde dehydrogenas;	K00140	mmsA, iolA, ALDH6A1	map00640; map00280; map00410; map00562;	Propanoate metabolism;Valine, leucine and isoleucine degradation;beta-Alanine metabolism;Inositol phosphate metabolism;
DN568072_c1_g1	2571	-0.623083	0.000613913	no	down	-1.07295	2.67211e-23	yes	down	-1.22305	1.88726e-27	yes	down	-1.18212	1.33067e-13	yes	down	XP_013904236.1;	Calvin cycle protein CP12 [Monoraphidium neglectum];	gi|75181322|sp|Q9LZP9.1|CP122_ARATH;	RecName: Full=Calvin cycle protein CP12-2, chloroplastic; AltName: Full=CP12 domain-containing protein 2; AltName: Full=Chloroplast protein 12-2; Flags: Precursor;	PF02672.12; PF00170.18; PF07716.12;	CP12;bZIP_1;bZIP_2;	CP12 domain;bZIP transcription factor;Basic region leucine zipper;	------	------	------	------	GO:0080153; GO:0031334; GO:0019253; GO:0080153; GO:0031334; GO:0019253; GO:0009507; GO:0032991; GO:0099080; GO:0009507; GO:0032991; GO:0099080;GO:0005507; GO:0019899; GO:0016151; GO:0005507; GO:0019899; GO:0016151;	BP:negative regulation of reductive pentose-phosphate cycle;BP:positive regulation of protein complex assembly;BP:reductive pentose-phosphate cycle;BP:negative regulation of reductive pentose-phosphate cycle;BP:positive regulation of protein complex assembly;BP:reductive pentose-phosphate cycle;CC:chloroplast;CC:macromolecular complex;CC:supramolecular complex;CC:chloroplast;CC:macromolecular com…	------	------	------	------
DN548174_c0_g2	1981	-6.74285	2.04731e-98	yes	down	-2.38638	0.00679054	yes	down	-3.67402	3.98542e-07	yes	down	-4.17919	1.03128e-14	yes	down	XP_013904196.1;	adenosylhomocysteinase [Monoraphidium neglectum];	gi|109939715|sp|O76757.2|SAHH_ANOGA;	RecName: Full=Adenosylhomocysteinase; Short=AdoHcyase; AltName: Full=S-adenosyl-L-homocysteine hydrolase;	PF05221.14; PF00670.18; PF02826.16;	AdoHcyase;AdoHcyase_NAD;2-Hacid_dh_C;	S-adenosyl-L-homocysteine hydrolase;S-adenosyl-L-homocysteine hydrolase, NAD binding domain;D-isomer specific 2-hydroxyacid dehydrogenase, NAD binding domain;	COG0499;	H:Coenzyme transport and metabolism;	------	------	GO:0006730; GO:0019510; GO:0006730; GO:0019510; GO:0006730; GO:0019510; GO:0006730; GO:0019510; GO:0006730; GO:0019510; GO:0033353; GO:0005829;GO:0004013; GO:0051287; GO:0004013; GO:0051287; GO:0004013; GO:0051287; GO:0004013; GO:0051287; GO:0004013; GO:0051287;	BP:one-carbon metabolic process;BP:S-adenosylhomocysteine catabolic process;BP:one-carbon metabolic process;BP:S-adenosylhomocysteine catabolic process;BP:one-carbon metabolic process;BP:S-adenosylhomocysteine catabolic process;BP:one-carbon metabolic process;BP:S-adenosylhomocysteine catabolic process;BP:one-carbon metabolic process;BP:S-adenosylhomocysteine catabolic process;BP:S-adenosylmethio…	K01251	E3.3.1.1, ahcY	map00270;	Cysteine and methionine metabolism;
DN561026_c1_g2	395	-0.260263	0.903984	no	down	0.246423	0.689979	no	up	1.34885	0.025339	yes	up	1.91677	0.000273846	yes	up	XP_013904191.1;	hypothetical protein MNEG_2783 [Monoraphidium neglectum];	gi|75262458|sp|Q9FGY1.1|BXL1_ARATH;	RecName: Full=Beta-D-xylosidase 1; Short=AtBXL1; AltName: Full=Alpha-L-arabinofuranosidase; Flags: Precursor;	------	------	------	------	------	------	------	GO:0005975;GO:0004553;	BP:carbohydrate metabolic process;MF:hydrolase activity, hydrolyzing O-glycosyl compounds;	------	------	------	------
DN570629_c4_g2	1443	-0.205344	0.922481	no	down	-0.242176	0.553306	no	down	0.865161	0.18572	no	up	1.58396	0.00219801	yes	up	XP_013904191.1;	hypothetical protein MNEG_2783 [Monoraphidium neglectum];	gi|75262458|sp|Q9FGY1.1|BXL1_ARATH;	RecName: Full=Beta-D-xylosidase 1; Short=AtBXL1; AltName: Full=Alpha-L-arabinofuranosidase; Flags: Precursor;	PF00933.18;	Glyco_hydro_3;	Glycosyl hydrolase family 3 N terminal domain;	------	------	------	------	GO:0005975; GO:0005975;GO:0004553; GO:0004553;	BP:carbohydrate metabolic process;BP:carbohydrate metabolic process;MF:hydrolase activity, hydrolyzing O-glycosyl compounds;MF:hydrolase activity, hydrolyzing O-glycosyl compounds;	------	------	------	------
DN550777_c0_g1	1402	-1.18089	0.179804	no	down	-0.717834	0.00226957	no	down	-0.735905	1.90116e-06	no	down	-1.0405	7.46017e-05	yes	down	XP_013903994.1;	50S ribosomal protein L28 [Monoraphidium neglectum];	gi|21542433|sp|O22795.2|RK28_ARATH;	RecName: Full=50S ribosomal protein L28, chloroplastic; AltName: Full=CL28; Flags: Precursor;	------	------	------	COG0227;	J:Translation, ribosomal structure and biogenesis;	------	------	GO:0006412; GO:0006412; GO:0006412; GO:0006412; GO:0005840; GO:0005840; GO:0005840; GO:0005840;GO:0003735; GO:0003735; GO:0003735; GO:0003735;	BP:translation;BP:translation;BP:translation;BP:translation;CC:ribosome;CC:ribosome;CC:ribosome;CC:ribosome;MF:structural constituent of ribosome;MF:structural constituent of ribosome;MF:structural constituent of ribosome;MF:structural constituent of ribosome;	K02902	RP-L28, MRPL28, rpmB	map03010;	Ribosome;
DN552093_c0_g1	906	6.09717	9.59133e-05	yes	up	0.422726	1	no	up	-0.0550465	1	no	down	0.236361	1	no	up	XP_013903951.1;	4-hydroxybenzoate hexaprenyltransferase [Monoraphidium neglectum];	------	------	PF01391.15;	Collagen;	Collagen triple helix repeat;	------	------	------	------	GO:0008299; GO:0006744; GO:0031305;GO:0002083; GO:0047293;	BP:isoprenoid biosynthetic process;BP:ubiquinone biosynthetic process;CC:integral component of mitochondrial inner membrane;MF:4-hydroxybenzoate decaprenyltransferase activity;MF:4-hydroxybenzoate nonaprenyltransferase activity;	------	------	------	------
DN559439_c0_g2	554	6.55937	8.85032e-05	yes	up	0.517755	1	no	up	0.595868	1	no	up	0.985127	1	no	up	XP_013903951.1;	4-hydroxybenzoate hexaprenyltransferase [Monoraphidium neglectum];	------	------	------	------	------	------	------	------	------	GO:0008299; GO:0006744; GO:0031305;GO:0002083; GO:0047293;	BP:isoprenoid biosynthetic process;BP:ubiquinone biosynthetic process;CC:integral component of mitochondrial inner membrane;MF:4-hydroxybenzoate decaprenyltransferase activity;MF:4-hydroxybenzoate nonaprenyltransferase activity;	------	------	------	------
DN537746_c0_g1	480	-0.980288	0.555456	no	down	-1.0109	0.345628	no	down	-1.66773	0.0374551	yes	down	-1.52814	0.161113	no	down	XP_013903722.1;	hypothetical protein MNEG_3250 [Monoraphidium neglectum];	gi|730463|sp|P41056.2|RL33B_YEAST;	RecName: Full=60S ribosomal protein L33-B; AltName: Full=L37; AltName: Full=RP47; AltName: Full=YL37;	PF01247.15;	Ribosomal_L35Ae;	Ribosomal protein L35Ae;	COG2451;	J:Translation, ribosomal structure and biogenesis;	------	------	GO:0006412; GO:0006412; GO:0006412; GO:0006412; GO:0005840; GO:0005840; GO:0005840; GO:0005840;GO:0003735; GO:0003735; GO:0003735; GO:0003735;	BP:translation;BP:translation;BP:translation;BP:translation;CC:ribosome;CC:ribosome;CC:ribosome;CC:ribosome;MF:structural constituent of ribosome;MF:structural constituent of ribosome;MF:structural constituent of ribosome;MF:structural constituent of ribosome;	K02917	RP-L35Ae, RPL35A	map03010;	Ribosome;
DN449133_c0_g1	640	-6.72516	1.1085e-39	yes	down	-2.76337	0.00133839	yes	down	-3.24381	1.31653e-05	yes	down	-4.45462	2.0153e-27	yes	down	XP_013903592.1;	Protein transport protein Sec61 subunit beta [Monoraphidium neglectum];	gi|42560363|sp|P60467.2|SC61B_CANFA;	RecName: Full=Protein transport protein Sec61 subunit beta >gi|42560366|sp|P60468.2|SC61B_HUMAN RecName: Full=Protein transport protein Sec61 subunit beta >gi|83288344|sp|Q5RB31.3|SC61B_PONAB RecName: Full=Protein transport protein Sec61 subunit beta;	PF03911.13;	Sec61_beta;	Sec61beta family;	------	------	NOG63115;	U:Intracellular trafficking, secretion, and vesicular transport;	GO:0006886; GO:0006886; GO:0006886; GO:0006886; GO:0006886; GO:0016021; GO:0005784; GO:0016021; GO:0005784; GO:0016021; GO:0005784; GO:0005784; GO:0016021; GO:0005784;	BP:intracellular protein transport;BP:intracellular protein transport;BP:intracellular protein transport;BP:intracellular protein transport;BP:intracellular protein transport;CC:integral component of membrane;CC:Sec61 translocon complex;CC:integral component of membrane;CC:Sec61 translocon complex;CC:integral component of membrane;CC:Sec61 translocon complex;CC:Sec61 translocon complex;CC:integra…	K09481	SEC61B, SBH2	map04145; map03060; map04141;	Phagosome;Protein export;Protein processing in endoplasmic reticulum;
DN555737_c6_g1	1044	-0.133671	0.771066	no	down	-0.729346	0.0144123	no	down	-1.09156	2.32936e-05	yes	down	-1.08686	0.000292646	yes	down	XP_013903415.1;	ATP-binding cassette, subfamily B, bacterial [Monoraphidium neglectum];	gi|75335558|sp|Q9LVM1.1|AB25B_ARATH;	RecName: Full=ABC transporter B family member 25, mitochondrial; Short=ABC transporter ABCB.25; Short=AtABCB25; AltName: Full=ABC transporter of the mitochondrion 3; Short=AtATM3; Short=Iron-sulfur clusters transporter ATM3; AltName: Full=Protein STARIK 1; Flags: Precursor;	------	------	------	------	------	------	------	GO:0006412; GO:0016021; GO:0016021; GO:0016021; GO:0016021; GO:0005840; GO:0016021;GO:0005524; GO:0008559; GO:0005524; GO:0042626; GO:0005524; GO:0042626; GO:0005524; GO:0042626; GO:0003735; GO:0005524; GO:0042626;	BP:translation;CC:integral component of membrane;CC:integral component of membrane;CC:integral component of membrane;CC:integral component of membrane;CC:ribosome;CC:integral component of membrane;MF:ATP binding;MF:xenobiotic-transporting ATPase activity;MF:ATP binding;MF:ATPase activity, coupled to transmembrane movement of substances;MF:ATP binding;MF:ATPase activity, coupled to transmembrane m…	K05663	ABC.ATM	map02010;	ABC transporters;
DN570750_c3_g2	1674	0.569958	0.298598	no	up	1.05406	2.7035e-05	yes	up	-0.126935	0.848444	no	down	0.340172	0.583528	no	up	XP_013902991.1;	hypothetical protein MNEG_3991 [Monoraphidium neglectum];	gi|75163673|sp|Q93YW5.1|P2C58_ARATH;	RecName: Full=Probable protein phosphatase 2C 58; Short=AtPP2C58;	PF00481.18; PF00651.28;	PP2C;BTB;	Protein phosphatase 2C;BTB/POZ domain;	COG0631;	T:Signal transduction mechanisms;	------	------	GO:0046872; GO:0004722; GO:0046872; GO:0004722; GO:0043169; GO:0004722; GO:0046872; GO:0004722; GO:0046872; GO:0004722;	MF:metal ion binding;MF:protein serine/threonine phosphatase activity;MF:metal ion binding;MF:protein serine/threonine phosphatase activity;MF:cation binding;MF:protein serine/threonine phosphatase activity;MF:metal ion binding;MF:protein serine/threonine phosphatase activity;MF:metal ion binding;MF:protein serine/threonine phosphatase activity;	K17506	PPM1L, PP2CE	------	------
DN562506_c0_g2	1373	3.76933	0.00138111	yes	up	-0.409134	0.504122	no	down	-1.83055	2.76935e-06	yes	down	-2.01351	4.47672e-05	yes	down	XP_013902790.1;	UDP-glucuronosyltransferase 3A2 [Monoraphidium neglectum];	gi|261260083|sp|P51094.2|UFOG_VITVI;	RecName: Full=Anthocyanidin 3-O-glucosyltransferase 2; AltName: Full=Flavonol 3-O-glucosyltransferase; AltName: Full=UDP-glucose flavonoid 3-O-glucosyltransferase;	PF00201.15; PF04101.13;	UDPGT;Glyco_tran_28_C;	UDP-glucoronosyl and UDP-glucosyl transferase;Glycosyltransferase family 28 C-terminal domain;	------	------	------	------	GO:0008152; GO:0008152; GO:0008152; GO:0008152; GO:0008152; GO:0016021;GO:0016758; GO:0016758; GO:0016758; GO:0016758; GO:0016758;	BP:metabolic process;BP:metabolic process;BP:metabolic process;BP:metabolic process;BP:metabolic process;CC:integral component of membrane;MF:transferase activity, transferring hexosyl groups;MF:transferase activity, transferring hexosyl groups;MF:transferase activity, transferring hexosyl groups;MF:transferase activity, transferring hexosyl groups;MF:transferase activity, transferring hexosyl gr…	K12930	BZ1	map00942;	Anthocyanin biosynthesis;
DN565881_c0_g2	3189	1.66387	0.0069901	yes	up	0.641829	0.05849	no	up	0.560108	0.0139364	no	up	0.656802	0.0655924	no	up	XP_013902790.1;	UDP-glucuronosyltransferase 3A2 [Monoraphidium neglectum];	gi|75313290|sp|Q9SCP6.1|U73D1_ARATH;	RecName: Full=UDP-glycosyltransferase 73D1;	PF00201.15;	UDPGT;	UDP-glucoronosyl and UDP-glucosyl transferase;	------	------	------	------	GO:0008152; GO:0008152; GO:0008152; GO:0008152; GO:0008152; GO:0016021; GO:0016021;GO:0016758; GO:0016758; GO:0016758; GO:0016758; GO:0016758;	BP:metabolic process;BP:metabolic process;BP:metabolic process;BP:metabolic process;BP:metabolic process;CC:integral component of membrane;CC:integral component of membrane;MF:transferase activity, transferring hexosyl groups;MF:transferase activity, transferring hexosyl groups;MF:transferase activity, transferring hexosyl groups;MF:transferase activity, transferring hexosyl groups;MF:transferase…	------	------	------	------
DN559923_c3_g1	2068	-0.692113	1	no	down	0.119023	0.709274	no	up	-1.42934	0.00478423	yes	down	-2.42928	1.24004e-05	yes	down	XP_013902790.1;	UDP-glucuronosyltransferase 3A2 [Monoraphidium neglectum];	gi|261260083|sp|P51094.2|UFOG_VITVI;	RecName: Full=Anthocyanidin 3-O-glucosyltransferase 2; AltName: Full=Flavonol 3-O-glucosyltransferase; AltName: Full=UDP-glucose flavonoid 3-O-glucosyltransferase;	PF00201.15;	UDPGT;	UDP-glucoronosyl and UDP-glucosyl transferase;	------	------	------	------	GO:0008152; GO:0008152; GO:0008152; GO:0008152; GO:0008152; GO:0016021; GO:0016021; GO:0016021;GO:0016758; GO:0016758; GO:0016758; GO:0016758; GO:0016758;	BP:metabolic process;BP:metabolic process;BP:metabolic process;BP:metabolic process;BP:metabolic process;CC:integral component of membrane;CC:integral component of membrane;CC:integral component of membrane;MF:transferase activity, transferring hexosyl groups;MF:transferase activity, transferring hexosyl groups;MF:transferase activity, transferring hexosyl groups;MF:transferase activity, transfer…	K10757;K12930	E2.4.1.91;BZ1	map00942; map00944;	Anthocyanin biosynthesis;Flavone and flavonol biosynthesis;
DN540657_c0_g1	2825	1.0906	0.230595	no	up	-0.765956	0.00714819	no	down	-1.04811	1.95571e-05	yes	down	-0.794157	0.0183997	no	down	XP_013902790.1;	UDP-glucuronosyltransferase 3A2 [Monoraphidium neglectum];	gi|678019183|sp|U3U992.1|UGT8_CATRO;	RecName: Full=7-deoxyloganetic acid glucosyltransferase; AltName: Full=UDP-glucose glucosyltransferase 8; Short=CrUGT8; AltName: Full=UDP-glycosyltransferase 709C2;	PF03033.17; PF00201.15;	Glyco_transf_28;UDPGT;	Glycosyltransferase family 28 N-terminal domain;UDP-glucoronosyl and UDP-glucosyl transferase;	------	------	------	------	GO:0008152; GO:0008152; GO:0008152; GO:0008152; GO:0008152; GO:0016021;GO:0016758; GO:0016758; GO:0003851; GO:0016758; GO:0016758;	BP:metabolic process;BP:metabolic process;BP:metabolic process;BP:metabolic process;BP:metabolic process;CC:integral component of membrane;MF:transferase activity, transferring hexosyl groups;MF:transferase activity, transferring hexosyl groups;MF:2-hydroxyacylsphingosine 1-beta-galactosyltransferase activity;MF:transferase activity, transferring hexosyl groups;MF:transferase activity, transferri…	K21373	UGT8, UGT709C2	------	------
DN551732_c2_g2	1522	-1.20629	0.442048	no	down	0.31069	0.468177	no	up	0.194066	0.540093	no	up	-1.14283	0.000496996	yes	down	XP_013902790.1;	UDP-glucuronosyltransferase 3A2 [Monoraphidium neglectum];	gi|75265806|sp|Q9SGA8.1|U83A1_ARATH;	RecName: Full=UDP-glycosyltransferase 83A1;	PF00201.15;	UDPGT;	UDP-glucoronosyl and UDP-glucosyl transferase;	------	------	------	------	GO:0008152; GO:0008152; GO:0008152; GO:0008152; GO:0008152; GO:0016021; GO:0016021;GO:0016758; GO:0016758; GO:0016758; GO:0016758; GO:0016758;	BP:metabolic process;BP:metabolic process;BP:metabolic process;BP:metabolic process;BP:metabolic process;CC:integral component of membrane;CC:integral component of membrane;MF:transferase activity, transferring hexosyl groups;MF:transferase activity, transferring hexosyl groups;MF:transferase activity, transferring hexosyl groups;MF:transferase activity, transferring hexosyl groups;MF:transferase…	------	------	------	------
DN564934_c1_g1	941	1.35668	0.151138	no	up	0.0279405	0.971652	no	up	-0.449594	0.279413	no	down	1.81007	2.16672e-05	yes	up	XP_013902790.1;	UDP-glucuronosyltransferase 3A2 [Monoraphidium neglectum];	gi|678019172|sp|F8WKW1.1|UGT2_GARJA;	RecName: Full=7-deoxyloganetin glucosyltransferase; AltName: Full=Genipin glucosyltransferase; AltName: Full=UDP-glucose glucosyltransferase 2; Short=GjUGT2; AltName: Full=UDP-glycosyltransferase 85A24;	PF00201.15;	UDPGT;	UDP-glucoronosyl and UDP-glucosyl transferase;	------	------	------	------	GO:0008152; GO:0008152; GO:0008152; GO:0008152; GO:0008152; GO:0016021; GO:0016021;GO:0016758; GO:0016758; GO:0016758; GO:0016758; GO:0016758;	BP:metabolic process;BP:metabolic process;BP:metabolic process;BP:metabolic process;BP:metabolic process;CC:integral component of membrane;CC:integral component of membrane;MF:transferase activity, transferring hexosyl groups;MF:transferase activity, transferring hexosyl groups;MF:transferase activity, transferring hexosyl groups;MF:transferase activity, transferring hexosyl groups;MF:transferase…	K21374	UGT85A	------	------
DN562506_c0_g3	1420	3.84303	0.00155407	yes	up	-0.709482	0.345524	no	down	-1.40283	0.0162371	yes	down	-1.6578	0.00459463	yes	down	XP_013902789.1;	UDP-glucuronosyltransferase 3A2 [Monoraphidium neglectum];	gi|75311137|sp|Q9LFJ8.1|U78D2_ARATH;	RecName: Full=UDP-glycosyltransferase 78D2; AltName: Full=Anthocyanin 3-O-glucosyltransferase; AltName: Full=Flavonol 3-O-glucosyltransferase; AltName: Full=UDP glucose:flavonoid 3-O-glucosyltransferase;	PF00201.15;	UDPGT;	UDP-glucoronosyl and UDP-glucosyl transferase;	COG1819; COG1819;	G:Carbohydrate transport and metabolism;C:Energy production and conversion;	------	------	GO:0008152; GO:0008152; GO:0008152; GO:0008152; GO:0008152; GO:0016021; GO:0016021;GO:0016758; GO:0016758; GO:0016758; GO:0016758; GO:0016758;	BP:metabolic process;BP:metabolic process;BP:metabolic process;BP:metabolic process;BP:metabolic process;CC:integral component of membrane;CC:integral component of membrane;MF:transferase activity, transferring hexosyl groups;MF:transferase activity, transferring hexosyl groups;MF:transferase activity, transferring hexosyl groups;MF:transferase activity, transferring hexosyl groups;MF:transferase…	K10757;K12930	E2.4.1.91;BZ1	map00942; map00944;	Anthocyanin biosynthesis;Flavone and flavonol biosynthesis;
DN559691_c0_g2	1117	4.48423	0.00717084	yes	up	-0.280181	1	no	down	-0.172602	1	no	down	-0.384491	1	no	down	XP_013902789.1;	UDP-glucuronosyltransferase 3A2 [Monoraphidium neglectum];	gi|75265806|sp|Q9SGA8.1|U83A1_ARATH;	RecName: Full=UDP-glycosyltransferase 83A1;	PF00201.15;	UDPGT;	UDP-glucoronosyl and UDP-glucosyl transferase;	------	------	------	------	GO:0008152; GO:0008152; GO:0008152; GO:0008152; GO:0008152; GO:0016021; GO:0016021;GO:0016758; GO:0016758; GO:0016758; GO:0016758; GO:0016758;	BP:metabolic process;BP:metabolic process;BP:metabolic process;BP:metabolic process;BP:metabolic process;CC:integral component of membrane;CC:integral component of membrane;MF:transferase activity, transferring hexosyl groups;MF:transferase activity, transferring hexosyl groups;MF:transferase activity, transferring hexosyl groups;MF:transferase activity, transferring hexosyl groups;MF:transferase…	------	------	------	------
DN548242_c0_g1	1724	0.164346	0.843142	no	up	1.15689	1.14679e-05	yes	up	0.916287	0.0822168	no	up	1.68721	0.000196783	yes	up	XP_013902789.1;	UDP-glucuronosyltransferase 3A2 [Monoraphidium neglectum];	gi|75288885|sp|Q66PF3.1|UFOG3_FRAAN;	RecName: Full=Putative UDP-glucose flavonoid 3-O-glucosyltransferase 3; Short=FaGT3; AltName: Full=Flavonol 3-O-glucosyltransferase 3;	PF00201.15;	UDPGT;	UDP-glucoronosyl and UDP-glucosyl transferase;	------	------	------	------	GO:0008152; GO:0008152; GO:0008152; GO:0008152; GO:0008152; GO:0016021; GO:0016021; GO:0016021;GO:0016758; GO:0016758; GO:0016758; GO:0016758; GO:0016758;	BP:metabolic process;BP:metabolic process;BP:metabolic process;BP:metabolic process;BP:metabolic process;CC:integral component of membrane;CC:integral component of membrane;CC:integral component of membrane;MF:transferase activity, transferring hexosyl groups;MF:transferase activity, transferring hexosyl groups;MF:transferase activity, transferring hexosyl groups;MF:transferase activity, transfer…	------	------	------	------
DN556924_c0_g1	1678	0.721266	0.453504	no	up	1.23726	2.01374e-09	yes	up	0.995372	9.02198e-07	no	up	0.90123	0.00431275	no	up	XP_013902789.1;	UDP-glucuronosyltransferase 3A2 [Monoraphidium neglectum];	gi|75288884|sp|Q66PF2.1|URT1_FRAAN;	RecName: Full=Putative UDP-rhamnose:rhamnosyltransferase 1; Short=FaRT1; AltName: Full=Glycosyltransferase 4; Short=FaGT4;	PF00201.15; PF04101.13;	UDPGT;Glyco_tran_28_C;	UDP-glucoronosyl and UDP-glucosyl transferase;Glycosyltransferase family 28 C-terminal domain;	------	------	------	------	GO:0008152; GO:0008152; GO:0008152; GO:0008152; GO:0008152; GO:0016021; GO:0016021;GO:0016758; GO:0016758; GO:0016758; GO:0016758; GO:0016758;	BP:metabolic process;BP:metabolic process;BP:metabolic process;BP:metabolic process;BP:metabolic process;CC:integral component of membrane;CC:integral component of membrane;MF:transferase activity, transferring hexosyl groups;MF:transferase activity, transferring hexosyl groups;MF:transferase activity, transferring hexosyl groups;MF:transferase activity, transferring hexosyl groups;MF:transferase…	------	------	------	------
DN564522_c1_g1	2987	-0.457128	0.571831	no	down	0.170497	0.793546	no	up	-1.00808	0.027821	yes	down	1.21445	0.0032367	yes	up	XP_013902789.1;	UDP-glucuronosyltransferase 3A2 [Monoraphidium neglectum];	gi|75265806|sp|Q9SGA8.1|U83A1_ARATH;	RecName: Full=UDP-glycosyltransferase 83A1;	PF00201.15;	UDPGT;	UDP-glucoronosyl and UDP-glucosyl transferase;	------	------	------	------	GO:0008152; GO:0008152; GO:0008152; GO:0008152; GO:0008152; GO:0016021; GO:0016021;GO:0016758; GO:0016758; GO:0016758; GO:0016758; GO:0016758;	BP:metabolic process;BP:metabolic process;BP:metabolic process;BP:metabolic process;BP:metabolic process;CC:integral component of membrane;CC:integral component of membrane;MF:transferase activity, transferring hexosyl groups;MF:transferase activity, transferring hexosyl groups;MF:transferase activity, transferring hexosyl groups;MF:transferase activity, transferring hexosyl groups;MF:transferase…	------	------	------	------
DN569441_c1_g2	1118	-0.148493	0.879828	no	down	0.843733	0.00772231	no	up	0.628406	0.132025	no	up	1.45429	0.00110746	yes	up	XP_013902789.1;	UDP-glucuronosyltransferase 3A2 [Monoraphidium neglectum];	gi|939319669|sp|D3THI6.1|U7A15_MALDO;	RecName: Full=UDP-glycosyltransferase 71A15; AltName: Full=UDP-glucose:chalcone 2'-O-glucosyltransferase; AltName: Full=UDP-glucose:flavonol 2'-O-glucosyltransferase;	PF00201.15;	UDPGT;	UDP-glucoronosyl and UDP-glucosyl transferase;	------	------	------	------	GO:0008152; GO:0008152; GO:0008152; GO:0008152; GO:0008152; GO:0016021; GO:0016021; GO:0016021;GO:0016758; GO:0016758; GO:0016758; GO:0016758; GO:0016758;	BP:metabolic process;BP:metabolic process;BP:metabolic process;BP:metabolic process;BP:metabolic process;CC:integral component of membrane;CC:integral component of membrane;CC:integral component of membrane;MF:transferase activity, transferring hexosyl groups;MF:transferase activity, transferring hexosyl groups;MF:transferase activity, transferring hexosyl groups;MF:transferase activity, transfer…	------	------	------	------
DN568409_c2_g3	1389	-0.294598	0.763247	no	down	-1.06949	0.000116695	yes	down	-0.941334	3.4874e-05	no	down	-1.28181	1.88057e-05	yes	down	XP_013902419.1;	Tubulin alpha chain [Monoraphidium neglectum];	gi|135391|sp|P11139.1|TBA1_ARATH;	RecName: Full=Tubulin alpha-1 chain;	PF03953.14;	Tubulin_C;	Tubulin C-terminal domain;	------	------	------	------	GO:0007017; GO:0007017; GO:0007017; GO:0005737; GO:0005874; GO:0005737; GO:0005874; GO:0005737; GO:0005874;GO:0005525; GO:0003924; GO:0005200; GO:0005525; GO:0005200; GO:0005525; GO:0003924; GO:0005200;	BP:microtubule-based process;BP:microtubule-based process;BP:microtubule-based process;CC:cytoplasm;CC:microtubule;CC:cytoplasm;CC:microtubule;CC:cytoplasm;CC:microtubule;MF:GTP binding;MF:GTPase activity;MF:structural constituent of cytoskeleton;MF:GTP binding;MF:structural constituent of cytoskeleton;MF:GTP binding;MF:GTPase activity;MF:structural constituent of cytoskeleton;	K07374	TUBA	map04145;	Phagosome;
DN538692_c2_g1	1511	5.37383	0.00193839	yes	up	0.444742	1	no	up	0.0410856	1	no	up	0.188613	1	no	up	XP_013902395.1;	cytidylate kinase [Monoraphidium neglectum];	gi|125149|sp|P05081.1|KAD1_CHICK;	RecName: Full=Adenylate kinase isoenzyme 1; Short=AK 1; AltName: Full=ATP-AMP transphosphorylase 1; AltName: Full=ATP:AMP phosphotransferase; AltName: Full=Adenylate monophosphate kinase; AltName: Full=Myokinase;	PF00406.19; PF13207.3; PF13671.3; PF13238.3;	ADK;AAA_17;AAA_33;AAA_18;	Adenylate kinase;AAA domain;AAA domain;AAA domain;	COG0563;	F:Nucleotide transport and metabolism;	------	------	GO:0006207; GO:0006221; GO:0006207; GO:0006221; GO:0006207; GO:0006221; GO:0006207; GO:0006221; GO:0006207; GO:0006221; GO:0005737; GO:0016021; GO:0005634; GO:0031514;GO:0005524; GO:0004127; GO:0009041; GO:0005524; GO:0004127; GO:0009041; GO:0005524; GO:0004127; GO:0009041; GO:0005524; GO:0004127; GO:0009041; GO:0005524; GO:0004127; GO:0009041;	BP:'de novo' pyrimidine nucleobase biosynthetic process;BP:pyrimidine nucleotide biosynthetic process;BP:'de novo' pyrimidine nucleobase biosynthetic process;BP:pyrimidine nucleotide biosynthetic process;BP:'de novo' pyrimidine nucleobase biosynthetic process;BP:pyrimidine nucleotide biosynthetic process;BP:'de novo' pyrimidine nucleobase biosynthetic process;BP:pyrimidine nucleotide biosynthetic…	K00939	adk, AK	map00730; map00230;	Thiamine metabolism;Purine metabolism;
DN569365_c4_g2	4605	-2.85019	1.13184e-16	yes	down	-2.39344	1.10981e-28	yes	down	-1.88771	1.64551e-27	yes	down	-1.7614	2.66348e-10	yes	down	XP_013902109.1;	dual-specificity tyrosine;	gi|73620974|sp|P49657.2|MNB_DROME;	RecName: Full=Serine/threonine-protein kinase minibrain;	PF00069.22; PF07714.14;	Pkinase;Pkinase_Tyr;	Protein kinase domain;Protein tyrosine kinase;	------	------	NOG01496;	T:Signal transduction mechanisms;	GO:0005524; GO:0004712; GO:0005524; GO:0004672; GO:0005524; GO:0004672; GO:0005524; GO:0004672; GO:0005524; GO:0004674;	MF:ATP binding;MF:protein serine/threonine/tyrosine kinase activity;MF:ATP binding;MF:protein kinase activity;MF:ATP binding;MF:protein kinase activity;MF:ATP binding;MF:protein kinase activity;MF:ATP binding;MF:protein serine/threonine kinase activity;	K08825	DYRK1	------	------
DN557687_c0_g1	1381	1.45915	0.00402193	yes	up	-0.0849309	0.810002	no	down	-0.431706	0.223369	no	down	0.872046	0.00609639	no	up	XP_013901830.1;	calmodulin [Monoraphidium neglectum];	gi|84028858|sp|Q8L3R2.2|CML41_ARATH;	RecName: Full=Probable calcium-binding protein CML41; AltName: Full=Calmodulin-like protein 41;	PF00036.29; PF13833.3; PF13499.3; PF13405.3; PF13202.3;	EF-hand_1;EF-hand_8;EF-hand_7;EF-hand_6;EF-hand_5;	EF hand;EF-hand domain pair;EF-hand domain pair;EF-hand domain;EF hand;	------	------	------	------	GO:0005509; GO:0004689; GO:0005509; GO:0005509; GO:0005509; GO:0005509;	MF:calcium ion binding;MF:phosphorylase kinase activity;MF:calcium ion binding;MF:calcium ion binding;MF:calcium ion binding;MF:calcium ion binding;	K13448	CML	map04626;	Plant-pathogen interaction;
DN562884_c7_g2	1540	-7.17175	1.37473e-131	yes	down	-4.8548	9.22383e-11	yes	down	-4.01485	1.35034e-08	yes	down	-4.45515	4.44592e-20	yes	down	XP_013901548.1;	Tubulin beta chain [Monoraphidium neglectum];	gi|25091355|sp|Q24560.2|TBB1_DROME;	RecName: Full=Tubulin beta-1 chain; AltName: Full=Beta-1-tubulin;	PF03953.14; PF00091.22;	Tubulin_C;Tubulin;	Tubulin C-terminal domain;Tubulin/FtsZ family, GTPase domain;	COG5023;	Z:Cytoskeleton;	------	------	GO:0007017; GO:0007017; GO:0007017; GO:0007017; GO:0007017; GO:0005737; GO:0005874; GO:0005737; GO:0005874; GO:0005874; GO:0005874; GO:0005737; GO:0005874;GO:0005525; GO:0003924; GO:0005200; GO:0003924; GO:0005200; GO:0005525; GO:0005525; GO:0003924; GO:0005200; GO:0005525; GO:0003924; GO:0005200; GO:0005525; GO:0003924; GO:0005200;	BP:microtubule-based process;BP:microtubule-based process;BP:microtubule-based process;BP:microtubule-based process;BP:microtubule-based process;CC:cytoplasm;CC:microtubule;CC:cytoplasm;CC:microtubule;CC:microtubule;CC:microtubule;CC:cytoplasm;CC:microtubule;MF:GTP binding;MF:GTPase activity;MF:structural constituent of cytoskeleton;MF:GTPase activity;MF:structural constituent of cytoskeleton;MF:…	K07375	TUBB	map04145;	Phagosome;
DN533331_c0_g4	572	4.49486	0.0227869	yes	up	0.243299	1	no	up	0	1	no	no change	0	1	no	no change	XP_013901277.1;	60S ribosomal protein L28-1 [Monoraphidium neglectum];	gi|730549|sp|P41105.2|RL28_MOUSE;	RecName: Full=60S ribosomal protein L28;	PF01778.14;	Ribosomal_L28e;	Ribosomal L28e protein family;	------	------	NOG60327;	J:Translation, ribosomal structure and biogenesis;	GO:0006412; GO:0006412; GO:0006412; GO:0009058; GO:0005840; GO:0005840; GO:0005840;GO:0003735; GO:0003735; GO:0003735; GO:0016779;	BP:translation;BP:translation;BP:translation;BP:biosynthetic process;CC:ribosome;CC:ribosome;CC:ribosome;MF:structural constituent of ribosome;MF:structural constituent of ribosome;MF:structural constituent of ribosome;MF:nucleotidyltransferase activity;	K02903	RP-L28e, RPL28	map03010;	Ribosome;
DN541422_c7_g2	839	-7.1939	6.13155e-85	yes	down	-4.99659	4.09645e-12	yes	down	-4.41024	1.23922e-10	yes	down	-4.37505	2.30033e-18	yes	down	XP_013900331.1;	protein disulfide isomerase family A, member 6 [Monoraphidium neglectum];	gi|729434|sp|P38658.1|ERP60_SCHMA;	RecName: Full=Probable protein disulfide-isomerase ER-60; AltName: Full=ERP60; Flags: Precursor;	PF00085.17;	Thioredoxin;	Thioredoxin;	------	------	------	------	GO:0045454; GO:0045454; GO:0045454; GO:0045454; GO:0045454; GO:0005623; GO:0005623; GO:0005623; GO:0005783; GO:0005783;GO:0003756; GO:0016853; GO:0016853; GO:0016853; GO:0003756;	BP:cell redox homeostasis;BP:cell redox homeostasis;BP:cell redox homeostasis;BP:cell redox homeostasis;BP:cell redox homeostasis;CC:cell;CC:cell;CC:cell;CC:endoplasmic reticulum;CC:endoplasmic reticulum;MF:protein disulfide isomerase activity;MF:isomerase activity;MF:isomerase activity;MF:isomerase activity;MF:protein disulfide isomerase activity;	K08056	PDIA3, GRP58	map04141;	Protein processing in endoplasmic reticulum;
DN557437_c0_g7	1204	1.76619	0.253632	no	up	-0.195352	0.864076	no	down	-1.35851	0.0422624	yes	down	1.30102	0.016692	yes	up	XP_013900238.1;	Carbonyl reductase [NADPH] 1 [Monoraphidium neglectum];	gi|205829189|sp|B2X050.1|MNR1_CAPAN;	RecName: Full;	PF13561.3; PF00106.22;	adh_short_C2;adh_short;	Enoyl;short chain dehydrogenase;	------	------	------	------	GO:0004090;	MF:carbonyl reductas;	K00079	CBR1	map00590;	Arachidonic acid metabolism;
DN544899_c1_g1	768	1.03972	0.0029252	yes	up	0.474133	0.0735942	no	up	0.535315	0.00889517	no	up	0.678207	0.0428455	no	up	XP_013900072.1;	hypothetical protein MNEG_6908 [Monoraphidium neglectum];	gi|75274374|sp|Q9LVJ1.1|SBT14_ARATH;	RecName: Full=Subtilisin-like protease SBT1.4; AltName: Full=Subtilase subfamily 1 member 4; Short=AtSBT1.4; Flags: Precursor;	PF00082.19;	Peptidase_S8;	Subtilase family;	------	------	------	------	GO:0004252; GO:0004252;	MF:serine-type endopeptidase activity;MF:serine-type endopeptidase activity;	------	------	------	------
DN551235_c2_g1	2598	6.56529	7.82712e-05	yes	up	0.754059	1	no	up	0.268286	1	no	up	1.4347	1	no	up	XP_013900072.1;	hypothetical protein MNEG_6908 [Monoraphidium neglectum];	gi|71153243|sp|Q39547.1|CUCM1_CUCME;	RecName: Full=Cucumisin; AltName: Allergen=Cuc m 1; Flags: Precursor;	PF00082.19; PF05922.13;	Peptidase_S8;Inhibitor_I9;	Subtilase family;Peptidase inhibitor I9;	------	------	------	------	GO:0004252; GO:0004252;	MF:serine-type endopeptidase activity;MF:serine-type endopeptidase activity;	------	------	------	------
DN547858_c6_g1	604	4.84084	0.0111264	yes	up	0.7718	1	no	up	0	1	no	no change	0	1	no	no change	XP_013899805.1;	40S ribosomal protein S15 [Monoraphidium neglectum];	gi|109940155|sp|P31674.2|RS15_ORYSJ;	RecName: Full=40S ribosomal protein S15;	PF00203.18;	Ribosomal_S19;	Ribosomal protein S19;	COG0185;	J:Translation, ribosomal structure and biogenesis;	------	------	GO:0006412; GO:0006412; GO:0006412; GO:0006412; GO:0006412; GO:0015935; GO:0015935; GO:0015935; GO:0015935; GO:0015935;GO:0003723; GO:0003735; GO:0003723; GO:0003735; GO:0003735; GO:0003723; GO:0003735; GO:0003723; GO:0003735;	BP:translation;BP:translation;BP:translation;BP:translation;BP:translation;CC:small ribosomal subunit;CC:small ribosomal subunit;CC:small ribosomal subunit;CC:small ribosomal subunit;CC:small ribosomal subunit;MF:RNA binding;MF:structural constituent of ribosome;MF:RNA binding;MF:structural constituent of ribosome;MF:structural constituent of ribosome;MF:RNA binding;MF:structural constituent of r…	K02958	RP-S15e, RPS15	map03010;	Ribosome;
DN551250_c0_g2	802	-1.4738	0.381638	no	down	-1.12928	0.0097854	yes	down	-0.852402	0.025474	no	down	-1.25858	0.00796227	yes	down	XP_013898684.1;	dynein light chain LC8-type [Monoraphidium neglectum];	gi|74860404|sp|Q86A88.1|DYL_DICDI;	RecName: Full=Dynein light chain, cytoplasmic; AltName: Full=Dynein light chain LC8-type 2;	PF01221.15;	Dynein_light;	Dynein light chain type 1;	------	------	NOG49395;	O:Posttranslational modification, protein turnover, chaperones;	GO:0007017; GO:0007017; GO:0007017; GO:0007017; GO:0007017; GO:0005737; GO:0030286; GO:0005874; GO:0005737; GO:0030286; GO:0005874; GO:0031514; GO:0005737; GO:0030286; GO:0005874; GO:0005737; GO:0030286; GO:0005874; GO:0005737; GO:0030286; GO:0005874; GO:0031514;GO:0003774; GO:0003774; GO:0003774; GO:0003774; GO:0003774;	BP:microtubule-based process;BP:microtubule-based process;BP:microtubule-based process;BP:microtubule-based process;BP:microtubule-based process;CC:cytoplasm;CC:dynein complex;CC:microtubule;CC:cytoplasm;CC:dynein complex;CC:microtubule;CC:motile cilium;CC:cytoplasm;CC:dynein complex;CC:microtubule;CC:cytoplasm;CC:dynein complex;CC:microtubule;CC:cytoplasm;CC:dynein complex;CC:microtubule;CC:moti…	K10418	DYNLL	------	------
DN563102_c1_g2	1428	-0.0438788	0.973549	no	down	0.947831	5.76668e-05	no	up	1.83813	1.65628e-38	yes	up	1.64147	8.83258e-13	yes	up	XP_013898563.1;	26S proteasome regulatory subunit N1, partial [Monoraphidium neglectum];	gi|75130218|sp|Q6XJG8.1|PSD2B_ARATH;	RecName: Full=26S proteasome non-ATPase regulatory subunit 2 homolog B; AltName: Full=26S proteasome regulatory subunit RPN1b; Short=AtRPN1b; AltName: Full=26S proteasome regulatory subunit S2 homolog B;	------	------	------	------	------	------	------	GO:0042176; GO:0030163; GO:0042176; GO:0043161; GO:0042176; GO:0030163; GO:0042176; GO:0030163; GO:0042176; GO:0000502; GO:0008540; GO:0005634; GO:0008540; GO:0034515; GO:0008540; GO:0008540;GO:0030234; GO:0030234; GO:0030234; GO:0030234; GO:0030234;	BP:regulation of protein catabolic process;BP:protein catabolic process;BP:regulation of protein catabolic process;BP:proteasome-mediated ubiquitin-dependent protein catabolic process;BP:regulation of protein catabolic process;BP:protein catabolic process;BP:regulation of protein catabolic process;BP:protein catabolic process;BP:regulation of protein catabolic process;CC:proteasome complex;CC:pro…	K03028	PSMD2, RPN1	map03050;	Proteasome;
DN565841_c0_g1	2897	-7.51878	1.34932e-132	yes	down	-2.98016	0.0004647	yes	down	-4.38807	2.38004e-10	yes	down	-4.6044	4.8029e-28	yes	down	XP_013898026.1;	putative RNA-binding protein [Monoraphidium neglectum];	gi|55584092|sp|Q08473.3|SQD_DROME;	RecName: Full=RNA-binding protein squid; AltName: Full=Heterogeneous nuclear ribonucleoprotein 40; Short=HNRNP 40;	PF00076.19; PF16367.2;	RRM_1;RRM_7;	RNA recognition motif.;RNA recognition motif;	COG0724;	R:General function prediction only;	------	------	GO:0003723; GO:0003729; GO:0003723; GO:0003723;	MF:RNA binding;MF:mRNA binding;MF:RNA binding;MF:RNA binding;	K03102	SQD	------	------
DN547168_c5_g1	609	4.62661	0.0166163	yes	up	1.03855	1	no	up	0	1	no	no change	0.89672	1	no	up	XP_013897847.1;	40S ribosomal protein S17-4 [Monoraphidium neglectum];	gi|20139841|sp|Q9SJ36.3|RS172_ARATH;	RecName: Full=40S ribosomal protein S17-2;	PF00833.15;	Ribosomal_S17e;	Ribosomal S17;	COG1383;	J:Translation, ribosomal structure and biogenesis;	------	------	GO:0006412; GO:0006412; GO:0006412; GO:0005840; GO:0005840; GO:0005840;GO:0003735; GO:0003735; GO:0003735;	BP:translation;BP:translation;BP:translation;CC:ribosome;CC:ribosome;CC:ribosome;MF:structural constituent of ribosome;MF:structural constituent of ribosome;MF:structural constituent of ribosome;	K02962	RP-S17e, RPS17	map03010;	Ribosome;
DN545742_c3_g1	1461	-6.38862	7.13861e-29	yes	down	-2.37036	0.00717375	yes	down	-5.05514	3.30799e-15	yes	down	-4.27258	2.84028e-18	yes	down	XP_013897725.1;	stearoyl-CoA desaturas;	gi|75008380|sp|Q6US81.1|ACO11_SPOLI;	RecName: Full=Acyl-CoA Delt;	PF00487.21;	FA_desaturase;	Fatty acid desaturase;	------	------	------	------	GO:0006633; GO:0006633; GO:0006633; GO:0016021; GO:0016021; GO:0016021;GO:0004768; GO:0004768; GO:0004768;	BP:fatty acid biosynthetic process;BP:fatty acid biosynthetic process;BP:fatty acid biosynthetic process;CC:integral component of membrane;CC:integral component of membrane;CC:integral component of membrane;MF:stearoyl-CoA 9-desaturase activity;MF:stearoyl-CoA 9-desaturase activity;MF:stearoyl-CoA 9-desaturase activity;	K00507	SCD, desC	map01040;	Biosynthesis of unsaturated fatty acids;
DN552371_c2_g3	402	0.502904	1	no	up	2.10042	0.0205262	yes	up	0	1	no	no change	0	1	no	no change	XP_013897627.1;	putative 60S ribosomal protein L14 [Monoraphidium neglectum];	gi|52783239|sp|Q9CR57.3|RL14_MOUSE;	RecName: Full=60S ribosomal protein L14;	PF01929.14;	Ribosomal_L14e;	Ribosomal protein L14;	COG2163;	J:Translation, ribosomal structure and biogenesis;	------	------	GO:0006412; GO:0006412; GO:0006412; GO:0006412; GO:0006412; GO:0005840; GO:0005840; GO:0005840; GO:0005840; GO:0005840;GO:0003735; GO:0003735; GO:0003735; GO:0003735; GO:0003735;	BP:translation;BP:translation;BP:translation;BP:translation;BP:translation;CC:ribosome;CC:ribosome;CC:ribosome;CC:ribosome;CC:ribosome;MF:structural constituent of ribosome;MF:structural constituent of ribosome;MF:structural constituent of ribosome;MF:structural constituent of ribosome;MF:structural constituent of ribosome;	K02875	RP-L14e, RPL14	map03010;	Ribosome;
DN533793_c1_g12	920	-6.91909	1.25345e-66	yes	down	-3.81429	2.16144e-06	yes	down	-4.50006	2.23329e-11	yes	down	-4.16354	1.37231e-16	yes	down	XP_013897626.1;	40S ribosomal protein S18 [Monoraphidium neglectum];	gi|54039447|sp|Q962R1.1|RS18_SPOFR;	RecName: Full=40S ribosomal protein S18;	PF00416.19;	Ribosomal_S13;	Ribosomal protein S13/S18;	COG0099;	J:Translation, ribosomal structure and biogenesis;	------	------	GO:0006412; GO:0006412; GO:0006412; GO:0005840; GO:0005840; GO:0005840;GO:0003723; GO:0003735; GO:0003723; GO:0003735; GO:0003723; GO:0003735;	BP:translation;BP:translation;BP:translation;CC:ribosome;CC:ribosome;CC:ribosome;MF:RNA binding;MF:structural constituent of ribosome;MF:RNA binding;MF:structural constituent of ribosome;MF:RNA binding;MF:structural constituent of ribosome;	K02964	RP-S18e, RPS18	map03010;	Ribosome;
DN569170_c1_g1	1623	-0.452634	0.425842	no	down	-1.26063	0.000974057	yes	down	-0.869955	0.00429949	no	down	-0.987395	0.0306985	no	down	XP_013897343.1;	Pentatricopeptide repeat-containing protein [Monoraphidium neglectum];	gi|75206168|sp|Q9SIT7.1|PP151_ARATH;	RecName: Full=Pentatricopeptide repeat-containing protein At2g13600;	PF13041.3; PF01535.17; PF12854.4; PF13812.3;	PPR_2;PPR;PPR_1;PPR_3;	PPR repeat family;PPR repeat;PPR repeat;Pentatricopeptide repeat domain;	------	------	------	------	GO:0005634;	CC:nucleus;	K06671	STAG1_2, SCC3, IRR1	------	------
DN557576_c0_g2	1775	4.74284	0.000274306	yes	up	-0.262548	0.844676	no	down	-0.0183434	0.987009	no	down	-0.862813	0.42497	no	down	XP_013897209.1;	DNA-3-methyladenine glycosylase I [Monoraphidium neglectum];	gi|44887939|sp|Q7VG78.1|GUAA_HELHP;	RecName: Full=Probable GMP synthase [glutamine-hydrolyzing]; AltName: Full=GMP synthetase; AltName: Full=Glutamine amidotransferase;	PF03352.10;	Adenine_glyco;	Methyladenine glycosylase;	------	------	------	------	GO:0006284;GO:0008725;	BP:base-excision repair;MF:DNA-3-methyladenine glycosylase activity;	K01246	tag	map03410;	Base excision repair;
DN562236_c0_g1	3274	0.16877	0.857046	no	up	-0.755965	0.101631	no	down	-0.498978	0.215986	no	down	-1.21207	0.00751419	yes	down	XP_013897209.1;	DNA-3-methyladenine glycosylase I [Monoraphidium neglectum];	gi|44887939|sp|Q7VG78.1|GUAA_HELHP;	RecName: Full=Probable GMP synthase [glutamine-hydrolyzing]; AltName: Full=GMP synthetase; AltName: Full=Glutamine amidotransferase;	PF03352.10;	Adenine_glyco;	Methyladenine glycosylase;	------	------	------	------	GO:0006284;GO:0008725;	BP:base-excision repair;MF:DNA-3-methyladenine glycosylase activity;	K01246	tag	map03410;	Base excision repair;
DN562708_c4_g2	752	-1.18432	0.488809	no	down	0.0683318	0.897603	no	up	-0.53024	0.112439	no	down	-1.12859	0.0250861	yes	down	XP_013897209.1;	DNA-3-methyladenine glycosylase I [Monoraphidium neglectum];	gi|44887939|sp|Q7VG78.1|GUAA_HELHP;	RecName: Full=Probable GMP synthase [glutamine-hydrolyzing]; AltName: Full=GMP synthetase; AltName: Full=Glutamine amidotransferase;	PF03352.10;	Adenine_glyco;	Methyladenine glycosylase;	------	------	------	------	GO:0006284;GO:0008725;	BP:base-excision repair;MF:DNA-3-methyladenine glycosylase activity;	K01246	tag	map03410;	Base excision repair;
DN550697_c6_g1	1525	5.01021	0.00771706	yes	up	0.749779	1	no	up	0	1	no	no change	0.05358	1	no	up	XP_013895729.1;	Eukaryotic translation initiation factor 5A-1 [Monoraphidium neglectum];	gi|25090601|sp|Q9GU68.2|IF5A_DROME;	RecName: Full=Eukaryotic translation initiation factor 5A; Short=eIF-5A;	PF01287.17;	eIF-5a;	Eukaryotic elongation factor 5A hypusine, DNA-binding OB fold;	COG0231;	J:Translation, ribosomal structure and biogenesis;	------	------	GO:0045901; GO:0045905; GO:0006452; GO:0045901; GO:0045905; GO:0006452; GO:0045901; GO:0045905; GO:0006452;GO:0043022; GO:0003746; GO:0003743; GO:0043022; GO:0003746; GO:0003743; GO:0043022; GO:0003746; GO:0003743;	BP:positive regulation of translational elongation;BP:positive regulation of translational termination;BP:translational frameshifting;BP:positive regulation of translational elongation;BP:positive regulation of translational termination;BP:translational frameshifting;BP:positive regulation of translational elongation;BP:positive regulation of translational termination;BP:translational frameshifti…	K03263	EIF5A	------	------
DN570163_c2_g1	408	0.903584	0.439968	no	up	-0.267507	0.731695	no	down	2.22258	1.01844e-16	yes	up	2.9926	3.27853e-16	yes	up	XP_013895475.1;	superoxide dismutase [Monoraphidium neglectum];	gi|134642|sp|P22302.1|SODF_NICPL;	RecName: Full=Superoxide dismutase [Fe], chloroplastic;	PF00081.19;	Sod_Fe_N;	Iron/manganese superoxide dismutases, alpha-hairpin domain;	------	------	------	------	GO:0046872; GO:0004784; GO:0046872; GO:0004784; GO:0046872; GO:0004784; GO:0046872; GO:0004784; GO:0046872; GO:0004784;	MF:metal ion binding;MF:superoxide dismutase activity;MF:metal ion binding;MF:superoxide dismutase activity;MF:metal ion binding;MF:superoxide dismutase activity;MF:metal ion binding;MF:superoxide dismutase activity;MF:metal ion binding;MF:superoxide dismutase activity;	K04564	SOD2	map04146;	Peroxisome;
DN568591_c1_g1	1302	-1.07991	0.392492	no	down	-0.263332	0.406975	no	down	-0.522655	0.00469241	no	down	-1.36039	4.88088e-07	yes	down	XP_013894983.1;	dehydroquinate dehydratase/ shikimate dehydrogenase [Monoraphidium neglectum];	gi|75207269|sp|Q9SQT8.1|DHQSD_ARATH;	RecName: Full=Bifunctional 3-dehydroquinate dehydratase/shikimate dehydrogenase, chloroplastic; Short=DHQ-SDH protein; AltName: Full=DHQase-SORase; AltName: Full=Protein EMBRYO DEFECTIVE 3004; Includes: RecName: Full=Dehydroquinate dehydratase; Short=DHQ; Includes: RecName: Full=Shikimate dehydrogenase; Short=SDH; Flags: Precursor;	PF01487.12; PF08501.8;	DHquinase_I;Shikimate_dh_N;	Type I 3-dehydroquinase;Shikimate dehydrogenase substrate binding domain;	------	------	------	------	GO:0019632;GO:0003855; GO:0004764; GO:0003855; GO:0004764; GO:0003855; GO:0050661; GO:0004764;	BP:shikimate metabolic process;MF:3-dehydroquinate dehydratase activity;MF:shikimate 3-dehydrogenas;MF:3-dehydroquinate dehydratase activity;MF:shikimate 3-dehydrogenas;MF:3-dehydroquinate dehydratase activity;MF:NADP binding;MF:shikimate 3-dehydrogenas;	K13832	aroDE, DHQ-SDH	map00400;	Phenylalanine, tyrosine and tryptophan biosynthesis;
DN551142_c4_g1	1258	3.91252	0.0228521	yes	up	-0.171457	1	no	down	-0.151179	1	no	down	0.495559	1	no	up	XP_013894878.1;	cerevisin [Monoraphidium neglectum];	gi|114081|sp|P08594.2|AQL1_THEAQ;	RecName: Full=Aqualysin-1; AltName: Full=Aqualysin-I; Flags: Precursor;	PF00082.19; PF05922.13;	Peptidase_S8;Inhibitor_I9;	Subtilase family;Peptidase inhibitor I9;	------	------	------	------	GO:0004252; GO:0004252; GO:0004252; GO:0004252; GO:0004252;	MF:serine-type endopeptidase activity;MF:serine-type endopeptidase activity;MF:serine-type endopeptidase activity;MF:serine-type endopeptidase activity;MF:serine-type endopeptidase activity;	K20754	pstI	------	------
DN553207_c1_g1	1233	4.53029	0.00619337	yes	up	-0.0619872	1	no	down	-0.151179	1	no	down	1.6522	0.123925	no	up	XP_013894878.1;	cerevisin [Monoraphidium neglectum];	gi|62906871|sp|P80146.3|SEPR_THESR;	RecName: Full=Extracellular serine proteinase; Flags: Precursor;	PF00082.19;	Peptidase_S8;	Subtilase family;	------	------	------	------	GO:0004252; GO:0004252; GO:0004252;	MF:serine-type endopeptidase activity;MF:serine-type endopeptidase activity;MF:serine-type endopeptidase activity;	K20754	pstI	------	------
DN558358_c4_g1	1181	-0.426993	0.691743	no	down	0.270983	0.370337	no	up	1.6753	3.59602e-09	yes	up	1.0521	0.0038016	yes	up	XP_013893331.1;	E1A/CREB-binding protein [Monoraphidium neglectum];	gi|75309213|sp|Q9FMK7.1|BT1_ARATH;	RecName: Full=BTB/POZ and TAZ domain-containing protein 1; AltName: Full=BTB and TAZ domain protein 1;	PF02135.13; PF00651.28;	zf-TAZ;BTB;	TAZ zinc finger;BTB/POZ domain;	COG5076; COG5076;	K:Transcription;B:Chromatin structure and dynamics;	------	------	GO:0006355; GO:0006355; GO:0006355; GO:0006355; GO:0006355; GO:0005634; GO:0005634; GO:0005634; GO:0005634; GO:0005634;GO:0004402; GO:0003712; GO:0008270; GO:0004402; GO:0003712; GO:0008270; GO:0004402; GO:0003712; GO:0008270; GO:0004402; GO:0003712; GO:0008270; GO:0004402; GO:0003712; GO:0008270;	BP:regulation of transcription, DNA-templated;BP:regulation of transcription, DNA-templated;BP:regulation of transcription, DNA-templated;BP:regulation of transcription, DNA-templated;BP:regulation of transcription, DNA-templated;CC:nucleus;CC:nucleus;CC:nucleus;CC:nucleus;CC:nucleus;MF:histone acetyltransferase activity;MF:transcription cofactor activity;MF:zinc ion binding;MF:histone acetyltran…	------	------	------	------
DN540760_c3_g1	1087	-2.35646	1.46887e-05	yes	down	-2.14824	4.85602e-11	yes	down	-0.9362	5.46008e-05	no	down	-1.62942	1.13603e-05	yes	down	XP_013892324.1;	ring zinc finger protein [Monoraphidium neglectum];	gi|68565292|sp|Q9FLC6.1|ATL73_ARATH;	RecName: Full=RING-H2 finger protein ATL73; Flags: Precursor;	PF13639.3; PF17123.2; PF13923.3; PF12678.4; PF12861.4; PF00097.22; PF14634.3;	zf-RING_2;zf-RING_11;zf-C3HC4_2;zf-rbx1;zf-ANAPC11;zf-C3HC4;zf-RING_5;	Ring finger domain;RING-like zinc finger;Zinc finger, C3HC4 type;RING-H2 zinc finger domain;Anaphase-promoting complex subunit 11 RING-H2 finger;Zinc finger, C3HC4 type;zinc-RING finger domain;	------	------	------	------	GO:0016021; GO:0016021;	CC:integral component of membrane;CC:integral component of membrane;	K19040	ATL76S	------	------
DN546591_c0_g1	984	-0.340484	0.795372	no	down	1.03369	0.0104491	yes	up	1.58401	3.76342e-09	yes	up	2.25259	3.82398e-11	yes	up	XP_013891832.1;	glutamate--cysteine ligase [Monoraphidium neglectum];	gi|3913791|sp|O22493.1|GSH1_SOLLC;	RecName: Full=Glutamate--cysteine ligase, chloroplastic; AltName: Full=Gamma-ECS; Short=GCS; AltName: Full=Gamma-glutamylcysteine synthetase; Flags: Precursor;	------	------	------	------	------	------	------	GO:0006750; GO:0006750; GO:0006750; GO:0052544; GO:0009816; GO:0050832; GO:0002213; GO:0019761; GO:0006750; GO:0009700; GO:0046686; GO:0009408; GO:0009753; GO:0010193; GO:0006750; GO:0016021; GO:0009570;GO:0004357; GO:0004357; GO:0004357; GO:0004357; GO:0004357;	BP:glutathione biosynthetic process;BP:glutathione biosynthetic process;BP:glutathione biosynthetic process;BP:defense response by callose deposition in cell wall;BP:defense response to bacterium, incompatible interaction;BP:defense response to fungus;BP:defense response to insect;BP:glucosinolate biosynthetic process;BP:glutathione biosynthetic process;BP:indole phytoalexin biosynthetic process;…	K01919	gshA	map00270; map00480;	Cysteine and methionine metabolism;Glutathione metabolism;
DN564316_c1_g2	1119	1.06253	0.0977093	no	up	1.33841	5.95625e-06	yes	up	0.944753	0.019343	no	up	1.02182	0.0611667	no	up	XP_011401878.1;	Signal recognition particle receptor subunit alpha [Auxenochlorella protothecoides];	gi|47117334|sp|Q9U5L1.2|SRPR_DROME;	RecName: Full=Signal recognition particle receptor subunit alpha homolog; Short=DP-alpha; Short=Docking protein alpha; Short=SR-alpha; AltName: Full=GTP-binding protein;	------	------	------	------	------	------	------	GO:0006614; GO:0006614; GO:0006614; GO:0005785; GO:0005785; GO:0005785;GO:0005525; GO:0003924; GO:0005047; GO:0005525; GO:0003924; GO:0005047; GO:0005525; GO:0003924; GO:0005047;	BP:SRP-dependent cotranslational protein targeting to membrane;BP:SRP-dependent cotranslational protein targeting to membrane;BP:SRP-dependent cotranslational protein targeting to membrane;CC:signal recognition particle receptor complex;CC:signal recognition particle receptor complex;CC:signal recognition particle receptor complex;MF:GTP binding;MF:GTPase activity;MF:signal recognition particle b…	K13431	SRPR	map03060;	Protein export;
DN558981_c0_g1	3480	0.44858	0.647936	no	up	1.36264	2.67854e-12	yes	up	0.271157	0.410476	no	up	-0.224715	0.506247	no	down	XP_011401735.1;	RNA polymerase sigma factor SigA [Auxenochlorella protothecoides];	gi|75267675|sp|Q9ZNX9.1|SIGE_ARATH;	RecName: Full=RNA polymerase sigma factor sigE, chloroplastic/mitochondrial; Short=Sigma factor E; Short=Sigma-E; AltName: Full=RNA polymerase sigma factor sig5; Short=Atsig5; Short=Sigma factor 5; Flags: Precursor;	PF04539.13; PF04545.13;	Sigma70_r3;Sigma70_r4;	Sigma-70 region 3;Sigma-70, region 4;	------	------	------	------	GO:0006352; GO:0006352; GO:0006352;GO:0003700; GO:0003700; GO:0003700;	BP:DNA-templated transcription, initiation;BP:DNA-templated transcription, initiation;BP:DNA-templated transcription, initiation;MF:transcription factor activity, sequence-specific DNA binding;MF:transcription factor activity, sequence-specific DNA binding;MF:transcription factor activity, sequence-specific DNA binding;	K03093	SIGMA70	------	------
DN547572_c9_g2	776	5.13217	0.00433147	yes	up	1.08742	1	no	up	0	1	no	no change	0	1	no	no change	XP_011401286.1;	60S ribosomal protein L18a-2 [Auxenochlorella protothecoides];	gi|730538|sp|Q02543.2|RL18A_HUMAN;	RecName: Full=60S ribosomal protein L18a >gi|108860928|sp|Q3T003.1|RL18A_BOVIN RecName: Full=60S ribosomal protein L18a;	PF01775.14;	Ribosomal_L18A;	Ribosomal proteins 50S-L18Ae/60S-L20/60S-L18A;	COG2157;	J:Translation, ribosomal structure and biogenesis;	------	------	GO:0006412; GO:0006412; GO:0006412; GO:0006412; GO:0006412; GO:0005840; GO:0005840; GO:0005840; GO:0005840; GO:0005840;GO:0003735; GO:0003735; GO:0003735; GO:0003735; GO:0003735;	BP:translation;BP:translation;BP:translation;BP:translation;BP:translation;CC:ribosome;CC:ribosome;CC:ribosome;CC:ribosome;CC:ribosome;MF:structural constituent of ribosome;MF:structural constituent of ribosome;MF:structural constituent of ribosome;MF:structural constituent of ribosome;MF:structural constituent of ribosome;	K02882	RP-L18Ae, RPL18A	map03010;	Ribosome;
DN563983_c3_g1	1752	0.497303	1	no	up	2.24825	2.5335e-32	yes	up	0.0904151	0.837705	no	up	0.315143	0.746908	no	up	XP_011400913.1;	Cytochrome b559 subunit alpha [Auxenochlorella protothecoides];	gi|31340254|sp|P59702.3|PSBE_ATRBE;	RecName: Full=Cytochrome b559 subunit alpha; AltName: Full=PSII reaction center subunit V;	PF00284.17; PF00283.16;	Cytochrom_B559a;Cytochrom_B559;	Lumenal portion of Cytochrome b559, alpha;Cytochrome b559, alpha;	------	------	NOG68850;	C:Energy production and conversion;	GO:0009767; GO:0009767; GO:0009767; GO:0009767; GO:0009767; GO:0009535; GO:0016021; GO:0009539; GO:0009535; GO:0016021; GO:0009539; GO:0009535; GO:0016021; GO:0009539; GO:0009535; GO:0016021; GO:0009539; GO:0009535; GO:0016021; GO:0009539;GO:0020037; GO:0046872; GO:0009055; GO:0020037; GO:0005506; GO:0009055; GO:0020037; GO:0005506; GO:0020037; GO:0046872; GO:0009055; GO:0020037; GO:0005506;	BP:photosynthetic electron transport chain;BP:photosynthetic electron transport chain;BP:photosynthetic electron transport chain;BP:photosynthetic electron transport chain;BP:photosynthetic electron transport chain;CC:chloroplast thylakoid membrane;CC:integral component of membrane;CC:photosystem II reaction center;CC:chloroplast thylakoid membrane;CC:integral component of membrane;CC:photosystem…	K02707	psbE	map00195;	Photosynthesis;
DN570588_c3_g1	659	-7.28319	6.82946e-42	yes	down	-7.14795	1.76441e-54	yes	down	-6.59437	7.50927e-68	yes	down	-3.98366	1.71744e-14	yes	down	XP_011400480.1;	DNA-directed RNA polymerases I, II, and III subunit RPABC3 [Auxenochlorella protothecoides];	gi|20178325|sp|P52434.4|RPAB3_HUMAN;	RecName: Full=DNA-directed RNA polymerases I, II, and III subunit RPABC3; Short=RNA polymerases I, II, and III subunit ABC3; AltName: Full=DNA-directed RNA polymerase II subunit H; AltName: Full=DNA-directed RNA polymerases I, II, and III 17.1 kDa polypeptide; AltName: Full=RPB17; AltName: Full=RPB8 homolog; Short=hRPB8 >gi|73920762|sp|Q923G2.3|RPAB3_MOUSE RecName: Full=DNA-directed RNA polymeras…	PF03870.12;	RNA_pol_Rpb8;	RNA polymerase Rpb8;	------	------	NOG30671;	K:Transcription;	GO:0006366; GO:0006383; GO:0006366; GO:0006383; GO:0006366; GO:0006383; GO:0005736; GO:0005665; GO:0005666; GO:0005736; GO:0005665; GO:0005666; GO:0005736; GO:0005665; GO:0005666;GO:0003899;	BP:transcription from RNA polymerase II promoter;BP:transcription from RNA polymerase III promoter;BP:transcription from RNA polymerase II promoter;BP:transcription from RNA polymerase III promoter;BP:transcription from RNA polymerase II promoter;BP:transcription from RNA polymerase III promoter;CC:DNA-directed RNA polymerase I complex;CC:DNA-directed RNA polymerase II, core complex;CC:DNA-direct…	K03016	RPB8, POLR2H	map00240; map03020; map00230;	Pyrimidine metabolism;RNA polymerase;Purine metabolism;
DN570569_c2_g1	997	4.18408	0.0474295	yes	up	0.390155	1	no	up	0.267915	1	no	up	0.05358	1	no	up	XP_011400429.1;	Peptide transporter PTR5 [Auxenochlorella protothecoides];	gi|75186219|sp|Q9M817.1|PTR6_ARATH;	RecName: Full=Protein NRT1/ PTR FAMILY 1.2; Short=AtNPF1.2; AltName: Full=Nitrate transporter 1.11;	PF00854.18; PF07690.13;	PTR2;MFS_1;	POT family;Major Facilitator Superfamily;	------	------	------	------	GO:0006857; GO:0006857; GO:0006857; GO:0006857; GO:0016021; GO:0016021; GO:0016021; GO:0016020;GO:0022857; GO:0022857; GO:0022857; GO:0022857;	BP:oligopeptide transport;BP:oligopeptide transport;BP:oligopeptide transport;BP:oligopeptide transport;CC:integral component of membrane;CC:integral component of membrane;CC:integral component of membrane;CC:membrane;MF:transmembrane transporter activity;MF:transmembrane transporter activity;MF:transmembrane transporter activity;MF:transmembrane transporter activity;	------	------	------	------
DN560279_c1_g1	1430	-6.5786	3.13967e-103	yes	down	-4.23333	5.96838e-08	yes	down	-5.423	9.95728e-19	yes	down	-4.17998	6.43081e-19	yes	down	XP_011400384.1;	60S ribosomal protein L22-2 [Auxenochlorella protothecoides];	gi|54039123|sp|P67985.2|RL22_PIG;	RecName: Full=60S ribosomal protein L22; AltName: Full=Heparin-binding protein HBp15 >gi|54039136|sp|P67984.2|RL22_MOUSE RecName: Full=60S ribosomal protein L22; AltName: Full=Heparin-binding protein HBp15 >gi|75076045|sp|Q4R5I3.3|RL22_MACFA RecName: Full=60S ribosomal protein L22;	PF01776.14;	Ribosomal_L22e;	Ribosomal L22e protein family;	------	------	------	------	GO:0006412; GO:0006412; GO:0006412; GO:0006412; GO:0006412; GO:0005840; GO:0005840; GO:0005840; GO:0005840; GO:0005840;GO:0003735; GO:0003735; GO:0003735; GO:0003735; GO:0003735;	BP:translation;BP:translation;BP:translation;BP:translation;BP:translation;CC:ribosome;CC:ribosome;CC:ribosome;CC:ribosome;CC:ribosome;MF:structural constituent of ribosome;MF:structural constituent of ribosome;MF:structural constituent of ribosome;MF:structural constituent of ribosome;MF:structural constituent of ribosome;	K02891	RP-L22e, RPL22	map03010;	Ribosome;
DN545563_c5_g2	3019	-6.98404	8.26666e-141	yes	down	-1.95414	0.0302449	yes	down	-4.43073	5.63046e-11	yes	down	-4.49196	5.16189e-22	yes	down	XP_011399845.1;	V-type proton ATPase catalytic subunit A isoform 1 [Auxenochlorella protothecoides];	gi|122002537|sp|Q2TJ56.1|VATA_AEDAL;	RecName: Full=V-type proton ATPase catalytic subunit A; Short=V-ATPase subunit A; AltName: Full=V-ATPase 69 kDa subunit; AltName: Full=Vacuolar proton pump subunit alpha >gi|145559538|sp|O16109.2|VATA_AEDAE RecName: Full=V-type proton ATPase catalytic subunit A; Short=V-ATPase subunit A; AltName: Full=V-ATPase 69 kDa subunit; AltName: Full=Vacuolar proton pump subunit alpha;	PF00006.22; PF16886.2; PF02874.20;	ATP-synt_ab;ATP-synt_ab_Xtn;ATP-synt_ab_N;	ATP synthase alpha/beta family, nucleotide-binding domain;ATPsynthase alpha/beta subunit N-term extension;ATP synthase alpha/beta family, beta-barrel domain;	COG1155;	C:Energy production and conversion;	------	------	GO:0015991; GO:0046034; GO:0015991; GO:0046034; GO:0015991; GO:0046034; GO:0033180; GO:0033180; GO:0033180;GO:0005524; GO:0046961; GO:0005524; GO:0046961; GO:0005524; GO:0046961;	BP:ATP hydrolysis coupled proton transport;BP:ATP metabolic process;BP:ATP hydrolysis coupled proton transport;BP:ATP metabolic process;BP:ATP hydrolysis coupled proton transport;BP:ATP metabolic process;CC:proton-transporting V-type ATPase, V1 domain;CC:proton-transporting V-type ATPase, V1 domain;CC:proton-transporting V-type ATPase, V1 domain;MF:ATP binding;MF:proton-transporting ATPase activi…	K02145	ATPeV1A, ATP6A	map04145; map00190;	Phagosome;Oxidative phosphorylation;
DN570635_c2_g4	1416	-0.297053	0.648687	no	down	-0.391091	0.350539	no	down	-0.86336	0.00428924	no	down	-1.32998	0.000719549	yes	down	XP_011399604.1;	Pre-mRNA-processing-splicing factor 8 [Auxenochlorella protothecoides];	gi|75266254|sp|Q9SSD2.1|PRP8A_ARATH;	RecName: Full=Pre-mRNA-processing-splicing factor 8A; AltName: Full=PRP8 homolog A; Short=AtPRP8A; AltName: Full=Protein ABNORMAL SUSPENSOR 2; AltName: Full=Protein EMBRYO DEFECTIVE 14; AltName: Full=Protein EMBRYO DEFECTIVE 177; AltName: Full=Protein EMBRYO DEFECTIVE 33; AltName: Full=Protein SUPPRESSOR OF OVEREXPRESSED FCA 81;	PF08082.8;	PRO8NT;	PRO8NT;	------	------	------	------	GO:0016539; GO:0000398; GO:0000398; GO:0000398; GO:0000398; GO:0000244; GO:0005681; GO:0005681; GO:0005681; GO:0005681; GO:0071013; GO:0005682;GO:0030623; GO:0017070; GO:0030623; GO:0017070; GO:0030623; GO:0017070; GO:0030623; GO:0017070; GO:0097157; GO:0000386; GO:0030619; GO:0030620; GO:0030623; GO:0017070;	BP:intein-mediated protein splicing;BP:mRNA splicing, via spliceosome;BP:mRNA splicing, via spliceosome;BP:mRNA splicing, via spliceosome;BP:mRNA splicing, via spliceosome;BP:spliceosomal tri-snRNP complex assembly;CC:spliceosomal complex;CC:spliceosomal complex;CC:spliceosomal complex;CC:spliceosomal complex;CC:catalytic step 2 spliceosome;CC:U5 snRNP;MF:U5 snRNA binding;MF:U6 snRNA binding;MF:U…	K12856	PRPF8, PRP8	map03040;	Spliceosome;
DN519422_c0_g1	1015	-6.98267	4.15818e-127	yes	down	-5.07665	3.46662e-12	yes	down	-4.71916	8.54243e-13	yes	down	-4.05434	1.2184e-15	yes	down	XP_011399223.1;	60S ribosomal protein L9 [Auxenochlorella protothecoides];	gi|21759393|sp|Q963B7.1|RL9_SPOFR;	RecName: Full=60S ribosomal protein L9;	PF00347.20;	Ribosomal_L6;	Ribosomal protein L6;	COG0097;	J:Translation, ribosomal structure and biogenesis;	------	------	GO:0006412; GO:0006412; GO:0002181; GO:0006412; GO:0005840; GO:0005840; GO:0022625; GO:0005840;GO:0019843; GO:0003735; GO:0019843; GO:0003735; GO:0003723; GO:0019843; GO:0003735; GO:0019843; GO:0003735;	BP:translation;BP:translation;BP:cytoplasmic translation;BP:translation;CC:ribosome;CC:ribosome;CC:cytosolic large ribosomal subunit;CC:ribosome;MF:rRNA binding;MF:structural constituent of ribosome;MF:rRNA binding;MF:structural constituent of ribosome;MF:RNA binding;MF:rRNA binding;MF:structural constituent of ribosome;MF:rRNA binding;MF:structural constituent of ribosome;	K02940	RP-L9e, RPL9	map03010;	Ribosome;
DN513796_c0_g1	648	-6.5155	1.76545e-33	yes	down	-4.00692	4.52194e-07	yes	down	-6.24503	4.29043e-36	yes	down	-4.3725	3.74755e-22	yes	down	XP_011399128.1;	10 kDa chaperonin [Auxenochlorella protothecoides];	gi|215275262|sp|Q5DC69.2|CH10_SCHJA;	RecName: Full=10 kDa heat shock protein, mitochondrial; Short=Hsp10; AltName: Full=10 kDa chaperonin; AltName: Full=Chaperonin 10; Short=CPN10;	PF00166.18;	Cpn10;	Chaperonin 10 Kd subunit;	------	------	------	------	GO:0006457; GO:0006457; GO:0051085; GO:0006986; GO:0006457; GO:0005737; GO:0005737; GO:0005759; GO:0005737;GO:0005524; GO:0051087; GO:0046872; GO:0051082;	BP:protein folding;BP:protein folding;BP:chaperone mediated protein folding requiring cofactor;BP:response to unfolded protein;BP:protein folding;CC:cytoplasm;CC:cytoplasm;CC:mitochondrial matrix;CC:cytoplasm;MF:ATP binding;MF:chaperone binding;MF:metal ion binding;MF:unfolded protein binding;	K04078	groES, HSPE1	------	------
DN569335_c5_g1	1390	3.48947	0.044992	yes	up	-0.420979	1	no	down	-0.453708	1	no	down	-0.776411	1	no	down	XP_011399024.1;	Elongation factor 1-alpha [Auxenochlorella protothecoides];	gi|68067554|sp|P08736.2|EF1A1_DROME;	RecName: Full=Elongation factor 1-alpha 1; Short=EF-1-alpha-1; AltName: Full=50 kDa female-specific protein;	PF00009.24; PF03143.14; PF03144.22;	GTP_EFTU;GTP_EFTU_D3;GTP_EFTU_D2;	Elongation factor Tu GTP binding domain;Elongation factor Tu C-terminal domain;Elongation factor Tu domain 2;	COG5256;	J:Translation, ribosomal structure and biogenesis;	------	------	GO:0005975;GO:0005525; GO:0003924; GO:0003746; GO:0004563; GO:0005525; GO:0003924; GO:0005525; GO:0003924;	BP:carbohydrate metabolic process;MF:GTP binding;MF:GTPase activity;MF:translation elongation factor activity;MF:beta-N-acetylhexosaminidase activity;MF:GTP binding;MF:GTPase activity;MF:GTP binding;MF:GTPase activity;	K03231	EEF1A	map03013;	RNA transport;
DN570368_c2_g1	884	1.42509	0.104094	no	up	-1.24316	0.00421596	yes	down	-0.961468	0.0270491	no	down	-2.50203	7.16777e-08	yes	down	XP_011398746.1;	putative protein phosphatase 2C 67 [Auxenochlorella protothecoides];	gi|75335279|sp|Q9LP77.1|Y1848_ARATH;	RecName: Full=Probable inactive receptor kinase At1g48480; Flags: Precursor;	PF13855.3; PF12799.4; PF08263.9;	LRR_8;LRR_4;LRRNT_2;	Leucine rich repeat;Leucine Rich repeats;Leucine rich repeat N-terminal domain;	------	------	------	------	GO:0016021; GO:0016021;GO:0046872; GO:0004722; GO:0005524; GO:0004672;	CC:integral component of membrane;CC:integral component of membrane;MF:metal ion binding;MF:protein serine/threonine phosphatase activity;MF:ATP binding;MF:protein kinase activity;	------	------	------	------
DN553235_c0_g1	970	0.236491	0.725477	no	up	0.708671	0.127828	no	up	-0.535736	0.293193	no	down	-1.28478	0.0261743	yes	down	XP_011398587.1;	Major facilitator superfamily domain-containing protein 5 [Auxenochlorella protothecoides];	------	------	------	------	------	------	------	------	------	GO:0016021; GO:0016021; GO:0016021;GO:0015098; GO:0015098; GO:0015098;	CC:integral component of membrane;CC:integral component of membrane;CC:integral component of membrane;MF:molybdate ion transmembrane transporter activity;MF:molybdate ion transmembrane transporter activity;MF:molybdate ion transmembrane transporter activity;	------	------	------	------
DN562472_c2_g1	2455	4.29357	0.00238053	yes	up	0.100127	0.935879	no	up	-0.969542	0.22275	no	down	-0.728794	0.485237	no	down	XP_011398188.1;	Transcription factor LAF1 [Auxenochlorella protothecoides];	gi|127580|sp|P20024.1|MYB1_MAIZE;	RecName: Full=Myb-related protein Zm1;	PF00249.28;	Myb_DNA-binding;	Myb-like DNA-binding domain;	------	------	------	------	GO:0003677; GO:0003677;	MF:DNA binding;MF:DNA binding;	K09422	MYBP	------	------
DN569529_c3_g1	999	0.409798	0.551029	no	up	-0.105775	0.795443	no	down	0.0367324	0.892743	no	up	1.20107	0.000425412	yes	up	XP_011398188.1;	Transcription factor LAF1 [Auxenochlorella protothecoides];	gi|73921025|sp|Q7XBH4.2|MYB4_ORYSJ;	RecName: Full=Myb-related protein Myb4; AltName: Full=OsMyb4; AltName: Full=Transcription factor RLTR1;	PF00249.28; PF13921.3;	Myb_DNA-binding;Myb_DNA-bind_6;	Myb-like DNA-binding domain;Myb-like DNA-binding domain;	------	------	------	------	GO:0003677; GO:0003677; GO:0003677; GO:0003677; GO:0003677;	MF:DNA binding;MF:DNA binding;MF:DNA binding;MF:DNA binding;MF:DNA binding;	K09422	MYBP	------	------
DN567921_c0_g1	4049	-0.693412	0.439465	no	down	-0.704096	0.00776933	no	down	-0.90614	6.55046e-05	no	down	-1.24058	0.000154876	yes	down	XP_011397906.1;	Tyrosine-protein kinase isoform SRK1 [Auxenochlorella protothecoides];	gi|97052021|sp|Q2MHE4.1|HT1_ARATH;	RecName: Full=Serine/threonine-protein kinase HT1; AltName: Full=High leaf temperature protein 1;	PF07714.14; PF00069.22;	Pkinase_Tyr;Pkinase;	Protein tyrosine kinase;Protein kinase domain;	------	------	------	------	GO:0005524; GO:0004672; GO:0005524; GO:0004674; GO:0005524; GO:0004672; GO:0005524; GO:0004672; GO:0005524; GO:0004674;	MF:ATP binding;MF:protein kinase activity;MF:ATP binding;MF:protein serine/threonine kinase activity;MF:ATP binding;MF:protein kinase activity;MF:ATP binding;MF:protein kinase activity;MF:ATP binding;MF:protein serine/threonine kinase activity;	------	------	------	------
DN544881_c5_g5	758	4.48692	0.0228803	yes	up	0.557563	1	no	up	0	1	no	no change	0	1	no	no change	XP_011397455.1;	60S ribosomal protein L21-1 [Auxenochlorella protothecoides];	gi|1172991|sp|P46778.2|RL21_HUMAN;	RecName: Full=60S ribosomal protein L21;	PF01157.15;	Ribosomal_L21e;	Ribosomal protein L21e;	COG2139;	J:Translation, ribosomal structure and biogenesis;	------	------	GO:0006412; GO:0006412; GO:0006412; GO:0006412; GO:0006412; GO:0005840; GO:0005840; GO:0005840; GO:0022625; GO:0005840;GO:0003735; GO:0003735; GO:0003735; GO:0003735; GO:0003735;	BP:translation;BP:translation;BP:translation;BP:translation;BP:translation;CC:ribosome;CC:ribosome;CC:ribosome;CC:cytosolic large ribosomal subunit;CC:ribosome;MF:structural constituent of ribosome;MF:structural constituent of ribosome;MF:structural constituent of ribosome;MF:structural constituent of ribosome;MF:structural constituent of ribosome;	K02889	RP-L21e, RPL21	map03010;	Ribosome;
DN552281_c1_g3	707	-0.816984	0.708993	no	down	-0.208207	0.887589	no	down	-2.38436	0.00226835	yes	down	-1.16438	0.308562	no	down	XP_011396696.1;	60S ribosomal protein L18-3 [Auxenochlorella protothecoides];	gi|51701828|sp|Q8TFH1.1|RL18B_SCHPO;	RecName: Full=60S ribosomal protein L18-B;	PF17135.1; PF00828.16;	Ribosomal_L18;Ribosomal_L27A;	Ribosomal protein 60S L18 and 50S L18e;Ribosomal proteins 50S-L15, 50S-L18e, 60S-L27A;	COG1727;	J:Translation, ribosomal structure and biogenesis;	------	------	GO:0006412; GO:0006412; GO:0005840; GO:0005840;GO:0003735; GO:0003735;	BP:translation;BP:translation;CC:ribosome;CC:ribosome;MF:structural constituent of ribosome;MF:structural constituent of ribosome;	K02883	RP-L18e, RPL18	map03010;	Ribosome;
DN570270_c3_g2	1588	2.969	0.0173097	yes	up	0.176176	0.88767	no	up	0.0616604	0.957625	no	up	-0.801998	0.449048	no	down	XP_011396171.1;	Serine carboxypeptidase-like 22 [Auxenochlorella protothecoides];	gi|75331738|sp|Q93Y09.1|SCP45_ARATH;	RecName: Full=Serine carboxypeptidase-like 45; Flags: Precursor;	PF00450.19;	Peptidase_S10;	Serine carboxypeptidase;	------	------	------	------	GO:0051603;GO:0004185; GO:0004185; GO:0004185; GO:0004185;	BP:proteolysis involved in cellular protein catabolic process;MF:serine-type carboxypeptidase activity;MF:serine-type carboxypeptidase activity;MF:serine-type carboxypeptidase activity;MF:serine-type carboxypeptidase activity;	K16297	SCPL-II	------	------
DN557191_c2_g1	1282	-6.94108	8.8665e-84	yes	down	-5.12573	5.79126e-12	yes	down	-3.85737	4.99298e-08	yes	down	-4.31381	3.97936e-19	yes	down	XP_011396104.1;	Soluble inorganic pyrophosphatase 1, chloroplastic [Auxenochlorella protothecoides];	gi|51704243|sp|O77460.3|IPYR_DROME;	RecName: Full=Inorganic pyrophosphatase; AltName: Full=Nucleosome-remodeling factor 38 kDa subunit; AltName: Full=Pyrophosphate phospho-hydrolase; Short=PPase;	PF00719.16;	Pyrophosphatase;	Inorganic pyrophosphatase;	COG0221;	C:Energy production and conversion;	------	------	GO:0006796; GO:0006796; GO:0006796; GO:0006796; GO:0006796; GO:0005737; GO:0005737; GO:0005737; GO:0005737; GO:0005737;GO:0004427; GO:0000287; GO:0004427; GO:0000287; GO:0004427; GO:0000287; GO:0004427; GO:0000287; GO:0004427; GO:0000287;	BP:phosphate-containing compound metabolic process;BP:phosphate-containing compound metabolic process;BP:phosphate-containing compound metabolic process;BP:phosphate-containing compound metabolic process;BP:phosphate-containing compound metabolic process;CC:cytoplasm;CC:cytoplasm;CC:cytoplasm;CC:cytoplasm;CC:cytoplasm;MF:inorganic diphosphatase activity;MF:magnesium ion binding;MF:inorganic dipho…	K11726	NURF38	map00190;	Oxidative phosphorylation;
DN569331_c0_g1	1972	2.22472	2.98193e-14	yes	up	2.28379	1.74929e-18	yes	up	2.22592	2.34437e-16	yes	up	3.06357	4.15167e-28	yes	up	XP_011395580.1;	5'-adenylylsulfate reductase 2, chloroplastic [Auxenochlorella protothecoides];	gi|24211445|sp|P92979.2|APR1_ARATH;	RecName: Full=5'-adenylylsulfate reductase 1, chloroplastic; AltName: Full=3'-phosphoadenosine-5'-phosphosulfate reductase homolog 19; Short=PAPS reductase homolog 19; Short=Prh-19; AltName: Full=Adenosine 5'-phosphosulfate 5'-adenylylsulfate sulfotransferase 1; Short=APS sulfotransferase 1; AltName: Full=Thioredoxin-independent APS reductase 1; Flags: Precursor;	PF01507.16; PF00085.17;	PAPS_reduct;Thioredoxin;	Phosphoadenosine phosphosulfate reductase family;Thioredoxin;	COG0175;	P:Inorganic ion transport and metabolism;	------	------	GO:0045454; GO:0019419; GO:0045454; GO:0008152; GO:0045454; GO:0019419; GO:0045454; GO:0019419; GO:0005623; GO:0005623; GO:0005623; GO:0005623;GO:0016671; GO:0003824; GO:0016671; GO:0016671;	BP:cell redox homeostasis;BP:sulfate reduction;BP:cell redox homeostasis;BP:metabolic process;BP:cell redox homeostasis;BP:sulfate reduction;BP:cell redox homeostasis;BP:sulfate reduction;CC:cell;CC:cell;CC:cell;CC:cell;MF:oxidoreductase activity, acting on a sulfur group of donors, disulfide as acceptor;MF:catalytic activity;MF:oxidoreductase activity, acting on a sulfur group of donors, disulfi…	K05907	APR	map00920;	Sulfur metabolism;
DN566544_c2_g2	2154	4.59123	0.0176363	yes	up	0.348651	1	no	up	0.137218	1	no	up	0.05358	1	no	up	XP_007515731.1;	vacuolar proton-inorganic pyrophosphatase [Bathycoccus prasinos];	gi|18274925|sp|Q06572.2|AVP_HORVU;	RecName: Full=Pyrophosphate-energized vacuolar membrane proton pump; AltName: Full=Pyrophosphate-energized inorganic pyrophosphatase; Short=;	PF03030.13;	H_PPase;	Inorganic H+ pyrophosphatase;	------	------	------	------	GO:1902600; GO:1902600; GO:1902600; GO:1902600; GO:0016021; GO:0016021; GO:0016021; GO:0016021;GO:0009678; GO:0004427; GO:0009678; GO:0004427; GO:0009678; GO:0004427; GO:0009678; GO:0004427;	BP:hydrogen ion transmembrane transport;BP:hydrogen ion transmembrane transport;BP:hydrogen ion transmembrane transport;BP:hydrogen ion transmembrane transport;CC:integral component of membrane;CC:integral component of membrane;CC:integral component of membrane;CC:integral component of membrane;MF:hydrogen-translocating pyrophosphatase activity;MF:inorganic diphosphatase activity;MF:hydrogen-tran…	K01507	ppa	map00190;	Oxidative phosphorylation;
DN557976_c0_g1	1328	-0.979626	0.391919	no	down	-0.371257	0.179207	no	down	-0.49806	0.00219576	no	down	-1.24907	4.90241e-07	yes	down	XP_007515387.1;	predicted protein [Bathycoccus prasinos];	------	------	PF13301.3;	DUF4079;	Protein of unknown function;	------	------	NOG42085;	S:Function unknown;	GO:0016021; GO:0016021; GO:0016021; GO:0016021; GO:0009706; GO:0009534; GO:0016021;	CC:integral component of membrane;CC:integral component of membrane;CC:integral component of membrane;CC:integral component of membrane;CC:chloroplast inner membrane;CC:chloroplast thylakoid;CC:integral component of membrane;	------	------	------	------
DN565025_c0_g3	970	1.52071	0.00707877	yes	up	0.482477	0.23128	no	up	0.303764	0.361427	no	up	-0.402582	0.357327	no	down	XP_007515045.1;	predicted protein [Bathycoccus prasinos];	gi|75216084|sp|Q9ZPQ5.1|SOT13_ARATH;	RecName: Full=Cytosolic sulfotransferase 13; Short=AtSOT13;	PF00685.24; PF13469.3;	Sulfotransfer_1;Sulfotransfer_3;	Sulfotransferase domain;Sulfotransferase family;	------	------	------	------	GO:0008146; GO:0008146; GO:0008146;	MF:sulfotransferase activity;MF:sulfotransferase activity;MF:sulfotransferase activity;	------	------	------	------
DN561964_c0_g2	1045	-0.61028	0.829319	no	down	0.315208	0.698557	no	up	-1.55946	0.004977	yes	down	-1.71534	0.0163615	yes	down	XP_007514222.1;	predicted protein [Bathycoccus prasinos];	gi|75163726|sp|Q93Z81.1|CAX3_ARATH;	RecName: Full=Vacuolar cation/proton exchanger 3; AltName: Full=C;	PF01699.21;	Na_Ca_ex;	Sodium/calcium exchanger protein;	------	------	------	------	GO:0055085; GO:0055085; GO:0016021; GO:0016021; GO:0016021; GO:0016021; GO:0016021;GO:0015369; GO:0015369; GO:0015369;	BP:transmembrane transport;BP:transmembrane transport;CC:integral component of membrane;CC:integral component of membrane;CC:integral component of membrane;CC:integral component of membrane;CC:integral component of membrane;MF:calciu;MF:calciu;MF:calciu;	K07300	chaA, CAX	------	------
DN542957_c0_g1	704	1.31826	0.123342	no	up	0.632116	0.313788	no	up	0.5491	0.486475	no	up	1.19562	0.0409203	yes	up	XP_007514094.1;	centrin [Bathycoccus prasinos];	gi|75330795|sp|Q8RYJ8.1|CML19_ORYSJ;	RecName: Full=Putative calcium-binding protein CML19; AltName: Full=Calmodulin-like protein 19;	PF13833.3; PF13499.3; PF00036.29; PF13405.3; PF13202.3;	EF-hand_8;EF-hand_7;EF-hand_1;EF-hand_6;EF-hand_5;	EF-hand domain pair;EF-hand domain pair;EF hand;EF-hand domain;EF hand;	------	------	------	------	GO:0007049; GO:0051301;GO:0005509; GO:0005509; GO:0005509; GO:0005509; GO:0005509;	BP:cell cycle;BP:cell division;MF:calcium ion binding;MF:calcium ion binding;MF:calcium ion binding;MF:calcium ion binding;MF:calcium ion binding;	K13448	CML	map04626;	Plant-pathogen interaction;
DN525834_c0_g2	378	-6.51853	3.89878e-32	yes	down	-6.91981	1.32253e-39	yes	down	-6.40868	1.02591e-47	yes	down	-4.66927	2.66582e-31	yes	down	XP_007514048.1;	ATP synthase subunit O, mitochondrial precursor [Bathycoccus prasinos];	gi|12644422|sp|Q24439.2|ATPO_DROME;	RecName: Full=ATP synthase subunit O, mitochondrial; AltName: Full=Oligomycin sensitivity conferral protein; Short=OSCP; Flags: Precursor;	PF00213.15;	OSCP;	ATP synthase delta;	------	------	------	------	GO:0015986; GO:0015986;GO:0046933; GO:0046933;	BP:ATP synthesis coupled proton transport;BP:ATP synthesis coupled proton transport;MF:proton-transporting ATP synthase activity, rotational mechanism;MF:proton-transporting ATP synthase activity, rotational mechanism;	K02137	ATPeF0O, ATP5O, ATP5	map00190;	Oxidative phosphorylation;
DN559808_c3_g1	1098	-1.85666	7.75798e-09	yes	down	-1.91923	1.20356e-36	yes	down	-1.64069	6.61327e-52	yes	down	-1.76274	1.67092e-20	yes	down	XP_007513370.1;	RNA polymerase sigma factor RpoD [Bathycoccus prasinos];	gi|75098239|sp|O24621.1|SIGC_ARATH;	RecName: Full=RNA polymerase sigma factor sigC; Short=Sigma factor C; Short=Sigma-C; AltName: Full=RNA polymerase sigma factor sig3; Short=Atsig3; Short=Sigma factor 3; Flags: Precursor;	PF04545.13;	Sigma70_r4;	Sigma-70, region 4;	------	------	------	------	GO:0006352; GO:2000142; GO:0006352; GO:2000142; GO:0006352; GO:2000142; GO:0006352; GO:2000142;GO:0003677; GO:0003700; GO:0003677; GO:0003700; GO:0003677; GO:0003700; GO:0003677; GO:0003700;	BP:DNA-templated transcription, initiation;BP:regulation of DNA-templated transcription, initiation;BP:DNA-templated transcription, initiation;BP:regulation of DNA-templated transcription, initiation;BP:DNA-templated transcription, initiation;BP:regulation of DNA-templated transcription, initiation;BP:DNA-templated transcription, initiation;BP:regulation of DNA-templated transcription, initiation…	K03093	SIGMA70	------	------
DN542566_c5_g4	3122	-7.31111	1.26297e-68	yes	down	-4.44766	9.61931e-09	yes	down	-5.811	1.17204e-24	yes	down	-4.32366	7.6186e-20	yes	down	XP_007512709.1;	nucleosome binding protein [Bathycoccus prasinos];	gi|17366497|sp|Q24537.1|HMG2_DROME;	RecName: Full=High mobility group protein DSP1; AltName: Full=Protein dorsal switch 1;	PF09011.7; PF00505.16;	HMG_box_2;HMG_box;	HMG-box domain;HMG;	COG5648;	B:Chromatin structure and dynamics;	------	------	GO:0006281; GO:0006260; GO:0006355; GO:0006351; GO:0005634; GO:0005634; GO:0005634; GO:0005694; GO:0005634;GO:0003677; GO:0003677; GO:0003677; GO:0003677;	BP:DNA repair;BP:DNA replication;BP:regulation of transcription, DNA-templated;BP:transcription, DNA-templated;CC:nucleus;CC:nucleus;CC:nucleus;CC:chromosome;CC:nucleus;MF:DNA binding;MF:DNA binding;MF:DNA binding;MF:DNA binding;	K10802	HMGB1	map03410;	Base excision repair;
DN536099_c3_g3	1425	4.4803	0.0244771	yes	up	0.156953	1	no	up	0	1	no	no change	0	1	no	no change	XP_007512709.1;	nucleosome binding protein [Bathycoccus prasinos];	gi|17366497|sp|Q24537.1|HMG2_DROME;	RecName: Full=High mobility group protein DSP1; AltName: Full=Protein dorsal switch 1;	PF09011.7; PF00505.16;	HMG_box_2;HMG_box;	HMG-box domain;HMG;	COG5648;	B:Chromatin structure and dynamics;	------	------	GO:0006281; GO:0006260; GO:0006355; GO:0006351; GO:0005634; GO:0005634; GO:0005694; GO:0005634; GO:0005634; GO:0005634;GO:0003677; GO:0003677; GO:0003677; GO:0003677; GO:0003677;	BP:DNA repair;BP:DNA replication;BP:regulation of transcription, DNA-templated;BP:transcription, DNA-templated;CC:nucleus;CC:nucleus;CC:chromosome;CC:nucleus;CC:nucleus;CC:nucleus;MF:DNA binding;MF:DNA binding;MF:DNA binding;MF:DNA binding;MF:DNA binding;	K10802	HMGB1	map03410;	Base excision repair;
DN552986_c1_g2	1258	-0.326291	0.724402	no	down	-0.601559	0.323745	no	down	-0.67963	0.127906	no	down	-2.24927	6.61101e-05	yes	down	XP_007512494.1;	predicted protein [Bathycoccus prasinos];	gi|75171864|sp|Q9FNI7.1|CSLA2_ARATH;	RecName: Full=Glucomannan 4-beta-mannosyltransferase 2; AltName: Full=Cellulose synthase-like protein A2; Short=AtCslA2; AltName: Full=Glucomannan synthase; AltName: Full=Mannan synthase 2;	PF13632.3; PF13641.3;	Glyco_trans_2_3;Glyco_tranf_2_3;	Glycosyl transferase family group 2;Glycosyltransferase like family 2;	COG1215;	M:Cell wall/membrane/envelope biogenesis;	------	------	GO:0016021; GO:0016021; GO:0016021; GO:0016740; GO:0016740;	CC:integral component of membrane;CC:integral component of membrane;CC:integral component of membrane;MF:transferase activity;MF:transferase activity;	K13680	CSLA	------	------
DN563695_c1_g1	3516	-1.01847	0.666434	no	down	0.224032	0.640641	no	up	-0.12638	0.747303	no	down	-2.0394	2.52268e-07	yes	down	XP_007512494.1;	predicted protein [Bathycoccus prasinos];	gi|75181330|sp|Q9LZR3.1|CSLA9_ARATH;	RecName: Full=Glucomannan 4-beta-mannosyltransferase 9; AltName: Full=Cellulose synthase-like protein A9; Short=AtCslA9; AltName: Full=Glucomannan synthase; AltName: Full=Mannan synthase 9; AltName: Full=Protein RESISTANT TO AGROBACTERIUM TRANSFORMATION 4;	PF13632.3; PF13641.3; PF13506.3; PF00535.23;	Glyco_trans_2_3;Glyco_tranf_2_3;Glyco_transf_21;Glycos_transf_2;	Glycosyl transferase family group 2;Glycosyltransferase like family 2;Glycosyl transferase family 21;Glycosyl transferase family 2;	------	------	------	------	GO:0016021; GO:0016021; GO:0016021; GO:0016021; GO:0016740; GO:0016740; GO:0016740;	CC:integral component of membrane;CC:integral component of membrane;CC:integral component of membrane;CC:integral component of membrane;MF:transferase activity;MF:transferase activity;MF:transferase activity;	K13680	CSLA	------	------
DN553459_c4_g1	836	4.20167	0.0461237	yes	up	0.0474828	1	no	up	0	1	no	no change	0.05358	1	no	up	XP_007512153.1;	predicted protein [Bathycoccus prasinos];	gi|21617827|sp|P09648.1|CATL1_CHICK;	RecName: Full=Cathepsin L1; AltName: Full=Cathepsin L; Contains: RecName: Full=Cathepsin L1 heavy chain; Contains: RecName: Full=Cathepsin L1 light chain;	PF00112.20; PF03051.12;	Peptidase_C1;Peptidase_C1_2;	Papain family cysteine protease;Peptidase C1-like family;	COG4870;	O:Posttranslational modification, protein turnover, chaperones;	------	------	GO:0008234; GO:0008234; GO:0008234; GO:0008234; GO:0008234;	MF:cysteine-type peptidase activity;MF:cysteine-type peptidase activity;MF:cysteine-type peptidase activity;MF:cysteine-type peptidase activity;MF:cysteine-type peptidase activity;	K01365	CTSL	map04145;	Phagosome;
DN562832_c0_g3	1547	5.81359	0.000452948	yes	up	0.0651759	1	no	up	-0.151179	1	no	down	-0.0848374	1	no	down	XP_007511461.1;	2OG-F;	gi|75306117|sp|Q945B6.1|AOP1L_ARATH;	RecName: Full=Probable 2-oxoglutarate-dependent dioxygenase AOP1.2;	PF14226.3; PF03171.17;	DIOX_N;2OG-FeII_Oxy;	non-haem dioxygenase in morphine synthesis N-terminal;2OG-F;	------	------	------	------	GO:0046872; GO:0016491; GO:0046872; GO:0016491;	MF:metal ion binding;MF:oxidoreductase activity;MF:metal ion binding;MF:oxidoreductase activity;	------	------	------	------
DN550975_c3_g2	976	0.120499	0.923411	no	up	0.850618	0.140511	no	up	1.13053	0.0067421	yes	up	0.746179	0.193395	no	up	XP_007511408.1;	exported exo-alpha-sialidase [Bathycoccus prasinos];	------	------	PF13088.3;	BNR_2;	BNR repeat-like domain;	COG4692;	G:Carbohydrate transport and metabolism;	------	------	GO:0016021; GO:0016021; GO:0016787;	CC:integral component of membrane;CC:integral component of membrane;MF:hydrolase activity;	------	------	------	------
DN554544_c1_g1	2224	-2.89124	1.03912e-05	yes	down	-1.81956	3.60368e-08	yes	down	-1.24443	0.0122886	yes	down	-1.17619	0.0419874	yes	down	XP_007511381.1;	predicted protein [Bathycoccus prasinos];	gi|68565202|sp|Q8L9T5.2|ATL2_ARATH;	RecName: Full=RING-H2 finger protein ATL2; AltName: Full=Protein ARABIDOPSIS TOXICOS EN LEVADURA 2; Short=Protein ATL2;	PF13639.3; PF17123.2; PF00097.22; PF13923.3; PF12678.4; PF14634.3; PF13445.3; PF13920.3; PF14447.3; PF12861.4;	zf-RING_2;zf-RING_11;zf-C3HC4;zf-C3HC4_2;zf-rbx1;zf-RING_5;zf-RING_UBOX;zf-C3HC4_3;Prok-RING_4;zf-ANAPC11;	Ring finger domain;RING-like zinc finger;Zinc finger, C3HC4 type;Zinc finger, C3HC4 type;RING-H2 zinc finger domain;zinc-RING finger domain;RING-type zinc-finger;Zinc finger, C3HC4 type;Prokaryotic RING finger family 4;Anaphase-promoting complex subunit 11 RING-H2 finger;	------	------	------	------	GO:0016021; GO:0016021;	CC:integral component of membrane;CC:integral component of membrane;	------	------	------	------
DN567898_c1_g1	1232	0.0978455	0.873928	no	up	-0.578026	0.028981	no	down	-0.637517	9.69914e-05	no	down	-1.11807	2.30446e-06	yes	down	XP_007511325.1;	coproporphyrinogen III oxidase [Bathycoccus prasinos];	gi|462260|sp|P35055.1|HEM6_SOYBN;	RecName: Full=Oxygen-dependent coproporphyrinogen-III oxidase, chloroplastic; Short=Coprogen oxidase; Short=Coproporphyrinogenase; Flags: Precursor;	PF01218.15;	Coprogen_oxidas;	Coproporphyrinogen III oxidase;	------	------	------	------	GO:0006779; GO:0006779; GO:0006779; GO:0006779;GO:0004109; GO:0004109; GO:0004109; GO:0004109;	BP:porphyrin-containing compound biosynthetic process;BP:porphyrin-containing compound biosynthetic process;BP:porphyrin-containing compound biosynthetic process;BP:porphyrin-containing compound biosynthetic process;MF:coproporphyrinogen oxidase activity;MF:coproporphyrinogen oxidase activity;MF:coproporphyrinogen oxidase activity;MF:coproporphyrinogen oxidase activity;	K00228	CPOX, hemF	map00860;	Porphyrin and chlorophyll metabolism;
DN557278_c0_g3	615	1.21316	0.122303	no	up	2.84009	6.32281e-13	yes	up	2.2603	1.4346e-07	yes	up	1.96452	0.00027038	yes	up	XP_007511238.1;	predicted protein [Bathycoccus prasinos];	gi|75337246|sp|Q9SI09.1|XERIC_ARATH;	RecName: Full=Probable E3 ubiquitin-protein ligase XERICO;	PF13639.3; PF12678.4; PF13923.3; PF00097.22; PF14634.3; PF17123.2; PF13920.3; PF14447.3; PF13445.3; PF12861.4; PF17120.2; PF12906.4;	zf-RING_2;zf-rbx1;zf-C3HC4_2;zf-C3HC4;zf-RING_5;zf-RING_11;zf-C3HC4_3;Prok-RING_4;zf-RING_UBOX;zf-ANAPC11;Zn_ribbon_17;RINGv;	Ring finger domain;RING-H2 zinc finger domain;Zinc finger, C3HC4 type;Zinc finger, C3HC4 type;zinc-RING finger domain;RING-like zinc finger;Zinc finger, C3HC4 type;Prokaryotic RING finger family 4;RING-type zinc-finger;Anaphase-promoting complex subunit 11 RING-H2 finger;Zinc-ribbon, C4HC2 type;RING-variant domain;	------	------	------	------	GO:0006207; GO:0016021;GO:0004590;	BP:'de novo' pyrimidine nucleobase biosynthetic process;CC:integral component of membrane;MF:orotidine-5'-phosphate decarboxylase activity;	K16285;K16281	XERICO;RHA1	------	------
DN569182_c1_g3	553	-1.37125	0.0589151	no	down	0.269348	0.612077	no	up	-0.355151	0.439799	no	down	1.43352	1.51931e-05	yes	up	XP_007510508.1;	ATP-dependent DNA helicase RecG [Bathycoccus prasinos];	gi|75322756|sp|Q682U6.1|DPD1_ARATH;	RecName: Full=Exonuclease DPD1, chloroplastic/mitochondrial; AltName: Full=Mg2+-dependent DNA exonuclease; AltName: Full=Protein DEFECTIVE IN POLLEN DNA DEGRADATION 1; Flags: Precursor;	PF00929.21;	RNase_T;	Exonuclease;	------	------	------	------	GO:0005524; GO:0004386; GO:0003676; GO:0005524; GO:0004527; GO:0004386; GO:0003676; GO:0005524; GO:0004386; GO:0003676; GO:0005524; GO:0016787; GO:0003676;	MF:ATP binding;MF:helicase activity;MF:nucleic acid binding;MF:ATP binding;MF:exonuclease activity;MF:helicase activity;MF:nucleic acid binding;MF:ATP binding;MF:helicase activity;MF:nucleic acid binding;MF:ATP binding;MF:hydrolase activity;MF:nucleic acid binding;	------	------	------	------
DN562044_c0_g1	1642	1.05605	0.48162	no	up	-0.643297	0.396953	no	down	-1.38131	0.0185747	yes	down	0.0467862	0.967812	no	up	XP_007510460.1;	alpha-1,4-galactosyltransferase [Bathycoccus prasinos];	gi|223635837|sp|P0C8Q4.1|Y4990_ARATH;	RecName: Full=Uncharacterized protein At4g19900;	PF04572.9; PF04488.12;	Gb3_synth;Gly_transf_sug;	Alpha 1,4-glycosyltransferase conserved region;Glycosyltransferase sugar-binding region containing DXD motif;	------	------	------	------	GO:0016021; GO:0016021;GO:0016757; GO:0016757; GO:0016757; GO:0016757;	CC:integral component of membrane;CC:integral component of membrane;MF:transferase activity, transferring glycosyl groups;MF:transferase activity, transferring glycosyl groups;MF:transferase activity, transferring glycosyl groups;MF:transferase activity, transferring glycosyl groups;	K01988	A4GALT	map00601; map00603;	Glycosphingolipid biosynthesis - lacto and neolacto series;Glycosphingolipid biosynthesis - globo and isoglobo series;
DN522626_c0_g3	557	-7.56291	1.07323e-114	yes	down	-5.1488	2.49634e-12	yes	down	-5.4157	3.3807e-19	yes	down	-4.59287	2.32367e-21	yes	down	XP_007510445.1;	predicted protein [Bathycoccus prasinos];	gi|109940044|sp|P00129.3|QCR7_BOVIN;	RecName: Full=Cytochrome b-c1 complex subunit 7; AltName: Full=Complex III subunit 7; AltName: Full=Complex III subunit VII; AltName: Full=QP-C; AltName: Full=Ubiquinol-cytochrome c reductase complex 14 kDa protein;	PF02271.13;	UCR_14kD;	Ubiquinol-cytochrome C reductase complex 14kD subunit;	------	------	NOG64652;	C:Energy production and conversion;	GO:0006122; GO:0006122; GO:0006122; GO:0005750; GO:0005750; GO:0005750;	BP:mitochondrial electron transport, ubiquinol to cytochrome c;BP:mitochondrial electron transport, ubiquinol to cytochrome c;BP:mitochondrial electron transport, ubiquinol to cytochrome c;CC:mitochondrial respiratory chain complex III;CC:mitochondrial respiratory chain complex III;CC:mitochondrial respiratory chain complex III;	K00417	QCR7, UQCRB	map00190;	Oxidative phosphorylation;
DN569957_c1_g1	1296	0.32655	0.835708	no	up	1.61812	0.00753416	yes	up	-0.933627	0.236814	no	down	-0.292837	0.789637	no	down	XP_007510393.1;	predicted protein [Bathycoccus prasinos];	gi|27151707|sp|Q9FJA2.1|TT2_ARATH;	RecName: Full=Transcription factor TT2; AltName: Full=Myb-related protein 123; Short=AtMYB123; AltName: Full=Myb-related transcription factor LBM2-like; AltName: Full=Protein TRANSPARENT TESTA 2;	PF00249.28; PF13921.3;	Myb_DNA-binding;Myb_DNA-bind_6;	Myb-like DNA-binding domain;Myb-like DNA-binding domain;	------	------	------	------	GO:0003677; GO:0003677; GO:0003677; GO:0003677; GO:0003677;	MF:DNA binding;MF:DNA binding;MF:DNA binding;MF:DNA binding;MF:DNA binding;	K09422	MYBP	------	------
DN566912_c1_g1	2706	1.16677	7.04298e-05	yes	up	1.25133	5.06726e-11	yes	up	1.43635	4.13359e-15	yes	up	1.26662	1.30499e-08	yes	up	XP_007509965.1;	predicted protein [Bathycoccus prasinos];	gi|1351222|sp|P48513.1|TF2B_SOYBN;	RecName: Full=Transcription initiation factor IIB; AltName: Full=General transcription factor TFIIB;	PF00382.16; PF00134.20; PF14541.3; PF08271.9;	TFIIB;Cyclin_N;TAXi_C;TF_Zn_Ribbon;	Transcription factor TFIIB repeat;Cyclin, N-terminal domain;Xylanase inhibitor C-terminal;TFIIB zinc-binding;	------	------	------	------	GO:0070897; GO:0006355; GO:0070897; GO:0006355; GO:0070897; GO:0006355; GO:0070897; GO:0006355; GO:0070897; GO:0006355;GO:0046872; GO:0017025; GO:0046872; GO:0017025; GO:0003743; GO:0046872; GO:0017025; GO:0046872; GO:0017025; GO:0046872; GO:0017025;	BP:DNA-templated transcriptional preinitiation complex assembly;BP:regulation of transcription, DNA-templated;BP:DNA-templated transcriptional preinitiation complex assembly;BP:regulation of transcription, DNA-templated;BP:DNA-templated transcriptional preinitiation complex assembly;BP:regulation of transcription, DNA-templated;BP:DNA-templated transcriptional preinitiation complex assembly;BP:re…	------	------	------	------
DN549586_c0_g1	4002	-0.462368	0.443933	no	down	-1.06524	0.000522244	yes	down	-1.19133	1.46949e-08	yes	down	-1.77575	3.57682e-08	yes	down	XP_007509799.1;	predicted protein [Bathycoccus prasinos];	gi|327507743|sp|Q8VY16.2|CDP1_ARATH;	RecName: Full=Plastid division protein CDP1, chloroplastic; AltName: Full=ARC6-homolog protein; AltName: Full=Protein CHLOROPLAST DIVISION SITE POSITIONING 1; Short=AtCDP1; AltName: Full=Protein PARALOG OF ARC6; Flags: Precursor;	PF13355.3;	DUF4101;	Protein of unknown function;	------	------	------	------	------	------	------	------	------	------
DN546643_c4_g4	1466	4.20229	0.0464659	yes	up	0.400858	1	no	up	0	1	no	no change	0	1	no	no change	XP_007509777.1;	elongation factor 2 [Bathycoccus prasinos];	gi|2494246|sp|Q90705.3|EF2_CHICK;	RecName: Full=Elongation factor 2; Short=EF-2;	PF03764.15; PF00679.21; PF14492.3;	EFG_IV;EFG_C;EFG_II;	Elongation factor G, domain IV;Elongation factor G C-terminus;Elongation Factor G, domain II;	------	------	------	------	GO:0005525; GO:0003924; GO:0003746; GO:0005525; GO:0003924; GO:0003746; GO:0005525; GO:0003924; GO:0003746; GO:0005525; GO:0003924; GO:0005525; GO:0003924;	MF:GTP binding;MF:GTPase activity;MF:translation elongation factor activity;MF:GTP binding;MF:GTPase activity;MF:translation elongation factor activity;MF:GTP binding;MF:GTPase activity;MF:translation elongation factor activity;MF:GTP binding;MF:GTPase activity;MF:GTP binding;MF:GTPase activity;	K03234	EEF2	------	------
DN564735_c3_g1	524	-6.60645	4.75497e-28	yes	down	-2.96187	0.000510288	yes	down	-4.05361	7.99505e-09	yes	down	-4.23471	2.34631e-14	yes	down	XP_007509069.1;	ATP synthase beta chain, mitochondrial precursor [Bathycoccus prasinos];	gi|47605558|sp|Q9PTY0.1|ATPB_CYPCA;	RecName: Full=ATP synthase subunit beta, mitochondrial; Flags: Precursor;	PF02874.20;	ATP-synt_ab_N;	ATP synthase alpha/beta family, beta-barrel domain;	------	------	------	------	GO:0015986; GO:0015986; GO:0015986; GO:0015986; GO:0015986; GO:0045261; GO:0045261; GO:0045261; GO:0045261; GO:0045261;GO:0005524; GO:0046933; GO:0005524; GO:0046933; GO:0005524; GO:0046933; GO:0005524; GO:0046933; GO:0005524; GO:0046933;	BP:ATP synthesis coupled proton transport;BP:ATP synthesis coupled proton transport;BP:ATP synthesis coupled proton transport;BP:ATP synthesis coupled proton transport;BP:ATP synthesis coupled proton transport;CC:proton-transporting ATP synthase complex, catalytic core;CC:proton-transporting ATP synthase complex, catalytic core;CC:proton-transporting ATP synthase complex, catalytic core;CC:proton…	K02133	ATPeF1B, ATP5B, ATP2	map00190;	Oxidative phosphorylation;
DN564772_c1_g2	899	3.8099	0.00116151	yes	up	0.8662	0.401254	no	up	0.695814	0.474855	no	up	0.0379218	0.979369	no	up	XP_007508942.1;	predicted protein [Bathycoccus prasinos];	gi|116157|sp|P25011.1|CCNB1_SOYBN;	RecName: Full=G2/mitotic-specific cyclin S13-6; AltName: Full=B-like cyclin;	PF00134.20; PF02984.16;	Cyclin_N;Cyclin_C;	Cyclin, N-terminal domain;Cyclin, C-terminal domain;	COG5024;	D:Cell cycle control, cell division, chromosome partitioning;	------	------	GO:0005634; GO:0005634; GO:0005634; GO:0005634; GO:0005634; GO:0016301;	CC:nucleus;CC:nucleus;CC:nucleus;CC:nucleus;CC:nucleus;MF:kinase activity;	K05868	CCNB	------	------
DN539020_c6_g2	422	0.230264	0.809269	no	up	0.938652	0.0696481	no	up	0.813881	0.0601571	no	up	1.15238	0.0291824	yes	up	XP_007508755.1;	predicted protein [Bathycoccus prasinos];	gi|302393790|sp|P69313.2|UBIQ_HELAN;	RecName: Full=Ubiquitin; Flags: Precursor >gi|302393791|sp|P69317.2|UBIQ_LUPPO RecName: Full=Ubiquitin; Flags: Precursor;	PF00240.20; PF11976.5; PF14560.3;	ubiquitin;Rad60-SLD;Ubiquitin_2;	Ubiquitin family;Ubiquitin-2 like Rad60 SUMO-like;Ubiquitin-like domain;	COG1552; COG5272;	J:Translation, ribosomal structure and biogenesis;O:Posttranslational modification, protein turnover, chaperones;	------	------	GO:0006412; GO:0005840;GO:0016151; GO:0004784; GO:0016151; GO:0004784; GO:0016151; GO:0004784; GO:0003735;	BP:translation;CC:ribosome;MF:nickel cation binding;MF:superoxide dismutase activity;MF:nickel cation binding;MF:superoxide dismutase activity;MF:nickel cation binding;MF:superoxide dismutase activity;MF:structural constituent of ribosome;	K08770;K02927	RP-L40e, RPL40;UBC	map03010;	Ribosome;
DN556644_c5_g1	752	1.75427	1	no	up	0.0499129	1	no	up	-0.151179	1	no	down	2.32071	0.0207414	yes	up	XP_007508585.1;	histone H2B [Bathycoccus prasinos];	gi|110279007|sp|Q4HTT2.3|H2B_GIBZE;	RecName: Full=Histone H2B;	PF00125.21; PF00808.20; PF03847.10;	Histone;CBFD_NFYB_HMF;TFIID_20kDa;	Core histone H2A/H2B/H3/H4;Histone-like transcription factor;Transcription initiation factor TFIID subunit A;	------	------	NOG50035;	B:Chromatin structure and dynamics;	GO:0000786; GO:0005634; GO:0000786; GO:0005634; GO:0000786; GO:0005634; GO:0000786; GO:0005634;GO:0003677; GO:0046982; GO:0003677; GO:0046982; GO:0003677; GO:0046982; GO:0003677; GO:0046982;	CC:nucleosome;CC:nucleus;CC:nucleosome;CC:nucleus;CC:nucleosome;CC:nucleus;CC:nucleosome;CC:nucleus;MF:DNA binding;MF:protein heterodimerization activity;MF:DNA binding;MF:protein heterodimerization activity;MF:DNA binding;MF:protein heterodimerization activity;MF:DNA binding;MF:protein heterodimerization activity;	K11252	H2B	------	------
DN547296_c5_g1	1618	-4.57886	7.18548e-08	yes	down	-5.25376	1.36933e-26	yes	down	-5.85801	4.08766e-30	yes	down	-4.57643	1.20904e-21	yes	down	XP_007508450.1;	PREDICTED: similar to Zinc finger protein 27;	gi|160358927|sp|Q9C0G0.2|ZN407_HUMAN;	RecName: Full=Zinc finger protein 407;	PF00096.23; PF13465.3; PF13909.3;	zf-C2H2;zf-H2C2_2;zf-H2C2_5;	Zinc finger, C2H2 type;Zinc-finger double domain;C2H2-type zinc-finger domain;	------	------	------	------	GO:0003676; GO:0003676; GO:0003676; GO:0003676; GO:0003676;	MF:nucleic acid binding;MF:nucleic acid binding;MF:nucleic acid binding;MF:nucleic acid binding;MF:nucleic acid binding;	------	------	------	------
DN549581_c0_g1	734	4.49006	0.0190297	yes	up	0.590184	1	no	up	0	1	no	no change	0.188613	1	no	up	XP_007508318.1;	predicted protein [Bathycoccus prasinos];	gi|2494906|sp|Q93134.1|GBLP_BIOGL;	RecName: Full=Guanine nucleotide-binding protein subunit beta-2-like 1; AltName: Full=Receptor of activated protein kinase C; Short=RACK;	PF00400.29;	WD40;	WD domain, G-beta repeat;	------	------	NOG03506;	R:General function prediction only;	GO:0016301;	MF:kinase activity;	K14753	RACK1	------	------
DN534596_c0_g1	1453	-4.74107	2.56447e-11	yes	down	-7.34916	6.0896e-75	yes	down	-6.86456	4.75519e-94	yes	down	-4.62888	4.75741e-20	yes	down	XP_007508168.1;	mitochondrial manganese superoxide dismutase [Bathycoccus prasinos];	gi|1174382|sp|Q00637.3|SODM_DROME;	RecName: Full=Superoxide dismutase [Mn], mitochondrial; Flags: Precursor;	PF02777.15; PF00081.19;	Sod_Fe_C;Sod_Fe_N;	Iron/manganese superoxide dismutases, C-terminal domain;Iron/manganese superoxide dismutases, alpha-hairpin domain;	COG0605;	P:Inorganic ion transport and metabolism;	------	------	GO:0046872; GO:0004784; GO:0046872; GO:0004784; GO:0046872; GO:0004784; GO:0046872; GO:0004784; GO:0046872; GO:0004784;	MF:metal ion binding;MF:superoxide dismutase activity;MF:metal ion binding;MF:superoxide dismutase activity;MF:metal ion binding;MF:superoxide dismutase activity;MF:metal ion binding;MF:superoxide dismutase activity;MF:metal ion binding;MF:superoxide dismutase activity;	K04564	SOD2	map04146;	Peroxisome;
DN515104_c0_g1	1562	-7.09307	6.80661e-116	yes	down	-6.15739	3.9372e-23	yes	down	-5.64402	4.71758e-24	yes	down	-4.21843	8.19774e-18	yes	down	XP_005852006.1;	hypothetical protein CHLNCDRAFT_56437 [Chlorella variabilis];	gi|55584180|sp|Q61753.3|SERA_MOUSE;	RecName: Full=D-3-phosphoglycerate dehydrogenase; Short=3-PGDH; AltName: Full=A10;	PF02826.16; PF00389.27; PF07991.9;	2-Hacid_dh_C;2-Hacid_dh;IlvN;	D-isomer specific 2-hydroxyacid dehydrogenase, NAD binding domain;D-isomer specific 2-hydroxyacid dehydrogenase, catalytic domain;Acetohydroxy acid isomeroreductase, NADPH-binding domain;	COG0111;	E:Amino acid transport and metabolism;	------	------	GO:0006564; GO:0006564;GO:0051287; GO:0004617; GO:0051287; GO:0004617; GO:0051287; GO:0016616; GO:0051287; GO:0004617;	BP:L-serine biosynthetic process;BP:L-serine biosynthetic process;MF:NAD binding;MF:phosphoglycerate dehydrogenase activity;MF:NAD binding;MF:phosphoglycerate dehydrogenase activity;MF:NAD binding;MF:oxidoreductase activity, acting on the CH-OH group of donors, NAD or NADP as acceptor;MF:NAD binding;MF:phosphoglycerate dehydrogenase activity;	K00058	serA, PHGDH	map00260;	Glycine, serine and threonine metabolism;
DN562965_c1_g1	905	0.981608	0.551029	no	up	-1.97994	0.000312018	yes	down	-2.82616	3.39874e-09	yes	down	0.582223	0.378222	no	up	XP_005851585.1;	hypothetical protein CHLNCDRAFT_48490 [Chlorella variabilis];	gi|75311812|sp|Q9M2U5.1|CHI5_ARATH;	RecName: Full=Endochitinase EP3; AltName: Full=Chitinase class IV; Short=AtchitIV; AltName: Full=Protein HOMOLOG OF CARROT EP3-3 CHITINASE; Short=AtEP3; Flags: Precursor;	PF00182.16;	Glyco_hydro_19;	Chitinase class I;	------	------	------	------	GO:0005975; GO:0016998; GO:0006032; GO:0016998; GO:0006032; GO:0005975; GO:0016998; GO:0006032; GO:0005576; GO:0005576;GO:0004568; GO:0008061; GO:0004568; GO:0008061; GO:0004568;	BP:carbohydrate metabolic process;BP:cell wall macromolecule catabolic process;BP:chitin catabolic process;BP:cell wall macromolecule catabolic process;BP:chitin catabolic process;BP:carbohydrate metabolic process;BP:cell wall macromolecule catabolic process;BP:chitin catabolic process;CC:extracellular region;CC:extracellular region;MF:chitinase activity;MF:chitin binding;MF:chitinase activity;MF…	K01183	E3.2.1.14	map00520;	Amino sugar and nucleotide sugar metabolism;
DN549819_c1_g1	2627	-7.23586	3.56358e-77	yes	down	-3.00149	0.000418149	yes	down	-5.748	6.81616e-23	yes	down	-4.38421	4.55043e-18	yes	down	XP_005850941.1;	hypothetical protein CHLNCDRAFT_34160 [Chlorella variabilis];	gi|24211439|sp|O44390.2|ACO11_TRINI;	RecName: Full=Acyl-CoA Delt;	PF00487.21;	FA_desaturase;	Fatty acid desaturase;	COG1398;	I:Lipid transport and metabolism;	------	------	GO:0006633; GO:0006633; GO:0006633; GO:0006633; GO:0016021; GO:0016021; GO:0016021; GO:0016021;GO:0016717; GO:0016717; GO:0016717; GO:0016717;	BP:fatty acid biosynthetic process;BP:fatty acid biosynthetic process;BP:fatty acid biosynthetic process;BP:fatty acid biosynthetic process;CC:integral component of membrane;CC:integral component of membrane;CC:integral component of membrane;CC:integral component of membrane;MF:oxidoreductase activity, acting on paired donors, with oxidation of a pair of donors resulting in the reduction of molec…	K00507	SCD, desC	map01040;	Biosynthesis of unsaturated fatty acids;
DN549951_c0_g2	592	4.43805	0.0313879	yes	up	0.0474828	1	no	up	0	1	no	no change	0	1	no	no change	XP_005850640.1;	hypothetical protein CHLNCDRAFT_140642 [Chlorella variabilis];	gi|2833277|sp|Q16651.1|PRSS8_HUMAN;	RecName: Full=Prostasin; AltName: Full=Channel-activating protease 1; Short=CAP1; AltName: Full=Serine protease 8; Contains: RecName: Full=Prostasin light chain; Contains: RecName: Full=Prostasin heavy chain; Flags: Precursor;	PF00089.23; PF13365.3;	Trypsin;Trypsin_2;	Trypsin;Trypsin-like peptidase domain;	------	------	------	------	GO:0004252;	MF:serine-type endopeptidase activity;	K08670;K01315	PLG;ST14, PRSS14	------	------
DN547541_c3_g1	472	0.441449	0.656538	no	up	0.650483	0.204628	no	up	1.21582	0.00326092	yes	up	0.638638	0.137	no	up	XP_005850543.1;	senescence-associated protein [Chlorella variabilis];	gi|74630365|sp|Q8TGM7.1|ART2_YEAST;	RecName: Full=Putative uncharacterized protein ART2; AltName: Full=Antisense to ribosomal RNA transcript protein 2;	------	------	------	------	------	NOG41257;	S:Function unknown;	------	------	------	------	------	------
DN561600_c0_g3	2275	-0.633191	0.104883	no	down	-1.2264	1.88043e-05	yes	down	-0.719645	0.000162505	no	down	-0.822122	0.0118711	no	down	XP_005850320.1;	hypothetical protein CHLNCDRAFT_142094 [Chlorella variabilis];	gi|56749785|sp|Q8S9K3.2|VAR3_ARATH;	RecName: Full=Zinc finger protein VAR3, chloroplastic; AltName: Full=Protein VARIEGATED 3; Flags: Precursor;	PF00641.15;	zf-RanBP;	Zn-finger in Ran binding protein and others;	------	------	------	------	GO:0006355; GO:0005737;GO:0046872; GO:0003723; GO:0046872; GO:0046872; GO:0008479; GO:0046872;	BP:regulation of transcription, DNA-templated;CC:cytoplasm;MF:metal ion binding;MF:RNA binding;MF:metal ion binding;MF:metal ion binding;MF:queuine tRNA-ribosyltransferase activity;MF:metal ion binding;	------	------	------	------
DN544843_c11_g6	961	4.83021	0.0117434	yes	up	0.649292	1	no	up	0	1	no	no change	0.05358	1	no	up	XP_005850141.1;	hypothetical protein CHLNCDRAFT_59606 [Chlorella variabilis];	gi|50401474|sp|Q76MY1.3|RS4X_MACFU;	RecName: Full=40S ribosomal protein S4, X isoform >gi|50401475|sp|Q76N24.3|RS4X_CHLAE RecName: Full=40S ribosomal protein S4, X isoform >gi|50403621|sp|P62703.2|RS4X_RAT RecName: Full=40S ribosomal protein S4, X isoform >gi|50403628|sp|P62701.2|RS4X_HUMAN RecName: Full=40S ribosomal protein S4, X isoform; AltName: Full=SCR10; AltName: Full=Single copy abundant mRNA protein >gi|50403629|sp|P62702.…	PF00900.17; PF16121.2; PF08071.9; PF01479.22; PF00467.26;	Ribosomal_S4e;40S_S4_C;RS4NT;S4;KOW;	Ribosomal family S4e;40S ribosomal protein S4 C-terminus;RS4NT;S4 domain;KOW motif;	COG1471;	J:Translation, ribosomal structure and biogenesis;	------	------	GO:0006412; GO:0006412; GO:0006412; GO:0005840; GO:0005840; GO:0005840;GO:0019843; GO:0003735; GO:0019843; GO:0003735; GO:0019843; GO:0003735;	BP:translation;BP:translation;BP:translation;CC:ribosome;CC:ribosome;CC:ribosome;MF:rRNA binding;MF:structural constituent of ribosome;MF:rRNA binding;MF:structural constituent of ribosome;MF:rRNA binding;MF:structural constituent of ribosome;	K02987	RP-S4e, RPS4	map03010;	Ribosome;
DN553233_c6_g4	768	4.63583	0.0168903	yes	up	1.17047	1	no	up	0	1	no	no change	0.05358	1	no	up	XP_005849945.1;	hypothetical protein CHLNCDRAFT_17540, partial [Chlorella variabilis];	gi|2500261|sp|P93099.1|RL13A_CYAPA;	RecName: Full=60S ribosomal protein L13a;	PF00572.15;	Ribosomal_L13;	Ribosomal protein L13;	------	------	------	------	GO:0006412; GO:0006412; GO:0006412; GO:0015934; GO:0015934; GO:0015934;GO:0003735; GO:0003735; GO:0003735;	BP:translation;BP:translation;BP:translation;CC:large ribosomal subunit;CC:large ribosomal subunit;CC:large ribosomal subunit;MF:structural constituent of ribosome;MF:structural constituent of ribosome;MF:structural constituent of ribosome;	K02872	RP-L13Ae, RPL13A	map03010;	Ribosome;
DN542100_c1_g1	1306	0.310528	0.712034	no	up	0.211888	0.613067	no	up	1.48724	6.12949e-10	yes	up	1.34688	2.74733e-07	yes	up	XP_005849702.1;	hypothetical protein CHLNCDRAFT_51173 [Chlorella variabilis];	gi|62900892|sp|O82796.2|SERC_ARATH;	RecName: Full=Phosphoserine phosphatase, chloroplastic; Short=PSP; Short=PSPase; AltName: Full=O-phosphoserine phosphohydrolase; Flags: Precursor;	PF12710.4;	HAD;	haloacid dehalogenase-like hydrolase;	------	------	------	------	GO:0006564; GO:0006564; GO:0048364; GO:0006564; GO:0006564; GO:0006564; GO:0009507;GO:0004647; GO:0004647; GO:0004647; GO:0004647; GO:0004647;	BP:L-serine biosynthetic process;BP:L-serine biosynthetic process;BP:root development;BP:L-serine biosynthetic process;BP:L-serine biosynthetic process;BP:L-serine biosynthetic process;CC:chloroplast;MF:phosphoserine phosphatase activity;MF:phosphoserine phosphatase activity;MF:phosphoserine phosphatase activity;MF:phosphoserine phosphatase activity;MF:phosphoserine phosphatase activity;	K01079	serB, PSPH	map00260;	Glycine, serine and threonine metabolism;
DN540479_c0_g1	1796	-7.47571	2.112e-38	yes	down	-3.79423	2.14133e-06	yes	down	-3.8907	3.32943e-08	yes	down	-3.87622	6.22162e-21	yes	down	XP_005849672.1;	hypothetical protein CHLNCDRAFT_34782 [Chlorella variabilis];	gi|50400451|sp|Q7Z4W1.2|DCXR_HUMAN;	RecName: Full=L-xylulose reductase; Short=XR; AltName: Full=Carbonyl reductase II; AltName: Full=Dicarbonyl/L-xylulose reductase; AltName: Full=Kidney dicarbonyl reductase; Short=kiDCR; AltName: Full=Short chain dehydrogenase/reductase family 20C member 1; AltName: Full=Sperm surface protein P34H;	PF13561.3; PF00106.22; PF08659.7; PF13460.3;	adh_short_C2;adh_short;KR;NAD_binding_10;	Enoyl;short chain dehydrogenase;KR domain;NA;	------	------	------	------	GO:0016491; GO:0016491; GO:0016491; GO:0016491;	MF:oxidoreductase activity;MF:oxidoreductase activity;MF:oxidoreductase activity;MF:oxidoreductase activity;	K03331	DCXR	map00040;	Pentose and glucuronate interconversions;
DN542645_c0_g1	1119	2.20277	0.0158832	yes	up	-0.428133	0.352005	no	down	-0.808747	0.0154817	no	down	-1.95988	0.00345795	yes	down	XP_005849073.1;	hypothetical protein CHLNCDRAFT_48686 [Chlorella variabilis];	gi|30580368|sp|Q9C5D7.1|CAMT3_ARATH;	RecName: Full=Probable caffeoyl-CoA O-methyltransferase At4g26220; AltName: Full=Trans-caffeoyl-CoA 3-O-methyltransferase; Short=CCoAMT; Short=CCoAOMT;	PF01596.14; PF13578.3;	Methyltransf_3;Methyltransf_24;	O-methyltransferase;Methyltransferase domain;	COG4122;	R:General function prediction only;	------	------	GO:0008171; GO:0008171; GO:0008171;	MF:O-methyltransferase activity;MF:O-methyltransferase activity;MF:O-methyltransferase activity;	K00588	E2.1.1.104	map00940; map00941; map00360; map00945;	Phenylpropanoid biosynthesis;Flavonoid biosynthesis;Phenylalanine metabolism;Stilbenoid, diarylheptanoid and gingerol biosynthesis;
DN532459_c11_g3	389	4.00736	0.0478875	yes	up	0.156953	1	no	up	0	1	no	no change	0	1	no	no change	XP_005848904.1;	hypothetical protein CHLNCDRAFT_51574 [Chlorella variabilis];	gi|302393789|sp|P62972.2|UBIQP_XENLA;	RecName: Full=Polyubiquitin; Contains: RecName: Full=Ubiquitin; Flags: Precursor;	PF00240.20; PF11976.5; PF14560.3; PF13881.3;	ubiquitin;Rad60-SLD;Ubiquitin_2;Rad60-SLD_2;	Ubiquitin family;Ubiquitin-2 like Rad60 SUMO-like;Ubiquitin-like domain;Ubiquitin-2 like Rad60 SUMO-like;	------	------	------	------	GO:0016021;	CC:integral component of membrane;	K04551;K08770	UBB;UBC	------	------
DN570266_c8_g1	6937	0.974809	0.162427	no	up	-0.456505	0.0525452	no	down	-0.572907	2.04217e-07	no	down	-1.06309	8.30974e-06	yes	down	XP_005848747.1;	hypothetical protein CHLNCDRAFT_144450 [Chlorella variabilis];	gi|357529165|sp|O22193.3|PUB4_ARATH;	RecName: Full=U-box domain-containing protein 4; AltName: Full=Plant U-box protein 4;	PF00514.20; PF00168.27;	Arm;C2;	Armadillo/beta-catenin-like repeat;C2 domain;	------	------	NOG20716;	R:General function prediction only;	------	------	------	------	------	------
DN569720_c2_g3	1661	0.516772	0.333878	no	up	0.574609	0.0669158	no	up	1.03	6.93233e-06	yes	up	1.87775	4.70119e-13	yes	up	XP_005847277.1;	hypothetical protein CHLNCDRAFT_35597 [Chlorella variabilis];	gi|1711355|sp|Q08632.1|SDR1_PICAB;	RecName: Full=Short-chain type dehydrogenase/reductase;	PF13561.3; PF00106.22; PF08659.7; PF01370.18;	adh_short_C2;adh_short;KR;Epimerase;	Enoyl;short chain dehydrogenase;KR domain;NAD dependent epimerase/dehydratase family;	COG1028; COG1028;	Q:Secondary metabolites biosynthesis, transport and catabolism;I:Lipid transport and metabolism;	------	------	GO:0006633; GO:0006633; GO:0006633; GO:0006633; GO:0006633; GO:0009941; GO:0009570;GO:0004316; GO:0051287; GO:0004316; GO:0051287; GO:0051287; GO:0004316; GO:0004316; GO:0051287; GO:0004316; GO:0005507; GO:0051287;	BP:fatty acid biosynthetic process;BP:fatty acid biosynthetic process;BP:fatty acid biosynthetic process;BP:fatty acid biosynthetic process;BP:fatty acid biosynthetic process;CC:chloroplast envelope;CC:chloroplast stroma;MF:3-oxoacyl-[acyl-carrier-protein] reductas;MF:NAD binding;MF:3-oxoacyl-[acyl-carrier-protein] reductas;MF:NAD binding;MF:NAD binding;MF:3-oxoacyl-[acyl-carrier-protein] reducta…	K00059	fabG	map00780; map00061; map01040;	Biotin metabolism;Fatty acid biosynthesis;Biosynthesis of unsaturated fatty acids;
DN567379_c0_g1	411	1.36988	0.212668	no	up	0.620998	0.551599	no	up	1.42066	0.0216147	yes	up	1.45996	0.0470494	yes	up	XP_005847198.1;	hypothetical protein CHLNCDRAFT_134998 [Chlorella variabilis];	gi|2501493|sp|Q40286.1|UFOG4_MANES;	RecName: Full=Anthocyanidin 3-O-glucosyltransferase 4; AltName: Full=Flavonol 3-O-glucosyltransferase 4; AltName: Full=UDP-glucose flavonoid 3-O-glucosyltransferase 4, partial [Manihot esculenta];	PF00201.15;	UDPGT;	UDP-glucoronosyl and UDP-glucosyl transferase;	------	------	------	------	GO:0008152; GO:0008152; GO:0008152;GO:0016758; GO:0016758; GO:0016758;	BP:metabolic process;BP:metabolic process;BP:metabolic process;MF:transferase activity, transferring hexosyl groups;MF:transferase activity, transferring hexosyl groups;MF:transferase activity, transferring hexosyl groups;	K13496	UGT73C	------	------
DN549973_c0_g2	1579	0.0849452	0.936014	no	up	0.268501	0.589288	no	up	-0.621128	0.0389711	no	down	1.75211	4.91085e-10	yes	up	XP_005847104.1;	hypothetical protein CHLNCDRAFT_23935, partial [Chlorella variabilis];	gi|29839630|sp|Q9FYA2.1|WRK75_ARATH;	RecName: Full=Probable WRKY transcription factor 75; AltName: Full=WRKY DNA-binding protein 75;	PF03106.12;	WRKY;	WRKY DNA -binding domain;	------	------	NOG140173;	S:Function unknown;	GO:0006351; GO:0006351; GO:0005634; GO:0005634;GO:0003700; GO:0043565; GO:0003700; GO:0043565; GO:0003700; GO:0043565;	BP:transcription, DNA-templated;BP:transcription, DNA-templated;CC:nucleus;CC:nucleus;MF:transcription factor activity, sequence-specific DNA binding;MF:sequence-specific DNA binding;MF:transcription factor activity, sequence-specific DNA binding;MF:sequence-specific DNA binding;MF:transcription factor activity, sequence-specific DNA binding;MF:sequence-specific DNA binding;	------	------	------	------
DN547313_c0_g2	630	-1.29698	0.0011376	yes	down	-1.27809	0.000878598	yes	down	-0.803372	0.0141753	no	down	-0.547302	0.159274	no	down	XP_005846712.1;	hypothetical protein CHLNCDRAFT_135113 [Chlorella variabilis];	gi|476007210|sp|B9DFU2.1|MAX1_ARATH;	RecName: Full=Cytochrome P450 711A1; AltName: Full=Protein MORE AXILLARY BRANCHES 1;	PF00067.19;	p450;	Cytochrome P450;	------	------	------	------	GO:0016021; GO:0016021; GO:0016021; GO:0016021;GO:0020037; GO:0005506; GO:0016705; GO:0020037; GO:0005506; GO:0004497; GO:0016705; GO:0020037; GO:0005506; GO:0016705; GO:0020037; GO:0005506; GO:0004497; GO:0016705; GO:0020037; GO:0005506; GO:0004497; GO:0016705;	CC:integral component of membrane;CC:integral component of membrane;CC:integral component of membrane;CC:integral component of membrane;MF:heme binding;MF:iron ion binding;MF:oxidoreductase activity, acting on paired donors, with incorporation or reduction of molecular oxygen;MF:heme binding;MF:iron ion binding;MF:monooxygenase activity;MF:oxidoreductase activity, acting on paired donors, with in…	K20771	CYP711A1	------	------
DN568784_c3_g2	836	0.140656	0.904982	no	up	0.147822	0.869549	no	up	-0.951569	0.120329	no	down	2.54166	1.48518e-05	yes	up	XP_005846712.1;	hypothetical protein CHLNCDRAFT_135113 [Chlorella variabilis];	gi|5915860|sp|P93149.2|C93B1_GLYEC;	RecName: Full=Licodione synthase; AltName: Full;	PF00067.19; PF03865.10;	p450;ShlB;	Cytochrome P450;Haemolysin secretion/activation protein ShlB/FhaC/HecB;	------	------	------	------	GO:0016021; GO:0016021;GO:0020037; GO:0005506; GO:0016705; GO:0020037; GO:0005506; GO:0016705;	CC:integral component of membrane;CC:integral component of membrane;MF:heme binding;MF:iron ion binding;MF:oxidoreductase activity, acting on paired donors, with incorporation or reduction of molecular oxygen;MF:heme binding;MF:iron ion binding;MF:oxidoreductase activity, acting on paired donors, with incorporation or reduction of molecular oxygen;	------	------	------	------
DN561255_c9_g1	1945	-6.83051	6.97194e-94	yes	down	-3.33587	5.97377e-05	yes	down	-5.04606	3.52064e-15	yes	down	-4.28246	4.94998e-20	yes	down	XP_005846501.1;	hypothetical protein CHLNCDRAFT_31785 [Chlorella variabilis];	gi|206557933|sp|Q2F637.2|1433Z_BOMMO;	RecName: Full=14-3-3 protein zeta;	PF00244.17;	14-3-3;	14-3-3 protein;	COG5040;	T:Signal transduction mechanisms;	------	------	GO:0019904; GO:0019904; GO:0004623; GO:0019904; GO:0019904;	MF:protein domain specific binding;MF:protein domain specific binding;MF:phospholipase A2 activity;MF:protein domain specific binding;MF:protein domain specific binding;	K16197	YWHAB_Q_Z	------	------
DN551533_c5_g1	2094	-6.88234	2.00024e-137	yes	down	-3.67983	5.79766e-06	yes	down	-4.65302	4.38134e-12	yes	down	-4.51818	1.05626e-23	yes	down	XP_005846026.1;	hypothetical protein CHLNCDRAFT_53431 [Chlorella variabilis];	gi|136643|sp|P25867.1|UBCD1_DROME;	RecName: Full=Ubiquitin-conjugating enzyme E2-17 kDa; AltName: Full=E2 ubiquitin-conjugating enzyme D1; AltName: Full=Protein effete; AltName: Full=Ubiquitin carrier protein; AltName: Full=Ubiquitin-protein ligase;	PF00179.23;	UQ_con;	Ubiquitin-conjugating enzyme;	COG5078;	O:Posttranslational modification, protein turnover, chaperones;	------	------	GO:0005524; GO:0016740; GO:0005524; GO:0016740; GO:0005524; GO:0016740; GO:0005524; GO:0016740;	MF:ATP binding;MF:transferase activity;MF:ATP binding;MF:transferase activity;MF:ATP binding;MF:transferase activity;MF:ATP binding;MF:transferase activity;	K06689	UBE2D, UBC4, UBC5	map04120; map04141;	Ubiquitin mediated proteolysis;Protein processing in endoplasmic reticulum;
DN542684_c3_g2	774	-1.14891	0.654686	no	down	-1.90336	0.0394411	yes	down	-0.528917	0.488408	no	down	-0.678622	0.598897	no	down	XP_005845924.1;	hypothetical protein CHLNCDRAFT_25519, partial [Chlorella variabilis];	gi|327488488|sp|C5P4Z8.1|SUB8_COCP7;	RecName: Full=Subtilisin-like protease CPC735_031240; Flags: Precursor;	PF00082.19;	Peptidase_S8;	Subtilase family;	------	------	------	------	GO:0016021;GO:0004252; GO:0004252; GO:0004252; GO:0004252; GO:0004252;	CC:integral component of membrane;MF:serine-type endopeptidase activity;MF:serine-type endopeptidase activity;MF:serine-type endopeptidase activity;MF:serine-type endopeptidase activity;MF:serine-type endopeptidase activity;	K01336	E3.4.21.48	------	------
DN538752_c0_g1	966	3.30951	0.0093424	yes	up	1.17431	0.210816	no	up	-0.372967	0.728638	no	down	-0.363521	0.797556	no	down	XP_005845807.1;	hypothetical protein CHLNCDRAFT_53640 [Chlorella variabilis];	gi|62286746|sp|Q5R1M5.1|CELA1_FELCA;	RecName: Full=Chymotrypsin-like elastase family member 1; AltName: Full=Elastase-1; Flags: Precursor;	PF00089.23;	Trypsin;	Trypsin;	------	------	------	------	GO:0004252; GO:0004252; GO:0004252;	MF:serine-type endopeptidase activity;MF:serine-type endopeptidase activity;MF:serine-type endopeptidase activity;	K01326	CELA1	------	------
DN545967_c0_g1	2027	3.00632	0.0173599	yes	up	-0.32805	0.716131	no	down	-1.48626	0.0115896	yes	down	0.486328	0.530666	no	up	XP_005845716.1;	hypothetical protein CHLNCDRAFT_136874 [Chlorella variabilis];	gi|75173399|sp|Q9FZC4.1|FOX1_ARATH;	RecName: Full=Flavin-dependent oxidoreductase FOX1; AltName: Full=FAD-linked oxidoreductase; Flags: Precursor;	PF01565.20; PF08031.9;	FAD_binding_4;BBE;	FAD binding domain;Berberine and berberine like;	------	------	------	------	GO:0050660; GO:0016614; GO:0050660; GO:0016614;	MF:flavin adenine dinucleotide binding;MF:oxidoreductase activity, acting on CH-OH group of donors;MF:flavin adenine dinucleotide binding;MF:oxidoreductase activity, acting on CH-OH group of donors;	------	------	------	------
DN559563_c0_g1	2596	-0.747482	0.00200354	no	down	-0.55362	0.000579331	no	down	-1.08511	2.56676e-17	yes	down	-1.13621	1.6841e-12	yes	down	XP_005845202.1;	hypothetical protein CHLNCDRAFT_137433 [Chlorella variabilis];	gi|75222988|sp|Q5MAU8.1|PPA27_ARATH;	RecName: Full=Probable inactive purple acid phosphatase 27; Flags: Precursor;	PF00149.25; PF14008.3; PF16656.2; PF12850.4;	Metallophos;Metallophos_C;Pur_ac_phosph_N;Metallophos_2;	Calcineurin-like phosphoesterase;Iron/zinc purple acid phosphatase-like protein C;Purple acid Phosphatase, N-terminal domain;Calcineurin-like phosphoesterase superfamily domain;	COG1409;	R:General function prediction only;	------	------	GO:0003993; GO:0046872; GO:0003993; GO:0046872; GO:0003993; GO:0046872;	MF:acid phosphatase activity;MF:metal ion binding;MF:acid phosphatase activity;MF:metal ion binding;MF:acid phosphatase activity;MF:metal ion binding;	------	------	------	------
DN543535_c3_g3	740	3.61695	0.00389342	yes	up	1.81592	0.0247664	yes	up	-0.120298	0.919812	no	down	-0.425904	0.759471	no	down	XP_005845165.1;	hypothetical protein CHLNCDRAFT_11918, partial [Chlorella variabilis];	gi|122136164|sp|Q2KJ63.1|KLKB1_BOVIN;	RecName: Full=Plasma kallikrein; AltName: Full=Fletcher factor; AltName: Full=Kininogenin; AltName: Full=Plasma prekallikrein; Contains: RecName: Full=Plasma kallikrein heavy chain; Contains: RecName: Full=Plasma kallikrein light chain; Flags: Precursor;	PF00089.23; PF13365.3;	Trypsin;Trypsin_2;	Trypsin;Trypsin-like peptidase domain;	------	------	------	------	GO:0004252; GO:0004252; GO:0004252;	MF:serine-type endopeptidase activity;MF:serine-type endopeptidase activity;MF:serine-type endopeptidase activity;	K01310	CTRB	------	------
DN567141_c0_g1	2839	-1.41861	3.90042e-06	yes	down	-1.05098	5.08091e-05	yes	down	-0.690291	0.000511611	no	down	-0.0357628	0.926149	no	down	XP_005845160.1;	hypothetical protein CHLNCDRAFT_36633 [Chlorella variabilis];	gi|75158737|sp|Q8RWR1.1|JMJ30_ARATH;	RecName: Full=Lysine-specific demethylase JMJ30; Short=AtJMJ30; AltName: Full=JmjC domain-containing protein 30; AltName: Full=Jumonji domain-containing protein 5; Short=AtJMJD5;	PF13621.3; PF08007.9; PF02373.19;	Cupin_8;Cupin_4;JmjC;	Cupin-like domain;Cupin superfamily protein;JmjC domain, hydroxylase;	------	------	NOG03329;	S:Function unknown;	------	------	K10277	KDM8, JMJD5	------	------
DN534822_c0_g1	800	-0.545839	1	no	down	1.56807	1.39583e-12	yes	up	2.02016	1.31591e-53	yes	up	2.35423	1.10399e-26	yes	up	XP_005844799.1;	hypothetical protein CHLNCDRAFT_36784 [Chlorella variabilis];	------	------	PF07063.10;	DUF1338;	Domain of unknown function;	------	------	------	------	------	------	------	------	------	------
DN543107_c0_g1	435	-1.83402	0.0482509	yes	down	-0.184173	0.860609	no	down	-0.48978	0.450885	no	down	0.389397	0.599294	no	up	XP_005844203.1;	hypothetical protein CHLNCDRAFT_56336 [Chlorella variabilis];	gi|26454676|sp|P92935.2|TLC2_ARATH;	RecName: Full=ADP,ATP carrier protein 2, chloroplastic; AltName: Full=ADP/ATP translocase 2; AltName: Full=Adenine nucleotide translocase 2; Flags: Precursor;	PF03219.11;	TLC;	TLC ATP/ADP transporter;	------	------	------	------	GO:0031969; GO:0016021; GO:0031969; GO:0016021; GO:0031969; GO:0016021; GO:0031969; GO:0016021;GO:0005524; GO:0005471; GO:0005524; GO:0005471; GO:0005524; GO:0005471; GO:0005524; GO:0005471;	CC:chloroplast membrane;CC:integral component of membrane;CC:chloroplast membrane;CC:integral component of membrane;CC:chloroplast membrane;CC:integral component of membrane;CC:chloroplast membrane;CC:integral component of membrane;MF:ATP binding;MF:AT;MF:ATP binding;MF:AT;MF:ATP binding;MF:AT;MF:ATP binding;MF:AT;	K03301	TC.AAA	------	------
DN555774_c0_g2	2297	0.554028	0.170818	no	up	0.61152	0.00771584	no	up	0.60595	0.000102886	no	up	1.05565	6.812e-06	yes	up	XP_005843957.1;	hypothetical protein CHLNCDRAFT_27579 [Chlorella variabilis];	gi|2811014|sp|O02414.1|DYL1_HELCR;	RecName: Full=Dynein light chain LC6, flagellar outer arm;	PF01221.15;	Dynein_light;	Dynein light chain type 1;	------	------	NOG49395;	O:Posttranslational modification, protein turnover, chaperones;	GO:0007017; GO:0007017; GO:0007017; GO:0007017; GO:0005737; GO:0030286; GO:0005874; GO:0005737; GO:0030286; GO:0005874; GO:0031514; GO:0005737; GO:0030286; GO:0005874; GO:0005737; GO:0030286; GO:0005874; GO:0031514;GO:0003774; GO:0003774; GO:0003774; GO:0003774;	BP:microtubule-based process;BP:microtubule-based process;BP:microtubule-based process;BP:microtubule-based process;CC:cytoplasm;CC:dynein complex;CC:microtubule;CC:cytoplasm;CC:dynein complex;CC:microtubule;CC:motile cilium;CC:cytoplasm;CC:dynein complex;CC:microtubule;CC:cytoplasm;CC:dynein complex;CC:microtubule;CC:motile cilium;MF:motor activity;MF:motor activity;MF:motor activity;MF:motor ac…	K10418	DYNLL	------	------
DN478445_c0_g1	512	4.46587	0.02261	yes	up	0	1	no	no change	0	1	no	no change	0	1	no	no change	XP_005843938.1;	hypothetical protein CHLNCDRAFT_27566, partial [Chlorella variabilis];	gi|51316865|sp|Q8ISN9.1|RS25_BRABE;	RecName: Full=40S ribosomal protein S25 [Branchiostoma belcheri];	PF03297.12;	Ribosomal_S25;	S25 ribosomal protein;	COG4901;	J:Translation, ribosomal structure and biogenesis;	------	------	GO:0005840; GO:0005840; GO:0005840;	CC:ribosome;CC:ribosome;CC:ribosome;	K02975	RP-S25e, RPS25	map03010;	Ribosome;
DN565397_c0_g1	4117	2.46163	0.00514702	yes	up	-0.0989803	0.841319	no	down	0.00696104	0.984457	no	up	0.128384	0.750835	no	up	XP_005843904.1;	hypothetical protein CHLNCDRAFT_59135 [Chlorella variabilis];	gi|75161541|sp|Q8VYV9.1|APF1_ARATH;	RecName: Full=Aspartyl protease family protein 1; Flags: Precursor;	PF14543.3; PF00026.20; PF14541.3;	TAXi_N;Asp;TAXi_C;	Xylanase inhibitor N-terminal;Eukaryotic aspartyl protease;Xylanase inhibitor C-terminal;	------	------	------	------	GO:0030163; GO:0006508; GO:0016021; GO:0016021;GO:0004190; GO:0004190; GO:0004190; GO:0004190;	BP:protein catabolic process;BP:proteolysis;CC:integral component of membrane;CC:integral component of membrane;MF:aspartic-type endopeptidase activity;MF:aspartic-type endopeptidase activity;MF:aspartic-type endopeptidase activity;MF:aspartic-type endopeptidase activity;	------	------	------	------
DN560021_c0_g1	1765	-0.0658624	0.937583	no	down	-1.24772	0.00883493	yes	down	-1.19573	0.000122014	yes	down	-1.49695	0.000494248	yes	down	XP_005843904.1;	hypothetical protein CHLNCDRAFT_59135 [Chlorella variabilis];	gi|75160614|sp|Q8S9J6.1|ASPA_ARATH;	RecName: Full=Aspartyl protease family protein At5g10770; Flags: Precursor;	PF14543.3; PF14541.3; PF00026.20;	TAXi_N;TAXi_C;Asp;	Xylanase inhibitor N-terminal;Xylanase inhibitor C-terminal;Eukaryotic aspartyl protease;	------	------	------	------	GO:0016021; GO:0016021; GO:0016021; GO:0016021;GO:0004190; GO:0004190; GO:0004190; GO:0004190;	CC:integral component of membrane;CC:integral component of membrane;CC:integral component of membrane;CC:integral component of membrane;MF:aspartic-type endopeptidase activity;MF:aspartic-type endopeptidase activity;MF:aspartic-type endopeptidase activity;MF:aspartic-type endopeptidase activity;	------	------	------	------
DN565576_c0_g1	1741	1.28456	0.0647957	no	up	0.441234	0.369349	no	up	1.10155	0.000154367	yes	up	0.956026	0.00945471	no	up	XP_005843904.1;	hypothetical protein CHLNCDRAFT_59135 [Chlorella variabilis];	gi|75180764|sp|Q9LX20.1|ASPL1_ARATH;	RecName: Full=Aspartic proteinase-like protein 1; Flags: Precursor;	PF14543.3; PF00026.20;	TAXi_N;Asp;	Xylanase inhibitor N-terminal;Eukaryotic aspartyl protease;	------	------	------	------	GO:0016021; GO:0016021;GO:0004190; GO:0004190; GO:0004190;	CC:integral component of membrane;CC:integral component of membrane;MF:aspartic-type endopeptidase activity;MF:aspartic-type endopeptidase activity;MF:aspartic-type endopeptidase activity;	------	------	------	------
DN138729_c0_g1	1268	-1.60857	1	no	down	-0.748301	1	no	down	-0.571884	1	no	down	2.34145	0.0152519	yes	up	XP_005843817.1;	hypothetical protein CHLNCDRAFT_59800 [Chlorella variabilis];	gi|74955976|sp|O01530.1|ASP6_CAEEL;	RecName: Full=Aspartic protease 6; Flags: Precursor;	PF00026.20; PF14543.3;	Asp;TAXi_N;	Eukaryotic aspartyl protease;Xylanase inhibitor N-terminal;	------	------	NOG00419;	O:Posttranslational modification, protein turnover, chaperones;	GO:0006629; GO:0006629; GO:0006629; GO:0006629;GO:0004190; GO:0004190; GO:0004190; GO:0004190;	BP:lipid metabolic process;BP:lipid metabolic process;BP:lipid metabolic process;BP:lipid metabolic process;MF:aspartic-type endopeptidase activity;MF:aspartic-type endopeptidase activity;MF:aspartic-type endopeptidase activity;MF:aspartic-type endopeptidase activity;	------	------	------	------
DN546318_c1_g4	352	4.0639	0.00023141	yes	up	1.91008	0.0290297	yes	up	1.34641	0.109403	no	up	0.381276	0.782729	no	up	XP_005843648.1;	histone H3.2 precursor [Chlorella variabilis];	gi|55977041|sp|P68427.2|H32_PEA;	RecName: Full=Histone H3.2 >gi|55977043|sp|P68428.2|H32_WHEAT RecName: Full=Histone H3.2 >gi|55977044|sp|P68429.2|H32_MEDSA RecName: Full=Histone H3.2; AltName: Full=Histone H3.1; AltName: Full=Major histone H3 >gi|55977045|sp|P68430.2|H32_ONOVI RecName: Full=Histone H3.2;	PF00125.21; PF15511.3; PF15630.3;	Histone;CENP-T_C;CENP-S;	Core histone H2A/H2B/H3/H4;Centromere kinetochore component CENP-T histone fold;CENP-S protein;	COG2036;	B:Chromatin structure and dynamics;	------	------	GO:0000786; GO:0005634; GO:0000786; GO:0005634;GO:0003677; GO:0046982; GO:0003677; GO:0046982;	CC:nucleosome;CC:nucleus;CC:nucleosome;CC:nucleus;MF:DNA binding;MF:protein heterodimerization activity;MF:DNA binding;MF:protein heterodimerization activity;	K11253	H3	------	------
DN551672_c1_g1	2449	2.55316	0.0263564	yes	up	0.291853	0.661686	no	up	-0.15593	0.873622	no	down	1.55073	0.0374187	yes	up	XP_005843378.1;	hypothetical protein CHLNCDRAFT_59820 [Chlorella variabilis];	gi|115520|sp|P24044.4|CALM_PLAFA;	RecName: Full=Calmodulin; Short=CaM >gi|49035519|sp|P62203.2|CALM_PLAF7 RecName: Full=Calmodulin; Short=CaM;	PF00036.29; PF13499.3; PF13405.3; PF13202.3;	EF-hand_1;EF-hand_7;EF-hand_6;EF-hand_5;	EF hand;EF-hand domain pair;EF-hand domain;EF hand;	------	------	------	------	GO:0005509; GO:0005509; GO:0005509; GO:0005509; GO:0004689; GO:0005509;	MF:calcium ion binding;MF:calcium ion binding;MF:calcium ion binding;MF:calcium ion binding;MF:phosphorylase kinase activity;MF:calcium ion binding;	K02183	CALM	map04070; map04016; map04626;	Phosphatidylinositol signaling system;MAPK signaling pathway - plant;Plant-pathogen interaction;
DN557123_c0_g1	1593	1.7271	0.017959	yes	up	0.499417	0.0822859	no	up	0.192341	0.622777	no	up	0.0281621	0.963778	no	up	XP_005843378.1;	hypothetical protein CHLNCDRAFT_59820 [Chlorella variabilis];	gi|14423848|sp|P94092.2|POLC7_CYNDA;	RecName: Full=Polcalcin Cyn d 7; AltName: Full=Calcium-binding pollen allergen Cyn d 7; AltName: Full=Calcium-binding protein B1; AltName: Allergen=Cyn d 7;	PF13499.3; PF00036.29; PF13202.3; PF13405.3; PF13833.3;	EF-hand_7;EF-hand_1;EF-hand_5;EF-hand_6;EF-hand_8;	EF-hand domain pair;EF hand;EF hand;EF-hand domain;EF-hand domain pair;	------	------	------	------	GO:0005509; GO:0005509; GO:0005509; GO:0005509;	MF:calcium ion binding;MF:calcium ion binding;MF:calcium ion binding;MF:calcium ion binding;	K13448	CML	map04626;	Plant-pathogen interaction;
DN558180_c0_g1	2383	-0.0331882	0.965422	no	down	-0.345678	0.484488	no	down	-1.07719	0.000121834	yes	down	-1.46643	0.000969725	yes	down	XP_005843019.1;	hypothetical protein CHLNCDRAFT_33302 [Chlorella variabilis];	gi|114085|sp|P19892.1|RAA5E_ARATH;	RecName: Full=Ras-related protein RABA5e; Short=AtRABA5e; AltName: Full=Ras-related protein Ara-1; Flags: Precursor;	PF00071.19; PF08477.10; PF00025.18; PF01926.20;	Ras;Roc;Arf;MMR_HSR1;	Ras family;Ras of Complex, Roc, domain of DAPkinase;ADP-ribosylation factor family;50S ribosome-binding GTPase;	------	------	------	------	GO:0005768; GO:0005886;GO:0005525; GO:0003924; GO:0005525; GO:0003924; GO:0003924; GO:0005525;	CC:endosome;CC:plasma membrane;MF:GTP binding;MF:GTPase activity;MF:GTP binding;MF:GTPase activity;MF:GTPase activity;MF:GTP binding;	K07904	RAB11A	map04144;	Endocytosis;
DN544940_c3_g3	581	-3.48013	0.000975954	yes	down	-1.83891	8.56146e-05	yes	down	-5.29754	9.24728e-26	yes	down	-6.44868	2.35449e-20	yes	down	XP_005842765.1;	hypothetical protein CHLNCDRAFT_28884, partial [Chlorella variabilis];	------	------	------	------	------	------	------	NOG143855;	S:Function unknown;	------	------	K05287	PIGF	map00563;	Glycosylphosphatidylinosito;
DN562003_c1_g2	1604	1.0193	0.0220534	yes	up	0.823832	1.45001e-05	no	up	0.785511	3.83767e-07	no	up	0.76914	8.79778e-05	no	up	XP_005652329.1;	CSD-domain-containing protein [Coccomyxa subellipsoidea C-169];	gi|121631|sp|P27484.1|GRP2_NICSY;	RecName: Full=Glycine-rich protein 2;	PF00313.19; PF00098.20; PF13696.3; PF08206.8; PF14392.3;	CSD;zf-CCHC;zf-CCHC_2;OB_RNB;zf-CCHC_4;	'Cold-shock' DNA-binding domain;Zinc knuckle;Zinc knuckle;Ribonuclease B OB domain;Zinc knuckle;	------	------	------	------	GO:0006355; GO:0006355; GO:0006355; GO:0006355; GO:0006355;GO:0003677; GO:0003677; GO:0003723; GO:0003677; GO:0008270; GO:0003677; GO:0003677;	BP:regulation of transcription, DNA-templated;BP:regulation of transcription, DNA-templated;BP:regulation of transcription, DNA-templated;BP:regulation of transcription, DNA-templated;BP:regulation of transcription, DNA-templated;MF:DNA binding;MF:DNA binding;MF:RNA binding;MF:DNA binding;MF:zinc ion binding;MF:DNA binding;MF:DNA binding;	K09250	CNBP	------	------
DN537441_c0_g2	1022	0.874708	0.631759	no	up	-0.258368	0.853706	no	down	-1.62867	0.0432097	yes	down	-1.87706	0.0736918	no	down	XP_005652183.1;	beta-glucosidase [Coccomyxa subellipsoidea C-169];	gi|77416521|sp|Q6UWM7.2|LCTL_HUMAN;	RecName: Full=Lactase-like protein; AltName: Full=Klotho/lactase-phlorizin hydrolase-related protein; Flags: Precursor;	PF00232.15;	Glyco_hydro_1;	Glycosyl hydrolase family 1;	------	------	------	------	GO:0005975; GO:0030245; GO:0005975; GO:0005975;GO:0004553; GO:0008422; GO:0102483; GO:0004553; GO:0004553;	BP:carbohydrate metabolic process;BP:cellulose catabolic process;BP:carbohydrate metabolic process;BP:carbohydrate metabolic process;MF:hydrolase activity, hydrolyzing O-glycosyl compounds;MF:beta-glucosidase activity;MF:scopolin beta-glucosidase activity;MF:hydrolase activity, hydrolyzing O-glycosyl compounds;MF:hydrolase activity, hydrolyzing O-glycosyl compounds;	K01229	LCT	map00052;	Galactose metabolism;
DN568185_c0_g1	2080	2.1679	0.0150645	yes	up	0.77148	0.0403333	no	up	-0.479829	0.466438	no	down	0.604994	0.359239	no	up	XP_005652181.1;	Alpha/beta hydrolase fold-3 [Coccomyxa subellipsoidea C-169];	gi|75335642|sp|Q9LYC1.1|GID1B_ARATH;	RecName: Full=Gibberellin receptor GID1B; AltName: Full=AtCXE14; AltName: Full=Carboxylesterase 14; AltName: Full=GID1-like protein 2; AltName: Full=Protein GA INSENSITIVE DWARF 1B; Short=AtGID1B;	PF07859.10; PF00135.25; PF12740.4;	Abhydrolase_3;COesterase;Chlorophyllase2;	alpha/beta hydrolase fold;Carboxylesterase family;Chlorophyllase enzyme;	COG0657;	I:Lipid transport and metabolism;	------	------	GO:0008152; GO:0008152; GO:0008152;GO:0016787; GO:0016787; GO:0016787;	BP:metabolic process;BP:metabolic process;BP:metabolic process;MF:hydrolase activity;MF:hydrolase activity;MF:hydrolase activity;	K14493	GID1	map04075;	Plant hormone signal transduction;
DN566631_c0_g1	1653	0.327803	0.688131	no	up	1.27055	0.000171091	yes	up	0.3604	0.64959	no	up	-0.0426005	0.966326	no	down	XP_005652181.1;	Alpha/beta hydrolase fold-3 [Coccomyxa subellipsoidea C-169];	gi|75321270|sp|Q5NUF4.1|HIDM_GLYEC;	RecName: Full=2-hydroxyisoflavanone dehydratase; AltName: Full=Carboxylesterase HIDM;	PF07859.10; PF00135.25; PF12740.4;	Abhydrolase_3;COesterase;Chlorophyllase2;	alpha/beta hydrolase fold;Carboxylesterase family;Chlorophyllase enzyme;	------	------	------	------	GO:0008152; GO:0008152; GO:0008152;GO:0016787; GO:0016787; GO:0016787;	BP:metabolic process;BP:metabolic process;BP:metabolic process;MF:hydrolase activity;MF:hydrolase activity;MF:hydrolase activity;	------	------	------	------
DN540434_c0_g1	1502	0.65842	0.669438	no	up	0.325731	0.726132	no	up	-0.484799	0.508148	no	down	1.81685	0.000957083	yes	up	XP_005652181.1;	Alpha/beta hydrolase fold-3 [Coccomyxa subellipsoidea C-169];	gi|75334956|sp|Q9LFR7.1|CXE17_ARATH;	RecName: Full=Probable carboxylesterase 17; AltName: Full=AtCXE17;	PF07859.10; PF00135.25; PF10340.6; PF12740.4;	Abhydrolase_3;COesterase;DUF2424;Chlorophyllase2;	alpha/beta hydrolase fold;Carboxylesterase family;Protein of unknown function;Chlorophyllase enzyme;	------	------	------	------	GO:0008152; GO:0008152; GO:0008152; GO:0008152;GO:0016787; GO:0016787; GO:0016787; GO:0016787;	BP:metabolic process;BP:metabolic process;BP:metabolic process;BP:metabolic process;MF:hydrolase activity;MF:hydrolase activity;MF:hydrolase activity;MF:hydrolase activity;	------	------	------	------
DN549390_c1_g1	1563	-0.0851564	0.928895	no	down	-0.450933	0.287861	no	down	-0.552469	0.0917944	no	down	-2.12192	1.17255e-07	yes	down	XP_005652181.1;	Alpha/beta hydrolase fold-3 [Coccomyxa subellipsoidea C-169];	gi|75335430|sp|Q9LT10.1|CXE18_ARATH;	RecName: Full=Probable carboxylesterase 18; AltName: Full=AtCXE18;	PF07859.10; PF00135.25; PF10340.6;	Abhydrolase_3;COesterase;DUF2424;	alpha/beta hydrolase fold;Carboxylesterase family;Protein of unknown function;	------	------	------	------	GO:0008152; GO:0008152; GO:0008152;GO:0016787; GO:0016787; GO:0016787;	BP:metabolic process;BP:metabolic process;BP:metabolic process;MF:hydrolase activity;MF:hydrolase activity;MF:hydrolase activity;	------	------	------	------
DN569524_c2_g1	724	1.74526	0.00370992	yes	up	0.42763	0.00819588	no	up	0.482192	0.000146588	no	up	0.258223	0.240206	no	up	XP_005652163.1;	methionine adenosyltransferase [Coccomyxa subellipsoidea C-169];	gi|223635289|sp|A7Q0V4.1|METK5_VITVI;	RecName: Full=S-adenosylmethionine synthase 5; Short=AdoMet synthase 5; AltName: Full=Methionine adenosyltransferase 5; Short=MAT 5;	PF02772.13; PF00438.17; PF02773.13;	S-AdoMet_synt_M;S-AdoMet_synt_N;S-AdoMet_synt_C;	S-adenosylmethionine synthetase, central domain;S-adenosylmethionine synthetase, N-terminal domain;S-adenosylmethionine synthetase, C-terminal domain;	COG0192;	H:Coenzyme transport and metabolism;	------	------	GO:0006730; GO:0006556; GO:0006730; GO:0006556; GO:0006730; GO:0006556; GO:0006730; GO:0006556;GO:0005524; GO:0046872; GO:0004478; GO:0005524; GO:0046872; GO:0004478; GO:0005524; GO:0046872; GO:0004478; GO:0005524; GO:0046872; GO:0004478;	BP:one-carbon metabolic process;BP:S-adenosylmethionine biosynthetic process;BP:one-carbon metabolic process;BP:S-adenosylmethionine biosynthetic process;BP:one-carbon metabolic process;BP:S-adenosylmethionine biosynthetic process;BP:one-carbon metabolic process;BP:S-adenosylmethionine biosynthetic process;MF:ATP binding;MF:metal ion binding;MF:methionine adenosyltransferase activity;MF:ATP bindi…	K00789	metK	map00270;	Cysteine and methionine metabolism;
DN568079_c1_g1	1318	0.825325	0.515662	no	up	1.44688	5.4623e-05	yes	up	0.65431	0.0634496	no	up	-0.84733	0.250218	no	down	XP_005652161.1;	flavin-containing monooxygenase [Coccomyxa subellipsoidea C-169];	gi|75212616|sp|Q9SVU0.1|YUC8_ARATH;	RecName: Full=Probable indole-3-pyruvate monooxygenase YUCCA8; AltName: Full=Flavin-containing monooxygenase YUCCA8;	PF00743.16; PF13738.3; PF13434.3; PF07992.11;	FMO-like;Pyr_redox_3;K_oxygenase;Pyr_redox_2;	Flavin-binding monooxygenase-like;Pyridine nucleotide-disulphide oxidoreductase;L-lysine 6-monooxygenase;Pyridine nucleotide-disulphide oxidoreductase;	COG2072;	P:Inorganic ion transport and metabolism;	------	------	GO:0016021; GO:0016021; GO:0016021;GO:0050660; GO:0004499; GO:0050661; GO:0050660; GO:0004499; GO:0050661; GO:0050660; GO:0004499; GO:0050661; GO:0050660; GO:0004499; GO:0050661; GO:0004497;	CC:integral component of membrane;CC:integral component of membrane;CC:integral component of membrane;MF:flavin adenine dinucleotide binding;MF:N,N-dimethylaniline monooxygenase activity;MF:NADP binding;MF:flavin adenine dinucleotide binding;MF:N,N-dimethylaniline monooxygenase activity;MF:NADP binding;MF:flavin adenine dinucleotide binding;MF:N,N-dimethylaniline monooxygenase activity;MF:NADP bi…	K11816	YUCCA	map00380;	Tryptophan metabolism;
DN557109_c0_g1	2858	-0.0663249	0.931024	no	down	-0.535947	0.130861	no	down	-0.703922	0.00727652	no	down	-1.06317	0.00122912	yes	down	XP_005652152.1;	ubiquinone biosynthesis protein, partial [Coccomyxa subellipsoidea C-169];	gi|75265572|sp|Q9SBB2.1|ABC1_ARATH;	RecName: Full=Protein ABC transporter 1, mitochondrial; Short=ABC1At; Short=AtABC1;	PF03109.13;	ABC1;	ABC1 family;	------	------	------	------	GO:0015996; GO:0010224; GO:0006744;	BP:chlorophyll catabolic process;BP:response to UV-B;BP:ubiquinone biosynthetic process;	K08869	ADCK, ABC1	------	------
DN562141_c0_g1	1088	2.41928	0.0302982	yes	up	-0.622139	0.115464	no	down	-1.3115	2.61771e-05	yes	down	-1.55646	0.000129727	yes	down	XP_005652120.1;	plasma membrane intrinsic protein [Coccomyxa subellipsoidea C-169];	gi|32363219|sp|O82598.1|TIP13_ARATH;	RecName: Full=Aquaporin TIP1-3; AltName: Full=Gamma-tonoplast intrinsic protein 3; Short=Gamma-TIP3; AltName: Full=Tonoplast intrinsic protein 1-3; Short=AtTIP1;3; Contains: RecName: Full=Aquaporin TIP1-3, N-terminally processed;	PF00230.17;	MIP;	Major intrinsic protein;	------	------	------	------	GO:0016021; GO:0016021; GO:0016021; GO:0016021;GO:0015267; GO:0015267; GO:0015267; GO:0015267;	CC:integral component of membrane;CC:integral component of membrane;CC:integral component of membrane;CC:integral component of membrane;MF:channel activity;MF:channel activity;MF:channel activity;MF:channel activity;	K09873	TIP	------	------
DN564840_c1_g2	1158	3.51688	0.0012808	yes	up	-0.838686	0.239226	no	down	-1.05456	0.0909222	no	down	-1.95625	0.00364449	yes	down	XP_005652120.1;	plasma membrane intrinsic protein [Coccomyxa subellipsoidea C-169];	gi|75308072|sp|Q9ATM6.1|PIP24_MAIZE;	RecName: Full=Aquaporin PIP2-4; AltName: Full=Plasma membrane intrinsic protein 2-4; AltName: Full=ZmPIP2-4; AltName: Full=ZmPIP2;4;	PF00230.17;	MIP;	Major intrinsic protein;	------	------	------	------	GO:0016021; GO:0016021; GO:0016021; GO:0016021; GO:0016021;GO:0015267; GO:0015267; GO:0015267; GO:0015267; GO:0015267;	CC:integral component of membrane;CC:integral component of membrane;CC:integral component of membrane;CC:integral component of membrane;CC:integral component of membrane;MF:channel activity;MF:channel activity;MF:channel activity;MF:channel activity;MF:channel activity;	K09872	PIP	------	------
DN568802_c1_g1	2553	0.827345	0.203885	no	up	1.04047	0.00068026	yes	up	-0.000480545	0.999732	no	down	0.42667	0.621373	no	up	XP_005652034.1;	hypothetical protein COCSUDRAFT_45883 [Coccomyxa subellipsoidea C-169];	gi|75183514|sp|Q9M325.1|IPCS1_ARATH;	RecName: Full=Phosphatidylinositol:ceramide inositolphosphotransferase 1; AltName: Full=Inositol-phosphorylceramide synthase 1; Short=AtIPCS1; Short=IPC synthase 1; AltName: Full=Protein ERH1-like2; AltName: Full=Sphingolipid synthase 1;	PF12906.4; PF14360.3;	RINGv;PAP2_C;	RING-variant domain;PAP2 superfamily C-terminal;	------	------	------	------	GO:0030148; GO:0016021; GO:0016021; GO:0016021; GO:0016021; GO:0005802;GO:0008270; GO:0008270; GO:0045140;	BP:sphingolipid biosynthetic process;CC:integral component of membrane;CC:integral component of membrane;CC:integral component of membrane;CC:integral component of membrane;CC:trans-Golgi network;MF:zinc ion binding;MF:zinc ion binding;MF:inositol phosphoceramide synthase activity;	------	------	------	------
DN569978_c4_g1	2217	0.534571	0.345458	no	up	0.700734	0.109397	no	up	1.40992	3.85668e-07	yes	up	0.63191	0.225496	no	up	XP_005651984.1;	protein prenylyltransferase [Coccomyxa subellipsoidea C-169];	gi|75331126|sp|Q8VYB7.1|PGTA1_ARATH;	RecName: Full=Geranylgeranyl transferase type-2 subunit alpha 1; AltName: Full=Geranylgeranyl transferase type II subunit alpha 1; AltName: Full=Rab geranylgeranyl transferase alpha subunit 1; Short=AtRGTA1; Short=Rab-GGT alpha 1;	PF01239.19;	PPTA;	Protein prenyltransferase alpha subunit repeat;	------	------	------	------	GO:0018344; GO:0018344; GO:0018344; GO:0005968; GO:0005968; GO:0005968;GO:0008318; GO:0008318; GO:0008318;	BP:protein geranylgeranylation;BP:protein geranylgeranylation;BP:protein geranylgeranylation;CC:Rab-protein geranylgeranyltransferase complex;CC:Rab-protein geranylgeranyltransferase complex;CC:Rab-protein geranylgeranyltransferase complex;MF:protein prenyltransferase activity;MF:protein prenyltransferase activity;MF:protein prenyltransferase activity;	K14050	RABGGTA	------	------
DN558464_c0_g1	2265	-0.78375	0.269384	no	down	-1.22911	2.62732e-06	yes	down	-1.54103	5.98638e-14	yes	down	-0.997642	0.0168057	no	down	XP_005651953.1;	WRKY-domain-containing protein, partial [Coccomyxa subellipsoidea C-169];	gi|29839580|sp|Q8VWQ5.1|WRK50_ARATH;	RecName: Full=Probable WRKY transcription factor 50; AltName: Full=WRKY DNA-binding protein 50;	PF03106.12;	WRKY;	WRKY DNA -binding domain;	------	------	------	------	GO:0006351; GO:0006351; GO:0006351; GO:0006351; GO:0005634; GO:0005634; GO:0005634; GO:0005634;GO:0003700; GO:0043565; GO:0003700; GO:0043565; GO:0003700; GO:0043565; GO:0003700; GO:0043565;	BP:transcription, DNA-templated;BP:transcription, DNA-templated;BP:transcription, DNA-templated;BP:transcription, DNA-templated;CC:nucleus;CC:nucleus;CC:nucleus;CC:nucleus;MF:transcription factor activity, sequence-specific DNA binding;MF:sequence-specific DNA binding;MF:transcription factor activity, sequence-specific DNA binding;MF:sequence-specific DNA binding;MF:transcription factor activity,…	------	------	------	------
DN564680_c0_g1	706	-0.823378	0.762799	no	down	-0.859732	0.0237604	no	down	-1.48612	1.75011e-05	yes	down	-2.24063	6.98571e-08	yes	down	XP_005651732.1;	hypothetical protein COCSUDRAFT_55211 [Coccomyxa subellipsoidea C-169];	gi|75163749|sp|Q93ZB9.1|FACR3_ARATH;	RecName: Full=Fatty acyl-CoA reductase 3; AltName: Full=Protein ECERIFERUM 4;	PF07993.9; PF04321.14; PF01073.16; PF16363.2;	NAD_binding_4;RmlD_sub_bind;3Beta_HSD;GDP_Man_Dehyd;	Male sterility protein;RmlD substrate binding domain;3-beta hydroxysteroid dehydrogenase/isomerase family;GDP-mannose 4,6 dehydratase;	------	------	------	------	GO:0006629; GO:0006629; GO:0006629; GO:0006629; GO:0006629;GO:0080019; GO:0080019; GO:0080019; GO:0080019; GO:0080019;	BP:lipid metabolic process;BP:lipid metabolic process;BP:lipid metabolic process;BP:lipid metabolic process;BP:lipid metabolic process;MF:fatty-acyl-CoA reductas;MF:fatty-acyl-CoA reductas;MF:fatty-acyl-CoA reductas;MF:fatty-acyl-CoA reductas;MF:fatty-acyl-CoA reductas;	K13356	FAR	map04146; map00073;	Peroxisome;Cutin, suberine and wax biosynthesis;
DN561929_c0_g1	2265	2.36685	0.0388079	yes	up	-0.891679	0.0747389	no	down	-0.632607	0.358309	no	down	0.10009	0.89711	no	up	XP_005651698.1;	HSP20-like chaperone [Coccomyxa subellipsoidea C-169];	gi|123564|sp|P11890.1|HS23C_OXYRB;	RecName: Full=Small heat shock protein, chloroplastic; Flags: Precursor;	PF00011.18;	HSP20;	Hsp20/alpha crystallin family;	------	------	------	------	------	------	K13993	HSP20	map04141;	Protein processing in endoplasmic reticulum;
DN562791_c0_g1	646	-1.55529	0.0101245	yes	down	-0.907643	0.0762983	no	down	-0.644742	0.108345	no	down	-0.46649	0.40729	no	down	XP_005651640.1;	Metallo-dependent phosphatase [Coccomyxa subellipsoidea C-169];	gi|75265719|sp|Q9SDZ9.1|PPAF2_IPOBA;	RecName: Full=Purple acid phosphatase 2; AltName: Full=Manganes;	PF14008.3;	Metallophos_C;	Iron/zinc purple acid phosphatase-like protein C;	------	------	------	------	GO:0003993; GO:0046872; GO:0003993; GO:0046872; GO:0003993; GO:0046872;	MF:acid phosphatase activity;MF:metal ion binding;MF:acid phosphatase activity;MF:metal ion binding;MF:acid phosphatase activity;MF:metal ion binding;	------	------	------	------
DN557275_c1_g1	2590	-6.72079	1.7195e-82	yes	down	-2.23847	0.0118325	yes	down	-2.29234	0.00342853	yes	down	-4.28523	1.32706e-20	yes	down	XP_005651507.1;	hypothetical protein COCSUDRAFT_59455 [Coccomyxa subellipsoidea C-169];	gi|75571241|sp|Q5ZIQ3.1|HNRPK_CHICK;	RecName: Full=Heterogeneous nuclear ribonucleoprotein K; Short=hnRNP K;	PF00013.26; PF07650.14;	KH_1;KH_2;	KH domain;KH domain;	------	------	------	------	GO:0003723; GO:0003723;	MF:RNA binding;MF:RNA binding;	K12886	HNRNPK	map03040;	Spliceosome;
DN562243_c3_g7	544	0.679169	0.0951889	no	up	0.917116	0.00230208	no	up	2.10792	2.365e-47	yes	up	2.17149	4.7884e-15	yes	up	XP_005651498.1;	ctr family copper transporter [Coccomyxa subellipsoidea C-169];	gi|75163170|sp|Q93VM8.1|COPT5_ARATH;	RecName: Full=Copper transporter 5; Short=AtCOPT5;	PF04145.12;	Ctr;	Ctr copper transporter family;	------	------	------	------	GO:0016021;GO:0005375;	CC:integral component of membrane;MF:copper ion transmembrane transporter activity;	K14686	SLC31A1, CTR1	------	------
DN553965_c0_g1	1175	5.59704	0.00188755	yes	up	0.0474828	1	no	up	0	1	no	no change	0	1	no	no change	XP_005651425.1;	hypothetical protein COCSUDRAFT_21961 [Coccomyxa subellipsoidea C-169];	gi|75296543|sp|Q7XWK5.2|SAG39_ORYSJ;	RecName: Full=Senescence-specific cysteine protease SAG39; AltName: Full=Cysteine proteinase SAG39; AltName: Full=Protein SENESCENCE-ASSOCIATED GENE 39; Flags: Precursor;	PF00112.20; PF08246.9;	Peptidase_C1;Inhibitor_I29;	Papain family cysteine protease;Cathepsin propeptide inhibitor domain;	------	------	------	------	GO:0051603; GO:0005615; GO:0005764;GO:0008234; GO:0008234; GO:0008234; GO:0008234; GO:0004197;	BP:proteolysis involved in cellular protein catabolic process;CC:extracellular space;CC:lysosome;MF:cysteine-type peptidase activity;MF:cysteine-type peptidase activity;MF:cysteine-type peptidase activity;MF:cysteine-type peptidase activity;MF:cysteine-type endopeptidase activity;	K16292	CEP, CYSEP	------	------
DN570604_c0_g3	324	-0.134986	0.906531	no	down	0.918707	0.00504358	no	up	1.29992	2.77978e-08	yes	up	1.59353	2.39087e-05	yes	up	XP_005651425.1;	hypothetical protein COCSUDRAFT_21961 [Coccomyxa subellipsoidea C-169];	gi|109939734|sp|P25776.2|ORYA_ORYSJ;	RecName: Full=Oryzain alpha chain; Flags: Precursor;	PF00112.20;	Peptidase_C1;	Papain family cysteine protease;	------	------	------	------	GO:0008234; GO:0008234; GO:0008234;	MF:cysteine-type peptidase activity;MF:cysteine-type peptidase activity;MF:cysteine-type peptidase activity;	------	------	------	------
DN554130_c1_g2	3419	-7.84705	1.62808e-129	yes	down	-5.35939	7.37549e-14	yes	down	-4.92833	7.56874e-14	yes	down	-4.50439	3.3663e-24	yes	down	XP_005651353.1;	actin-like ATPase domain-containing protein [Coccomyxa subellipsoidea C-169];	gi|49066053|sp|Q9NFT7.4|HXK2_DROME;	RecName: Full=Hexokinase type 2;	PF03727.13;	Hexokinase_2;	Hexokinase;	------	------	------	------	GO:0001678; GO:0006096; GO:0001678; GO:0006096; GO:0001678; GO:0006096; GO:0001678; GO:0006096; GO:0001678; GO:0006096; GO:0005623; GO:0005623; GO:0005623; GO:0016021; GO:0005623; GO:0016021; GO:0005623;GO:0005524; GO:0005536; GO:0004396; GO:0005524; GO:0005536; GO:0004396; GO:0005524; GO:0005536; GO:0004396; GO:0005524; GO:0005536; GO:0004396; GO:0005524; GO:0005536; GO:0004396;	BP:cellular glucose homeostasis;BP:glycolytic process;BP:cellular glucose homeostasis;BP:glycolytic process;BP:cellular glucose homeostasis;BP:glycolytic process;BP:cellular glucose homeostasis;BP:glycolytic process;BP:cellular glucose homeostasis;BP:glycolytic process;CC:cell;CC:cell;CC:cell;CC:integral component of membrane;CC:cell;CC:integral component of membrane;CC:cell;MF:ATP binding;MF:glu…	K00844	HK	map00010; map00520; map00500; map00051; map00052;	Glycolysis / Gluconeogenesis;Amino sugar and nucleotide sugar metabolism;Starch and sucrose metabolism;Fructose and mannose metabolism;Galactose metabolism;
DN561896_c0_g3	935	-0.110623	0.905124	no	down	-0.338957	0.735734	no	down	-0.406214	0.501829	no	down	-1.23721	0.0482302	yes	down	XP_005651348.1;	hypothetical protein COCSUDRAFT_59312 [Coccomyxa subellipsoidea C-169];	gi|75335448|sp|Q9LT31.1|VPS9A_ARATH;	RecName: Full=Vacuolar protein sorting-associated protein 9A; Short=AtVSP9a;	PF02204.15;	VPS9;	Vacuolar sorting protein 9;	------	------	------	------	------	------	K20131	RABGEF1	------	------
DN560079_c0_g3	2173	0.382026	0.734566	no	up	1.50906	2.27915e-07	yes	up	1.84881	4.50901e-16	yes	up	1.50679	8.31322e-07	yes	up	XP_005651189.1;	cell division cycle 20 [Coccomyxa subellipsoidea C-169];	gi|75336838|sp|Q9S7I8.1|CDC22_ARATH;	RecName: Full=Cell division cycle 20.2, cofactor of APC complex; Short=AtCDC20.2;	------	------	------	------	------	------	------	GO:0051301; GO:1904668; GO:1904668; GO:1904668; GO:1904668;GO:0010997; GO:0097027; GO:0010997; GO:0097027; GO:0010997; GO:0097027; GO:0010997; GO:0097027;	BP:cell division;BP:positive regulation of ubiquitin protein ligase activity;BP:positive regulation of ubiquitin protein ligase activity;BP:positive regulation of ubiquitin protein ligase activity;BP:positive regulation of ubiquitin protein ligase activity;MF:anaphase-promoting complex binding;MF:ubiquitin-protein transferase activator activity;MF:anaphase-promoting complex binding;MF:ubiquitin-p…	K03363	CDC20	map04120;	Ubiquitin mediated proteolysis;
DN517754_c0_g1	575	-6.87944	6.78021e-126	yes	down	-3.97954	5.73038e-07	yes	down	-5.30157	3.92565e-18	yes	down	-4.20512	1.03406e-17	yes	down	XP_005651156.1;	ribosomal protein L14b/L23e [Coccomyxa subellipsoidea C-169];	gi|29839631|sp|Q9GNE2.1|RL23_AEDAE;	RecName: Full=60S ribosomal protein L23; AltName: Full=AeRpL17A; AltName: Full=L17A;	PF00238.16;	Ribosomal_L14;	Ribosomal protein L14p/L23e;	COG0093;	J:Translation, ribosomal structure and biogenesis;	------	------	GO:0006412; GO:0006412; GO:0006412; GO:0005840; GO:0005840; GO:0005840;GO:0003735; GO:0003735; GO:0003735;	BP:translation;BP:translation;BP:translation;CC:ribosome;CC:ribosome;CC:ribosome;MF:structural constituent of ribosome;MF:structural constituent of ribosome;MF:structural constituent of ribosome;	K02894	RP-L23e, RPL23	map03010;	Ribosome;
DN569883_c5_g1	4347	-1.37121	0.03472	yes	down	-1.05683	2.52109e-16	yes	down	-1.0983	2.75364e-34	yes	down	-1.14335	1.89328e-21	yes	down	XP_005651110.1;	LuxS/MPP-like metallohydrolase [Coccomyxa subellipsoidea C-169];	gi|1008819019|sp|Q40983.2|SPP_PEA;	RecName: Full=Stromal processing peptidase, chloroplastic; AltName: Full=Chloroplast processing enzyme; Flags: Precursor;	PF05193.18; PF00675.17;	Peptidase_M16_C;Peptidase_M16;	Peptidase M16 inactive domain;Insulinase;	COG0612;	O:Posttranslational modification, protein turnover, chaperones;	------	------	GO:0009570; GO:0005739;GO:0016787; GO:0046872; GO:0003824; GO:0046872; GO:0003824; GO:0046872; GO:0003824; GO:0046872; GO:0003824; GO:0046872;	CC:chloroplast stroma;CC:mitochondrion;MF:hydrolase activity;MF:metal ion binding;MF:catalytic activity;MF:metal ion binding;MF:catalytic activity;MF:metal ion binding;MF:catalytic activity;MF:metal ion binding;MF:catalytic activity;MF:metal ion binding;	------	------	------	------
DN559019_c0_g1	1521	-1.08745	0.44335	no	down	-0.626406	0.0349988	no	down	-0.499999	0.00476019	no	down	-1.58398	9.42004e-10	yes	down	XP_005651071.1;	photosystem II reaction cent [Coccomyxa subellipsoidea C-169];	gi|122064924|sp|Q0JG75.2|PSB28_ORYSJ;	RecName: Full=Photosystem II reaction center PSB28 protein, chloroplastic; AltName: Full=Photosystem II protein W-like; Flags: Precursor;	PF03912.11;	Psb28;	Psb28 protein;	------	------	NOG64793;	H:Coenzyme transport and metabolism;	GO:0015979; GO:0015979; GO:0015979; GO:0006950; GO:0015979; GO:0009654; GO:0009654; GO:0009654; GO:0009654; GO:0005516;	BP:photosynthesis;BP:photosynthesis;BP:photosynthesis;BP:response to stress;BP:photosynthesis;CC:photosystem II oxygen evolving complex;CC:photosystem II oxygen evolving complex;CC:photosystem II oxygen evolving complex;CC:photosystem II oxygen evolving complex;MF:calmodulin binding;	K08903	psb28	map00195;	Photosynthesis;
DN545612_c0_g3	985	3.39795	0.0176363	yes	up	0.580133	0.606166	no	up	-0.398629	0.701822	no	down	-0.0150589	0.992528	no	down	XP_005650931.1;	kinase-like protein [Coccomyxa subellipsoidea C-169];	gi|172045745|sp|Q8GUH1.2|PUB33_ARATH;	RecName: Full=U-box domain-containing protein 33; AltName: Full=Plant U-box protein 33; Includes: RecName: Full=E3 ubiquitin ligase; Includes: RecName: Full=Serine/threonine-protein kinase;	PF04564.12;	U-box;	U-box domain;	------	------	------	------	GO:0006950;GO:0005524; GO:0004672; GO:0004842; GO:0005524; GO:0004672; GO:0004842; GO:0005524; GO:0004672; GO:0004842; GO:0005524; GO:0004672; GO:0004842; GO:0005524; GO:0004672; GO:0004842;	BP:response to stress;MF:ATP binding;MF:protein kinase activity;MF:ubiquitin-protein transferase activity;MF:ATP binding;MF:protein kinase activity;MF:ubiquitin-protein transferase activity;MF:ATP binding;MF:protein kinase activity;MF:ubiquitin-protein transferase activity;MF:ATP binding;MF:protein kinase activity;MF:ubiquitin-protein transferase activity;MF:ATP binding;MF:protein kinase activity…	------	------	------	------
DN557340_c0_g2	2965	-1.61584	0.411485	no	down	-0.983583	1.10344e-05	no	down	-0.538489	0.0208344	no	down	-1.14556	0.000283136	yes	down	XP_005650897.1;	UDP-Glycosyltransferase/glycogen phosphorylase [Coccomyxa subellipsoidea C-169];	gi|75313513|sp|Q9SJL0.1|U86A1_ARATH;	RecName: Full=UDP-glycosyltransferase 86A1;	PF00201.15;	UDPGT;	UDP-glucoronosyl and UDP-glucosyl transferase;	COG1819; COG1819;	G:Carbohydrate transport and metabolism;C:Energy production and conversion;	------	------	GO:0008152; GO:0008152; GO:0008152; GO:0008152; GO:0008152; GO:0016021; GO:0016021; GO:0016021;GO:0016758; GO:0016758; GO:0016758; GO:0003851; GO:0016758;	BP:metabolic process;BP:metabolic process;BP:metabolic process;BP:metabolic process;BP:metabolic process;CC:integral component of membrane;CC:integral component of membrane;CC:integral component of membrane;MF:transferase activity, transferring hexosyl groups;MF:transferase activity, transferring hexosyl groups;MF:transferase activity, transferring hexosyl groups;MF:2-hydroxyacylsphingosine 1-bet…	------	------	------	------
DN546437_c0_g1	1002	0.560298	0.497113	no	up	0.662785	0.230277	no	up	1.46314	3.49503e-07	yes	up	1.04023	0.0463591	yes	up	XP_005650760.1;	hypothetical protein COCSUDRAFT_46541 [Coccomyxa subellipsoidea C-169];	gi|75337542|sp|Q9SR15.1|SYWC_ARATH;	RecName: Full=Tryptophan--tRNA ligase, cytoplasmic; AltName: Full=Tryptophanyl-tRNA synthetase; Short=TrpRS;	------	------	------	------	------	------	------	GO:0006436; GO:0006436; GO:0006436; GO:0006436; GO:0006418; GO:0005737; GO:0005737; GO:0005737; GO:0005737;GO:0005524; GO:0004830; GO:0005524; GO:0003677; GO:0004830; GO:0005524; GO:0004830; GO:0005524; GO:0004830; GO:0004812; GO:0005524;	BP:tryptophanyl-tRNA aminoacylation;BP:tryptophanyl-tRNA aminoacylation;BP:tryptophanyl-tRNA aminoacylation;BP:tryptophanyl-tRNA aminoacylation;BP:tRNA aminoacylation for protein translation;CC:cytoplasm;CC:cytoplasm;CC:cytoplasm;CC:cytoplasm;MF:ATP binding;MF:tryptophan-tRNA ligase activity;MF:ATP binding;MF:DNA binding;MF:tryptophan-tRNA ligase activity;MF:ATP binding;MF:tryptophan-tRNA ligase …	K01867	WARS, trpS	map00970;	Aminoacyl-tRNA biosynthesis;
DN564894_c1_g1	2863	-0.0889682	0.907404	no	down	0.365945	0.214439	no	up	-0.606219	0.306465	no	down	-1.08544	0.00829659	yes	down	XP_005650712.1;	hypothetical protein COCSUDRAFT_61158 [Coccomyxa subellipsoidea C-169];	------	------	PF01699.21;	Na_Ca_ex;	Sodium/calcium exchanger protein;	------	------	------	------	GO:0055085; GO:0055085; GO:0055085; GO:0055085; GO:0055085; GO:0016021; GO:0016021; GO:0016021; GO:0016021; GO:0016021;GO:0005509; GO:0005509; GO:0005509; GO:0005509; GO:0005509;	BP:transmembrane transport;BP:transmembrane transport;BP:transmembrane transport;BP:transmembrane transport;BP:transmembrane transport;CC:integral component of membrane;CC:integral component of membrane;CC:integral component of membrane;CC:integral component of membrane;CC:integral component of membrane;MF:calcium ion binding;MF:calcium ion binding;MF:calcium ion binding;MF:calcium ion binding;MF…	------	------	------	------
DN543494_c10_g1	455	4.42721	0.0190579	yes	up	0.0474828	1	no	up	0	1	no	no change	0	1	no	no change	XP_005650632.1;	hexaubiquitin protein [Coccomyxa subellipsoidea C-169];	gi|302595976|sp|P0CH33.1|UBQ11_ARATH;	RecName: Full=Polyubiquitin 11; Contains: RecName: Full=Ubiquitin; Flags: Precursor;	PF00240.20; PF11976.5; PF14560.3; PF13881.3; PF10302.6;	ubiquitin;Rad60-SLD;Ubiquitin_2;Rad60-SLD_2;DUF2407;	Ubiquitin family;Ubiquitin-2 like Rad60 SUMO-like;Ubiquitin-like domain;Ubiquitin-2 like Rad60 SUMO-like;DUF2407 ubiquitin-like domain;	------	------	------	------	GO:0005737; GO:0005634;	CC:cytoplasm;CC:nucleus;	K08770	UBC	------	------
DN446343_c0_g1	592	-6.43672	3.4337e-37	yes	down	-7.67366	9.50594e-48	yes	down	-6.06787	2.661e-70	yes	down	-4.37982	1.06146e-26	yes	down	XP_005650556.1;	mitochondrial inner membrane translocase [Coccomyxa subellipsoidea C-169];	gi|12230188|sp|Q9Y1A3.1|TIM8_DROME;	RecName: Full=Mitochondrial import inner membrane translocase subunit Tim8;	PF02953.12;	zf-Tim10_DDP;	Tim10/DDP family zinc finger;	------	------	NOG87308;	O:Posttranslational modification, protein turnover, chaperones;	GO:0015031; GO:0015031; GO:0015031; GO:0015031; GO:0005739; GO:0005739; GO:0005739; GO:0005739;GO:0046872; GO:0046872; GO:0046872; GO:0046872;	BP:protein transport;BP:protein transport;BP:protein transport;BP:protein transport;CC:mitochondrion;CC:mitochondrion;CC:mitochondrion;CC:mitochondrion;MF:metal ion binding;MF:metal ion binding;MF:metal ion binding;MF:metal ion binding;	K17780	TIM8	------	------
DN564569_c2_g1	487	0.578906	0.155905	no	up	1.24732	2.09805e-08	yes	up	0.733296	0.000783198	no	up	1.10777	1.21268e-05	yes	up	XP_005650551.1;	DUF1692-domain-containing protein [Coccomyxa subellipsoidea C-169];	gi|82210123|sp|Q803I2.1|ERGI3_DANRE;	RecName: Full=Endoplasmic reticulum-Golgi intermediate compartment protein 3;	PF07970.9;	COPIIcoated_ERV;	Endoplasmic reticulum vesicle transporter;	------	------	------	------	GO:0016021; GO:0016021; GO:0016021;	CC:integral component of membrane;CC:integral component of membrane;CC:integral component of membrane;	K20367	ERGIC3, ERV46	------	------
DN527372_c0_g1	1053	-6.40345	5.109e-28	yes	down	-3.69027	5.58386e-06	yes	down	-5.65336	3.50625e-26	yes	down	-4.0294	1.33228e-13	yes	down	XP_005650483.1;	thioredoxin-like protein [Coccomyxa subellipsoidea C-169];	gi|20139171|sp|Q9GLW7.1|PRDX5_CHLAE;	RecName: Full=Peroxiredoxin-5, mitochondrial; AltName: Full=Peroxiredoxin V; Short=Prx-V; AltName: Full=Thioredoxin reductase; Flags: Precursor;	PF08534.7; PF00578.18;	Redoxin;AhpC-TSA;	Redoxin;AhpC/TSA family;	COG0678;	O:Posttranslational modification, protein turnover, chaperones;	------	------	GO:0045454; GO:0045454; GO:0045454; GO:0005623; GO:0005623; GO:0005623;GO:0016491; GO:0016491; GO:0016491;	BP:cell redox homeostasis;BP:cell redox homeostasis;BP:cell redox homeostasis;CC:cell;CC:cell;CC:cell;MF:oxidoreductase activity;MF:oxidoreductase activity;MF:oxidoreductase activity;	K11187	PRDX5	map04146;	Peroxisome;
DN560095_c1_g4	399	-1.45616	1	no	down	-2.21673	1	no	down	-2.19574	0.00546267	yes	down	-1.37892	0.193361	no	down	XP_005650451.1;	translation elongation factor [Coccomyxa subellipsoidea C-169];	gi|20138092|sp|Q9Y713.1|EF1A_ASPOR;	RecName: Full=Elongation factor 1-alpha; Short=EF-1-alpha;	PF00009.24;	GTP_EFTU;	Elongation factor Tu GTP binding domain;	------	------	------	------	GO:0005737; GO:0005737; GO:0005737; GO:0005737; GO:0005737;GO:0005525; GO:0003924; GO:0003746; GO:0005525; GO:0003924; GO:0003746; GO:0005525; GO:0003924; GO:0003746; GO:0005525; GO:0003924; GO:0003746; GO:0005525; GO:0003924; GO:0003746;	CC:cytoplasm;CC:cytoplasm;CC:cytoplasm;CC:cytoplasm;CC:cytoplasm;MF:GTP binding;MF:GTPase activity;MF:translation elongation factor activity;MF:GTP binding;MF:GTPase activity;MF:translation elongation factor activity;MF:GTP binding;MF:GTPase activity;MF:translation elongation factor activity;MF:GTP binding;MF:GTPase activity;MF:translation elongation factor activity;MF:GTP binding;MF:GTPase activ…	K03231	EEF1A	map03013;	RNA transport;
DN566423_c8_g1	576	-0.984238	0.486565	no	down	-1.10665	0.263571	no	down	-2.31089	0.00322544	yes	down	-0.86386	0.471645	no	down	XP_005650451.1;	translation elongation factor [Coccomyxa subellipsoidea C-169];	gi|74584577|sp|Q59QD6.1|EF1A2_CANAL;	RecName: Full=Elongation factor 1-alpha 2; Short=EF-1-alpha 2;	PF00009.24; PF01926.20;	GTP_EFTU;MMR_HSR1;	Elongation factor Tu GTP binding domain;50S ribosome-binding GTPase;	------	------	------	------	GO:0005737; GO:0005737; GO:0005737; GO:0005737; GO:0005737;GO:0005525; GO:0003924; GO:0003746; GO:0005525; GO:0003924; GO:0003746; GO:0005525; GO:0003924; GO:0003746; GO:0005525; GO:0003924; GO:0003746; GO:0005525; GO:0003924; GO:0003746;	CC:cytoplasm;CC:cytoplasm;CC:cytoplasm;CC:cytoplasm;CC:cytoplasm;MF:GTP binding;MF:GTPase activity;MF:translation elongation factor activity;MF:GTP binding;MF:GTPase activity;MF:translation elongation factor activity;MF:GTP binding;MF:GTPase activity;MF:translation elongation factor activity;MF:GTP binding;MF:GTPase activity;MF:translation elongation factor activity;MF:GTP binding;MF:GTPase activ…	K03231	EEF1A	map03013;	RNA transport;
DN563505_c6_g1	1243	-0.760631	0.782858	no	down	-0.808766	0.482602	no	down	-1.73216	0.0328381	yes	down	-0.236085	0.874866	no	down	XP_005650389.1;	hypothetical protein COCSUDRAFT_52595 [Coccomyxa subellipsoidea C-169];	gi|15214260|sp|Q9P784.1|RL4B_SCHPO;	RecName: Full=60S ribosomal protein L4-B;	PF00573.19; PF14374.3;	Ribosomal_L4;Ribos_L4_asso_C;	Ribosomal protein L4/L1 family;60S ribosomal protein L4 C-terminal domain;	COG0088;	J:Translation, ribosomal structure and biogenesis;	------	------	GO:0006412; GO:0006412; GO:0006412; GO:0005840; GO:0005840; GO:0005840;GO:0003735; GO:0003735; GO:0003735;	BP:translation;BP:translation;BP:translation;CC:ribosome;CC:ribosome;CC:ribosome;MF:structural constituent of ribosome;MF:structural constituent of ribosome;MF:structural constituent of ribosome;	K02930	RP-L4e, RPL4	map03010;	Ribosome;
DN562617_c0_g1	504	0.1105	0.919934	no	up	-0.220025	0.781388	no	down	-1.64269	7.67819e-05	yes	down	-0.0634353	0.934937	no	down	XP_005650241.1;	hydroxymethylglutaryl-CoA synthase [Coccomyxa subellipsoidea C-169];	gi|21431772|sp|P54873.2|HMCS_ARATH;	RecName: Full=Hydroxymethylglutaryl-CoA synthase; Short=HMG-CoA synthase; AltName: Full=3-hydroxy-3-methylglutaryl coenzyme A synthase; AltName: Full=Protein EMBRYO DEFECTIVE 2778; AltName: Full=Protein FLAKY POLLEN 1;	PF01154.14;	HMG_CoA_synt_N;	Hydroxymethylglutaryl-coenzyme A synthase N terminal;	------	------	------	------	GO:0008299; GO:0016126; GO:0008299; GO:0016126; GO:0008299; GO:0016126; GO:0008299; GO:0016126;GO:0004421; GO:0004421; GO:0004421; GO:0004421;	BP:isoprenoid biosynthetic process;BP:sterol biosynthetic process;BP:isoprenoid biosynthetic process;BP:sterol biosynthetic process;BP:isoprenoid biosynthetic process;BP:sterol biosynthetic process;BP:isoprenoid biosynthetic process;BP:sterol biosynthetic process;MF:hydroxymethylglutaryl-CoA synthase activity;MF:hydroxymethylglutaryl-CoA synthase activity;MF:hydroxymethylglutaryl-CoA synthase act…	K01641	E2.3.3.10	map00900; map00280; map00072; map00650;	Terpenoid backbone biosynthesis;Valine, leucine and isoleucine degradation;Synthesis and degradation of ketone bodies;Butanoate metabolism;
DN552745_c5_g1	1761	1.72532	0.0373666	yes	up	-0.0970052	0.817814	no	down	-0.422325	0.0630095	no	down	-0.207463	0.575555	no	down	XP_005650163.1;	hypothetical protein COCSUDRAFT_83626, partial [Coccomyxa subellipsoidea C-169];	gi|55584042|sp|Q9M2U1.2|DOF36_ARATH;	RecName: Full=Dof zinc finger protein DOF3.6; Short=AtDOF3.6; AltName: Full=OBF-binding protein 3;	PF02701.12;	zf-Dof;	Dof domain, zinc finger;	------	------	------	------	GO:0006355; GO:0006355; GO:0006355; GO:0006355;GO:0003677; GO:0003677; GO:0003677; GO:0003677;	BP:regulation of transcription, DNA-templated;BP:regulation of transcription, DNA-templated;BP:regulation of transcription, DNA-templated;BP:regulation of transcription, DNA-templated;MF:DNA binding;MF:DNA binding;MF:DNA binding;MF:DNA binding;	------	------	------	------
DN557936_c0_g1	1607	1.95394	0.0033496	yes	up	0.20321	0.834225	no	up	-0.123452	0.874809	no	down	-0.141486	0.881319	no	down	XP_005650163.1;	hypothetical protein COCSUDRAFT_83626, partial [Coccomyxa subellipsoidea C-169];	gi|55583994|sp|Q9LZ56.1|DOF51_ARATH;	RecName: Full=Dof zinc finger protein DOF5.1; Short=AtDOF5.1;	PF02701.12;	zf-Dof;	Dof domain, zinc finger;	------	------	------	------	GO:0006355; GO:0006355; GO:0006355; GO:0006355; GO:0006355;GO:0003677; GO:0003677; GO:0003677; GO:0003677; GO:0003677;	BP:regulation of transcription, DNA-templated;BP:regulation of transcription, DNA-templated;BP:regulation of transcription, DNA-templated;BP:regulation of transcription, DNA-templated;BP:regulation of transcription, DNA-templated;MF:DNA binding;MF:DNA binding;MF:DNA binding;MF:DNA binding;MF:DNA binding;	------	------	------	------
DN542040_c4_g9	1471	-7.18711	2.67675e-106	yes	down	-4.79548	1.98948e-10	yes	down	-6.19823	3.21553e-35	yes	down	-4.48216	3.70625e-23	yes	down	XP_005650139.1;	UBC-like protein [Coccomyxa subellipsoidea C-169];	gi|51701935|sp|Q15819.4|UB2V2_HUMAN;	RecName: Full=Ubiquitin-conjugating enzyme E2 variant 2; AltName: Full=DDVit 1; AltName: Full=Enterocyte differentiation-associated factor 1; Short=EDAF-1; AltName: Full=Enterocyte differentiation-promoting factor 1; Short=EDPF-1; AltName: Full=MMS2 homolog; AltName: Full=Vitamin D3-inducible protein >gi|75061686|sp|Q5R6C9.1|UB2V2_PONAB RecName: Full=Ubiquitin-conjugating enzyme E2 variant 2 >gi|…	PF00179.23;	UQ_con;	Ubiquitin-conjugating enzyme;	------	------	NOG46392;	O:Posttranslational modification, protein turnover, chaperones;	------	------	K10704	UBE2V	------	------
DN531250_c8_g1	626	-0.99093	0.668543	no	down	-0.761071	0.504122	no	down	-2.2993	0.00338574	yes	down	-0.567594	0.67267	no	down	XP_005650071.1;	translationally-controlled tumor protein [Coccomyxa subellipsoidea C-169];	gi|338819551|sp|P0CR83.1|TCTP_CRYNB;	RecName: Full=Translationally-controlled tumor protein homolog; Short=TCTP >gi|338819552|sp|P0CR82.1|TCTP_CRYNJ RecName: Full=Translationally-controlled tumor protein homolog; Short=TCTP;	PF00838.14;	TCTP;	Translationally controlled tumour protein;	------	------	NOG30933;	O:Posttranslational modification, protein turnover, chaperones;	------	------	------	------	------	------
DN567352_c1_g1	1341	-1.05242	0.415212	no	down	-0.273089	0.20922	no	down	-0.631066	6.1414e-06	no	down	-1.00213	1.61104e-07	yes	down	XP_005649951.1;	hypothetical protein COCSUDRAFT_61626 [Coccomyxa subellipsoidea C-169];	gi|46397070|sp|Q9ZUU2.2|AAED1_ARATH;	RecName: Full=Thioredoxin-like protein AAED1, chloroplastic; AltName: Full=AhpC/TSA antioxidant enzyme domain-containing protein 1; Flags: Precursor;	PF13911.3; PF00578.18;	AhpC-TSA_2;AhpC-TSA;	AhpC/TSA antioxidant enzyme;AhpC/TSA family;	------	------	NOG41746;	O:Posttranslational modification, protein turnover, chaperones;	GO:0045454; GO:0005623;	BP:cell redox homeostasis;CC:cell;	------	------	------	------
DN560316_c3_g1	867	4.61667	0.0187318	yes	up	0.751484	1	no	up	0.0410856	1	no	up	0.295003	1	no	up	XP_005649875.1;	60S ribosomal protein L10a [Coccomyxa subellipsoidea C-169];	gi|28173519|sp|Q8VZB9.1|R10A1_ARATH;	RecName: Full=60S ribosomal protein L10a-1;	PF00687.18;	Ribosomal_L1;	Ribosomal protein L1p/L10e family;	------	------	------	------	GO:0006412; GO:0006412; GO:0006412; GO:0015934; GO:0015934; GO:0015934;GO:0003723; GO:0003735; GO:0003723; GO:0003735; GO:0003723; GO:0003735;	BP:translation;BP:translation;BP:translation;CC:large ribosomal subunit;CC:large ribosomal subunit;CC:large ribosomal subunit;MF:RNA binding;MF:structural constituent of ribosome;MF:RNA binding;MF:structural constituent of ribosome;MF:RNA binding;MF:structural constituent of ribosome;	K02865	RP-L10Ae, RPL10A	map03010;	Ribosome;
DN570287_c1_g1	1584	0.509011	0.0901077	no	up	1.2482	8.16036e-11	yes	up	0.187656	0.600094	no	up	-0.160011	0.77637	no	down	XP_005649792.1;	glycoside hydrolase [Coccomyxa subellipsoidea C-169];	gi|75264487|sp|Q9LZV3.1|MAN6_ARATH;	RecName: Full=Mannan endo-1,4-beta-mannosidase 6; AltName: Full=Beta-mannanase 6; AltName: Full=Endo-beta-1,4-mannanase 6; Short=AtMAN6; Flags: Precursor;	PF00150.15;	Cellulase;	Cellulase;	COG3934;	G:Carbohydrate transport and metabolism;	------	------	GO:0005975; GO:0005975; GO:0005975; GO:0005975; GO:0005975;GO:0004553; GO:0004553; GO:0004553; GO:0004553; GO:0004553;	BP:carbohydrate metabolic process;BP:carbohydrate metabolic process;BP:carbohydrate metabolic process;BP:carbohydrate metabolic process;BP:carbohydrate metabolic process;MF:hydrolase activity, hydrolyzing O-glycosyl compounds;MF:hydrolase activity, hydrolyzing O-glycosyl compounds;MF:hydrolase activity, hydrolyzing O-glycosyl compounds;MF:hydrolase activity, hydrolyzing O-glycosyl compounds;MF:hy…	K19355	MAN	map00051;	Fructose and mannose metabolism;
DN596306_c0_g1	1167	-6.49354	1.85821e-45	yes	down	-6.12321	2.26075e-24	yes	down	-6.38884	1.50529e-38	yes	down	-4.37619	4.43597e-18	yes	down	XP_005649772.1;	ubiquitin-conjugating enzyme [Coccomyxa subellipsoidea C-169];	gi|54039805|sp|P68036.1|UB2L3_HUMAN;	RecName: Full=Ubiquitin-conjugating enzyme E2 L3; AltName: Full=E2 ubiquitin-conjugating enzyme L3; AltName: Full=L-UBC; AltName: Full=UbcH7; AltName: Full=Ubiquitin carrier protein L3; AltName: Full=Ubiquitin-conjugating enzyme E2-F1; AltName: Full=Ubiquitin-protein ligase L3 >gi|54039806|sp|P68037.1|UB2L3_MOUSE RecName: Full=Ubiquitin-conjugating enzyme E2 L3; AltName: Full=E2 ubiquitin-conjuga…	PF00179.23; PF14461.3; PF05773.19; PF05743.10;	UQ_con;Prok-E2_B;RWD;UEV;	Ubiquitin-conjugating enzyme;Prokaryotic E2 family B;RWD domain;UEV domain;	COG5078;	O:Posttranslational modification, protein turnover, chaperones;	------	------	GO:0005524; GO:0016740; GO:0005509; GO:0016740; GO:0005524; GO:0016740; GO:0005524; GO:0016740;	MF:ATP binding;MF:transferase activity;MF:calcium ion binding;MF:transferase activity;MF:ATP binding;MF:transferase activity;MF:ATP binding;MF:transferase activity;	K04552	UBE2L3, UBCH7	map04120;	Ubiquitin mediated proteolysis;
DN559950_c0_g4	1127	2.65688	0.00940713	yes	up	0.37946	0.473942	no	up	0.823239	0.0101835	no	up	1.91485	7.60392e-10	yes	up	XP_005649576.1;	NA;	gi|27151470|sp|Q9SEV0.2|BAN_ARATH;	RecName: Full=Anthocyanidin reductase; Short=AtANR; AltName: Full=Anthocyanin spotted testa; Short=ast; AltName: Full=Protein BANYULS;	PF01073.16; PF01370.18; PF16363.2; PF13460.3;	3Beta_HSD;Epimerase;GDP_Man_Dehyd;NAD_binding_10;	3-beta hydroxysteroid dehydrogenase/isomerase family;NAD dependent epimerase/dehydratase family;GDP-mannose 4,6 dehydratase;NA;	------	------	------	------	GO:0003824; GO:0050662; GO:0003824; GO:0050662; GO:0003824; GO:0050662; GO:0003824; GO:0050662;	MF:catalytic activity;MF:coenzyme binding;MF:catalytic activity;MF:coenzyme binding;MF:catalytic activity;MF:coenzyme binding;MF:catalytic activity;MF:coenzyme binding;	K21102;K08695	ANR	map00941;	Flavonoid biosynthesis;
DN554369_c0_g1	1775	-1.11708	0.533359	no	down	0.766622	0.0750848	no	up	0.409577	0.581616	no	up	-2.03967	0.000408335	yes	down	XP_005649489.1;	WD40 repeat-like protein [Coccomyxa subellipsoidea C-169];	gi|60390224|sp|Q9VZF4.1|FBXW7_DROME;	RecName: Full=F-box/WD repeat-containing protein 7; AltName: Full=F-box and WD-40 domain-containing protein 7; AltName: Full=Protein archipelago;	PF00400.29; PF08801.8;	WD40;Nucleoporin_N;	WD domain, G-beta repeat;Nup133 N terminal like;	------	------	------	------	GO:0004842; GO:0004842; GO:0004842;	MF:ubiquitin-protein transferase activity;MF:ubiquitin-protein transferase activity;MF:ubiquitin-protein transferase activity;	------	------	------	------
DN566022_c0_g2	1790	4.76376	0.000254682	yes	up	0.992782	0.136385	no	up	0.557775	0.451284	no	up	1.71376	0.00453532	yes	up	XP_005649452.1;	UDP-Glycosyltransferase/glycogen phosphorylase [Coccomyxa subellipsoidea C-169];	gi|28380085|sp|Q9M156.1|U72B1_ARATH;	RecName: Full=UDP-glycosyltransferase 72B1; AltName: Full=Arbutin synthase; AltName: Full=Probable hydroquinone glucosyltransferase;	PF00201.15;	UDPGT;	UDP-glucoronosyl and UDP-glucosyl transferase;	------	------	------	------	GO:0008152; GO:0008152; GO:0008152; GO:0008152; GO:0008152; GO:0016021; GO:0016021; GO:0016021; GO:0016021;GO:0016758; GO:0016758; GO:0016758; GO:0016758; GO:0016758;	BP:metabolic process;BP:metabolic process;BP:metabolic process;BP:metabolic process;BP:metabolic process;CC:integral component of membrane;CC:integral component of membrane;CC:integral component of membrane;CC:integral component of membrane;MF:transferase activity, transferring hexosyl groups;MF:transferase activity, transferring hexosyl groups;MF:transferase activity, transferring hexosyl groups…	K08237	E2.4.1.218	------	------
DN536451_c0_g3	1659	3.1095	0.0183502	yes	up	0.062432	0.960266	no	up	-0.48476	0.559857	no	down	-0.610318	0.558245	no	down	XP_005649452.1;	UDP-Glycosyltransferase/glycogen phosphorylase [Coccomyxa subellipsoidea C-169];	gi|75264501|sp|Q9M052.1|U76F1_ARATH;	RecName: Full=UDP-glycosyltransferase 76F1;	PF00201.15;	UDPGT;	UDP-glucoronosyl and UDP-glucosyl transferase;	------	------	------	------	GO:0008152; GO:0008152; GO:0008152; GO:0008152; GO:0008152; GO:0016021; GO:0016021; GO:0016021;GO:0016758; GO:0016758; GO:0016758; GO:0016758; GO:0016758;	BP:metabolic process;BP:metabolic process;BP:metabolic process;BP:metabolic process;BP:metabolic process;CC:integral component of membrane;CC:integral component of membrane;CC:integral component of membrane;MF:transferase activity, transferring hexosyl groups;MF:transferase activity, transferring hexosyl groups;MF:transferase activity, transferring hexosyl groups;MF:transferase activity, transfer…	------	------	------	------
DN556695_c0_g1	1692	4.30221	0.00139479	yes	up	-0.250998	0.8597	no	down	-0.59001	0.515926	no	down	0.311135	0.786926	no	up	XP_005649452.1;	UDP-Glycosyltransferase/glycogen phosphorylase [Coccomyxa subellipsoidea C-169];	gi|2501494|sp|Q40287.1|UFOG5_MANES;	RecName: Full=Anthocyanidin 3-O-glucosyltransferase 5; AltName: Full=Flavonol 3-O-glucosyltransferase 5; AltName: Full=UDP-glucose flavonoid 3-O-glucosyltransferase 5 [Manihot esculenta];	PF00201.15;	UDPGT;	UDP-glucoronosyl and UDP-glucosyl transferase;	------	------	------	------	GO:0008152; GO:0008152; GO:0008152; GO:0016021; GO:0016021; GO:0016021;GO:0016758; GO:0016758; GO:0016758;	BP:metabolic process;BP:metabolic process;BP:metabolic process;CC:integral component of membrane;CC:integral component of membrane;CC:integral component of membrane;MF:transferase activity, transferring hexosyl groups;MF:transferase activity, transferring hexosyl groups;MF:transferase activity, transferring hexosyl groups;	K12356	UGT72E	map00940;	Phenylpropanoid biosynthesis;
DN545230_c0_g1	1762	1.41065	0.22716	no	up	-1.6646	1.3319e-06	yes	down	-1.6668	1.46445e-08	yes	down	-1.99345	1.74434e-08	yes	down	XP_005649452.1;	UDP-Glycosyltransferase/glycogen phosphorylase [Coccomyxa subellipsoidea C-169];	gi|28380078|sp|Q9AR73.1|HQGT_RAUSE;	RecName: Full=Hydroquinone glucosyltransferase; AltName: Full=Arbutin synthase;	PF00201.15;	UDPGT;	UDP-glucoronosyl and UDP-glucosyl transferase;	------	------	------	------	GO:0008152; GO:0008152; GO:0008152; GO:0008152; GO:0008152; GO:0016021; GO:0016021; GO:0016021; GO:0016021;GO:0016758; GO:0016758; GO:0016758; GO:0016758; GO:0003851;	BP:metabolic process;BP:metabolic process;BP:metabolic process;BP:metabolic process;BP:metabolic process;CC:integral component of membrane;CC:integral component of membrane;CC:integral component of membrane;CC:integral component of membrane;MF:transferase activity, transferring hexosyl groups;MF:transferase activity, transferring hexosyl groups;MF:transferase activity, transferring hexosyl groups…	K08237	E2.4.1.218	------	------
DN560005_c0_g1	2007	1.46947	0.0653465	no	up	1.17924	0.00917114	yes	up	-0.725143	0.0156132	no	down	-1.05028	0.00388776	yes	down	XP_005649452.1;	UDP-Glycosyltransferase/glycogen phosphorylase [Coccomyxa subellipsoidea C-169];	gi|28380078|sp|Q9AR73.1|HQGT_RAUSE;	RecName: Full=Hydroquinone glucosyltransferase; AltName: Full=Arbutin synthase;	PF00201.15;	UDPGT;	UDP-glucoronosyl and UDP-glucosyl transferase;	------	------	------	------	GO:0008152; GO:0008152; GO:0008152; GO:0008152; GO:0008152; GO:0016021; GO:0016021; GO:0016021;GO:0016758; GO:0016758; GO:0016758; GO:0016758; GO:0016758;	BP:metabolic process;BP:metabolic process;BP:metabolic process;BP:metabolic process;BP:metabolic process;CC:integral component of membrane;CC:integral component of membrane;CC:integral component of membrane;MF:transferase activity, transferring hexosyl groups;MF:transferase activity, transferring hexosyl groups;MF:transferase activity, transferring hexosyl groups;MF:transferase activity, transfer…	K08237	E2.4.1.218	------	------
DN559809_c0_g2	3197	-0.0653676	0.928944	no	down	-0.636071	0.00676072	no	down	-0.413015	0.028915	no	down	-1.01125	3.85552e-05	yes	down	XP_005649452.1;	UDP-Glycosyltransferase/glycogen phosphorylase [Coccomyxa subellipsoidea C-169];	gi|378405177|sp|Q8GVE3.2|FLRT_CITMA;	RecName: Full=Flavanone 7-O-glucoside 2''-O-beta-L-rhamnosyltransferase; AltName: Full=1,2 rhamnosyltransferase;	PF00201.15; PF04101.13;	UDPGT;Glyco_tran_28_C;	UDP-glucoronosyl and UDP-glucosyl transferase;Glycosyltransferase family 28 C-terminal domain;	------	------	------	------	GO:0008152; GO:0008152; GO:0008152; GO:0008152; GO:0008152; GO:0016021; GO:0016021; GO:0016021; GO:0016021;GO:0016758; GO:0016758; GO:0016758; GO:0016758; GO:0016758;	BP:metabolic process;BP:metabolic process;BP:metabolic process;BP:metabolic process;BP:metabolic process;CC:integral component of membrane;CC:integral component of membrane;CC:integral component of membrane;CC:integral component of membrane;MF:transferase activity, transferring hexosyl groups;MF:transferase activity, transferring hexosyl groups;MF:transferase activity, transferring hexosyl groups…	K21354	UGT94E5	------	------
DN561207_c0_g1	1894	2.44357	1.10371e-05	yes	up	1.03058	9.39366e-10	yes	up	1.47468	2.05291e-29	yes	up	1.32495	4.74585e-11	yes	up	XP_005649451.1;	UDP-Glycosyltransferase/glycogen phosphorylase [Coccomyxa subellipsoidea C-169];	gi|28380078|sp|Q9AR73.1|HQGT_RAUSE;	RecName: Full=Hydroquinone glucosyltransferase; AltName: Full=Arbutin synthase;	PF00201.15;	UDPGT;	UDP-glucoronosyl and UDP-glucosyl transferase;	------	------	------	------	GO:0008152; GO:0008152; GO:0008152; GO:0008152; GO:0016021; GO:0016021; GO:0016021; GO:0016021;GO:0016758; GO:0016758; GO:0016758; GO:0016758;	BP:metabolic process;BP:metabolic process;BP:metabolic process;BP:metabolic process;CC:integral component of membrane;CC:integral component of membrane;CC:integral component of membrane;CC:integral component of membrane;MF:transferase activity, transferring hexosyl groups;MF:transferase activity, transferring hexosyl groups;MF:transferase activity, transferring hexosyl groups;MF:transferase activ…	K08237	E2.4.1.218	------	------
DN566870_c1_g2	1747	1.41072	0.0158963	yes	up	0.813427	0.119633	no	up	1.06809	0.013289	yes	up	1.14756	0.0119317	yes	up	XP_005649451.1;	UDP-Glycosyltransferase/glycogen phosphorylase [Coccomyxa subellipsoidea C-169];	gi|75311679|sp|Q9LXV0.1|U92A1_ARATH;	RecName: Full=UDP-glycosyltransferase 92A1;	PF00201.15;	UDPGT;	UDP-glucoronosyl and UDP-glucosyl transferase;	------	------	------	------	GO:0008152; GO:0008152; GO:0008152; GO:0016021; GO:0016021; GO:0016021;GO:0016758; GO:0016758; GO:0016758;	BP:metabolic process;BP:metabolic process;BP:metabolic process;CC:integral component of membrane;CC:integral component of membrane;CC:integral component of membrane;MF:transferase activity, transferring hexosyl groups;MF:transferase activity, transferring hexosyl groups;MF:transferase activity, transferring hexosyl groups;	------	------	------	------
DN539354_c0_g2	1220	0.28567	0.695333	no	up	0.89611	4.76486e-06	no	up	1.36886	5.34954e-09	yes	up	1.66702	4.92189e-13	yes	up	XP_005649451.1;	UDP-Glycosyltransferase/glycogen phosphorylase [Coccomyxa subellipsoidea C-169];	gi|75288886|sp|Q66PF4.1|CGT_FRAAN;	RecName: Full=Cinnamate beta-D-glucosyltransferase; AltName: Full=UDP-glucose:cinnamate glucosyltransferase; Short=FaGT2;	PF00201.15;	UDPGT;	UDP-glucoronosyl and UDP-glucosyl transferase;	------	------	------	------	GO:0008152; GO:0008152; GO:0008152; GO:0008152; GO:0008152; GO:0016021; GO:0016021; GO:0016021; GO:0016021;GO:0016758; GO:0016758; GO:0016758; GO:0016758; GO:0016758;	BP:metabolic process;BP:metabolic process;BP:metabolic process;BP:metabolic process;BP:metabolic process;CC:integral component of membrane;CC:integral component of membrane;CC:integral component of membrane;CC:integral component of membrane;MF:transferase activity, transferring hexosyl groups;MF:transferase activity, transferring hexosyl groups;MF:transferase activity, transferring hexosyl groups…	------	------	------	------
DN559632_c2_g3	461	-6.73763	9.95552e-86	yes	down	-4.48452	5.40844e-09	yes	down	-5.29445	3.24981e-19	yes	down	-4.15237	1.07127e-17	yes	down	XP_005649392.1;	hypothetical protein COCSUDRAFT_28397 [Coccomyxa subellipsoidea C-169];	gi|73917399|sp|Q69CJ9.3|RL35_OPHHA;	RecName: Full=60S ribosomal protein L35;	PF00831.20;	Ribosomal_L29;	Ribosomal L29 protein;	------	------	------	------	GO:0006412; GO:0006412; GO:0006412; GO:0006412; GO:0005840; GO:0005840; GO:0005840; GO:0005840;GO:0003735; GO:0003735; GO:0003735; GO:0003735;	BP:translation;BP:translation;BP:translation;BP:translation;CC:ribosome;CC:ribosome;CC:ribosome;CC:ribosome;MF:structural constituent of ribosome;MF:structural constituent of ribosome;MF:structural constituent of ribosome;MF:structural constituent of ribosome;	K02918	RP-L35e, RPL35	map03010;	Ribosome;
DN548686_c0_g3	1560	2.57517	0.0198498	yes	up	0.0737629	0.941234	no	up	0.15514	0.817065	no	up	0.0690783	0.93609	no	up	XP_005649391.1;	hypothetical protein COCSUDRAFT_14202, partial [Coccomyxa subellipsoidea C-169];	gi|939108022|sp|Q94BT9.2|ATOX1_ARATH;	RecName: Full=Copper transport protein ATX1; AltName: Full=Copper chaperone ATX1;	PF00403.23;	HMA;	Heavy-metal-associated domain;	------	------	------	------	GO:0030001; GO:0030001; GO:0030001; GO:0030001; GO:0030001;GO:0046872; GO:0046872; GO:0046872; GO:0046872; GO:0046872;	BP:metal ion transport;BP:metal ion transport;BP:metal ion transport;BP:metal ion transport;BP:metal ion transport;MF:metal ion binding;MF:metal ion binding;MF:metal ion binding;MF:metal ion binding;MF:metal ion binding;	------	------	------	------
DN570144_c1_g1	1064	-1.07836	1.5295e-06	yes	down	-1.05317	1.20117e-06	yes	down	-0.522957	0.000408939	no	down	0.142609	0.642145	no	up	XP_005649196.1;	putative ureide permease 2 [Coccomyxa subellipsoidea C-169];	gi|68566149|sp|Q9ZPR7.1|UPS1_ARATH;	RecName: Full=Ureide permease 1; Short=AtUPS1;	PF07168.8; PF06800.9;	Ureide_permease;Sugar_transport;	Ureide permease;Sugar transport protein;	------	------	NOG13190;	U:Intracellular trafficking, secretion, and vesicular transport;	GO:0071705; GO:0071705; GO:0071705; GO:0071705; GO:0071705; GO:0016021; GO:0016021; GO:0016021; GO:0016021; GO:0016021;GO:0022857; GO:0022857; GO:0022857; GO:0022857; GO:0022857;	BP:nitrogen compound transport;BP:nitrogen compound transport;BP:nitrogen compound transport;BP:nitrogen compound transport;BP:nitrogen compound transport;CC:integral component of membrane;CC:integral component of membrane;CC:integral component of membrane;CC:integral component of membrane;CC:integral component of membrane;MF:transmembrane transporter activity;MF:transmembrane transporter activit…	------	------	------	------
DN542121_c0_g2	866	0.0798693	0.965215	no	up	-1.82433	0.00349177	yes	down	-0.161331	0.817566	no	down	-0.598423	0.475722	no	down	XP_005649143.1;	hypothetical protein COCSUDRAFT_46871 [Coccomyxa subellipsoidea C-169];	gi|71660789|sp|Q8LG10.2|GAT15_ARATH;	RecName: Full=GATA transcription factor 15;	PF00320.24;	GATA;	GATA zinc finger;	------	------	------	------	GO:0003700; GO:0043565; GO:0008270; GO:0003682; GO:0003700; GO:0043565; GO:0008270; GO:0003682; GO:0003700; GO:0043565; GO:0008270; GO:0003682; GO:0003700; GO:0043565; GO:0008270;	MF:transcription factor activity, sequence-specific DNA binding;MF:sequence-specific DNA binding;MF:zinc ion binding;MF:chromatin binding;MF:transcription factor activity, sequence-specific DNA binding;MF:sequence-specific DNA binding;MF:zinc ion binding;MF:chromatin binding;MF:transcription factor activity, sequence-specific DNA binding;MF:sequence-specific DNA binding;MF:zinc ion binding;MF:chr…	------	------	------	------
DN570737_c3_g1	300	0.178128	0.865437	no	up	1.19488	0.0270199	yes	up	1.23726	0.00216375	yes	up	1.08832	0.068761	no	up	XP_005648958.1;	UBC-like protein [Coccomyxa subellipsoidea C-169];	gi|75311532|sp|Q9LSP7.1|UBC32_ARATH;	RecName: Full=Ubiquitin-conjugating enzyme E2 32; AltName: Full=E2 ubiquitin-conjugating enzyme 32; AltName: Full=Ubiquitin carrier protein 32;	PF00179.23;	UQ_con;	Ubiquitin-conjugating enzyme;	------	------	------	------	GO:0005737; GO:0016021;GO:0061630; GO:0031625;	CC:cytoplasm;CC:integral component of membrane;MF:ubiquitin protein ligase activity;MF:ubiquitin protein ligase binding;	K10578	UBE2J1, NCUBE1, UBC6	map04120; map04141;	Ubiquitin mediated proteolysis;Protein processing in endoplasmic reticulum;
DN570487_c1_g1	950	1.40977	0.0209477	yes	up	0.944075	0.00677404	no	up	1.84788	1.33244e-14	yes	up	1.84692	1.68732e-10	yes	up	XP_005648745.1;	glutamyl-tRNA reductase precursor [Coccomyxa subellipsoidea C-169];	gi|2495155|sp|P93111.1|HEM11_CUCSA;	RecName: Full=Glutamyl-tRNA reductase 1, chloroplastic; Short=GluTR; Flags: Precursor;	PF05201.12;	GlutR_N;	Glutamyl-tRNAGlu reductase, N-terminal domain;	------	------	------	------	GO:0006782; GO:0006782; GO:0006782; GO:0006782;GO:0008883; GO:0050661; GO:0008883; GO:0050661; GO:0008883; GO:0050661; GO:0008883; GO:0050661;	BP:protoporphyrinogen IX biosynthetic process;BP:protoporphyrinogen IX biosynthetic process;BP:protoporphyrinogen IX biosynthetic process;BP:protoporphyrinogen IX biosynthetic process;MF:glutamyl-tRNA reductase activity;MF:NADP binding;MF:glutamyl-tRNA reductase activity;MF:NADP binding;MF:glutamyl-tRNA reductase activity;MF:NADP binding;MF:glutamyl-tRNA reductase activity;MF:NADP binding;	K02492	hemA	map00860;	Porphyrin and chlorophyll metabolism;
DN570599_c6_g1	1476	0.32963	0.546838	no	up	0.0619308	0.912731	no	up	1.29319	4.66061e-07	yes	up	0.211139	0.631032	no	up	XP_005648732.1;	hypothetical protein COCSUDRAFT_62698 [Coccomyxa subellipsoidea C-169];	gi|30913299|sp|Q9S7T7.2|SCC11_ARATH;	RecName: Full=Sister chromatid cohesion 1 protein 1; AltName: Full=Protein DETERMINATE INFERTILE 1; AltName: Full=SCC1 homolog 1;	PF04824.13;	Rad21_Rec8;	Conserved region of Rad21 / Rec8 like protein;	------	------	------	------	GO:0000228;	CC:nuclear chromosome;	K06670	SCC1, MCD1, RAD21	------	------
DN556402_c0_g2	600	-0.619852	0.281419	no	down	-0.992537	0.172523	no	down	-1.04746	0.0112841	yes	down	-1.6503	0.00377808	yes	down	XP_005648676.1;	WD40 repeat-like protein, partial [Coccomyxa subellipsoidea C-169];	gi|81910411|sp|Q60525.1|WAP53_MESAU;	RecName: Full=Telomerase Cajal body protein 1; AltName: Full=Guanine nucleotide-binding protein beta 5; AltName: Full=WD repeat-containing protein 79; AltName: Full=WD repeat-containing protein WRAP53; AltName: Full=WD40 repeat-containing protein antisense to TP53 gene;	------	------	------	------	------	------	------	------	------	------	------	------	------
DN521252_c0_g1	391	-7.25312	1.9661e-109	yes	down	-5.67277	3.93909e-18	yes	down	-5.43018	5.21616e-21	yes	down	-4.07664	2.76134e-17	yes	down	XP_005648609.1;	ribosomal protein L37 component of cytosolic 80S ribosome and 60S large subunit [Coccomyxa subellipsoidea C-169];	gi|20139854|sp|Q9VXX8.1|RL371_DROME;	RecName: Full=Probable 60S ribosomal protein L37-A;	PF01907.16;	Ribosomal_L37e;	Ribosomal protein L37e;	COG2126;	J:Translation, ribosomal structure and biogenesis;	------	------	GO:0006412; GO:0006412; GO:0006412; GO:0005840; GO:0005840; GO:0005840;GO:0046872; GO:0019843; GO:0003735; GO:0046872; GO:0019843; GO:0003735; GO:0046872; GO:0019843; GO:0003735;	BP:translation;BP:translation;BP:translation;CC:ribosome;CC:ribosome;CC:ribosome;MF:metal ion binding;MF:rRNA binding;MF:structural constituent of ribosome;MF:metal ion binding;MF:rRNA binding;MF:structural constituent of ribosome;MF:metal ion binding;MF:rRNA binding;MF:structural constituent of ribosome;	K02922	RP-L37e, RPL37	map03010;	Ribosome;
DN543963_c1_g2	1827	-6.98469	4.15755e-69	yes	down	-2.1188	0.0178542	yes	down	-3.76328	1.27776e-07	yes	down	-4.08205	8.66113e-19	yes	down	XP_005648509.1;	glutamine synthetase [Coccomyxa subellipsoidea C-169];	gi|48429216|sp|P20478.3|GLNA2_DROME;	RecName: Full=Glutamine synthetase 2 cytoplasmic; AltName: Full=Glutamate--ammonia ligase 2;	PF00120.21; PF03951.16;	Gln-synt_C;Gln-synt_N;	Glutamine synthetase, catalytic domain;Glutamine synthetase, beta-Grasp domain;	COG0174;	E:Amino acid transport and metabolism;	------	------	GO:0006542; GO:0006542; GO:0006542; GO:0006542;GO:0005524; GO:0004356; GO:0005524; GO:0004356; GO:0005524; GO:0004356; GO:0005524; GO:0004356;	BP:glutamine biosynthetic process;BP:glutamine biosynthetic process;BP:glutamine biosynthetic process;BP:glutamine biosynthetic process;MF:ATP binding;MF:glutamate-ammonia ligase activity;MF:ATP binding;MF:glutamate-ammonia ligase activity;MF:ATP binding;MF:glutamate-ammonia ligase activity;MF:ATP binding;MF:glutamate-ammonia ligase activity;	K01915	glnA, GLUL	map00630; map00220; map00250; map00910;	Glyoxylate and dicarboxylate metabolism;Arginine biosynthesis;Alanine, aspartate and glutamate metabolism;Nitrogen metabolism;
DN557851_c3_g8	2861	-6.41627	1.66171e-35	yes	down	-2.48325	0.00461245	yes	down	-4.02352	1.216e-08	yes	down	-4.03173	1.60082e-12	yes	down	XP_005648508.1;	AAA ATPase [Coccomyxa subellipsoidea C-169];	gi|122087253|sp|Q7KN62.1|TERA_DROME;	RecName: Full=Transitional endoplasmic reticulum ATPase TER94; AltName: Full=Valosin-containing protein homolog;	PF00004.26; PF02359.15; PF05496.9; PF13191.3; PF13671.3; PF07728.11; PF07724.11; PF13245.3; PF02933.14; PF06068.10; PF09336.7; PF01443.15;	AAA;CDC48_N;RuvB_N;AAA_16;AAA_33;AAA_5;AAA_2;AAA_19;CDC48_2;TIP49;Vps4_C;Viral_helicase1;	ATPase family associated with various cellular activities;Cell division protein 48;Holliday junction DNA helicase ruvB N-terminus;AAA ATPase domain;AAA domain;AAA domain;AAA domain;Part of AAA domain;Cell division protein 48;TIP49 C-terminus;Vps4 C terminal oligomerisation domain;Viral;	COG0464;	O:Posttranslational modification, protein turnover, chaperones;	------	------	GO:0051301; GO:0051301; GO:0031514;GO:0005524; GO:0016787; GO:0005524; GO:0016887; GO:0005524; GO:0016787; GO:0005524; GO:0016787;	BP:cell division;BP:cell division;CC:motile cilium;MF:ATP binding;MF:hydrolase activity;MF:ATP binding;MF:ATPase activity;MF:ATP binding;MF:hydrolase activity;MF:ATP binding;MF:hydrolase activity;	K13525	VCP, CDC48	map04141;	Protein processing in endoplasmic reticulum;
DN560396_c0_g1	1038	-0.956979	0.199601	no	down	-1.18067	1.0425e-05	yes	down	-1.35963	4.02521e-12	yes	down	-1.76054	4.16887e-11	yes	down	XP_005648500.1;	amino acid transporter [Coccomyxa subellipsoidea C-169];	gi|75220717|sp|Q38967.1|AAP2_ARATH;	RecName: Full=Amino acid permease 2; AltName: Full=Amino acid transporter AAP2;	PF01490.15;	Aa_trans;	Transmembrane amino acid transporter protein;	------	------	------	------	GO:0016021; GO:0016021; GO:0016021;	CC:integral component of membrane;CC:integral component of membrane;CC:integral component of membrane;	------	------	------	------
DN560396_c0_g2	1270	-0.861604	0.203502	no	down	-1.12887	3.20348e-09	yes	down	-1.11934	2.57537e-15	yes	down	-1.8021	7.6186e-20	yes	down	XP_005648500.1;	amino acid transporter [Coccomyxa subellipsoidea C-169];	gi|75220731|sp|Q39134.2|AAP3_ARATH;	RecName: Full=Amino acid permease 3; AltName: Full=Amino acid transporter AAP3;	PF01490.15;	Aa_trans;	Transmembrane amino acid transporter protein;	------	------	------	------	GO:0016021; GO:0016021; GO:0016021; GO:0016021;	CC:integral component of membrane;CC:integral component of membrane;CC:integral component of membrane;CC:integral component of membrane;	------	------	------	------
DN565808_c0_g2	1652	-0.613625	0.501592	no	down	-1.28558	0.00560647	yes	down	-0.866677	0.0396056	no	down	-2.19781	4.81856e-06	yes	down	XP_005648500.1;	amino acid transporter [Coccomyxa subellipsoidea C-169];	gi|75223207|sp|O80592.1|AAP8_ARATH;	RecName: Full=Amino acid permease 8; AltName: Full=Amino acid transporter AAP8;	PF01490.15; PF03222.10;	Aa_trans;Trp_Tyr_perm;	Transmembrane amino acid transporter protein;Tryptophan/tyrosine permease family;	------	------	------	------	GO:0016021; GO:0016021; GO:0016021;	CC:integral component of membrane;CC:integral component of membrane;CC:integral component of membrane;	------	------	------	------
DN568842_c1_g1	1235	0.949264	0.000670861	no	up	1.0108	4.82547e-09	yes	up	0.991565	3.33412e-18	no	up	0.924325	1.25584e-07	no	up	XP_005648500.1;	amino acid transporter [Coccomyxa subellipsoidea C-169];	gi|75221285|sp|Q42400.1|AAP1_ARATH;	RecName: Full=Amino acid permease 1; AltName: Full=Amino acid transporter AAP1; AltName: Full=Neutral amino acid transporter II;	PF01490.15; PF03222.10;	Aa_trans;Trp_Tyr_perm;	Transmembrane amino acid transporter protein;Tryptophan/tyrosine permease family;	------	------	------	------	GO:0016021; GO:0016021;	CC:integral component of membrane;CC:integral component of membrane;	------	------	------	------
DN550056_c0_g2	2215	-1.21761	0.0695502	no	down	-0.705852	0.000729196	no	down	-1.14282	1.98051e-07	yes	down	-1.67551	5.38291e-15	yes	down	XP_005648500.1;	amino acid transporter [Coccomyxa subellipsoidea C-169];	gi|75220393|sp|P92934.1|AAP6_ARATH;	RecName: Full=Amino acid permease 6; AltName: Full=Amino acid transporter AAP6;	PF01490.15;	Aa_trans;	Transmembrane amino acid transporter protein;	COG0814;	E:Amino acid transport and metabolism;	------	------	GO:0016021;	CC:integral component of membrane;	------	------	------	------
DN569690_c6_g1	4589	3.6948	0.00113339	yes	up	-0.111862	0.83895	no	down	0.244147	0.455827	no	up	0.59674	0.0719691	no	up	XP_005648460.1;	ATP-binding cassette transporter [Coccomyxa subellipsoidea C-169];	gi|75321780|sp|Q5W274.1|PDR3_TOBAC;	RecName: Full=Pleiotropic drug resistance protein 3; AltName: Full=NtPDR3;	PF01061.21; PF00005.24; PF08370.8; PF13304.3; PF14510.3; PF13481.3; PF12698.4; PF13191.3; PF00004.26;	ABC2_membrane;ABC_tran;PDR_assoc;AAA_21;ABC_trans_N;AAA_25;ABC2_membrane_3;AAA_16;AAA;	ABC-2 type transporter;ABC transporter;Plant PDR ABC transporter associated;AAA domain, putative AbiEii toxin, Type IV TA system;ABC-transporter extracellular N-terminal;AAA domain;ABC-2 family transporter protein;AAA ATPase domain;ATPase family associated with various cellular activities;	COG0842;	V:Defense mechanisms;	------	------	GO:0016021; GO:0016021; GO:0016021; GO:0016021; GO:0016021;GO:0005524; GO:0042626; GO:0005524; GO:0016887; GO:0005524; GO:0016887; GO:0005524; GO:0016887; GO:0005524; GO:0016887;	CC:integral component of membrane;CC:integral component of membrane;CC:integral component of membrane;CC:integral component of membrane;CC:integral component of membrane;MF:ATP binding;MF:ATPase activity, coupled to transmembrane movement of substances;MF:ATP binding;MF:ATPase activity;MF:ATP binding;MF:ATPase activity;MF:ATP binding;MF:ATPase activity;MF:ATP binding;MF:ATPase activity;	------	------	------	------
DN567223_c0_g2	2641	0.753647	0.422874	no	up	1.27091	0.00494004	yes	up	-0.918753	0.250844	no	down	0.218797	0.810128	no	up	XP_005648323.1;	amino acid transporter [Coccomyxa subellipsoidea C-169];	gi|75297892|sp|Q84MA5.1|CAAT1_ARATH;	RecName: Full=Cationic amino acid transporter 1; AltName: Full=Amino acid transporter 1;	PF13520.3; PF00324.18; PF13906.3;	AA_permease_2;AA_permease;AA_permease_C;	Amino acid permease;Amino acid permease;C-terminus of AA_permease;	COG0531;	E:Amino acid transport and metabolism;	------	------	GO:0016021; GO:0016021; GO:0016021; GO:0016021; GO:0016020;GO:0022857; GO:0022857; GO:0022857; GO:0022857; GO:0022857;	CC:integral component of membrane;CC:integral component of membrane;CC:integral component of membrane;CC:integral component of membrane;CC:membrane;MF:transmembrane transporter activity;MF:transmembrane transporter activity;MF:transmembrane transporter activity;MF:transmembrane transporter activity;MF:transmembrane transporter activity;	K03294	TC.APA	------	------
DN561268_c0_g1	3186	1.48672	0.00653458	yes	up	1.32233	1.05638e-11	yes	up	0.980073	6.40182e-06	no	up	1.78448	7.16015e-07	yes	up	XP_005648319.1;	hypothetical protein COCSUDRAFT_23649 [Coccomyxa subellipsoidea C-169];	gi|75262453|sp|Q9FGS4.1|NADA_ARATH;	RecName: Full=Quinolinate synthase, chloroplastic; AltName: Full=Protein ONSET OF LEAF DEATH 5; AltName: Full=Protein SULFUR E 3; Flags: Precursor;	PF02445.13; PF02657.12;	NadA;SufE;	Quinolinate synthetase A protein;Fe-S metabolism associated domain;	COG2166; COG0379;	R:General function prediction only;H:Coenzyme transport and metabolism;	------	------	GO:0009435; GO:0009435; GO:0009435; GO:0009435;GO:0051539; GO:0008987; GO:0051539; GO:0008987; GO:0051539; GO:0008987; GO:0051539; GO:0008987;	BP:NAD biosynthetic process;BP:NAD biosynthetic process;BP:NAD biosynthetic process;BP:NAD biosynthetic process;MF:4 iron, 4 sulfur cluster binding;MF:quinolinate synthetase A activity;MF:4 iron, 4 sulfur cluster binding;MF:quinolinate synthetase A activity;MF:4 iron, 4 sulfur cluster binding;MF:quinolinate synthetase A activity;MF:4 iron, 4 sulfur cluster binding;MF:quinolinate synthetase A acti…	K03517	nadA	map00760;	Nicotinate and nicotinamide metabolism;
DN557034_c5_g1	1892	-1.17569	0.0975938	no	down	-0.136701	0.842721	no	down	1.06289	9.58112e-05	yes	up	0.727578	0.0651122	no	up	XP_005648319.1;	hypothetical protein COCSUDRAFT_23649 [Coccomyxa subellipsoidea C-169];	gi|75173074|sp|Q9FXE3.1|SUFE2_ARATH;	RecName: Full=SufE-like protein 2, chloroplastic; AltName: Full=Protein SULFUR E 2;	PF02657.12;	SufE;	Fe-S metabolism associated domain;	COG2166;	R:General function prediction only;	------	------	GO:0009435; GO:0009435; GO:0009435; GO:0009435;GO:0051539; GO:0008987; GO:0051539; GO:0008987; GO:0051539; GO:0008987; GO:0051539; GO:0008987;	BP:NAD biosynthetic process;BP:NAD biosynthetic process;BP:NAD biosynthetic process;BP:NAD biosynthetic process;MF:4 iron, 4 sulfur cluster binding;MF:quinolinate synthetase A activity;MF:4 iron, 4 sulfur cluster binding;MF:quinolinate synthetase A activity;MF:4 iron, 4 sulfur cluster binding;MF:quinolinate synthetase A activity;MF:4 iron, 4 sulfur cluster binding;MF:quinolinate synthetase A acti…	K03517	nadA	map00760;	Nicotinate and nicotinamide metabolism;
DN564082_c0_g1	644	2.76708	0.0103863	yes	up	0.441441	0.514218	no	up	-0.606943	0.402947	no	down	-0.580084	0.533128	no	down	XP_005648308.1;	EF-hand [Coccomyxa subellipsoidea C-169];	gi|75335243|sp|Q9LNE7.1|CML7_ARATH;	RecName: Full=Calmodulin-like protein 7;	PF00036.29; PF13405.3; PF13202.3; PF13499.3; PF13833.3; PF10591.6; PF14658.3;	EF-hand_1;EF-hand_6;EF-hand_5;EF-hand_7;EF-hand_8;SPARC_Ca_bdg;EF-hand_9;	EF hand;EF-hand domain;EF hand;EF-hand domain pair;EF-hand domain pair;Secreted protein acidic and rich in cysteine Ca binding region;EF-hand domain;	------	------	------	------	GO:0005509; GO:0005509; GO:0005509; GO:0005509; GO:0004689; GO:0005509;	MF:calcium ion binding;MF:calcium ion binding;MF:calcium ion binding;MF:calcium ion binding;MF:phosphorylase kinase activity;MF:calcium ion binding;	K13448	CML	map04626;	Plant-pathogen interaction;
DN547511_c0_g1	2688	3.81277	0.00169505	yes	up	-1.12438	4.07239e-05	yes	down	0.000884355	0.998428	no	up	0.770698	0.0320248	no	up	XP_005648231.1;	CYP97C3 [Coccomyxa subellipsoidea C-169];	gi|75293245|sp|Q6WNQ8.1|C81E8_MEDTR;	RecName: Full=Cytochrome P450 81E8 [Medicago truncatula];	PF00067.19;	p450;	Cytochrome P450;	------	------	------	------	GO:0016021;GO:0020037; GO:0005506; GO:0004497; GO:0016705; GO:0020037; GO:0005506; GO:0016705; GO:0020037; GO:0005506; GO:0004497; GO:0016705; GO:0020037; GO:0005506; GO:0004497; GO:0016705;	CC:integral component of membrane;MF:heme binding;MF:iron ion binding;MF:monooxygenase activity;MF:oxidoreductase activity, acting on paired donors, with incorporation or reduction of molecular oxygen;MF:heme binding;MF:iron ion binding;MF:oxidoreductase activity, acting on paired donors, with incorporation or reduction of molecular oxygen;MF:heme binding;MF:iron ion binding;MF:monooxygenase acti…	------	------	------	------
DN568937_c0_g1	2540	1.8944	0.022915	yes	up	-0.627839	0.0123126	no	down	-0.946861	1.32241e-18	no	down	-2.09591	1.50017e-13	yes	down	XP_005648033.1;	putative phosphoenolpyruvate carboxylase [Coccomyxa subellipsoidea C-169];	gi|73917652|sp|Q8GVE8.1|CAPP4_ARATH;	RecName: Full=Phosphoenolpyruvate carboxylase 4; Short=AtPPC4; Short=PEPC 4; Short=PEPCase 4;	PF00311.14; PF14010.3;	PEPcase;PEPcase_2;	Phosphoenolpyruvate carboxylase;Phosphoenolpyruvate carboxylase;	COG2352;	C:Energy production and conversion;	------	------	GO:0015977; GO:0006099; GO:0015977; GO:0006099; GO:0015977; GO:0006099; GO:0015977; GO:0006099; GO:0015977; GO:0006099; GO:0005737;GO:0008964; GO:0008964; GO:0008964; GO:0008964; GO:0008964;	BP:carbon fixation;BP:tricarboxylic acid cycle;BP:carbon fixation;BP:tricarboxylic acid cycle;BP:carbon fixation;BP:tricarboxylic acid cycle;BP:carbon fixation;BP:tricarboxylic acid cycle;BP:carbon fixation;BP:tricarboxylic acid cycle;CC:cytoplasm;MF:phosphoenolpyruvate carboxylase activity;MF:phosphoenolpyruvate carboxylase activity;MF:phosphoenolpyruvate carboxylase activity;MF:phosphoenolpyruv…	K01595	ppc	map00710; map00620;	Carbon fixation in photosynthetic organisms;Pyruvate metabolism;
DN543604_c5_g1	898	5.05778	0.00692934	yes	up	0.838222	1	no	up	0	1	no	no change	0	1	no	no change	XP_005648030.1;	glyceraldehyde-3-phosphate dehydrogenase [Coccomyxa subellipsoidea C-169];	gi|120653|sp|P17330.1|G3P3_CAEEL;	RecName: Full=Glyceraldehyde-3-phosphate dehydrogenase 3; Short=GAPDH-3;	PF02800.17;	Gp_dh_C;	Glyceraldehyde 3-phosphate dehydrogenase, C-terminal domain;	------	------	------	------	GO:0006006; GO:0006006; GO:0006006; GO:0006006; GO:0006006;GO:0051287; GO:0050661; GO:0016620; GO:0051287; GO:0050661; GO:0016620; GO:0051287; GO:0050661; GO:0016620; GO:0051287; GO:0050661; GO:0016620; GO:0051287; GO:0050661; GO:0016620;	BP:glucose metabolic process;BP:glucose metabolic process;BP:glucose metabolic process;BP:glucose metabolic process;BP:glucose metabolic process;MF:NAD binding;MF:NADP binding;MF:oxidoreductase activity, acting on the aldehyde or oxo group of donors, NAD or NADP as acceptor;MF:NAD binding;MF:NADP binding;MF:oxidoreductase activity, acting on the aldehyde or oxo group of donors, NAD or NADP as acc…	K00134;K10705	GAPDH, gapA;GAPDHS	map00010; map00710;	Glycolysis / Gluconeogenesis;Carbon fixation in photosynthetic organisms;
DN551480_c1_g1	2204	-5.2709	0.000499841	yes	down	-7.14258	1.61895e-48	yes	down	-5.96416	4.59534e-21	yes	down	-5.14359	1.35674e-32	yes	down	XP_005647901.1;	hypothetical protein COCSUDRAFT_65878 [Coccomyxa subellipsoidea C-169];	gi|238064958|sp|A1ZAI5.1|FACR1_DROME;	RecName: Full=Putative fatty acyl-CoA reductase CG5065;	PF07993.9; PF03015.16; PF02719.12; PF01370.18; PF01073.16;	NAD_binding_4;Sterile;Polysacc_synt_2;Epimerase;3Beta_HSD;	Male sterility protein;Male sterility protein;Polysaccharide biosynthesis protein;NAD dependent epimerase/dehydratase family;3-beta hydroxysteroid dehydrogenase/isomerase family;	------	------	------	------	GO:0006629; GO:0006629; GO:0006629; GO:0006629; GO:0006629;GO:0080019; GO:0080019; GO:0080019; GO:0080019; GO:0080019;	BP:lipid metabolic process;BP:lipid metabolic process;BP:lipid metabolic process;BP:lipid metabolic process;BP:lipid metabolic process;MF:fatty-acyl-CoA reductas;MF:fatty-acyl-CoA reductas;MF:fatty-acyl-CoA reductas;MF:fatty-acyl-CoA reductas;MF:fatty-acyl-CoA reductas;	K13356	FAR	map04146; map00073;	Peroxisome;Cutin, suberine and wax biosynthesis;
DN515993_c0_g2	879	-6.96241	5.3971e-61	yes	down	-7.88479	4.30341e-83	yes	down	-2.73588	0.000353983	yes	down	-4.62301	9.26145e-18	yes	down	XP_005647727.1;	hypothetical protein COCSUDRAFT_9785, partial [Coccomyxa subellipsoidea C-169];	gi|49065657|sp|P62072.1|TIM10_HUMAN;	RecName: Full=Mitochondrial import inner membrane translocase subunit Tim10 >gi|49065658|sp|P62073.1|TIM10_MOUSE RecName: Full=Mitochondrial import inner membrane translocase subunit Tim10 >gi|59800392|sp|P62074.1|TIM10_RAT RecName: Full=Mitochondrial import inner membrane translocase subunit Tim10;	PF02953.12; PF15932.2;	zf-Tim10_DDP;DUF4748;	Tim10/DDP family zinc finger;Domain of unknown function;	------	------	NOG84979;	O:Posttranslational modification, protein turnover, chaperones;	GO:0045039; GO:0045039; GO:0045039; GO:0045039; GO:0042721; GO:0042721; GO:0042721; GO:0042721; GO:0005758;GO:0046872; GO:0046872; GO:0046872; GO:0046872;	BP:protein import into mitochondrial inner membrane;BP:protein import into mitochondrial inner membrane;BP:protein import into mitochondrial inner membrane;BP:protein import into mitochondrial inner membrane;CC:mitochondrial inner membrane protein insertion complex;CC:mitochondrial inner membrane protein insertion complex;CC:mitochondrial inner membrane protein insertion complex;CC:mitochondrial …	K17778	TIM10	------	------
DN542799_c0_g2	6375	-7.16086	1.59244e-68	yes	down	-2.62046	0.00257567	yes	down	-4.66929	7.928e-14	yes	down	-3.90283	5.91123e-13	yes	down	XP_005647684.1;	hypothetical protein COCSUDRAFT_47508 [Coccomyxa subellipsoidea C-169];	gi|1345958|sp|P12276.5|FAS_CHICK;	RecName: Full=Fatty acid synthase; Includes: RecName: Full=[Acyl-carrier-protein] S-acetyltransferase; Includes: RecName: Full=[Acyl-carrier-protein] S-malonyltransferase; Includes: RecName: Full=3-oxoacyl-[acyl-carrier-protein] synthase; Includes: RecName: Full=3-oxoacyl-[acyl-carrier-protein] reductase; Includes: RecName: Full=3-hydroxyacyl-[acyl-carrier-protein] dehydratase; Includes: RecName:…	PF00109.23; PF16197.2; PF08659.7; PF02801.19; PF00698.18; PF14765.3; PF13602.3; PF00550.22; PF00106.22;	ketoacyl-synt;KAsynt_C_assoc;KR;Ketoacyl-synt_C;Acyl_transf_1;PS-DH;ADH_zinc_N_2;PP-binding;adh_short;	Beta-ketoacyl synthase, N-terminal domain;Ketoacyl-synthetase C-terminal extension;KR domain;Beta-ketoacyl synthase, C-terminal domain;Acyl transferase domain;Polyketide synthase dehydratase;Zinc-binding dehydrogenase;Phosphopantetheine attachment site;short chain dehydrogenase;	------	------	------	------	GO:0016021; GO:0016021; GO:0016021; GO:0016021;GO:0016491; GO:0016740; GO:0016491; GO:0016740; GO:0016491; GO:0016740; GO:0016491; GO:0031177; GO:0016740; GO:0020037; GO:0005506; GO:0016705; GO:0016740;	CC:integral component of membrane;CC:integral component of membrane;CC:integral component of membrane;CC:integral component of membrane;MF:oxidoreductase activity;MF:transferase activity;MF:oxidoreductase activity;MF:transferase activity;MF:oxidoreductase activity;MF:transferase activity;MF:oxidoreductase activity;MF:phosphopantetheine binding;MF:transferase activity;MF:heme binding;MF:iron ion b…	K00665	FASN	map00061;	Fatty acid biosynthesis;
DN543072_c0_g1	6431	-7.18928	1.48981e-140	yes	down	-2.34478	0.00798115	yes	down	-4.90758	6.18001e-16	yes	down	-3.85113	2.41729e-11	yes	down	XP_005647684.1;	hypothetical protein COCSUDRAFT_47508 [Coccomyxa subellipsoidea C-169];	gi|1345958|sp|P12276.5|FAS_CHICK;	RecName: Full=Fatty acid synthase; Includes: RecName: Full=[Acyl-carrier-protein] S-acetyltransferase; Includes: RecName: Full=[Acyl-carrier-protein] S-malonyltransferase; Includes: RecName: Full=3-oxoacyl-[acyl-carrier-protein] synthase; Includes: RecName: Full=3-oxoacyl-[acyl-carrier-protein] reductase; Includes: RecName: Full=3-hydroxyacyl-[acyl-carrier-protein] dehydratase; Includes: RecName:…	PF00698.18; PF00109.23; PF16197.2; PF02801.19; PF08659.7; PF13602.3; PF14765.3; PF00107.23;	Acyl_transf_1;ketoacyl-synt;KAsynt_C_assoc;Ketoacyl-synt_C;KR;ADH_zinc_N_2;PS-DH;ADH_zinc_N;	Acyl transferase domain;Beta-ketoacyl synthase, N-terminal domain;Ketoacyl-synthetase C-terminal extension;Beta-ketoacyl synthase, C-terminal domain;KR domain;Zinc-binding dehydrogenase;Polyketide synthase dehydratase;Zinc-binding dehydrogenase;	------	------	------	------	GO:0016021; GO:0016021; GO:0016021; GO:0016021;GO:0016491; GO:0016740; GO:0016491; GO:0016740; GO:0016491; GO:0031177; GO:0016740; GO:0016491; GO:0016740; GO:0016491; GO:0016740;	CC:integral component of membrane;CC:integral component of membrane;CC:integral component of membrane;CC:integral component of membrane;MF:oxidoreductase activity;MF:transferase activity;MF:oxidoreductase activity;MF:transferase activity;MF:oxidoreductase activity;MF:phosphopantetheine binding;MF:transferase activity;MF:oxidoreductase activity;MF:transferase activity;MF:oxidoreductase activity;MF…	K00665	FASN	map00061;	Fatty acid biosynthesis;
DN559700_c0_g1	516	-6.63143	2.74588e-33	yes	down	-6.63109	2.83865e-43	yes	down	-5.91446	6.48263e-54	yes	down	-3.77504	1.15532e-08	yes	down	XP_005647469.1;	RNA-binding domain-containing protein [Coccomyxa subellipsoidea C-169];	gi|296439294|sp|Q9P2K5.3|MYEF2_HUMAN;	RecName: Full=Myelin expression factor 2; Short=MEF-2; Short=MyEF-2; AltName: Full=MST156;	PF00076.19;	RRM_1;	RNA recognition motif.;	------	------	------	------	GO:0003723;	MF:RNA binding;	------	------	------	------
DN543186_c3_g1	1584	-0.314543	0.6063	no	down	-1.33114	1.8698e-09	yes	down	-1.19646	5.94111e-18	yes	down	-0.735745	0.000884404	no	down	XP_005647426.1;	protein disulfide isomerase [Coccomyxa subellipsoidea C-169];	gi|11133775|sp|Q43116.1|PDI_RICCO;	RecName: Full=Protein disulfide-isomerase; Short=PDI; Flags: Precursor;	PF00085.17; PF13848.3; PF04756.10; PF13098.3; PF00578.18; PF13899.3; PF07912.10;	Thioredoxin;Thioredoxin_6;OST3_OST6;Thioredoxin_2;AhpC-TSA;Thioredoxin_7;ERp29_N;	Thioredoxin;Thioredoxin-like domain;OST3 / OST6 family, transporter family;Thioredoxin-like domain;AhpC/TSA family;Thioredoxin-like;ERp29, N-terminal domain;	COG0526;	O:Posttranslational modification, protein turnover, chaperones;	------	------	GO:0045454; GO:0045454; GO:0045454; GO:0005783; GO:0005783; GO:0005783;GO:0003756; GO:0003756; GO:0016853;	BP:cell redox homeostasis;BP:cell redox homeostasis;BP:cell redox homeostasis;CC:endoplasmic reticulum;CC:endoplasmic reticulum;CC:endoplasmic reticulum;MF:protein disulfide isomerase activity;MF:protein disulfide isomerase activity;MF:isomerase activity;	K09580	PDIA1, P4HB	map04141;	Protein processing in endoplasmic reticulum;
DN569873_c3_g1	3408	6.01801	0.000176106	yes	up	1.2505	1	no	up	0.0371458	1	no	up	1.03013	1	no	up	XP_005647408.1;	elongation factor EF-3 [Coccomyxa subellipsoidea C-169];	gi|15213983|sp|O94489.1|EF3_SCHPO;	RecName: Full=Elongation factor 3; Short=EF-3;	PF00005.24; PF13304.3; PF02463.16; PF13476.3; PF00385.21; PF12348.5;	ABC_tran;AAA_21;SMC_N;AAA_23;Chromo;CLASP_N;	ABC transporter;AAA domain, putative AbiEii toxin, Type IV TA system;RecF/RecN/SMC N terminal domain;AAA domain;Chromo;CLASP N terminal;	------	------	------	------	GO:0005524; GO:0016887; GO:0003746; GO:0005524; GO:0016887; GO:0005524; GO:0016887; GO:0005524; GO:0016887;	MF:ATP binding;MF:ATPase activity;MF:translation elongation factor activity;MF:ATP binding;MF:ATPase activity;MF:ATP binding;MF:ATPase activity;MF:ATP binding;MF:ATPase activity;	K03235	EF3, TEF3	------	------
DN563161_c1_g1	3899	-2.69923	0.0341031	yes	down	-1.97851	1.716e-35	yes	down	-1.02014	2.86048e-09	yes	down	-1.09609	2.15869e-07	yes	down	XP_005647325.1;	hypothetical protein COCSUDRAFT_47692 [Coccomyxa subellipsoidea C-169];	gi|218546754|sp|P0C899.1|PP271_ARATH;	RecName: Full=Putative pentatricopeptide repeat-containing protein At3g49142;	PF01535.17; PF13041.3; PF14432.3; PF12854.4; PF13812.3;	PPR;PPR_2;DYW_deaminase;PPR_1;PPR_3;	PPR repeat;PPR repeat family;DYW family of nucleic acid deaminases;PPR repeat;Pentatricopeptide repeat domain;	------	------	NOG16738;	S:Function unknown;	GO:0009451;GO:0005634; GO:0043231; GO:0004519; GO:0003723;	BP:RNA modification;CC:nucleus;CC:intracellular membrane-bounded organelle;MF:endonuclease activity;MF:RNA binding;	------	------	------	------
DN558362_c3_g1	1123	0.544741	0.648467	no	up	2.05027	3.64469e-05	yes	up	3.50592	2.37928e-25	yes	up	3.42491	3.65793e-15	yes	up	XP_005647310.1;	26S proteasome regulatory subunit [Coccomyxa subellipsoidea C-169];	gi|75265911|sp|Q9SIV2.2|PSD2A_ARATH;	RecName: Full=26S proteasome non-ATPase regulatory subunit 2 homolog A; AltName: Full=26S proteasome regulatory subunit RPN1a; Short=AtRPN1a; AltName: Full=26S proteasome regulatory subunit S2 homolog A;	------	------	------	------	------	------	------	GO:0030163; GO:0042176; GO:0030163; GO:0042176; GO:0030163; GO:0042176; GO:0030163; GO:0042176; GO:0008540; GO:0008540; GO:0008540; GO:0008540;GO:0030234; GO:0030234; GO:0030234; GO:0030234;	BP:protein catabolic process;BP:regulation of protein catabolic process;BP:protein catabolic process;BP:regulation of protein catabolic process;BP:protein catabolic process;BP:regulation of protein catabolic process;BP:protein catabolic process;BP:regulation of protein catabolic process;CC:proteasome regulatory particle, base subcomplex;CC:proteasome regulatory particle, base subcomplex;CC:protea…	K03028	PSMD2, RPN1	map03050;	Proteasome;
DN566217_c1_g7	865	-7.65625	4.54231e-93	yes	down	-3.81975	1.98826e-06	yes	down	-5.55487	1.39154e-23	yes	down	-3.63627	1.74677e-11	yes	down	XP_005647287.1;	60S ribosomal protein L37a [Coccomyxa subellipsoidea C-169];	gi|51701865|sp|Q9VMU4.3|RL37A_DROME;	RecName: Full=60S ribosomal protein L37a;	PF01780.16;	Ribosomal_L37ae;	Ribosomal L37ae protein family;	COG1997;	J:Translation, ribosomal structure and biogenesis;	------	------	GO:0006412; GO:0006412; GO:0006412; GO:0006412; GO:0005840; GO:0005840; GO:0005840; GO:0005840;GO:0003735; GO:0003735; GO:0003735; GO:0003735;	BP:translation;BP:translation;BP:translation;BP:translation;CC:ribosome;CC:ribosome;CC:ribosome;CC:ribosome;MF:structural constituent of ribosome;MF:structural constituent of ribosome;MF:structural constituent of ribosome;MF:structural constituent of ribosome;	K02921	RP-L37Ae, RPL37A	map03010;	Ribosome;
DN527234_c0_g1	689	1.67896	0.244139	no	up	1.97401	0.00596669	yes	up	2.00079	0.000804005	yes	up	1.63705	0.0446223	yes	up	XP_005647286.1;	hypothetical protein COCSUDRAFT_47676 [Coccomyxa subellipsoidea C-169];	gi|395406802|sp|B6EUA9.1|PR40A_ARATH;	RecName: Full=Pre-mRNA-processing protein 40A; AltName: Full=Mediator of RNA polymerase II transcription subunit 35a;	------	------	------	------	------	------	------	------	------	K12821	PRPF40, PRP40	map03040;	Spliceosome;
DN565884_c0_g1	1264	0.972485	0.24441	no	up	0.393395	0.464128	no	up	1.05422	0.00498084	yes	up	0.897128	0.0912231	no	up	XP_005647035.1;	Homeodomain-like protein, partial [Coccomyxa subellipsoidea C-169];	gi|75336831|sp|Q9S7G7.1|MB3R1_ARATH;	RecName: Full=Myb-related protein 3R-1; AltName: Full=Plant c-MYB-like protein 1; Short=Protein PC-MYB1;	PF00249.28; PF13921.3;	Myb_DNA-binding;Myb_DNA-bind_6;	Myb-like DNA-binding domain;Myb-like DNA-binding domain;	------	------	------	------	GO:0003677; GO:0003677; GO:0003677; GO:0003677;	MF:DNA binding;MF:DNA binding;MF:DNA binding;MF:DNA binding;	K09422;K09420	MYB;MYBP	------	------
DN172941_c0_g1	556	-8.11313	9.81415e-44	yes	down	-7.37088	1.61473e-64	yes	down	-7.12209	4.24672e-76	yes	down	-4.51427	4.31181e-21	yes	down	XP_005646946.1;	small nuclear ribo protein F [Coccomyxa subellipsoidea C-169];	gi|29337191|sp|Q24297.2|RUXF_DROME;	RecName: Full=Small nuclear ribonucleoprotein F; Short=snRNP-F; AltName: Full=Membrane-associated protein Deb-B; AltName: Full=Sm protein F; Short=Sm-F; Short=SmF;	PF01423.19; PF14438.3;	LSM;SM-ATX;	LSM domain;Ataxin 2 SM domain;	------	------	NOG66928;	K:Transcription;	GO:0000387; GO:0000387; GO:0000387; GO:0000387; GO:0000387; GO:0005732; GO:0005681; GO:0005732; GO:0005681; GO:0005732; GO:0005681; GO:0005732; GO:0005681; GO:0005732; GO:0005681;GO:0003723; GO:0003723; GO:0003723; GO:0003723;	BP:spliceosomal snRNP assembly;BP:spliceosomal snRNP assembly;BP:spliceosomal snRNP assembly;BP:spliceosomal snRNP assembly;BP:spliceosomal snRNP assembly;CC:small nucleolar ribonucleoprotein complex;CC:spliceosomal complex;CC:small nucleolar ribonucleoprotein complex;CC:spliceosomal complex;CC:small nucleolar ribonucleoprotein complex;CC:spliceosomal complex;CC:small nucleolar ribonucleoprotein …	K11098	SNRPF, SMF	map03040;	Spliceosome;
DN556333_c3_g1	1686	4.99318	0.00010963	yes	up	1.55847	0.0659813	no	up	0.836351	0.338907	no	up	1.01843	0.330737	no	up	XP_005646922.1;	putative esterase [Coccomyxa subellipsoidea C-169];	gi|75127073|sp|Q6NMR9.1|GDL84_ARATH;	RecName: Full=GDSL esterase/lipase At5g45920;	PF13472.3; PF00657.19;	Lipase_GDSL_2;Lipase_GDSL;	GDSL-like Lipase/Acylhydrolase family;GDSL-like Lipase/Acylhydrolase;	------	------	------	------	------	------	------	------	------	------
DN557483_c0_g1	1289	-1.53666	0.382484	no	down	-0.741271	0.0205727	no	down	-0.396203	0.28667	no	down	-1.0242	0.000878974	yes	down	XP_005646857.1;	general substrate transporter [Coccomyxa subellipsoidea C-169];	gi|85701281|sp|Q94AZ2.2|STP13_ARATH;	RecName: Full=Sugar transport protein 13; AltName: Full=Hexose transporter 13; AltName: Full=Multicopy suppressor of snf4 deficiency protein 1;	------	------	------	------	------	------	------	GO:0016021; GO:0016021; GO:0016021; GO:0016021;GO:0022857; GO:0022857; GO:0022857; GO:0022857;	CC:integral component of membrane;CC:integral component of membrane;CC:integral component of membrane;CC:integral component of membrane;MF:transmembrane transporter activity;MF:transmembrane transporter activity;MF:transmembrane transporter activity;MF:transmembrane transporter activity;	------	------	------	------
DN562714_c1_g1	755	1.83948	0.0551874	no	up	-0.190404	0.648034	no	down	0.721118	0.00315005	no	up	1.68758	3.41067e-09	yes	up	XP_005646737.1;	cinnamyl-alcohol dehydrogenase-like protein [Coccomyxa subellipsoidea C-169];	gi|27151470|sp|Q9SEV0.2|BAN_ARATH;	RecName: Full=Anthocyanidin reductase; Short=AtANR; AltName: Full=Anthocyanin spotted testa; Short=ast; AltName: Full=Protein BANYULS;	PF01370.18; PF01073.16; PF07993.9; PF13460.3;	Epimerase;3Beta_HSD;NAD_binding_4;NAD_binding_10;	NAD dependent epimerase/dehydratase family;3-beta hydroxysteroid dehydrogenase/isomerase family;Male sterility protein;NA;	------	------	------	------	GO:0003824; GO:0050662; GO:0003824; GO:0050662; GO:0003824; GO:0050662; GO:0003824; GO:0050662;	MF:catalytic activity;MF:coenzyme binding;MF:catalytic activity;MF:coenzyme binding;MF:catalytic activity;MF:coenzyme binding;MF:catalytic activity;MF:coenzyme binding;	K21102;K08695	ANR	map00941;	Flavonoid biosynthesis;
DN565238_c0_g1	2160	-1.6972	2.80352e-12	yes	down	-2.33437	2.10344e-32	yes	down	-1.72959	1.80885e-31	yes	down	-2.00817	1.45819e-15	yes	down	XP_005646729.1;	AP2-domain-containing protein [Coccomyxa subellipsoidea C-169];	gi|75262264|sp|Q9CA27.1|EF118_ARATH;	RecName: Full=Ethylene-responsive transcription factor ERF118;	PF00847.17;	AP2;	AP2 domain;	------	------	------	------	GO:0006351; GO:0006351; GO:0006351; GO:0006351; GO:0005634; GO:0005634; GO:0005634; GO:0005634;GO:0003677; GO:0003700; GO:0003677; GO:0003700; GO:0003677; GO:0003700; GO:0003677; GO:0003700;	BP:transcription, DNA-templated;BP:transcription, DNA-templated;BP:transcription, DNA-templated;BP:transcription, DNA-templated;CC:nucleus;CC:nucleus;CC:nucleus;CC:nucleus;MF:DNA binding;MF:transcription factor activity, sequence-specific DNA binding;MF:DNA binding;MF:transcription factor activity, sequence-specific DNA binding;MF:DNA binding;MF:transcription factor activity, sequence-specific DN…	------	------	------	------
DN554464_c0_g1	1423	1.32526	0.0350881	yes	up	1.89946	5.65282e-09	yes	up	0.1257	0.806426	no	up	-1.22738	0.0220137	yes	down	XP_005646729.1;	AP2-domain-containing protein [Coccomyxa subellipsoidea C-169];	gi|48428609|sp|Q39127.1|TINY_ARATH;	RecName: Full=Ethylene-responsive transcription factor TINY;	PF00847.17;	AP2;	AP2 domain;	------	------	------	------	GO:0006351; GO:0006351; GO:0006351; GO:0006351; GO:0006351; GO:0005634; GO:0005634; GO:0005634; GO:0005634; GO:0005634;GO:0003677; GO:0003700; GO:0003677; GO:0003700; GO:0003677; GO:0003700; GO:0003677; GO:0003700; GO:0003677; GO:0003700;	BP:transcription, DNA-templated;BP:transcription, DNA-templated;BP:transcription, DNA-templated;BP:transcription, DNA-templated;BP:transcription, DNA-templated;CC:nucleus;CC:nucleus;CC:nucleus;CC:nucleus;CC:nucleus;MF:DNA binding;MF:transcription factor activity, sequence-specific DNA binding;MF:DNA binding;MF:transcription factor activity, sequence-specific DNA binding;MF:DNA binding;MF:transcri…	K09286	EREBP	------	------
DN554464_c0_g2	688	2.22323	0.000578615	yes	up	1.47344	0.00131002	yes	up	-0.0105243	0.988897	no	down	-1.18978	0.0537381	no	down	XP_005646729.1;	AP2-domain-containing protein [Coccomyxa subellipsoidea C-169];	gi|75264381|sp|Q9LYD3.1|DREB3_ARATH;	RecName: Full=Dehydration-responsive element-binding protein 3; AltName: Full=Protein TINY 2;	PF00847.17;	AP2;	AP2 domain;	------	------	------	------	GO:0006351; GO:0006351; GO:0006351; GO:0006351; GO:0006351; GO:0005634; GO:0005634; GO:0005634; GO:0005634; GO:0005634;GO:0003677; GO:0003700; GO:0003677; GO:0003700; GO:0003677; GO:0003700; GO:0003677; GO:0003700; GO:0003677; GO:0003700;	BP:transcription, DNA-templated;BP:transcription, DNA-templated;BP:transcription, DNA-templated;BP:transcription, DNA-templated;BP:transcription, DNA-templated;CC:nucleus;CC:nucleus;CC:nucleus;CC:nucleus;CC:nucleus;MF:DNA binding;MF:transcription factor activity, sequence-specific DNA binding;MF:DNA binding;MF:transcription factor activity, sequence-specific DNA binding;MF:DNA binding;MF:transcri…	K09286	EREBP	------	------
DN547613_c0_g1	1138	1.7286	0.0102817	yes	up	0.375189	0.674782	no	up	0.356104	0.596601	no	up	-0.322153	0.746256	no	down	XP_005646729.1;	AP2-domain-containing protein [Coccomyxa subellipsoidea C-169];	gi|75264381|sp|Q9LYD3.1|DREB3_ARATH;	RecName: Full=Dehydration-responsive element-binding protein 3; AltName: Full=Protein TINY 2;	PF00847.17;	AP2;	AP2 domain;	------	------	------	------	GO:0006351; GO:0006351; GO:0006351; GO:0006351; GO:0006351; GO:0005634; GO:0005634; GO:0005634; GO:0005634; GO:0005634;GO:0003677; GO:0003700; GO:0003677; GO:0003700; GO:0003677; GO:0003700; GO:0003677; GO:0003700; GO:0003677; GO:0003700;	BP:transcription, DNA-templated;BP:transcription, DNA-templated;BP:transcription, DNA-templated;BP:transcription, DNA-templated;BP:transcription, DNA-templated;CC:nucleus;CC:nucleus;CC:nucleus;CC:nucleus;CC:nucleus;MF:DNA binding;MF:transcription factor activity, sequence-specific DNA binding;MF:DNA binding;MF:transcription factor activity, sequence-specific DNA binding;MF:DNA binding;MF:transcri…	K09286	EREBP	------	------
DN564413_c1_g1	3692	3.36339	0.00221923	yes	up	1.20606	0.157727	no	up	0.15632	0.89426	no	up	0.266903	0.855052	no	up	XP_005646729.1;	AP2-domain-containing protein [Coccomyxa subellipsoidea C-169];	gi|75262285|sp|Q9CAN9.1|ERF26_ARATH;	RecName: Full=Ethylene-responsive transcription factor ERF026;	PF00847.17;	AP2;	AP2 domain;	------	------	------	------	GO:0006351; GO:0006351; GO:0006351; GO:0006351; GO:0006351; GO:0005634; GO:0005634; GO:0005634; GO:0005634; GO:0005634;GO:0003677; GO:0003700; GO:0003677; GO:0003700; GO:0003677; GO:0003700; GO:0003677; GO:0003700; GO:0003677; GO:0003700;	BP:transcription, DNA-templated;BP:transcription, DNA-templated;BP:transcription, DNA-templated;BP:transcription, DNA-templated;BP:transcription, DNA-templated;CC:nucleus;CC:nucleus;CC:nucleus;CC:nucleus;CC:nucleus;MF:DNA binding;MF:transcription factor activity, sequence-specific DNA binding;MF:DNA binding;MF:transcription factor activity, sequence-specific DNA binding;MF:DNA binding;MF:transcri…	------	------	------	------
DN546459_c1_g1	1150	0.55979	0.612059	no	up	-0.519766	0.493741	no	down	-0.989306	0.0460033	no	down	-1.61411	0.0142794	yes	down	XP_005646729.1;	AP2-domain-containing protein [Coccomyxa subellipsoidea C-169];	gi|48428609|sp|Q39127.1|TINY_ARATH;	RecName: Full=Ethylene-responsive transcription factor TINY;	PF00847.17;	AP2;	AP2 domain;	------	------	------	------	GO:0006351; GO:0006351; GO:0006351; GO:0006351; GO:0006351; GO:0005634; GO:0005634; GO:0005634; GO:0005634; GO:0005634;GO:0003677; GO:0003700; GO:0003677; GO:0003700; GO:0003677; GO:0003700; GO:0003677; GO:0003700; GO:0003677; GO:0003700;	BP:transcription, DNA-templated;BP:transcription, DNA-templated;BP:transcription, DNA-templated;BP:transcription, DNA-templated;BP:transcription, DNA-templated;CC:nucleus;CC:nucleus;CC:nucleus;CC:nucleus;CC:nucleus;MF:DNA binding;MF:transcription factor activity, sequence-specific DNA binding;MF:DNA binding;MF:transcription factor activity, sequence-specific DNA binding;MF:DNA binding;MF:transcri…	K09286	EREBP	------	------
DN553466_c2_g2	1301	1.02361	0.170341	no	up	0.35867	0.514695	no	up	-0.212657	0.651626	no	down	-1.71894	0.000455918	yes	down	XP_005646729.1;	AP2-domain-containing protein [Coccomyxa subellipsoidea C-169];	gi|75264381|sp|Q9LYD3.1|DREB3_ARATH;	RecName: Full=Dehydration-responsive element-binding protein 3; AltName: Full=Protein TINY 2;	PF00847.17;	AP2;	AP2 domain;	------	------	------	------	GO:0006351; GO:0006351; GO:0006351; GO:0006351; GO:0005634; GO:0005634; GO:0005634; GO:0005634;GO:0003677; GO:0003700; GO:0003677; GO:0003700; GO:0003677; GO:0003700; GO:0003677; GO:0003700;	BP:transcription, DNA-templated;BP:transcription, DNA-templated;BP:transcription, DNA-templated;BP:transcription, DNA-templated;CC:nucleus;CC:nucleus;CC:nucleus;CC:nucleus;MF:DNA binding;MF:transcription factor activity, sequence-specific DNA binding;MF:DNA binding;MF:transcription factor activity, sequence-specific DNA binding;MF:DNA binding;MF:transcription factor activity, sequence-specific DN…	K09286	EREBP	------	------
DN554464_c0_g3	1106	1.2394	0.0621135	no	up	0.40524	0.6531	no	up	-0.929565	0.0790119	no	down	-1.52277	0.013341	yes	down	XP_005646729.1;	AP2-domain-containing protein [Coccomyxa subellipsoidea C-169];	gi|148839467|sp|Q8LBQ7.2|ERF34_ARATH;	RecName: Full=Ethylene-responsive transcription factor ERF034;	PF00847.17;	AP2;	AP2 domain;	------	------	------	------	GO:0006351; GO:0006351; GO:0006351; GO:0006351; GO:0005634; GO:0005634; GO:0005634; GO:0005634;GO:0003677; GO:0003700; GO:0003677; GO:0003700; GO:0003677; GO:0003700; GO:0003677; GO:0003700;	BP:transcription, DNA-templated;BP:transcription, DNA-templated;BP:transcription, DNA-templated;BP:transcription, DNA-templated;CC:nucleus;CC:nucleus;CC:nucleus;CC:nucleus;MF:DNA binding;MF:transcription factor activity, sequence-specific DNA binding;MF:DNA binding;MF:transcription factor activity, sequence-specific DNA binding;MF:DNA binding;MF:transcription factor activity, sequence-specific DN…	------	------	------	------
DN570715_c6_g1	593	0.586423	0.452559	no	up	1.07556	0.00572144	yes	up	1.43919	0.0124428	yes	up	1.08529	0.00715112	yes	up	XP_005646645.1;	hypothetical protein COCSUDRAFT_83498 [Coccomyxa subellipsoidea C-169];	gi|74630365|sp|Q8TGM7.1|ART2_YEAST;	RecName: Full=Putative uncharacterized protein ART2; AltName: Full=Antisense to ribosomal RNA transcript protein 2;	------	------	------	------	------	------	------	------	------	------	------	------	------
DN544507_c2_g7	1394	-6.05358	1.80219e-61	yes	down	-5.69363	8.00171e-17	yes	down	-5.24244	4.29515e-19	yes	down	-3.34698	2.85011e-08	yes	down	XP_005646550.1;	hypothetical protein COCSUDRAFT_37228 [Coccomyxa subellipsoidea C-169];	gi|82582284|sp|Q6CQE5.2|TAR1_KLULA;	RecName: Full=Protein TAR1;	------	------	------	------	------	------	------	GO:0006355;	BP:regulation of transcription, DNA-templated;	------	------	------	------
DN556525_c3_g1	764	1.86737	0.0924681	no	up	1.69189	0.0199667	yes	up	2.1682	0.00012602	yes	up	1.51224	0.0505724	no	up	XP_005646550.1;	hypothetical protein COCSUDRAFT_37228 [Coccomyxa subellipsoidea C-169];	------	------	------	------	------	------	------	NOG115951;	S:Function unknown;	------	------	------	------	------	------
DN556252_c0_g1	932	-0.306825	0.677285	no	down	0.482863	0.0336362	no	up	1.21236	7.03854e-19	yes	up	1.43712	7.45052e-17	yes	up	XP_005646473.1;	ClpP/crotonase [Coccomyxa subellipsoidea C-169];	gi|75263928|sp|Q9LKJ1.1|HIBC1_ARATH;	RecName: Full=3-hydroxyisobutyryl-CoA hydrolase 1; AltName: Full=CoA-thioester hydrolase CHY1;	PF16113.2;	ECH_2;	Enoyl-CoA hydratase/isomerase;	------	------	------	------	GO:0003860; GO:0003860; GO:0003860; GO:0003860;	MF:3-hydroxyisobutyryl-CoA hydrolase activity;MF:3-hydroxyisobutyryl-CoA hydrolase activity;MF:3-hydroxyisobutyryl-CoA hydrolase activity;MF:3-hydroxyisobutyryl-CoA hydrolase activity;	K05605	HIBCH	map00640; map00280; map00410;	Propanoate metabolism;Valine, leucine and isoleucine degradation;beta-Alanine metabolism;
DN556582_c0_g1	2435	-0.972262	0.0439357	no	down	-1.08374	4.77762e-13	yes	down	-1.05869	6.29881e-12	yes	down	-1.20657	7.60119e-06	yes	down	XP_005646452.1;	tricorn protease N-terminal domain-containing protein [Coccomyxa subellipsoidea C-169];	gi|119371044|sp|Q39PS9.1|TOLB_GEOMG;	RecName: Full=Protein TolB; Flags: Precursor;	PF07676.9;	PD40;	WD40-like Beta Propeller Repeat;	------	------	------	------	GO:0017038; GO:0042597;GO:0008233;	BP:protein import;CC:periplasmic space;MF:peptidase activity;	------	------	------	------
DN551748_c0_g1	1639	5.24063	0.000328855	yes	up	0.144785	1	no	up	-0.403182	1	no	down	-0.583508	1	no	down	XP_005646353.1;	hexose transporter [Coccomyxa subellipsoidea C-169];	gi|125935|sp|P07921.1|LACP_KLULA;	RecName: Full=Lactose permease;	PF00083.21; PF07690.13;	Sugar_tr;MFS_1;	Sugar;Major Facilitator Superfamily;	------	------	------	------	GO:0008643; GO:0016021; GO:0016021; GO:0016021; GO:0016021;GO:0022857; GO:0022857; GO:0022857; GO:0022857;	BP:carbohydrate transport;CC:integral component of membrane;CC:integral component of membrane;CC:integral component of membrane;CC:integral component of membrane;MF:transmembrane transporter activity;MF:transmembrane transporter activity;MF:transmembrane transporter activity;MF:transmembrane transporter activity;	------	------	------	------
DN569743_c2_g2	409	-1.30612	0.121894	no	down	1.56603	0.000242652	yes	up	0.185967	0.738905	no	up	1.79738	1.52467e-05	yes	up	XP_005646353.1;	hexose transporter [Coccomyxa subellipsoidea C-169];	gi|85701281|sp|Q94AZ2.2|STP13_ARATH;	RecName: Full=Sugar transport protein 13; AltName: Full=Hexose transporter 13; AltName: Full=Multicopy suppressor of snf4 deficiency protein 1;	PF00083.21;	Sugar_tr;	Sugar;	------	------	------	------	GO:0008643; GO:0008643; GO:0016021; GO:0016021; GO:0016021; GO:0016021; GO:0016021;GO:0022857; GO:0022857; GO:0022857; GO:0015293; GO:0015293;	BP:carbohydrate transport;BP:carbohydrate transport;CC:integral component of membrane;CC:integral component of membrane;CC:integral component of membrane;CC:integral component of membrane;CC:integral component of membrane;MF:transmembrane transporter activity;MF:transmembrane transporter activity;MF:transmembrane transporter activity;MF:symporter activity;MF:symporter activity;	------	------	------	------
DN563800_c0_g1	2071	2.3047	0.0616647	no	up	-0.074352	0.886461	no	down	-1.84904	2.12642e-15	yes	down	-0.274	0.568071	no	down	XP_005646353.1;	hexose transporter [Coccomyxa subellipsoidea C-169];	gi|75331749|sp|Q93Y91.1|STP5_ARATH;	RecName: Full=Sugar transport protein 5; AltName: Full=Hexose transporter 5;	PF00083.21; PF07690.13;	Sugar_tr;MFS_1;	Sugar;Major Facilitator Superfamily;	------	------	NOG00192;	G:Carbohydrate transport and metabolism;	GO:0016021; GO:0016021; GO:0016021;GO:0022857; GO:0022857; GO:0022857;	CC:integral component of membrane;CC:integral component of membrane;CC:integral component of membrane;MF:transmembrane transporter activity;MF:transmembrane transporter activity;MF:transmembrane transporter activity;	------	------	------	------
DN547661_c0_g1	1910	3.9159	7.01765e-08	yes	up	3.32986	7.55816e-10	yes	up	3.056	1.02582e-11	yes	up	1.8929	0.00320963	yes	up	XP_005646335.1;	protein phosphatase 2C catalytic subunit, partial [Coccomyxa subellipsoidea C-169];	gi|75309185|sp|Q9FLI3.1|P2C75_ARATH;	RecName: Full=Probable protein phosphatase 2C 75; Short=AtPP2C75; AltName: Full=Protein ABA-HYPERSENSITIVE GERMINATION 1; AltName: Full=Protein phosphatase 2C AHG1; Short=PP2C AHG1;	PF00481.18;	PP2C;	Protein phosphatase 2C;	------	------	------	------	GO:0046872; GO:0004722; GO:0046872; GO:0004722; GO:0046872; GO:0004722; GO:0046872; GO:0004722;	MF:metal ion binding;MF:protein serine/threonine phosphatase activity;MF:metal ion binding;MF:protein serine/threonine phosphatase activity;MF:metal ion binding;MF:protein serine/threonine phosphatase activity;MF:metal ion binding;MF:protein serine/threonine phosphatase activity;	K14497	PP2C	map04016; map04075;	MAPK signaling pathway - plant;Plant hormone signal transduction;
DN570203_c1_g1	3912	-1.12486	0.302141	no	down	-0.578012	0.0300026	no	down	-0.729884	1.53849e-06	no	down	-1.30239	1.27506e-08	yes	down	XP_005646191.1;	histidine-phosphotransfer domain, HPT domain-containing protein, partial [Coccomyxa subellipsoidea C-169];	gi|73622116|sp|Q9LU15.2|AHP4_ARATH;	RecName: Full=Histidine-containing phosphotransfer protein 4;	PF01627.20;	Hpt;	Hpt domain;	COG2198;	T:Signal transduction mechanisms;	------	------	GO:0000160; GO:0000160; GO:0000160; GO:0005622; GO:0005622; GO:0005622;GO:0004871; GO:0004871; GO:0004871;	BP:phosphorelay signal transduction system;BP:phosphorelay signal transduction system;BP:phosphorelay signal transduction system;CC:intracellular;CC:intracellular;CC:intracellular;MF:signal transducer activity;MF:signal transducer activity;MF:signal transducer activity;	K14490	AHP	map04075;	Plant hormone signal transduction;
DN555424_c0_g1	1625	-1.16878	0.0192312	yes	down	-1.2498	0.000965964	yes	down	-1.25937	1.95679e-07	yes	down	-1.40357	6.27482e-06	yes	down	XP_005646157.1;	Methionyl-tRNA formyltransferase [Coccomyxa subellipsoidea C-169];	gi|229487568|sp|B2V969.1|FMT_SULSY;	RecName: Full=Methionyl-tRNA formyltransferase;	PF00551.16;	Formyl_trans_N;	Formyl transferase;	COG0223;	J:Translation, ribosomal structure and biogenesis;	------	------	GO:0004479; GO:0004479; GO:0004479;	MF:methionyl-tRNA formyltransferase activity;MF:methionyl-tRNA formyltransferase activity;MF:methionyl-tRNA formyltransferase activity;	K00604	MTFMT, fmt	map00670; map00970;	One carbon pool by folate;Aminoacyl-tRNA biosynthesis;
DN566919_c1_g1	2230	-1.46583	0.000908566	yes	down	-1.31407	0.00132697	yes	down	-0.699429	0.0649146	no	down	-1.00197	0.00887835	yes	down	XP_005645958.1;	TPR-like protein [Coccomyxa subellipsoidea C-169];	gi|122244095|sp|Q1PFC5.1|PP130_ARATH;	RecName: Full=Pentatricopeptide repeat-containing protein At1g77405;	PF13041.3; PF12854.4; PF01535.17; PF13812.3; PF17177.1;	PPR_2;PPR_1;PPR;PPR_3;PPR_long;	PPR repeat family;PPR repeat;PPR repeat;Pentatricopeptide repeat domain;Pentacotripeptide-repeat region of PROPR;	------	------	------	------	------	------	------	------	------	------
DN569164_c2_g2	1473	-0.686835	0.33188	no	down	-1.08766	0.0341028	yes	down	-1.17841	0.00865716	yes	down	-1.34906	0.0207639	yes	down	XP_005645958.1;	TPR-like protein [Coccomyxa subellipsoidea C-169];	gi|75170472|sp|Q9FGR2.1|PP436_ARATH;	RecName: Full=Pentatricopeptide repeat-containing protein At5g59600;	PF01535.17; PF13041.3; PF12854.4; PF13812.3; PF17177.1;	PPR;PPR_2;PPR_1;PPR_3;PPR_long;	PPR repeat;PPR repeat family;PPR repeat;Pentatricopeptide repeat domain;Pentacotripeptide-repeat region of PROPR;	------	------	------	------	------	------	------	------	------	------
DN546898_c0_g2	467	1.50065	1	no	up	2.7362	0.00132697	yes	up	0	1	no	no change	0	1	no	no change	XP_005645950.1;	ribosomal protein L24 [Coccomyxa subellipsoidea C-169];	gi|47117082|sp|P61256.1|RL26_MACFA;	RecName: Full=60S ribosomal protein L26 >gi|47117083|sp|P61257.1|RL26_BOVIN RecName: Full=60S ribosomal protein L26 >gi|47117765|sp|P61254.1|RL26_HUMAN RecName: Full=60S ribosomal protein L26 >gi|47117766|sp|P61255.1|RL26_MOUSE RecName: Full=60S ribosomal protein L26; AltName: Full=Silica-induced gene 20 protein; Short=SIG-20;	PF16906.2; PF00467.26;	Ribosomal_L26;KOW;	Ribosomal proteins L26 eukaryotic, L24P archaeal;KOW motif;	COG0198;	J:Translation, ribosomal structure and biogenesis;	------	------	GO:0006412; GO:0006412; GO:0006412; GO:0006412; GO:0015934; GO:0015934; GO:0015934; GO:0015934;GO:0003735; GO:0003735; GO:0003735; GO:0003735;	BP:translation;BP:translation;BP:translation;BP:translation;CC:large ribosomal subunit;CC:large ribosomal subunit;CC:large ribosomal subunit;CC:large ribosomal subunit;MF:structural constituent of ribosome;MF:structural constituent of ribosome;MF:structural constituent of ribosome;MF:structural constituent of ribosome;	K02898	RP-L26e, RPL26	map03010;	Ribosome;
DN557888_c0_g1	2027	1.38856	0.0318062	yes	up	1.09672	0.00908621	yes	up	1.35374	2.55412e-07	yes	up	1.66102	0.000115299	yes	up	XP_005645933.1;	low CO2-induced aldose reductase [Coccomyxa subellipsoidea C-169];	gi|122145122|sp|Q3ZCJ2.1|AK1A1_BOVIN;	RecName: Full=Alcohol dehydrogenase [NAD;	PF00248.18;	Aldo_ket_red;	Aldo/keto reductase family;	------	------	------	------	GO:0016491; GO:0016491;	MF:oxidoreductase activity;MF:oxidoreductase activity;	------	------	------	------
DN567195_c1_g1	1839	-1.73461	0.17277	no	down	-0.186064	0.756054	no	down	-1.37398	0.0204388	yes	down	-1.70145	0.000725572	yes	down	XP_005645886.1;	carotenoid cleavage dioxygenase 1B [Coccomyxa subellipsoidea C-169];	gi|75185609|sp|Q9M6E8.1|NCED1_PHAVU;	RecName: Full=9-cis-epoxycarotenoid dioxygenase NCED1, chloroplastic; AltName: Full=PvNCED1; Flags: Precursor;	PF03055.12;	RPE65;	Retinal pigment epithelial membrane protein;	COG3670;	Q:Secondary metabolites biosynthesis, transport and catabolism;	------	------	GO:0016021;GO:0046872; GO:0016702; GO:0046872; GO:0016702; GO:0046872; GO:0016702;	CC:integral component of membrane;MF:metal ion binding;MF:oxidoreductase activity, acting on single donors with incorporation of molecular oxygen, incorporation of two atoms of oxygen;MF:metal ion binding;MF:oxidoreductase activity, acting on single donors with incorporation of molecular oxygen, incorporation of two atoms of oxygen;MF:metal ion binding;MF:oxidoreductase activity, acting on single…	K09840	NCED	map00906;	Carotenoid biosynthesis;
DN562059_c0_g1	2347	1.80306	0.108138	no	up	0.892272	0.146085	no	up	-0.315596	0.666887	no	down	1.48224	0.00959486	yes	up	XP_005645886.1;	carotenoid cleavage dioxygenase 1B [Coccomyxa subellipsoidea C-169];	gi|75169210|sp|Q9C6Z1.1|NCED5_ARATH;	RecName: Full=Probable 9-cis-epoxycarotenoid dioxygenase NCED5, chloroplastic; Short=AtNCED5; Flags: Precursor;	PF03055.12;	RPE65;	Retinal pigment epithelial membrane protein;	------	------	------	------	GO:0016021;GO:0046872; GO:0016702; GO:0046872; GO:0016702; GO:0046872; GO:0016702;	CC:integral component of membrane;MF:metal ion binding;MF:oxidoreductase activity, acting on single donors with incorporation of molecular oxygen, incorporation of two atoms of oxygen;MF:metal ion binding;MF:oxidoreductase activity, acting on single donors with incorporation of molecular oxygen, incorporation of two atoms of oxygen;MF:metal ion binding;MF:oxidoreductase activity, acting on single…	K09840	NCED	map00906;	Carotenoid biosynthesis;
DN545192_c1_g5	1574	-6.98465	1.16519e-110	yes	down	-4.72444	3.73345e-10	yes	down	-5.47736	1.14592e-19	yes	down	-4.17579	9.12507e-16	yes	down	XP_005645852.1;	glutathione S-transferase [Coccomyxa subellipsoidea C-169];	gi|119164|sp|P12261.3|EF1G_ARTSA;	RecName: Full=Elongation factor 1-gamma; Short=EF-1-gamma; AltName: Full=eEF-1B gamma;	PF00647.16; PF00043.22; PF02798.17; PF13410.3; PF14497.3; PF13417.3;	EF1G;GST_C;GST_N;GST_C_2;GST_C_3;GST_N_3;	Elongation factor 1 gamma, conserved domain;Glutathione S-transferase, C-terminal domain;Glutathione S-transferase, N-terminal domain;Glutathione S-transferase, C-terminal domain;Glutathione S-transferase, C-terminal domain;Glutathione S-transferase, N-terminal domain;	------	------	------	------	GO:0006438; GO:0005737;GO:0016740; GO:0003746; GO:0003746; GO:0005524; GO:0004832;	BP:valyl-tRNA aminoacylation;CC:cytoplasm;MF:transferase activity;MF:translation elongation factor activity;MF:translation elongation factor activity;MF:ATP binding;MF:valine-tRNA ligase activity;	K03233	EEF1G	------	------
DN550337_c2_g1	1741	5.32757	0.00244113	yes	up	0.351416	1	no	up	0	1	no	no change	0.05358	1	no	up	XP_005645852.1;	glutathione S-transferase [Coccomyxa subellipsoidea C-169];	gi|55583899|sp|Q6PE25.1|EF1G_DANRE;	RecName: Full=Elongation factor 1-gamma; Short=EF-1-gamma; AltName: Full=eEF-1B gamma;	PF00647.16; PF02798.17; PF00043.22; PF13417.3; PF13410.3; PF14497.3;	EF1G;GST_N;GST_C;GST_N_3;GST_C_2;GST_C_3;	Elongation factor 1 gamma, conserved domain;Glutathione S-transferase, N-terminal domain;Glutathione S-transferase, C-terminal domain;Glutathione S-transferase, N-terminal domain;Glutathione S-transferase, C-terminal domain;Glutathione S-transferase, C-terminal domain;	COG0625;	O:Posttranslational modification, protein turnover, chaperones;	------	------	GO:0070143; GO:0070143; GO:0070143; GO:0005739; GO:0005739; GO:0005739;GO:0016740; GO:0003746; GO:0003746; GO:0004813; GO:0005524; GO:0000049; GO:0008270; GO:0004813; GO:0005524; GO:0000049; GO:0008270; GO:0004813; GO:0005524; GO:0000049; GO:0008270;	BP:mitochondrial alanyl-tRNA aminoacylation;BP:mitochondrial alanyl-tRNA aminoacylation;BP:mitochondrial alanyl-tRNA aminoacylation;CC:mitochondrion;CC:mitochondrion;CC:mitochondrion;MF:transferase activity;MF:translation elongation factor activity;MF:translation elongation factor activity;MF:alanine-tRNA ligase activity;MF:ATP binding;MF:tRNA binding;MF:zinc ion binding;MF:alanine-tRNA ligase ac…	K03233	EEF1G	------	------
DN566030_c4_g3	1278	-0.0431326	0.978777	no	down	0.0691025	0.918537	no	up	-0.378344	0.364502	no	down	-1.16406	0.0112182	yes	down	XP_005645852.1;	glutathione S-transferase [Coccomyxa subellipsoidea C-169];	gi|119166|sp|P26642.1|EF1GA_XENLA;	RecName: Full=Elongation factor 1-gamma-A; Short=EF-1-gamma-A; AltName: Full=eEF-1B gamma-A; AltName: Full=p47;	PF00647.16; PF00043.22; PF13410.3; PF02798.17; PF13417.3; PF14497.3;	EF1G;GST_C;GST_C_2;GST_N;GST_N_3;GST_C_3;	Elongation factor 1 gamma, conserved domain;Glutathione S-transferase, C-terminal domain;Glutathione S-transferase, C-terminal domain;Glutathione S-transferase, N-terminal domain;Glutathione S-transferase, N-terminal domain;Glutathione S-transferase, C-terminal domain;	------	------	------	------	GO:0070143; GO:0005739;GO:0016740; GO:0003746; GO:0003746; GO:0004813; GO:0005524; GO:0000049; GO:0008270;	BP:mitochondrial alanyl-tRNA aminoacylation;CC:mitochondrion;MF:transferase activity;MF:translation elongation factor activity;MF:translation elongation factor activity;MF:alanine-tRNA ligase activity;MF:ATP binding;MF:tRNA binding;MF:zinc ion binding;	K03233	EEF1G	------	------
DN564663_c0_g1	2108	-1.39169	1	no	down	-0.699218	9.13281e-06	no	down	-0.628383	7.14367e-09	no	down	-1.52844	3.31666e-10	yes	down	XP_005645780.1;	hypothetical protein COCSUDRAFT_17931, partial [Coccomyxa subellipsoidea C-169];	gi|75337425|sp|Q9SMS0.1|NDHT_ARATH;	RecName: Full=NA;	PF00226.28;	DnaJ;	DnaJ domain;	------	------	NOG90483;	S:Function unknown;	GO:0016021;	CC:integral component of membrane;	------	------	------	------
DN557753_c0_g3	1652	-1.1303	0.065021	no	down	0.0708644	0.911545	no	up	-0.490716	0.0624266	no	down	1.02865	0.000218814	yes	up	XP_005645742.1;	hypothetical protein COCSUDRAFT_24967 [Coccomyxa subellipsoidea C-169];	gi|403399391|sp|F4HW02.1|GAT1_ARATH;	RecName: Full=GABA transporter 1; Short=AtGAT1; AltName: Full=Bidirectional amino acid transporter 1;	PF01490.15;	Aa_trans;	Transmembrane amino acid transporter protein;	COG0814;	E:Amino acid transport and metabolism;	------	------	GO:0016021; GO:0016021; GO:0016021;	CC:integral component of membrane;CC:integral component of membrane;CC:integral component of membrane;	------	------	------	------
DN551840_c0_g2	1455	-0.778034	0.447369	no	down	-0.52727	0.235748	no	down	-0.865698	0.00149224	no	down	-1.9028	2.28335e-08	yes	down	XP_005645570.1;	FAD/NA;	------	------	PF01494.16; PF01266.21; PF13450.3; PF00890.21; PF12831.4; PF07992.11; PF01946.14; PF13738.3; PF03486.11;	FAD_binding_3;DAO;NAD_binding_8;FAD_binding_2;FAD_oxidored;Pyr_redox_2;Thi4;Pyr_redox_3;HI0933_like;	FAD binding domain;FAD dependent oxidoreductase;NA;FAD binding domain;FAD dependent oxidoreductase;Pyridine nucleotide-disulphide oxidoreductase;Thi4 family;Pyridine nucleotide-disulphide oxidoreductase;HI0933-like protein;	------	------	------	------	GO:0071949; GO:0071949; GO:0071949; GO:0071949;	MF:FAD binding;MF:FAD binding;MF:FAD binding;MF:FAD binding;	------	------	------	------
DN570270_c3_g1	5939	0.489209	0.50855	no	up	1.19981	5.63189e-14	yes	up	1.60178	1.36107e-33	yes	up	1.5753	1.00292e-10	yes	up	XP_005645493.1;	hypothetical protein COCSUDRAFT_18128 [Coccomyxa subellipsoidea C-169];	gi|75181128|sp|Q9LYU9.1|PP378_ARATH;	RecName: Full=Pentatricopeptide repeat-containing protein At5g13270, chloroplastic; Flags: Precursor;	PF01535.17; PF13041.3; PF12854.4; PF14432.3; PF13812.3; PF17177.1; PF06314.8;	PPR;PPR_2;PPR_1;DYW_deaminase;PPR_3;PPR_long;ADC;	PPR repeat;PPR repeat family;PPR repeat;DYW family of nucleic acid deaminases;Pentatricopeptide repeat domain;Pentacotripeptide-repeat region of PROPR;Acetoacetate decarboxylase;	------	------	------	------	------	------	------	------	------	------
DN561177_c1_g1	1046	-0.103518	0.904951	no	down	0.703583	0.0164098	no	up	1.05232	2.72603e-07	yes	up	1.24434	0.000196562	yes	up	XP_005645457.1;	CTP synthase [Coccomyxa subellipsoidea C-169];	gi|74855811|sp|Q54V77.1|PYRG_DICDI;	RecName: Full=CTP synthase; AltName: Full=CTP synthetase; AltName: Full=UTP--ammonia ligase;	PF06418.11; PF01656.20;	CTP_synth_N;CbiA;	CTP synthase N-terminus;CobQ/CobB/MinD/ParA nucleotide binding domain;	------	------	------	------	GO:0044210; GO:0006541; GO:0044210; GO:0006541; GO:0044210; GO:0006541;GO:0005524; GO:0003883; GO:0005524; GO:0003883; GO:0005524; GO:0003883;	BP:'de novo' CTP biosynthetic process;BP:glutamine metabolic process;BP:'de novo' CTP biosynthetic process;BP:glutamine metabolic process;BP:'de novo' CTP biosynthetic process;BP:glutamine metabolic process;MF:ATP binding;MF:CTP synthase activity;MF:ATP binding;MF:CTP synthase activity;MF:ATP binding;MF:CTP synthase activity;	K01937	pyrG, CTPS	map00240;	Pyrimidine metabolism;
DN570307_c0_g1	622	0.480732	0.570862	no	up	0.683223	0.253936	no	up	1.42829	0.000302632	yes	up	1.22156	0.0103166	yes	up	XP_005645457.1;	CTP synthase [Coccomyxa subellipsoidea C-169];	gi|74855811|sp|Q54V77.1|PYRG_DICDI;	RecName: Full=CTP synthase; AltName: Full=CTP synthetase; AltName: Full=UTP--ammonia ligase;	------	------	------	------	------	------	------	GO:0044210; GO:0006541; GO:0044210; GO:0006541; GO:0044210; GO:0006541;GO:0005524; GO:0003883; GO:0005524; GO:0003883; GO:0005524; GO:0003883;	BP:'de novo' CTP biosynthetic process;BP:glutamine metabolic process;BP:'de novo' CTP biosynthetic process;BP:glutamine metabolic process;BP:'de novo' CTP biosynthetic process;BP:glutamine metabolic process;MF:ATP binding;MF:CTP synthase activity;MF:ATP binding;MF:CTP synthase activity;MF:ATP binding;MF:CTP synthase activity;	K01937	pyrG, CTPS	map00240;	Pyrimidine metabolism;
DN560214_c0_g2	722	-0.553728	0.579017	no	down	-0.294807	0.641605	no	down	-1.1339	0.00891615	yes	down	-0.853864	0.0898221	no	down	XP_005645426.1;	Sec34-domain-containing protein [Coccomyxa subellipsoidea C-169];	------	------	------	------	------	------	------	------	------	GO:0006886; GO:0006886; GO:0006886; GO:0007030; GO:0048193; GO:0006886; GO:0009860; GO:0007030; GO:0006891; GO:0006886; GO:0009860; GO:0005801; GO:0016020; GO:0005801; GO:0016020; GO:0005801; GO:0016020; GO:0005801; GO:0005829; GO:0017119; GO:0016020; GO:0005801; GO:0005829; GO:0017119; GO:0016020; GO:0008565;	BP:intracellular protein transport;BP:intracellular protein transport;BP:intracellular protein transport;BP:Golgi organization;BP:Golgi vesicle transport;BP:intracellular protein transport;BP:pollen tube growth;BP:Golgi organization;BP:intra-Golgi vesicle-mediated transport;BP:intracellular protein transport;BP:pollen tube growth;CC:cis-Golgi network;CC:membrane;CC:cis-Golgi network;CC:membrane;C…	K20290	COG3, SEC34	------	------
DN557136_c3_g1	1214	-6.54972	3.15332e-110	yes	down	-3.71516	4.57772e-06	yes	down	-5.04159	3.92322e-15	yes	down	-4.12691	1.88054e-14	yes	down	XP_005645384.1;	ribosomal protein L23a component of cytosolic 80S ribosome and 60S large subunit [Coccomyxa subellipsoidea C-169];	gi|51338615|sp|P62752.1|RL23A_RAT;	RecName: Full=60S ribosomal protein L23a >gi|51338637|sp|P62750.1|RL23A_HUMAN RecName: Full=60S ribosomal protein L23a >gi|51338638|sp|P62751.1|RL23A_MOUSE RecName: Full=60S ribosomal protein L23a >gi|108860929|sp|Q24JY1.1|RL23A_BOVIN RecName: Full=60S ribosomal protein L23a;	PF03939.10; PF00276.17;	Ribosomal_L23eN;Ribosomal_L23;	Ribosomal protein L23, N-terminal domain;Ribosomal protein L23;	------	------	------	------	GO:0006412; GO:0006412; GO:0006412; GO:0006412; GO:0006412; GO:0005840; GO:0005840; GO:0005840; GO:0005840; GO:0005840;GO:0003735; GO:0003735; GO:0003735; GO:0003735; GO:0003735;	BP:translation;BP:translation;BP:translation;BP:translation;BP:translation;CC:ribosome;CC:ribosome;CC:ribosome;CC:ribosome;CC:ribosome;MF:structural constituent of ribosome;MF:structural constituent of ribosome;MF:structural constituent of ribosome;MF:structural constituent of ribosome;MF:structural constituent of ribosome;	K02893	RP-L23Ae, RPL23A	map03010;	Ribosome;
DN563492_c0_g1	2274	-0.00701815	0.989166	no	down	0.545751	0.0014689	no	up	1.1062	5.38804e-32	yes	up	1.14455	2.14594e-13	yes	up	XP_005645314.1;	hypothetical protein COCSUDRAFT_37630 [Coccomyxa subellipsoidea C-169];	gi|1170972|sp|P45856.1|HBD_BACSU;	RecName: Full=Probable 3-hydroxybutyryl-CoA dehydrogenase; AltName: Full=Beta-hydroxybutyryl-CoA dehydrogenase; Short=BHBD;	PF00725.19; PF02737.15;	3HCDH;3HCDH_N;	3-hydroxyacyl-CoA dehydrogenase, C-terminal domain;3-hydroxyacyl-CoA dehydrogenase, NAD binding domain;	------	------	------	------	GO:0006631; GO:0006631; GO:0006631; GO:0006631;GO:0003857; GO:0070403; GO:0003857; GO:0070403; GO:0003857; GO:0070403; GO:0003857; GO:0070403;	BP:fatty acid metabolic process;BP:fatty acid metabolic process;BP:fatty acid metabolic process;BP:fatty acid metabolic process;MF:3-hydroxyacyl-CoA dehydrogenase activity;MF:NAD+ binding;MF:3-hydroxyacyl-CoA dehydrogenase activity;MF:NAD+ binding;MF:3-hydroxyacyl-CoA dehydrogenase activity;MF:NAD+ binding;MF:3-hydroxyacyl-CoA dehydrogenase activity;MF:NAD+ binding;	K00074	paaH, hbd, fadB, mmgB	map00360; map00650;	Phenylalanine metabolism;Butanoate metabolism;
DN519552_c0_g1	471	-7.09145	2.89392e-59	yes	down	-7.61924	1.46248e-66	yes	down	-6.4335	3.90927e-96	yes	down	-4.19056	1.20987e-11	yes	down	XP_005645267.1;	ribosomal protein S28e [Coccomyxa subellipsoidea C-169];	gi|51316939|sp|Q9W334.2|RS28_DROME;	RecName: Full=40S ribosomal protein S28;	PF01200.15;	Ribosomal_S28e;	Ribosomal protein S28e;	COG2053;	J:Translation, ribosomal structure and biogenesis;	------	------	GO:0006412; GO:0006412; GO:0030490; GO:0000028; GO:0006412; GO:0006412; GO:0005840; GO:0005840; GO:0022627; GO:0005840;GO:0003735; GO:0003735; GO:0003723; GO:0003735; GO:0003735;	BP:translation;BP:translation;BP:maturation of SSU-rRNA;BP:ribosomal small subunit assembly;BP:translation;BP:translation;CC:ribosome;CC:ribosome;CC:cytosolic small ribosomal subunit;CC:ribosome;MF:structural constituent of ribosome;MF:structural constituent of ribosome;MF:RNA binding;MF:structural constituent of ribosome;MF:structural constituent of ribosome;	K02979	RP-S28e, RPS28	map03010;	Ribosome;
DN548247_c1_g1	441	-6.56362	9.47284e-75	yes	down	-5.54216	1.446e-16	yes	down	-6.39547	6.35782e-46	yes	down	-3.7505	7.48332e-24	yes	down	XP_005645267.1;	ribosomal protein S28e [Coccomyxa subellipsoidea C-169];	gi|51316939|sp|Q9W334.2|RS28_DROME;	RecName: Full=40S ribosomal protein S28;	PF01200.15;	Ribosomal_S28e;	Ribosomal protein S28e;	COG2053;	J:Translation, ribosomal structure and biogenesis;	------	------	GO:0006412; GO:0006412; GO:0030490; GO:0000028; GO:0006412; GO:0006412; GO:0005840; GO:0005840; GO:0022627; GO:0005840;GO:0003735; GO:0003735; GO:0003723; GO:0003735; GO:0003735;	BP:translation;BP:translation;BP:maturation of SSU-rRNA;BP:ribosomal small subunit assembly;BP:translation;BP:translation;CC:ribosome;CC:ribosome;CC:cytosolic small ribosomal subunit;CC:ribosome;MF:structural constituent of ribosome;MF:structural constituent of ribosome;MF:RNA binding;MF:structural constituent of ribosome;MF:structural constituent of ribosome;	K02979	RP-S28e, RPS28	map03010;	Ribosome;
DN558061_c1_g2	1157	-1.4374	0.0025006	yes	down	-1.01215	6.467e-17	yes	down	-1.25894	2.90868e-55	yes	down	-1.05309	6.63527e-19	yes	down	XP_005645235.1;	glutathione peroxidase [Coccomyxa subellipsoidea C-169];	gi|47117812|sp|O48646.2|GPX6_ARATH;	RecName: Full=Probable phospholipid hydroperoxide glutathione peroxidase 6, mitochondrial; Short=AtGPX1; Short=PHGPx; Flags: Precursor;	PF00255.16; PF00578.18; PF08534.7;	GSHPx;AhpC-TSA;Redoxin;	Glutathione peroxidase;AhpC/TSA family;Redoxin;	COG0386;	O:Posttranslational modification, protein turnover, chaperones;	------	------	GO:0006979; GO:0006979; GO:0006979; GO:0006979;GO:0004602; GO:0004602; GO:0004602; GO:0004602;	BP:response to oxidative stress;BP:response to oxidative stress;BP:response to oxidative stress;BP:response to oxidative stress;MF:glutathione peroxidase activity;MF:glutathione peroxidase activity;MF:glutathione peroxidase activity;MF:glutathione peroxidase activity;	K00432	gpx	map00590; map00480;	Arachidonic acid metabolism;Glutathione metabolism;
DN536174_c0_g1	1042	0.0877686	0.963339	no	up	1.04414	0.000481351	yes	up	0.999016	8.86677e-05	no	up	0.526361	0.0769296	no	up	XP_005645199.1;	potassium ion uptake transporter [Coccomyxa subellipsoidea C-169];	gi|75161297|sp|Q8VXB1.1|HAK12_ORYSJ;	RecName: Full=Putative potassium transporter 12; AltName: Full=OsHAK12;	------	------	------	------	------	------	------	GO:0016021; GO:0016021; GO:0016021; GO:0016021; GO:0016021;GO:0015079; GO:0015079; GO:0015079; GO:0015079; GO:0015079;	CC:integral component of membrane;CC:integral component of membrane;CC:integral component of membrane;CC:integral component of membrane;CC:integral component of membrane;MF:potassium ion transmembrane transporter activity;MF:potassium ion transmembrane transporter activity;MF:potassium ion transmembrane transporter activity;MF:potassium ion transmembrane transporter activity;MF:potassium ion tran…	K03549	kup	------	------
DN562684_c1_g1	2719	1.70568	0.0316561	yes	up	1.11316	0.135947	no	up	2.74545	4.01284e-09	yes	up	3.01495	1.6489e-09	yes	up	XP_005645176.1;	putative 12-oxophytodienoic acid reductase [Coccomyxa subellipsoidea C-169];	gi|62900714|sp|Q9XG54.1|OPR1_SOLLC;	RecName: Full=12-oxophytodienoate reductase 1; AltName: Full=12-oxophytodienoate-10,11-reductase 1; Short=OPDA-reductase 1; AltName: Full=LeOPR1;	PF00724.17;	Oxidored_FMN;	NAD;	------	------	------	------	GO:0010181; GO:0016491; GO:0010181; GO:0016491; GO:0010181; GO:0016491; GO:0010181; GO:0016491; GO:0010181; GO:0016491;	MF:FMN binding;MF:oxidoreductase activity;MF:FMN binding;MF:oxidoreductase activity;MF:FMN binding;MF:oxidoreductase activity;MF:FMN binding;MF:oxidoreductase activity;MF:FMN binding;MF:oxidoreductase activity;	K05894	OPR	map00592;	alpha-Linolenic acid metabolism;
DN541857_c0_g1	694	-0.233699	0.813483	no	down	1.4843	4.04521e-08	yes	up	0.499506	0.121978	no	up	0.578697	0.138442	no	up	XP_005645176.1;	putative 12-oxophytodienoic acid reductase [Coccomyxa subellipsoidea C-169];	gi|62900708|sp|Q9FUP0.2|OPR3_ARATH;	RecName: Full=12-oxophytodienoate reductase 3; AltName: Full=12-oxophytodienoate-10,11-reductase 3; Short=AtOPR3; Short=OPDA-reductase 3; AltName: Full=Delayed dehiscence 1; Contains: RecName: Full=12-oxophytodienoate reductase 3, N-terminally processed;	PF00724.17;	Oxidored_FMN;	NAD;	------	------	------	------	GO:0010181; GO:0016491; GO:0010181; GO:0016491; GO:0010181; GO:0016491; GO:0010181; GO:0016491;	MF:FMN binding;MF:oxidoreductase activity;MF:FMN binding;MF:oxidoreductase activity;MF:FMN binding;MF:oxidoreductase activity;MF:FMN binding;MF:oxidoreductase activity;	K05894	OPR	map00592;	alpha-Linolenic acid metabolism;
DN570056_c2_g1	2479	-0.151857	0.843142	no	down	1.13931	0.000150423	yes	up	0.22704	0.596977	no	up	0.254289	0.675225	no	up	XP_005645176.1;	putative 12-oxophytodienoic acid reductase [Coccomyxa subellipsoidea C-169];	gi|62900706|sp|Q9FEW9.1|OPR3_SOLLC;	RecName: Full=12-oxophytodienoate reductase 3; AltName: Full=12-oxophytodienoate-10,11-reductase 3; Short=OPDA-reductase 3; AltName: Full=LeOPR3;	PF00724.17;	Oxidored_FMN;	NAD;	COG1902;	C:Energy production and conversion;	------	------	GO:0010181; GO:0016491; GO:0010181; GO:0016491; GO:0010181; GO:0016491; GO:0010181; GO:0016491;	MF:FMN binding;MF:oxidoreductase activity;MF:FMN binding;MF:oxidoreductase activity;MF:FMN binding;MF:oxidoreductase activity;MF:FMN binding;MF:oxidoreductase activity;	K05894	OPR	map00592;	alpha-Linolenic acid metabolism;
DN525833_c0_g1	2336	-6.54393	3.10079e-14	yes	down	-6.39861	5.15351e-22	yes	down	-2.09208	0.00794664	yes	down	-5.09315	5.31225e-37	yes	down	XP_005645134.1;	hypothetical protein COCSUDRAFT_48572 [Coccomyxa subellipsoidea C-169];	gi|81902605|sp|Q922J9.1|FACR1_MOUSE;	RecName: Full=Fatty acyl-CoA reductase 1; AltName: Full=Male sterility domain-containing protein 2;	PF07993.9; PF03015.16; PF02719.12; PF01118.21;	NAD_binding_4;Sterile;Polysacc_synt_2;Semialdhyde_dh;	Male sterility protein;Male sterility protein;Polysaccharide biosynthesis protein;Semialdehyde dehydrogenase, NAD binding domain;	------	------	------	------	GO:0006629; GO:0006629; GO:0006629; GO:0006629; GO:0006629;GO:0080019; GO:0080019; GO:0080019; GO:0080019; GO:0080019;	BP:lipid metabolic process;BP:lipid metabolic process;BP:lipid metabolic process;BP:lipid metabolic process;BP:lipid metabolic process;MF:fatty-acyl-CoA reductas;MF:fatty-acyl-CoA reductas;MF:fatty-acyl-CoA reductas;MF:fatty-acyl-CoA reductas;MF:fatty-acyl-CoA reductas;	K13356	FAR	map04146; map00073;	Peroxisome;Cutin, suberine and wax biosynthesis;
DN564680_c0_g2	1726	3.15926	0.00241827	yes	up	0.0524576	0.95492	no	up	-0.681452	0.186862	no	down	-1.05966	0.135328	no	down	XP_005645134.1;	hypothetical protein COCSUDRAFT_48572 [Coccomyxa subellipsoidea C-169];	gi|75215455|sp|Q9XGY7.1|FAR_SIMCH;	RecName: Full=Alcohol-forming fatty acyl-CoA reductase;	PF07993.9; PF03015.16; PF16363.2; PF01370.18; PF04321.14;	NAD_binding_4;Sterile;GDP_Man_Dehyd;Epimerase;RmlD_sub_bind;	Male sterility protein;Male sterility protein;GDP-mannose 4,6 dehydratase;NAD dependent epimerase/dehydratase family;RmlD substrate binding domain;	------	------	------	------	GO:0006629; GO:0006629; GO:0006629; GO:0006629; GO:0006629;GO:0080019; GO:0080019; GO:0080019; GO:0080019; GO:0080019;	BP:lipid metabolic process;BP:lipid metabolic process;BP:lipid metabolic process;BP:lipid metabolic process;BP:lipid metabolic process;MF:fatty-acyl-CoA reductas;MF:fatty-acyl-CoA reductas;MF:fatty-acyl-CoA reductas;MF:fatty-acyl-CoA reductas;MF:fatty-acyl-CoA reductas;	K13356	FAR	map04146; map00073;	Peroxisome;Cutin, suberine and wax biosynthesis;
DN546681_c0_g1	864	-0.95757	0.684426	no	down	-0.519941	0.170712	no	down	-1.40097	4.63821e-05	yes	down	-3.28294	3.14677e-17	yes	down	XP_005645134.1;	hypothetical protein COCSUDRAFT_48572 [Coccomyxa subellipsoidea C-169];	gi|75163749|sp|Q93ZB9.1|FACR3_ARATH;	RecName: Full=Fatty acyl-CoA reductase 3; AltName: Full=Protein ECERIFERUM 4;	PF07993.9;	NAD_binding_4;	Male sterility protein;	------	------	NOG07054;	I:Lipid transport and metabolism;	GO:0006629; GO:0006629;GO:0080019; GO:0080019;	BP:lipid metabolic process;BP:lipid metabolic process;MF:fatty-acyl-CoA reductas;MF:fatty-acyl-CoA reductas;	K13356	FAR	map04146; map00073;	Peroxisome;Cutin, suberine and wax biosynthesis;
DN563687_c0_g4	803	0.528114	0.339804	no	up	0.918474	3.99928e-14	no	up	1.18609	7.07356e-23	yes	up	0.931512	2.63454e-05	no	up	XP_005645077.1;	catalase [Coccomyxa subellipsoidea C-169];	gi|1345674|sp|P17598.2|CATA1_GOSHI;	RecName: Full=Catalase isozyme 1 [Gossypium hirsutum];	PF00199.16; PF06628.9;	Catalase;Catalase-rel;	Catalase;Catalase-related immune-responsive;	COG0753;	P:Inorganic ion transport and metabolism;	------	------	GO:0042744; GO:0006979; GO:0006979; GO:0042744; GO:0006979; GO:0042744; GO:0006979;GO:0004096; GO:0020037; GO:0046872; GO:0004096; GO:0020037; GO:0046872; GO:0004096; GO:0020037; GO:0046872; GO:0004096; GO:0020037; GO:0046872;	BP:hydrogen peroxide catabolic process;BP:response to oxidative stress;BP:response to oxidative stress;BP:hydrogen peroxide catabolic process;BP:response to oxidative stress;BP:hydrogen peroxide catabolic process;BP:response to oxidative stress;MF:catalase activity;MF:heme binding;MF:metal ion binding;MF:catalase activity;MF:heme binding;MF:metal ion binding;MF:catalase activity;MF:heme binding;M…	K03781	katE, CAT, catB, srpA	map00630; map04016; map00380; map04146;	Glyoxylate and dicarboxylate metabolism;MAPK signaling pathway - plant;Tryptophan metabolism;Peroxisome;
DN552313_c0_g1	3320	-1.91987	0.00333629	yes	down	-1.48736	3.71902e-11	yes	down	-1.68185	3.45519e-29	yes	down	-2.64632	1.99752e-33	yes	down	XP_005645071.1;	hypothetical protein COCSUDRAFT_18573, partial [Coccomyxa subellipsoidea C-169];	------	------	PF03364.17; PF10604.6;	Polyketide_cyc;Polyketide_cyc2;	Polyketide cyclase / dehydrase and lipid transport;Polyketide cyclase / dehydrase and lipid transport;	------	------	NOG17215;	S:Function unknown;	------	------	------	------	------	------
DN567790_c1_g1	1670	-1.11699	0.570238	no	down	0.664429	0.216848	no	up	1.13073	0.00311922	yes	up	-0.0571757	0.945708	no	down	XP_005645066.1;	NAD-dependent formate dehydrogenase 1B [Coccomyxa subellipsoidea C-169];	gi|74654561|sp|O13437.1|FDH_CANBO;	RecName: Full=Formate dehydrogenase; Short=FDH; AltName: Full=NAD-dependent formate dehydrogenase;	PF00389.27;	2-Hacid_dh;	D-isomer specific 2-hydroxyacid dehydrogenase, catalytic domain;	------	------	------	------	GO:0042183; GO:0042183; GO:0005739; GO:0005739;GO:0051287; GO:0016616; GO:0008863; GO:0051287; GO:0016616; GO:0008863; GO:0051287; GO:0016616; GO:0008863; GO:0051287; GO:0016616;	BP:formate catabolic process;BP:formate catabolic process;CC:mitochondrion;CC:mitochondrion;MF:NAD binding;MF:oxidoreductase activity, acting on the CH-OH group of donors, NAD or NADP as acceptor;MF:formate dehydrogenas;MF:NAD binding;MF:oxidoreductase activity, acting on the CH-OH group of donors, NAD or NADP as acceptor;MF:formate dehydrogenas;MF:NAD binding;MF:oxidoreductase activity, acting o…	K00122	FDH	map00630;	Glyoxylate and dicarboxylate metabolism;
DN526535_c0_g2	858	0.696024	1	no	up	1.70052	0.0134333	yes	up	-3.57469	5.2914e-07	yes	down	-3.86793	1.13334e-05	yes	down	XP_005644991.1;	ferritin-like protein [Coccomyxa subellipsoidea C-169];	gi|120517|sp|P09528.2|FRIH_MOUSE;	RecName: Full=Ferritin heavy chain; Short=Ferritin H subunit; Contains: RecName: Full=Ferritin heavy chain, N-terminally processed;	PF00210.21;	Ferritin;	Ferritin-like domain;	COG1528;	P:Inorganic ion transport and metabolism;	------	------	GO:0006879; GO:0006826; GO:0006879; GO:0006826; GO:0006879; GO:0006826; GO:0006879; GO:0006826; GO:0006879; GO:0006826; GO:0005623; GO:0005623; GO:0005623; GO:0005623; GO:0005623;GO:0008199; GO:0004322; GO:0008199; GO:0004322; GO:0008199; GO:0004322; GO:0008199; GO:0004322; GO:0008199; GO:0004322;	BP:cellular iron ion homeostasis;BP:iron ion transport;BP:cellular iron ion homeostasis;BP:iron ion transport;BP:cellular iron ion homeostasis;BP:iron ion transport;BP:cellular iron ion homeostasis;BP:iron ion transport;BP:cellular iron ion homeostasis;BP:iron ion transport;CC:cell;CC:cell;CC:cell;CC:cell;CC:cell;MF:ferric iron binding;MF:ferroxidase activity;MF:ferric iron binding;MF:ferroxidase…	K00522	FTH1	------	------
DN562561_c0_g2	2050	0.859111	0.018357	no	up	1.74712	1.64518e-10	yes	up	1.84982	5.52104e-24	yes	up	2.70806	2.03976e-29	yes	up	XP_005644977.1;	chloroplast ferredoxin [Coccomyxa subellipsoidea C-169];	gi|119958|sp|P27788.1|FER3_MAIZE;	RecName: Full=Ferredoxin-3, chloroplastic; AltName: Full=Ferredoxin III; Short=Fd III; Flags: Precursor;	PF00111.24;	Fer2;	2Fe-2S iron-sulfur cluster binding domain;	------	------	------	------	GO:0009507; GO:0009507; GO:0009507; GO:0009507;GO:0051537; GO:0009055; GO:0046872; GO:0051537; GO:0009055; GO:0046872; GO:0051537; GO:0009055; GO:0046872; GO:0051537; GO:0009055; GO:0046872;	CC:chloroplast;CC:chloroplast;CC:chloroplast;CC:chloroplast;MF:2 iron, 2 sulfur cluster binding;MF:electron carrier activity;MF:metal ion binding;MF:2 iron, 2 sulfur cluster binding;MF:electron carrier activity;MF:metal ion binding;MF:2 iron, 2 sulfur cluster binding;MF:electron carrier activity;MF:metal ion binding;MF:2 iron, 2 sulfur cluster binding;MF:electron carrier activity;MF:metal ion bin…	K02639	petF	map00195;	Photosynthesis;
DN567899_c1_g1	2941	3.03375	0.000682427	yes	up	0.484895	0.0795197	no	up	-0.308513	0.248129	no	down	-0.765675	0.0498966	no	down	XP_005644950.1;	hypothetical protein COCSUDRAFT_37744 [Coccomyxa subellipsoidea C-169];	gi|75182036|sp|Q9M1P7.1|BOR2_ARATH;	RecName: Full=Probable boron transporter 2;	PF00955.18;	HCO3_cotransp;	HCO3- transporter family;	------	------	NOG01639;	U:Intracellular trafficking, secretion, and vesicular transport;	GO:0016021; GO:0016021; GO:0016021; GO:0016021;GO:0005452; GO:0005452; GO:0005452; GO:0005452;	CC:integral component of membrane;CC:integral component of membrane;CC:integral component of membrane;CC:integral component of membrane;MF:inorganic anion exchanger activity;MF:inorganic anion exchanger activity;MF:inorganic anion exchanger activity;MF:inorganic anion exchanger activity;	------	------	------	------
DN569019_c1_g1	3524	2.28912	0.026016	yes	up	-0.616411	0.00379515	no	down	-0.231224	0.179661	no	down	-0.574626	0.00628319	no	down	XP_005644950.1;	hypothetical protein COCSUDRAFT_37744 [Coccomyxa subellipsoidea C-169];	gi|75182036|sp|Q9M1P7.1|BOR2_ARATH;	RecName: Full=Probable boron transporter 2;	PF00955.18;	HCO3_cotransp;	HCO3- transporter family;	------	------	------	------	GO:0016021; GO:0016021; GO:0016021; GO:0016021;GO:0005452; GO:0005452; GO:0005452; GO:0005452;	CC:integral component of membrane;CC:integral component of membrane;CC:integral component of membrane;CC:integral component of membrane;MF:inorganic anion exchanger activity;MF:inorganic anion exchanger activity;MF:inorganic anion exchanger activity;MF:inorganic anion exchanger activity;	------	------	------	------
DN536034_c0_g1	1308	1.94166	0.0748373	no	up	1.6203	0.011696	yes	up	-0.41316	0.676843	no	down	-0.769029	0.485224	no	down	XP_005644950.1;	hypothetical protein COCSUDRAFT_37744 [Coccomyxa subellipsoidea C-169];	gi|294956509|sp|Q3E954.2|BOR6_ARATH;	RecName: Full=Probable boron transporter 6;	PF00955.18;	HCO3_cotransp;	HCO3- transporter family;	------	------	------	------	GO:0016021; GO:0016021; GO:0016021;GO:0005452; GO:0005452; GO:0005452;	CC:integral component of membrane;CC:integral component of membrane;CC:integral component of membrane;MF:inorganic anion exchanger activity;MF:inorganic anion exchanger activity;MF:inorganic anion exchanger activity;	------	------	------	------
DN553225_c0_g1	3418	-6.82577	5.85101e-51	yes	down	-5.18473	7.00823e-13	yes	down	-4.63464	3.57685e-12	yes	down	-4.31226	2.12878e-17	yes	down	XP_005644923.1;	Metallo-dependent phosphatase [Coccomyxa subellipsoidea C-169];	gi|126256322|sp|Q0P6H9.1|TMM62_HUMAN;	RecName: Full=Transmembrane protein 62;	PF00149.25;	Metallophos;	Calcineurin-like phosphoesterase;	------	------	------	------	GO:0016021; GO:0016021; GO:0016021;GO:0016787; GO:0016787; GO:0016787;	CC:integral component of membrane;CC:integral component of membrane;CC:integral component of membrane;MF:hydrolase activity;MF:hydrolase activity;MF:hydrolase activity;	------	------	------	------
DN550272_c0_g1	1073	0.866957	0.161797	no	up	-1.43338	1.11891e-10	yes	down	-1.61637	3.21386e-09	yes	down	-1.48809	1.68243e-07	yes	down	XP_005644660.1;	DUF125-domain-containing protein, partial [Coccomyxa subellipsoidea C-169];	gi|75182792|sp|Q9M2C0.1|VITH4_ARATH;	RecName: Full=Vacuolar iron transporter homolog 4; AltName: Full=Protein NODULIN-LIKE 4;	PF01988.16;	VIT1;	VIT family;	COG1814;	S:Function unknown;	------	------	GO:0016021; GO:0016021; GO:0016021; GO:0016021;	CC:integral component of membrane;CC:integral component of membrane;CC:integral component of membrane;CC:integral component of membrane;	------	------	------	------
DN557254_c3_g2	3881	-7.09919	2.24314e-91	yes	down	-6.58328	2.19151e-27	yes	down	-5.20496	3.08526e-16	yes	down	-4.17775	1.98105e-17	yes	down	XP_005644633.1;	succinate dehydrogenase [Coccomyxa subellipsoidea C-169];	gi|205831552|sp|Q9YHT1.2|SDHA_CHICK;	RecName: Full=Succinate dehydrogenase [ubiquinone] flavoprotein subunit, mitochondrial; AltName: Full=Flavoprotein subunit of complex II; Short=Fp; Flags: Precursor;	PF00890.21; PF02910.17; PF07992.11; PF01946.14; PF01134.19; PF00034.18; PF13442.3; PF14495.3;	FAD_binding_2;Succ_DH_flav_C;Pyr_redox_2;Thi4;GIDA;Cytochrom_C;Cytochrome_CBB3;Cytochrom_C550;	FAD binding domain;Fumarate reductase flavoprotein C-term;Pyridine nucleotide-disulphide oxidoreductase;Thi4 family;Glucose inhibited division protein A;Cytochrome c;Cytochrome C oxidase, cbb3-type, subunit III;Cytochrome c-550 domain;	COG1053;	C:Energy production and conversion;	------	------	GO:0022900; GO:0006099; GO:0022900; GO:0006099; GO:0022900; GO:0006099; GO:0022900; GO:0006099; GO:0022900; GO:0006099; GO:0005743; GO:0005743; GO:0005743; GO:0005743; GO:0045273; GO:0005743;GO:0050660; GO:0008177; GO:0050660; GO:0008177; GO:0050660; GO:0008177; GO:0050660; GO:0008177; GO:0050660; GO:0008177;	BP:electron transport chain;BP:tricarboxylic acid cycle;BP:electron transport chain;BP:tricarboxylic acid cycle;BP:electron transport chain;BP:tricarboxylic acid cycle;BP:electron transport chain;BP:tricarboxylic acid cycle;BP:electron transport chain;BP:tricarboxylic acid cycle;CC:mitochondrial inner membrane;CC:mitochondrial inner membrane;CC:mitochondrial inner membrane;CC:mitochondrial inner …	K00234	SDHA, SDH1	map00020; map00190;	Citrate cycl;Oxidative phosphorylation;
DN559844_c0_g2	1953	3.02957	0.00553556	yes	up	1.33672	0.0428563	yes	up	0.105147	0.895279	no	up	0.0881009	0.933857	no	up	XP_005644594.1;	hypothetical protein COCSUDRAFT_67454 [Coccomyxa subellipsoidea C-169];	gi|75337806|sp|Q9SX78.1|CXE2_ARATH;	RecName: Full=Probable carboxylesterase 2; AltName: Full=AtCXE2;	PF07859.10; PF00135.25; PF12740.4; PF00756.17;	Abhydrolase_3;COesterase;Chlorophyllase2;Esterase;	alpha/beta hydrolase fold;Carboxylesterase family;Chlorophyllase enzyme;Putative esterase;	------	------	------	------	GO:0008152; GO:0008152; GO:0008152; GO:0008152; GO:0008152;GO:0016787; GO:0016787; GO:0016787; GO:0016787; GO:0016787;	BP:metabolic process;BP:metabolic process;BP:metabolic process;BP:metabolic process;BP:metabolic process;MF:hydrolase activity;MF:hydrolase activity;MF:hydrolase activity;MF:hydrolase activity;MF:hydrolase activity;	------	------	------	------
DN549943_c0_g1	1406	-1.26489	0.0163646	yes	down	-0.258769	0.453164	no	down	-0.483774	0.0343558	no	down	0.551523	0.0813088	no	up	XP_005644594.1;	hypothetical protein COCSUDRAFT_67454 [Coccomyxa subellipsoidea C-169];	gi|75333783|sp|Q9FG13.1|CXE15_ARATH;	RecName: Full=Probable carboxylesterase 15; AltName: Full=AtCXE15;	PF07859.10; PF00135.25; PF10340.6; PF12740.4;	Abhydrolase_3;COesterase;DUF2424;Chlorophyllase2;	alpha/beta hydrolase fold;Carboxylesterase family;Protein of unknown function;Chlorophyllase enzyme;	------	------	------	------	GO:0008152; GO:0008152; GO:0008152; GO:0008152;GO:0016787; GO:0016787; GO:0016787; GO:0016787;	BP:metabolic process;BP:metabolic process;BP:metabolic process;BP:metabolic process;MF:hydrolase activity;MF:hydrolase activity;MF:hydrolase activity;MF:hydrolase activity;	------	------	------	------
DN556466_c5_g2	1533	2.2451	0.0464367	yes	up	0.47693	0.402027	no	up	-0.714232	0.155313	no	down	0.678969	0.221758	no	up	XP_005644594.1;	hypothetical protein COCSUDRAFT_67454 [Coccomyxa subellipsoidea C-169];	gi|75337806|sp|Q9SX78.1|CXE2_ARATH;	RecName: Full=Probable carboxylesterase 2; AltName: Full=AtCXE2;	PF07859.10; PF00135.25;	Abhydrolase_3;COesterase;	alpha/beta hydrolase fold;Carboxylesterase family;	------	------	------	------	GO:0008152; GO:0008152; GO:0008152; GO:0008152;GO:0016787; GO:0016787; GO:0016787; GO:0016787;	BP:metabolic process;BP:metabolic process;BP:metabolic process;BP:metabolic process;MF:hydrolase activity;MF:hydrolase activity;MF:hydrolase activity;MF:hydrolase activity;	------	------	------	------
DN561445_c0_g1	2323	1.44494	0.0315411	yes	up	0.283723	0.188796	no	up	0.17339	0.293365	no	up	0.116791	0.759656	no	up	XP_005644594.1;	hypothetical protein COCSUDRAFT_67454 [Coccomyxa subellipsoidea C-169];	gi|75335642|sp|Q9LYC1.1|GID1B_ARATH;	RecName: Full=Gibberellin receptor GID1B; AltName: Full=AtCXE14; AltName: Full=Carboxylesterase 14; AltName: Full=GID1-like protein 2; AltName: Full=Protein GA INSENSITIVE DWARF 1B; Short=AtGID1B;	PF07859.10; PF00135.25; PF12740.4;	Abhydrolase_3;COesterase;Chlorophyllase2;	alpha/beta hydrolase fold;Carboxylesterase family;Chlorophyllase enzyme;	COG0657;	I:Lipid transport and metabolism;	------	------	GO:0008152; GO:0008152;GO:0016787; GO:0016787;	BP:metabolic process;BP:metabolic process;MF:hydrolase activity;MF:hydrolase activity;	K14493	GID1	map04075;	Plant hormone signal transduction;
DN555544_c0_g1	1660	-1.13802	0.253283	no	down	-0.469797	0.108628	no	down	-1.08014	0.000162359	yes	down	-2.3428	3.60563e-24	yes	down	XP_005644594.1;	hypothetical protein COCSUDRAFT_67454 [Coccomyxa subellipsoidea C-169];	gi|75333783|sp|Q9FG13.1|CXE15_ARATH;	RecName: Full=Probable carboxylesterase 15; AltName: Full=AtCXE15;	PF07859.10; PF00135.25; PF10340.6;	Abhydrolase_3;COesterase;DUF2424;	alpha/beta hydrolase fold;Carboxylesterase family;Protein of unknown function;	------	------	------	------	GO:0008152; GO:0008152; GO:0008152; GO:0008152;GO:0016787; GO:0016787; GO:0016787; GO:0016787;	BP:metabolic process;BP:metabolic process;BP:metabolic process;BP:metabolic process;MF:hydrolase activity;MF:hydrolase activity;MF:hydrolase activity;MF:hydrolase activity;	------	------	------	------
DN560405_c0_g4	1069	-0.101912	0.930894	no	down	-0.251147	0.606311	no	down	0.102351	0.835748	no	up	2.81758	6.68875e-10	yes	up	XP_005644594.1;	hypothetical protein COCSUDRAFT_67454 [Coccomyxa subellipsoidea C-169];	gi|75337806|sp|Q9SX78.1|CXE2_ARATH;	RecName: Full=Probable carboxylesterase 2; AltName: Full=AtCXE2;	PF07859.10; PF00135.25;	Abhydrolase_3;COesterase;	alpha/beta hydrolase fold;Carboxylesterase family;	------	------	------	------	GO:0008152; GO:0008152;GO:0016787; GO:0016787;	BP:metabolic process;BP:metabolic process;MF:hydrolase activity;MF:hydrolase activity;	------	------	------	------
DN570532_c1_g2	275	0.326083	0.881428	no	up	0.922825	0.320229	no	up	1.08123	0.158071	no	up	1.84998	0.0107096	yes	up	XP_005644440.1;	hypothetical protein COCSUDRAFT_54496 [Coccomyxa subellipsoidea C-169];	gi|122142382|sp|Q0VBY0.1|CMC4_BOVIN;	RecName: Full=Cx9C motif-containing protein 4; AltName: Full=Mature T-cell proliferation 1 neighbor protein;	PF08991.7;	MTCP1;	Mature-T-Cell Proliferation I type;	------	------	NOG119982;	S:Function unknown;	------	------	------	------	------	------
DN555926_c0_g1	2053	-1.29133	0.0485775	yes	down	0.287467	0.605698	no	up	-2.22532	6.82557e-18	yes	down	-1.5864	1.01963e-05	yes	down	XP_005644421.1;	hypothetical protein COCSUDRAFT_48717 [Coccomyxa subellipsoidea C-169];	------	------	PF06101.8;	DUF946;	Plant protein of unknown function;	------	------	NOG43721;	S:Function unknown;	GO:0045454; GO:0005623;GO:0051920;	BP:cell redox homeostasis;CC:cell;MF:peroxiredoxin activity;	------	------	------	------
DN560409_c0_g3	1930	-0.524025	0.819145	no	down	-0.380238	0.763057	no	down	-2.7321	0.000196718	yes	down	-0.489246	0.710418	no	down	XP_005644406.1;	UPF0187-domain-containing protein [Coccomyxa subellipsoidea C-169];	gi|20140487|sp|P72926.2|Y1024_SYNY3;	RecName: Full=UPF0187 protein sll1024;	PF01062.18;	Bestrophin;	Bestrophin, RFP-TM, chloride channel;	------	------	------	------	GO:0016021; GO:0016021;	CC:integral component of membrane;CC:integral component of membrane;	------	------	------	------
DN556329_c2_g2	653	-2.29345	0.0120853	yes	down	-4.0172	4.77996e-09	yes	down	-3.85728	2.09778e-10	yes	down	-2.17787	0.00334081	yes	down	XP_005644355.1;	hypothetical protein COCSUDRAFT_19213 [Coccomyxa subellipsoidea C-169];	------	------	------	------	------	------	------	------	------	------	------	------	------	------	------
DN555404_c2_g2	450	1.278	0.576872	no	up	-0.893796	0.42087	no	down	-1.78118	0.0280845	yes	down	0.198108	0.896865	no	up	XP_005644355.1;	hypothetical protein COCSUDRAFT_19213 [Coccomyxa subellipsoidea C-169];	gi|74644329|sp|Q8TGM6.1|TAR1_YEAST;	RecName: Full=Protein TAR1; AltName: Full=Transcript antisense to ribosomal RNA protein 1;	------	------	------	------	------	------	------	------	------	------	------	------	------
DN570499_c7_g1	409	0.304061	0.720221	no	up	0.629624	0.424019	no	up	1.32139	0.031191	yes	up	0.929831	0.0334706	no	up	XP_005644355.1;	hypothetical protein COCSUDRAFT_19213 [Coccomyxa subellipsoidea C-169];	gi|82582284|sp|Q6CQE5.2|TAR1_KLULA;	RecName: Full=Protein TAR1;	------	------	------	------	------	------	------	------	------	------	------	------	------
DN555404_c2_g4	854	0.875516	0.246398	no	up	1.29702	0.0346399	yes	up	1.74038	0.00112899	yes	up	1.44226	0.000152564	yes	up	XP_005644354.1;	hypothetical protein COCSUDRAFT_9899, partial [Coccomyxa subellipsoidea C-169];	gi|82582284|sp|Q6CQE5.2|TAR1_KLULA;	RecName: Full=Protein TAR1;	------	------	------	------	------	NOG104695;	S:Function unknown;	------	------	------	------	------	------
DN548504_c5_g4	301	-3.39675	0.13317	no	down	-1.95607	0.0333424	yes	down	-0.379232	0.553725	no	down	-0.556947	0.55638	no	down	XP_005644354.1;	hypothetical protein COCSUDRAFT_9899, partial [Coccomyxa subellipsoidea C-169];	------	------	------	------	------	------	------	------	------	------	------	------	------	------	------
DN556758_c0_g2	726	0.378095	0.808634	no	up	1.4229	0.0104816	yes	up	1.04248	0.0639491	no	up	1.37778	0.0212782	yes	up	XP_005644255.1;	hypothetical protein COCSUDRAFT_67762 [Coccomyxa subellipsoidea C-169];	gi|67461574|sp|Q8RY95.3|SPL14_ARATH;	RecName: Full=Squamosa promoter-binding-like protein 14; AltName: Full=Protein FUMONISIN B1-RESISTANT 6; AltName: Full=SPL1-related protein 2;	PF03110.11;	SBP;	SBP domain;	------	------	------	------	GO:0016021; GO:0005634; GO:0005634; GO:0005634; GO:0005634; GO:0005634;GO:0003677; GO:0003677; GO:0003677; GO:0003677; GO:0003677;	CC:integral component of membrane;CC:nucleus;CC:nucleus;CC:nucleus;CC:nucleus;CC:nucleus;MF:DNA binding;MF:DNA binding;MF:DNA binding;MF:DNA binding;MF:DNA binding;	------	------	------	------
DN549908_c0_g1	1007	-1.2582	0.253436	no	down	-0.692075	5.85576e-06	no	down	-0.637053	4.82036e-08	no	down	-1.28594	1.16056e-15	yes	down	XP_005644153.1;	chloroplast ATP synthase subunit delta precursor [Coccomyxa subellipsoidea C-169];	gi|416681|sp|P32980.1|ATPD_TOBAC;	RecName: Full=ATP synthase delta chain, chloroplastic; AltName: Full=F-ATPase delta chain; Flags: Precursor [Nicotiana tabacum];	PF00213.15;	OSCP;	ATP synthase delta;	COG0712;	C:Energy production and conversion;	------	------	GO:0015986; GO:0015986; GO:0015986; GO:0015986; GO:0015986; GO:0016020; GO:0016020; GO:0016020; GO:0016020; GO:0016020;GO:0046933; GO:0046933; GO:0046933; GO:0046933; GO:0046933;	BP:ATP synthesis coupled proton transport;BP:ATP synthesis coupled proton transport;BP:ATP synthesis coupled proton transport;BP:ATP synthesis coupled proton transport;BP:ATP synthesis coupled proton transport;CC:membrane;CC:membrane;CC:membrane;CC:membrane;CC:membrane;MF:proton-transporting ATP synthase activity, rotational mechanism;MF:proton-transporting ATP synthase activity, rotational mecha…	K02113	ATPF1D, atpH	map00195; map00190;	Photosynthesis;Oxidative phosphorylation;
DN546689_c0_g2	757	0.677467	0.748935	no	up	-0.207782	0.865385	no	down	-2.38462	0.000210025	yes	down	1.101	0.129393	no	up	XP_005643943.1;	Lipoxigenase, partial [Coccomyxa subellipsoidea C-169];	gi|75277587|sp|O24370.1|LOX21_SOLTU;	RecName: Full=Linoleate 13S-lipoxygenase 2-1, chloroplastic; AltName: Full=Lipoxygenase 2-1; Flags: Precursor;	PF00305.16;	Lipoxygenase;	Lipoxygenase;	------	------	------	------	GO:0006281;GO:0005524; GO:0003677; GO:0008094; GO:0046872; GO:0016702; GO:0046872; GO:0016702; GO:0016165; GO:0046872; GO:0046872; GO:0016702; GO:0046872; GO:0016702;	BP:DNA repair;MF:ATP binding;MF:DNA binding;MF:DNA-dependent ATPase activity;MF:metal ion binding;MF:oxidoreductase activity, acting on single donors with incorporation of molecular oxygen, incorporation of two atoms of oxygen;MF:metal ion binding;MF:oxidoreductase activity, acting on single donors with incorporation of molecular oxygen, incorporation of two atoms of oxygen;MF:linoleate 13S-lipox…	K00454	LOX2S	map00591; map00592;	Linoleic acid metabolism;alpha-Linolenic acid metabolism;
DN551306_c5_g1	1215	-0.10044	1	no	down	0.540301	0.183219	no	up	-0.14874	0.733376	no	down	-1.05182	0.0238068	yes	down	XP_005643943.1;	Lipoxigenase, partial [Coccomyxa subellipsoidea C-169];	gi|585420|sp|P38416.1|LOXB_SOLLC;	RecName: Full=Linoleate 9S-lipoxygenase B; AltName: Full=Lipoxygenase B;	------	------	------	------	------	------	------	GO:0006281;GO:0005524; GO:0003677; GO:0008094; GO:0046872; GO:0016702; GO:0046872; GO:0016702; GO:0046872; GO:0016702; GO:0046872; GO:0016702; GO:0046872; GO:0016702;	BP:DNA repair;MF:ATP binding;MF:DNA binding;MF:DNA-dependent ATPase activity;MF:metal ion binding;MF:oxidoreductase activity, acting on single donors with incorporation of molecular oxygen, incorporation of two atoms of oxygen;MF:metal ion binding;MF:oxidoreductase activity, acting on single donors with incorporation of molecular oxygen, incorporation of two atoms of oxygen;MF:metal ion binding;M…	K15718	LOX1_5	map00591;	Linoleic acid metabolism;
DN566959_c1_g1	2405	-0.90117	0.561888	no	down	0.0359347	0.938561	no	up	-0.100626	0.74519	no	down	-1.36388	1.12598e-06	yes	down	XP_005643943.1;	Lipoxigenase, partial [Coccomyxa subellipsoidea C-169];	gi|254810223|sp|Q9LUW0.2|LOX5_ARATH;	RecName: Full=Linoleate 9S-lipoxygenase 5, chloroplastic; AltName: Full=Lipoxygenase 5; Short=AtLOX5;	PF00305.16;	Lipoxygenase;	Lipoxygenase;	------	------	------	------	GO:0006281;GO:0005524; GO:0003677; GO:0008094; GO:0046872; GO:0016702; GO:0046872; GO:0016702; GO:0046872; GO:0016702; GO:0046872; GO:0016702; GO:0046872; GO:0016702;	BP:DNA repair;MF:ATP binding;MF:DNA binding;MF:DNA-dependent ATPase activity;MF:metal ion binding;MF:oxidoreductase activity, acting on single donors with incorporation of molecular oxygen, incorporation of two atoms of oxygen;MF:metal ion binding;MF:oxidoreductase activity, acting on single donors with incorporation of molecular oxygen, incorporation of two atoms of oxygen;MF:metal ion binding;M…	K15718	LOX1_5	map00591;	Linoleic acid metabolism;
DN568580_c3_g3	1175	-1.21967	1	no	down	0.288375	0.299991	no	up	-0.412717	0.0605456	no	down	-1.20025	1.11183e-07	yes	down	XP_005643943.1;	Lipoxigenase, partial [Coccomyxa subellipsoidea C-169];	gi|75277587|sp|O24370.1|LOX21_SOLTU;	RecName: Full=Linoleate 13S-lipoxygenase 2-1, chloroplastic; AltName: Full=Lipoxygenase 2-1; Flags: Precursor;	PF01477.20; PF00305.16;	PLAT;Lipoxygenase;	PLAT/LH2 domain;Lipoxygenase;	------	------	------	------	GO:0006281;GO:0005524; GO:0003677; GO:0008094; GO:0046872; GO:0016702; GO:0046872; GO:0016702;	BP:DNA repair;MF:ATP binding;MF:DNA binding;MF:DNA-dependent ATPase activity;MF:metal ion binding;MF:oxidoreductase activity, acting on single donors with incorporation of molecular oxygen, incorporation of two atoms of oxygen;MF:metal ion binding;MF:oxidoreductase activity, acting on single donors with incorporation of molecular oxygen, incorporation of two atoms of oxygen;	K00454	LOX2S	map00591; map00592;	Linoleic acid metabolism;alpha-Linolenic acid metabolism;
DN544433_c0_g1	1219	-0.894487	0.643979	no	down	1.95214	1.23009e-06	yes	up	1.96366	4.02731e-13	yes	up	1.47235	0.000202989	yes	up	XP_005643853.1;	hypothetical protein COCSUDRAFT_25815 [Coccomyxa subellipsoidea C-169];	gi|75154955|sp|Q8LBB7.1|LOG5_ARATH;	RecName: Full=Cytokinin riboside 5'-monophosphate phosphoribohydrolase LOG5; AltName: Full=Protein LONELY GUY 5;	PF03641.11;	Lysine_decarbox;	Possible lysine decarboxylase;	COG1611;	S:Function unknown;	------	------	GO:0009691; GO:0009691; GO:0009691; GO:0009691;GO:0016787; GO:0016787; GO:0016787; GO:0016787;	BP:cytokinin biosynthetic process;BP:cytokinin biosynthetic process;BP:cytokinin biosynthetic process;BP:cytokinin biosynthetic process;MF:hydrolase activity;MF:hydrolase activity;MF:hydrolase activity;MF:hydrolase activity;	K06966	K06966	------	------
DN547713_c3_g1	2451	-7.23238	1.81031e-157	yes	down	-3.8836	1.30038e-06	yes	down	-3.84598	8.44687e-08	yes	down	-4.2649	2.35109e-17	yes	down	XP_005643843.1;	hypothetical protein COCSUDRAFT_67839 [Coccomyxa subellipsoidea C-169];	gi|75019729|sp|Q95RI5.1|FAXC_DROME;	RecName: Full=Failed axon connections;	PF17172.1; PF17171.1; PF10568.6; PF13417.3; PF13410.3;	GST_N_4;GST_C_6;Tom37;GST_N_3;GST_C_2;	Glutathione S-transferase N-terminal domain;Glutathione S-transferase, C-terminal domain;Outer mitochondrial membrane transport complex protein;Glutathione S-transferase, N-terminal domain;Glutathione S-transferase, C-terminal domain;	------	------	NOG36626;	S:Function unknown;	GO:0006626; GO:0006626; GO:0006626; GO:0016021; GO:0005741; GO:0016021; GO:0005741; GO:0005741;	BP:protein targeting to mitochondrion;BP:protein targeting to mitochondrion;BP:protein targeting to mitochondrion;CC:integral component of membrane;CC:mitochondrial outer membrane;CC:integral component of membrane;CC:mitochondrial outer membrane;CC:mitochondrial outer membrane;	------	------	------	------
DN547289_c0_g2	428	-0.778029	0.406809	no	down	1.31246	0.0030911	yes	up	-0.529385	0.447471	no	down	2.06399	0.000798685	yes	up	XP_005643743.1;	amino acid transmembrane transporter [Coccomyxa subellipsoidea C-169];	gi|75262627|sp|Q9FKS8.1|LHT1_ARATH;	RecName: Full=Lysine histidine transporter 1;	PF01490.15; PF03222.10;	Aa_trans;Trp_Tyr_perm;	Transmembrane amino acid transporter protein;Tryptophan/tyrosine permease family;	------	------	------	------	GO:0016021; GO:0016021; GO:0016021; GO:0016021; GO:0016021;	CC:integral component of membrane;CC:integral component of membrane;CC:integral component of membrane;CC:integral component of membrane;CC:integral component of membrane;	------	------	------	------
DN567552_c1_g1	3216	-0.146814	0.921867	no	down	1.08198	8.00597e-11	yes	up	2.21009	5.58516e-24	yes	up	2.44141	8.44747e-22	yes	up	XP_005643737.1;	biotin carboxylase [Coccomyxa subellipsoidea C-169];	gi|20455047|sp|Q42777.2|MCCA_SOYBN;	RecName: Full=Methylcrotonoyl-CoA carboxylase subunit alpha, mitochondrial; Short=MCCase subunit alpha; AltName: Full=3-methylcrotonyl-CoA carboxylase 1; AltName: Full=3-methylcrotonyl-CoA:carbon dioxide ligase subunit alpha; Flags: Precursor;	PF02785.16; PF00364.19; PF13533.3; PF16576.2; PF13437.3; PF02786.14;	Biotin_carb_C;Biotin_lipoyl;Biotin_lipoyl_2;HlyD_D23;HlyD_3;CPSase_L_D2;	Biotin carboxylase C-terminal domain;Biotin-requiring enzyme;Biotin-lipoyl like;Barrel-sandwich domain of CusB or HlyD membrane-fusion;HlyD family secretion protein;Carbamoyl-phosphate synthase L chain, ATP binding domain;	------	------	------	------	GO:0005524; GO:0046872; GO:0005524; GO:0016874; GO:0046872; GO:0005524; GO:0016874; GO:0046872; GO:0005524; GO:0046872;	MF:ATP binding;MF:metal ion binding;MF:ATP binding;MF:ligase activity;MF:metal ion binding;MF:ATP binding;MF:ligase activity;MF:metal ion binding;MF:ATP binding;MF:metal ion binding;	K01968	E6.4.1.4A	map00280;	Valine, leucine and isoleucine degradation;
DN567477_c2_g4	802	-1.02026	1	no	down	0.104731	0.606451	no	up	0.160363	0.291738	no	up	-1.0362	4.83204e-10	yes	down	XP_005643716.1;	SHMT-domain-containing protein [Coccomyxa subellipsoidea C-169];	gi|1346156|sp|P49358.1|GLYM2_FLAPR;	RecName: Full=Serine hydroxymethyltransferase 2, mitochondrial; Short=SHMT2; AltName: Full=Glycine hydroxymethyltransferase 2; AltName: Full=Serine methylase 2; Flags: Precursor;	PF00464.16;	SHMT;	Serine hydroxymethyltransferase;	------	------	------	------	GO:0019264; GO:0035999; GO:0019264; GO:0035999; GO:0019264; GO:0035999; GO:0019264; GO:0035999;GO:0004372; GO:0030170; GO:0004372; GO:0008168; GO:0030170; GO:0004372; GO:0008168; GO:0030170; GO:0004372; GO:0030170;	BP:glycine biosynthetic process from serine;BP:tetrahydrofolate interconversion;BP:glycine biosynthetic process from serine;BP:tetrahydrofolate interconversion;BP:glycine biosynthetic process from serine;BP:tetrahydrofolate interconversion;BP:glycine biosynthetic process from serine;BP:tetrahydrofolate interconversion;MF:glycine hydroxymethyltransferase activity;MF:pyridoxal phosphate binding;MF:…	K00600	glyA, SHMT	map00460; map00630; map00670; map00260;	Cyanoamino acid metabolism;Glyoxylate and dicarboxylate metabolism;One carbon pool by folate;Glycine, serine and threonine metabolism;
DN560253_c0_g2	2192	-0.25897	0.586423	no	down	-0.524286	0.191987	no	down	-1.00042	0.00135284	yes	down	-0.848685	0.0197235	no	down	XP_005643540.1;	hypothetical protein COCSUDRAFT_31544 [Coccomyxa subellipsoidea C-169];	gi|122133614|sp|Q17QN8.1|CL049_BOVIN;	RecName: Full=UPF0454 protein C12orf49 homolog; Flags: Precursor;	PF10218.6;	DUF2054;	Uncharacterized conserved protein;	------	------	------	------	------	------	------	------	------	------
DN560728_c0_g1	1958	-6.25915	1.44624e-37	yes	down	-3.86817	1.50725e-06	yes	down	-5.54503	9.05163e-26	yes	down	-4.03313	1.63644e-17	yes	down	XP_005643327.1;	putative prunasin hydrolase isoform PHA precursor [Coccomyxa subellipsoidea C-169];	gi|74938515|sp|Q95X01.1|MYRO1_BREBR;	RecName: Full=Myrosinase 1; AltName: Full=Beta-glucosidase 1; AltName: Full=Beta-thioglucosidase 1; AltName: Full=Beta-thioglucosidase glucohydrolase 1; AltName: Full=Sinigrinase 1; AltName: Full=Thioglucosidase 1;	PF00232.15; PF00150.15;	Glyco_hydro_1;Cellulase;	Glycosyl hydrolase family 1;Cellulase;	------	------	------	------	GO:0030245; GO:0030245; GO:0005975; GO:0005975; GO:0005975;GO:0008422; GO:0102483; GO:0008422; GO:0102483; GO:0004553; GO:0004553; GO:0008422; GO:0102483;	BP:cellulose catabolic process;BP:cellulose catabolic process;BP:carbohydrate metabolic process;BP:carbohydrate metabolic process;BP:carbohydrate metabolic process;MF:beta-glucosidase activity;MF:scopolin beta-glucosidase activity;MF:beta-glucosidase activity;MF:scopolin beta-glucosidase activity;MF:hydrolase activity, hydrolyzing O-glycosyl compounds;MF:hydrolase activity, hydrolyzing O-glycosyl…	------	------	------	------
DN537882_c0_g1	691	-7.03847	1.35161e-218	yes	down	-6.216	1.79583e-20	yes	down	-4.98928	4.40164e-14	yes	down	-4.11041	3.0805e-15	yes	down	XP_005643310.1;	ribosomal protein S11 component of cytosolic 80S ribosome and 40S small subunit [Coccomyxa subellipsoidea C-169];	gi|730626|sp|P41115.1|RS11_XENLA;	RecName: Full=40S ribosomal protein S11;	PF16205.2; PF00366.17;	Ribosomal_S17_N;Ribosomal_S17;	Ribosomal_S17 N-terminal;Ribosomal protein S17;	COG0186;	J:Translation, ribosomal structure and biogenesis;	------	------	GO:0006412; GO:0006412; GO:0006412; GO:0006412; GO:0006412; GO:0005840; GO:0005840; GO:0022627; GO:0005840; GO:0005840;GO:0003735; GO:0003735; GO:0003735; GO:0003735; GO:0003735;	BP:translation;BP:translation;BP:translation;BP:translation;BP:translation;CC:ribosome;CC:ribosome;CC:cytosolic small ribosomal subunit;CC:ribosome;CC:ribosome;MF:structural constituent of ribosome;MF:structural constituent of ribosome;MF:structural constituent of ribosome;MF:structural constituent of ribosome;MF:structural constituent of ribosome;	K02949	RP-S11e, RPS11	map03010;	Ribosome;
DN569106_c2_g1	2200	2.17151	0.0307523	yes	up	0.618758	0.164047	no	up	-0.241015	0.753234	no	down	0.868665	0.267874	no	up	XP_005643190.1;	Lipoxigenase [Coccomyxa subellipsoidea C-169];	gi|75277588|sp|O24371.1|LOX31_SOLTU;	RecName: Full=Linoleate 13S-lipoxygenase 3-1, chloroplastic; Flags: Precursor;	PF00305.16;	Lipoxygenase;	Lipoxygenase;	------	------	------	------	GO:0046872; GO:0016702; GO:0046872; GO:0016702; GO:0046872; GO:0016702; GO:0046872; GO:0016702; GO:0046872; GO:0016702;	MF:metal ion binding;MF:oxidoreductase activity, acting on single donors with incorporation of molecular oxygen, incorporation of two atoms of oxygen;MF:metal ion binding;MF:oxidoreductase activity, acting on single donors with incorporation of molecular oxygen, incorporation of two atoms of oxygen;MF:metal ion binding;MF:oxidoreductase activity, acting on single donors with incorporation of mole…	K00454	LOX2S	map00591; map00592;	Linoleic acid metabolism;alpha-Linolenic acid metabolism;
DN529859_c0_g1	519	-2.66444	0.0669521	no	down	-0.997464	0.290991	no	down	-2.02657	0.00534382	yes	down	0.960048	0.268165	no	up	XP_005643190.1;	Lipoxigenase [Coccomyxa subellipsoidea C-169];	gi|75277587|sp|O24370.1|LOX21_SOLTU;	RecName: Full=Linoleate 13S-lipoxygenase 2-1, chloroplastic; AltName: Full=Lipoxygenase 2-1; Flags: Precursor;	PF00305.16;	Lipoxygenase;	Lipoxygenase;	------	------	------	------	GO:0046872; GO:0016702; GO:0046872; GO:0016702; GO:0046872; GO:0016702; GO:0046872; GO:0016702; GO:0046872; GO:0016702;	MF:metal ion binding;MF:oxidoreductase activity, acting on single donors with incorporation of molecular oxygen, incorporation of two atoms of oxygen;MF:metal ion binding;MF:oxidoreductase activity, acting on single donors with incorporation of molecular oxygen, incorporation of two atoms of oxygen;MF:metal ion binding;MF:oxidoreductase activity, acting on single donors with incorporation of mole…	K00454	LOX2S	map00591; map00592;	Linoleic acid metabolism;alpha-Linolenic acid metabolism;
DN566167_c0_g1	4580	-1.65353	0.109703	no	down	-0.247601	0.292654	no	down	-1.08966	4.09042e-15	yes	down	-0.366418	0.218493	no	down	XP_005643190.1;	Lipoxigenase [Coccomyxa subellipsoidea C-169];	gi|75262277|sp|Q9CAG3.1|LOX6_ARATH;	RecName: Full=Lipoxygenase 6, chloroplastic; Short=AtLOX6; Flags: Precursor;	PF00305.16; PF01477.20; PF00501.25; PF13193.3;	Lipoxygenase;PLAT;AMP-binding;AMP-binding_C;	Lipoxygenase;PLAT/LH2 domain;AMP-binding enzyme;AMP-binding enzyme C-terminal domain;	------	------	NOG14151;	S:Function unknown;	GO:0006281;GO:0046872; GO:0016702; GO:0005524; GO:0003677; GO:0008094; GO:0046872; GO:0016702; GO:0046872; GO:0016702; GO:0046872; GO:0016702; GO:0046872; GO:0016702;	BP:DNA repair;MF:metal ion binding;MF:oxidoreductase activity, acting on single donors with incorporation of molecular oxygen, incorporation of two atoms of oxygen;MF:ATP binding;MF:DNA binding;MF:DNA-dependent ATPase activity;MF:metal ion binding;MF:oxidoreductase activity, acting on single donors with incorporation of molecular oxygen, incorporation of two atoms of oxygen;MF:metal ion binding;M…	K00454	LOX2S	map00591; map00592;	Linoleic acid metabolism;alpha-Linolenic acid metabolism;
DN568580_c3_g1	2035	1.85888	0.242773	no	up	-0.462398	0.556393	no	down	-3.05799	5.44306e-12	yes	down	0.972353	0.101313	no	up	XP_005643190.1;	Lipoxigenase [Coccomyxa subellipsoidea C-169];	gi|75277587|sp|O24370.1|LOX21_SOLTU;	RecName: Full=Linoleate 13S-lipoxygenase 2-1, chloroplastic; AltName: Full=Lipoxygenase 2-1; Flags: Precursor;	PF00305.16;	Lipoxygenase;	Lipoxygenase;	------	------	------	------	GO:0046872; GO:0016702; GO:0046872; GO:0016702; GO:0046872; GO:0016702; GO:0046872; GO:0016702; GO:0046872; GO:0016702;	MF:metal ion binding;MF:oxidoreductase activity, acting on single donors with incorporation of molecular oxygen, incorporation of two atoms of oxygen;MF:metal ion binding;MF:oxidoreductase activity, acting on single donors with incorporation of molecular oxygen, incorporation of two atoms of oxygen;MF:metal ion binding;MF:oxidoreductase activity, acting on single donors with incorporation of mole…	K00454	LOX2S	map00591; map00592;	Linoleic acid metabolism;alpha-Linolenic acid metabolism;
DN568676_c2_g2	937	-1.20298	0.389024	no	down	0.0958053	0.795615	no	up	-0.0564544	0.910481	no	down	1.76544	1.33296e-15	yes	up	XP_005643190.1;	Lipoxigenase [Coccomyxa subellipsoidea C-169];	gi|75282482|sp|Q43191.1|LOX15_SOLTU;	RecName: Full=Probable linoleate 9S-lipoxygenase 5; AltName: Full=Leaf lipoxygenase;	PF00305.16;	Lipoxygenase;	Lipoxygenase;	------	------	------	------	GO:0006281;GO:0046872; GO:0016702; GO:0046872; GO:0016702; GO:0005524; GO:0003677; GO:0008094; GO:0046872; GO:0016702; GO:0046872; GO:0016702; GO:0046872; GO:0016702;	BP:DNA repair;MF:metal ion binding;MF:oxidoreductase activity, acting on single donors with incorporation of molecular oxygen, incorporation of two atoms of oxygen;MF:metal ion binding;MF:oxidoreductase activity, acting on single donors with incorporation of molecular oxygen, incorporation of two atoms of oxygen;MF:ATP binding;MF:DNA binding;MF:DNA-dependent ATPase activity;MF:metal ion binding;M…	K15718	LOX1_5	map00591;	Linoleic acid metabolism;
DN543530_c1_g4	1500	-0.159426	0.843617	no	down	1.26394	5.90269e-06	yes	up	0.498848	0.0485559	no	up	0.604679	0.0225895	no	up	XP_005643097.1;	Clavaminate synthase-like protein, partial [Coccomyxa subellipsoidea C-169];	gi|75297895|sp|Q84MB6.1|DIOX2_ARATH;	RecName: Full=Probable 2-oxoglutarate-dependent dioxygenase At3g49630;	------	------	------	------	------	------	------	GO:0046872; GO:0016491; GO:0046872; GO:0016491; GO:0016491;	MF:metal ion binding;MF:oxidoreductase activity;MF:metal ion binding;MF:oxidoreductase activity;MF:oxidoreductase activity;	------	------	------	------
DN533358_c0_g1	404	0.607464	0.431278	no	up	0.58316	0.290947	no	up	1.04555	0.00142772	yes	up	0.93597	0.0297042	no	up	XP_005642984.1;	aldehyde dehydrogenase [Coccomyxa subellipsoidea C-169];	gi|118595573|sp|Q8S528.2|AL2B7_ARATH;	RecName: Full=Aldehyde dehydrogenase family 2 member B7, mitochondrial; Short=ALDH2b; Flags: Precursor;	PF00171.19;	Aldedh;	Aldehyde dehydrogenase family;	------	------	------	------	GO:0016620; GO:0016620; GO:0016620; GO:0004029; GO:0016620;	MF:oxidoreductase activity, acting on the aldehyde or oxo group of donors, NAD or NADP as acceptor;MF:oxidoreductase activity, acting on the aldehyde or oxo group of donors, NAD or NADP as acceptor;MF:oxidoreductase activity, acting on the aldehyde or oxo group of donors, NAD or NADP as acceptor;MF:aldehyde dehydrogenas;MF:oxidoreductase activity, acting on the aldehyde or oxo group of donors, NA…	K00128	ALDH	map00310; map00280; map00903; map00340; map00330; map00053; map00410; map00010; map00620; map00071; map00561; map00380;	Lysine degradation;Valine, leucine and isoleucine degradation;Limonene and pinene degradation;Histidine metabolism;Arginine and proline metabolism;Ascorbate and aldarate metabolism;beta-Alanine metabolism;Glycolysis / Gluconeogenesis;Pyruvate metabolism;Fatty acid degradation;Glycerolipid metabolism;Tryptophan metabolism;
DN552433_c0_g3	1938	-6.94304	3.68515e-100	yes	down	-6.36807	1.08569e-24	yes	down	-3.60843	6.52554e-07	yes	down	-3.85298	1.16197e-11	yes	down	XP_005642981.1;	aldehyde dehydrogenase [Coccomyxa subellipsoidea C-169];	gi|81890523|sp|Q66HF8.1|AL1B1_RAT;	RecName: Full=Aldehyde dehydrogenase X, mitochondrial; AltName: Full=Aldehyde dehydrogenase family 1 member B1; Flags: Precursor;	PF00171.19;	Aldedh;	Aldehyde dehydrogenase family;	------	------	------	------	GO:0016620; GO:0016620; GO:0016620; GO:0016620; GO:0016620;	MF:oxidoreductase activity, acting on the aldehyde or oxo group of donors, NAD or NADP as acceptor;MF:oxidoreductase activity, acting on the aldehyde or oxo group of donors, NAD or NADP as acceptor;MF:oxidoreductase activity, acting on the aldehyde or oxo group of donors, NAD or NADP as acceptor;MF:oxidoreductase activity, acting on the aldehyde or oxo group of donors, NAD or NADP as acceptor;MF:…	K00128	ALDH	map00310; map00280; map00903; map00340; map00330; map00053; map00410; map00010; map00620; map00071; map00561; map00380;	Lysine degradation;Valine, leucine and isoleucine degradation;Limonene and pinene degradation;Histidine metabolism;Arginine and proline metabolism;Ascorbate and aldarate metabolism;beta-Alanine metabolism;Glycolysis / Gluconeogenesis;Pyruvate metabolism;Fatty acid degradation;Glycerolipid metabolism;Tryptophan metabolism;
DN566703_c0_g3	1713	-1.5926	0.419697	no	down	-0.542003	0.0248513	no	down	-0.0496257	0.863528	no	down	-1.10367	0.000178107	yes	down	XP_005642958.1;	ARID-like protein [Coccomyxa subellipsoidea C-169];	gi|75265821|sp|Q9SGS2.1|HMGB9_ARATH;	RecName: Full=High mobility group B protein 9; AltName: Full=Nucleosome/chromatin assembly factor group D 09; Short=Nucleosome/chromatin assembly factor group D 9; AltName: Full=Protein NUCLEAR FUSION DEFECTIVE 9;	PF09011.7; PF00505.16;	HMG_box_2;HMG_box;	HMG-box domain;HMG;	------	------	------	------	GO:0005634;GO:0003677;	CC:nucleus;MF:DNA binding;	------	------	------	------
DN503423_c0_g1	1294	0.56383	0.408412	no	up	0.237156	0.677313	no	up	-0.00918997	0.988445	no	down	-1.18604	0.00614453	yes	down	XP_005642835.1;	alpha/beta-hydrolase [Coccomyxa subellipsoidea C-169];	gi|67476665|sp|P34913.2|HYES_HUMAN;	RecName: Full=Bifunctional epoxide hydrolase 2; Includes: RecName: Full=Cytosolic epoxide hydrolase 2; Short=CEH; AltName: Full=Epoxide hydratase; AltName: Full=Soluble epoxide hydrolase; Short=SEH; Includes: RecName: Full=Lipid-phosphate phosphatase;	PF00561.17; PF12697.4; PF12146.5;	Abhydrolase_1;Abhydrolase_6;Hydrolase_4;	alpha/beta hydrolase fold;Alpha/beta hydrolase family;Serine aminopeptidase, S33;	------	------	------	------	GO:0016021;GO:0016787; GO:0016787; GO:0003824;	CC:integral component of membrane;MF:hydrolase activity;MF:hydrolase activity;MF:catalytic activity;	------	------	------	------
DN546484_c3_g3	1788	5.8106	0.000720358	yes	up	1.04207	1	no	up	0.0410856	1	no	up	0.05358	1	no	up	XP_005642719.1;	glyceraldehyde-3-phosphate dehydrogenase, type I [Coccomyxa subellipsoidea C-169];	gi|257096375|sp|Q5MJ86.1|G3P2_DANRE;	RecName: Full=Glyceraldehyde-3-phosphate dehydrogenase 2;	PF02800.17; PF00044.21;	Gp_dh_C;Gp_dh_N;	Glyceraldehyde 3-phosphate dehydrogenase, C-terminal domain;Glyceraldehyde 3-phosphate dehydrogenase, NAD binding domain;	COG0057;	G:Carbohydrate transport and metabolism;	------	------	GO:0006006; GO:0006006; GO:0006006; GO:0006006;GO:0051287; GO:0050661; GO:0016620; GO:0051287; GO:0050661; GO:0016620; GO:0051287; GO:0050661; GO:0016620; GO:0051287; GO:0050661; GO:0016620;	BP:glucose metabolic process;BP:glucose metabolic process;BP:glucose metabolic process;BP:glucose metabolic process;MF:NAD binding;MF:NADP binding;MF:oxidoreductase activity, acting on the aldehyde or oxo group of donors, NAD or NADP as acceptor;MF:NAD binding;MF:NADP binding;MF:oxidoreductase activity, acting on the aldehyde or oxo group of donors, NAD or NADP as acceptor;MF:NAD binding;MF:NADP …	K00134;K10705	GAPDH, gapA;GAPDHS	map00010; map00710;	Glycolysis / Gluconeogenesis;Carbon fixation in photosynthetic organisms;
DN570498_c4_g1	1250	6.06685	6.12487e-05	yes	up	0.0140442	1	no	up	-0.0735709	1	no	down	-0.188474	1	no	down	XP_003084158.1;	Flavin monooxygenase-like [Ostreococcus tauri];	gi|75334376|sp|Q9FVQ0.1|YUC10_ARATH;	RecName: Full=Probable indole-3-pyruvate monooxygenase YUCCA10; AltName: Full=Flavin-containing monooxygenase YUCCA10;	PF13738.3; PF00743.16; PF07992.11; PF13434.3; PF00070.24;	Pyr_redox_3;FMO-like;Pyr_redox_2;K_oxygenase;Pyr_redox;	Pyridine nucleotide-disulphide oxidoreductase;Flavin-binding monooxygenase-like;Pyridine nucleotide-disulphide oxidoreductase;L-lysine 6-monooxygenase;Pyridine nucleotide-disulphide oxidoreductase;	------	------	------	------	GO:0016021; GO:0016021; GO:0016021;GO:0050660; GO:0004499; GO:0050661; GO:0050660; GO:0004499; GO:0050661; GO:0050660; GO:0004499; GO:0050661; GO:0004497; GO:0050660; GO:0004499; GO:0050661;	CC:integral component of membrane;CC:integral component of membrane;CC:integral component of membrane;MF:flavin adenine dinucleotide binding;MF:N,N-dimethylaniline monooxygenase activity;MF:NADP binding;MF:flavin adenine dinucleotide binding;MF:N,N-dimethylaniline monooxygenase activity;MF:NADP binding;MF:flavin adenine dinucleotide binding;MF:N,N-dimethylaniline monooxygenase activity;MF:NADP bi…	K11816	YUCCA	map00380;	Tryptophan metabolism;
DN547197_c1_g1	2137	2.70268	0.00825062	yes	up	-0.144415	0.683709	no	down	0.318043	0.0234432	no	up	0.179502	0.471874	no	up	XP_003083952.2;	Serine acetyltransferase, N-terminal [Ostreococcus tauri];	gi|85701275|sp|Q42588.2|SAT1_ARATH;	RecName: Full=Serine acetyltransferase 1, chloroplastic; Short=AtSAT-1; AltName: Full=AtSERAT2;1; AltName: Full=SAT-p;	PF06426.11; PF00132.21; PF14602.3;	SATase_N;Hexapep;Hexapep_2;	Serine acetyltransferase, N-terminal;Bacterial transferase hexapeptide;Hexapeptide repeat of succinyl-transferase;	------	------	------	------	GO:0006535; GO:0006535; GO:0006535; GO:0005737; GO:0005737; GO:0005737;GO:0009001; GO:0008270; GO:0009001; GO:0009001;	BP:cysteine biosynthetic process from serine;BP:cysteine biosynthetic process from serine;BP:cysteine biosynthetic process from serine;CC:cytoplasm;CC:cytoplasm;CC:cytoplasm;MF:serine O-acetyltransferase activity;MF:zinc ion binding;MF:serine O-acetyltransferase activity;MF:serine O-acetyltransferase activity;	K00640	cysE	map00270; map00920;	Cysteine and methionine metabolism;Sulfur metabolism;
DN541745_c0_g1	3582	-6.36429	1.52234e-23	yes	down	-5.45049	9.69429e-15	yes	down	-4.25747	9.48053e-10	yes	down	-4.53413	2.36258e-20	yes	down	XP_003083494.2;	Pyruvate kinase, barrel [Ostreococcus tauri];	gi|27923979|sp|O62619.2|KPYK_DROME;	RecName: Full=Pyruvate kinase; Short=PK;	PF00224.18; PF02887.13; PF03328.11;	PK;PK_C;HpcH_HpaI;	Pyruvate kinase, barrel domain;Pyruvate kinase, alpha/beta domain;HpcH/HpaI aldolase/citrate lyase family;	COG0469;	G:Carbohydrate transport and metabolism;	------	------	GO:0016021;GO:0016301; GO:0000287; GO:0030955; GO:0004743; GO:0016301; GO:0000287; GO:0030955; GO:0004743; GO:0016301; GO:0000287; GO:0046873; GO:0030955; GO:0004743;	CC:integral component of membrane;MF:kinase activity;MF:magnesium ion binding;MF:potassium ion binding;MF:pyruvate kinase activity;MF:kinase activity;MF:magnesium ion binding;MF:potassium ion binding;MF:pyruvate kinase activity;MF:kinase activity;MF:magnesium ion binding;MF:metal ion transmembrane transporter activity;MF:potassium ion binding;MF:pyruvate kinase activity;	K00873	PK, pyk	map00010; map00230; map00620;	Glycolysis / Gluconeogenesis;Purine metabolism;Pyruvate metabolism;
DN546983_c3_g1	759	-0.0776642	0.963153	no	down	-1.2084	0.0677319	no	down	-1.64144	0.00358096	yes	down	-2.19457	0.000573191	yes	down	XP_003083319.1;	Sodium/solute symporter [Ostreococcus tauri];	gi|403399374|sp|F4KD71.1|DUR3_ARATH;	RecName: Full=Urea-proton symporter DUR3; Short=AtDUR3; AltName: Full=High-affinity urea active transporter DUR3;	------	------	------	------	------	------	------	GO:0006995; GO:0016021; GO:0016021; GO:0005886; GO:0016021; GO:0016021; GO:0016021;GO:0015204; GO:0015204; GO:0015204; GO:0015204; GO:0015204;	BP:cellular response to nitrogen starvation;CC:integral component of membrane;CC:integral component of membrane;CC:plasma membrane;CC:integral component of membrane;CC:integral component of membrane;CC:integral component of membrane;MF:urea transmembrane transporter activity;MF:urea transmembrane transporter activity;MF:urea transmembrane transporter activity;MF:urea transmembrane transporter act…	K20989	DUR3	------	------
DN553767_c1_g1	1486	0.382847	0.718749	no	up	-1.1502	0.0121019	yes	down	-1.42975	3.79089e-05	yes	down	-1.97304	5.3033e-05	yes	down	XP_003082716.1;	Ndr [Ostreococcus tauri];	gi|6094274|sp|O23969.1|SF21_HELAN;	RecName: Full=Pollen-specific protein SF21;	PF03096.11;	Ndr;	Ndr family;	------	------	------	------	------	------	------	------	------	------
DN560724_c0_g2	1660	2.33425	0.0317409	yes	up	0.322058	0.595685	no	up	-0.169198	0.834148	no	down	1.0518	0.0193153	yes	up	XP_003081030.1;	WD40/YVTN repeat-like-containing domain [Ostreococcus tauri];	gi|75107724|sp|Q5PNY6.1|PUB21_ARATH;	RecName: Full=U-box domain-containing protein 21; AltName: Full=Plant U-box protein 21;	PF04564.12; PF11789.5;	U-box;zf-Nse;	U-box domain;Zinc-finger of the MIZ type in Nse subunit;	------	------	------	------	GO:0007166;GO:0004842; GO:0004842; GO:0004842; GO:0004871; GO:0004842; GO:0004842;	BP:cell surface receptor signaling pathway;MF:ubiquitin-protein transferase activity;MF:ubiquitin-protein transferase activity;MF:ubiquitin-protein transferase activity;MF:signal transducer activity;MF:ubiquitin-protein transferase activity;MF:ubiquitin-protein transferase activity;	------	------	------	------
DN554969_c1_g1	1834	5.24793	0.000374444	yes	up	-0.0866398	1	no	down	-0.27	1	no	down	-0.507363	1	no	down	XP_003081030.1;	WD40/YVTN repeat-like-containing domain [Ostreococcus tauri];	gi|75148205|sp|Q84TG3.1|PUB23_ARATH;	RecName: Full=E3 ubiquitin-protein ligase PUB23; AltName: Full=Plant U-box protein 23; AltName: Full=U-box domain-containing protein 23;	PF04564.12; PF11789.5;	U-box;zf-Nse;	U-box domain;Zinc-finger of the MIZ type in Nse subunit;	------	------	------	------	GO:0004842; GO:0004842; GO:0004842; GO:0004842;	MF:ubiquitin-protein transferase activity;MF:ubiquitin-protein transferase activity;MF:ubiquitin-protein transferase activity;MF:ubiquitin-protein transferase activity;	------	------	------	------
DN561041_c0_g1	2081	1.44665	0.0778302	no	up	0.296184	0.588341	no	up	-0.121726	0.76273	no	down	1.53263	5.81619e-05	yes	up	XP_003081030.1;	WD40/YVTN repeat-like-containing domain [Ostreococcus tauri];	gi|75309180|sp|Q9FLF4.1|PUB27_ARATH;	RecName: Full=U-box domain-containing protein 27; AltName: Full=Plant U-box protein 27;	PF04564.12;	U-box;	U-box domain;	------	------	------	------	GO:0004842; GO:0004842; GO:0004842; GO:0004842; GO:0004842;	MF:ubiquitin-protein transferase activity;MF:ubiquitin-protein transferase activity;MF:ubiquitin-protein transferase activity;MF:ubiquitin-protein transferase activity;MF:ubiquitin-protein transferase activity;	------	------	------	------
DN557304_c3_g3	500	-7.24	6.09485e-90	yes	down	-1.66439	0.068575	no	down	-6.36794	1.1965e-39	yes	down	-4.25651	7.42123e-14	yes	down	XP_003080911.1;	Heat shock protein DnaJ, cysteine-rich domain [Ostreococcus tauri];	gi|145559468|sp|Q5E954.2|DNJA1_BOVIN;	RecName: Full=DnaJ homolog subfamily A member 1; Flags: Precursor;	PF01556.15;	DnaJ_C;	DnaJ C terminal domain;	------	------	------	------	GO:0006457; GO:0009408; GO:0006457; GO:0009408; GO:0006457; GO:0009408; GO:0006457; GO:0009408; GO:0006457; GO:0009408;GO:0005524; GO:0031072; GO:0046872; GO:0051082; GO:0005524; GO:0031072; GO:0046872; GO:0051082; GO:0005524; GO:0031072; GO:0046872; GO:0051082; GO:0005524; GO:0031072; GO:0046872; GO:0051082; GO:0005524; GO:0031072; GO:0046872; GO:0051082;	BP:protein folding;BP:response to heat;BP:protein folding;BP:response to heat;BP:protein folding;BP:response to heat;BP:protein folding;BP:response to heat;BP:protein folding;BP:response to heat;MF:ATP binding;MF:heat shock protein binding;MF:metal ion binding;MF:unfolded protein binding;MF:ATP binding;MF:heat shock protein binding;MF:metal ion binding;MF:unfolded protein binding;MF:ATP binding;M…	K09502	DNAJA1	map04141;	Protein processing in endoplasmic reticulum;
DN557390_c2_g2	524	0.3918	0.716281	no	up	1.16754	0.0311944	yes	up	0.236978	0.785534	no	up	-0.2568	0.794721	no	down	XP_003080341.2;	Tetratricopeptide repeat [Ostreococcus tauri];	gi|75337641|sp|Q9STS3.1|CDC23_ARATH;	RecName: Full=Anaphase-promoting complex subunit 8; AltName: Full=Cell division cycle protein 23 homolog; Short=CDC23 homolog; AltName: Full=Cyclosome subunit 8;	PF04049.10; PF12895.4;	ANAPC8;ANAPC3;	Anaphase promoting complex subunit 8 / Cdc23;Anaphase-promoting complex, cyclosome, subunit 3;	------	------	------	------	GO:0030071; GO:0005680;	BP:regulation of mitotic metaphase/anaphase transition;CC:anaphase-promoting complex;	K03355	APC8, CDC23	map04120;	Ubiquitin mediated proteolysis;
DN563296_c0_g1	1859	-0.208259	0.723212	no	down	-1.01049	2.84491e-05	yes	down	-1.05005	1.67431e-06	yes	down	-1.11787	0.000223017	yes	down	XP_003079107.2;	GTP cyclohydrolase I, conserved site [Ostreococcus tauri];	gi|75248501|sp|Q8VYU3.1|GCH1_SOLLC;	RecName: Full=GTP cyclohydrolase 1; AltName: Full=GTP cyclohydrolase I;	PF01227.19;	GTP_cyclohydroI;	GTP cyclohydrolase I;	------	------	------	------	GO:0046654; GO:0046654; GO:0046654; GO:0046654; GO:0005737; GO:0005737; GO:0005737; GO:0005737;GO:0003934; GO:0003934; GO:0003934; GO:0003934;	BP:tetrahydrofolate biosynthetic process;BP:tetrahydrofolate biosynthetic process;BP:tetrahydrofolate biosynthetic process;BP:tetrahydrofolate biosynthetic process;CC:cytoplasm;CC:cytoplasm;CC:cytoplasm;CC:cytoplasm;MF:GTP cyclohydrolase I activity;MF:GTP cyclohydrolase I activity;MF:GTP cyclohydrolase I activity;MF:GTP cyclohydrolase I activity;	K01495	GCH1, folE	map00790;	Folate biosynthesis;
DN565549_c2_g1	1884	2.77215	0.0146823	yes	up	-0.380693	0.11536	no	down	-0.642771	0.0273772	no	down	0.783029	0.0315156	no	up	XP_003078182.2;	Cation efflux protein [Ostreococcus tauri];	gi|310947336|sp|Q9SAJ7.2|MTP9_ARATH;	RecName: Full=Metal tolerance protein 9; Short=AtMTP9;	PF01545.18;	Cation_efflux;	Cation efflux family;	------	------	------	------	GO:0016021; GO:0016021; GO:0016021; GO:0016021;GO:0008324; GO:0008324; GO:0008324; GO:0008324;	CC:integral component of membrane;CC:integral component of membrane;CC:integral component of membrane;CC:integral component of membrane;MF:cation transmembrane transporter activity;MF:cation transmembrane transporter activity;MF:cation transmembrane transporter activity;MF:cation transmembrane transporter activity;	------	------	------	------
DN513628_c0_g1	1864	0.348801	0.61688	no	up	1.62672	0.000162072	yes	up	2.20336	1.00063e-22	yes	up	2.63037	1.70829e-15	yes	up	XP_003075086.1;	Major facilitator superfamily domain, general substrate transporter [Ostreococcus tauri];	gi|75265504|sp|Q9SA38.1|OCT3_ARATH;	RecName: Full=Organic cation/carnitine transporter 3; Short=AtOCT3;	PF00083.21; PF07690.13;	Sugar_tr;MFS_1;	Sugar;Major Facilitator Superfamily;	------	------	------	------	GO:0016021; GO:0016021; GO:0016021; GO:0016021; GO:0016021;GO:0022857; GO:0022857; GO:0022857; GO:0022857; GO:0022857;	CC:integral component of membrane;CC:integral component of membrane;CC:integral component of membrane;CC:integral component of membrane;CC:integral component of membrane;MF:transmembrane transporter activity;MF:transmembrane transporter activity;MF:transmembrane transporter activity;MF:transmembrane transporter activity;MF:transmembrane transporter activity;	------	------	------	------
DN557308_c0_g2	1995	3.15591	0.00284327	yes	up	0.764451	0.265028	no	up	1.25658	0.0161835	yes	up	1.7871	0.00245051	yes	up	XP_003074998.2;	Beta-ketoacyl synthase, active site [Ostreococcus tauri];	gi|20141399|sp|P52410.2|KASC1_ARATH;	RecName: Full=3-oxoacyl-[acyl-carrier-protein] synthase I, chloroplastic; AltName: Full=Beta-ketoacyl-ACP synthase I; Short=KAS I; Flags: Precursor;	PF00109.23; PF00108.20; PF02801.19;	ketoacyl-synt;Thiolase_N;Ketoacyl-synt_C;	Beta-ketoacyl synthase, N-terminal domain;Thiolase, N-terminal domain;Beta-ketoacyl synthase, C-terminal domain;	COG0304;	I:Lipid transport and metabolism;	------	------	GO:0006633; GO:0010020; GO:0006633; GO:0009735; GO:0006633; GO:0006633; GO:0009941; GO:0009570; GO:0016020;GO:0016747; GO:0016747; GO:0016747; GO:0016747;	BP:fatty acid biosynthetic process;BP:chloroplast fission;BP:fatty acid biosynthetic process;BP:response to cytokinin;BP:fatty acid biosynthetic process;BP:fatty acid biosynthetic process;CC:chloroplast envelope;CC:chloroplast stroma;CC:membrane;MF:transferase activity, transferring acyl groups other than amino-acyl groups;MF:transferase activity, transferring acyl groups other than amino-acyl gr…	K09458	fabF	map00780; map00061;	Biotin metabolism;Fatty acid biosynthesis;
DN556874_c4_g1	981	1.13087	0.00294128	yes	up	1.9073	1.50275e-22	yes	up	3.2047	2.52876e-72	yes	up	2.63322	1.81091e-33	yes	up	XP_003064997.1;	predicted protein [Micromonas pusilla CCMP1545];	gi|74622391|sp|Q8TGM5.1|ART3_YEAST;	RecName: Full=Putative uncharacterized protein ART3; AltName: Full=Antisense to ribosomal RNA transcript protein 3;	------	------	------	------	------	NOG115951;	S:Function unknown;	------	------	------	------	------	------
DN550779_c1_g1	834	-2.16465	0.00506382	yes	down	-2.16831	1.47492e-07	yes	down	-1.43114	0.00741847	yes	down	-1.6145	0.000804048	yes	down	XP_003064996.1;	predicted protein [Micromonas pusilla CCMP1545];	gi|74630365|sp|Q8TGM7.1|ART2_YEAST;	RecName: Full=Putative uncharacterized protein ART2; AltName: Full=Antisense to ribosomal RNA transcript protein 2;	------	------	------	------	------	------	------	------	------	------	------	------	------
DN566045_c2_g1	970	0.934797	0.432353	no	up	1.11432	0.0607279	no	up	1.57387	0.017042	yes	up	1.28789	0.0243964	yes	up	XP_003064995.1;	predicted protein, partial [Micromonas pusilla CCMP1545];	------	------	------	------	------	------	------	------	------	------	------	------	------	------	------
DN546680_c3_g2	1077	-5.69252	2.56654e-37	yes	down	-6.51951	6.2885e-30	yes	down	-6.36325	3.90529e-114	yes	down	-3.17277	6.1221e-07	yes	down	XP_003064993.1;	predicted protein, partial [Micromonas pusilla CCMP1545];	------	------	------	------	------	------	------	------	------	------	------	------	------	------	------
DN552741_c1_g1	766	0.495129	0.487536	no	up	0.851529	0.177053	no	up	1.4918	6.55169e-05	yes	up	0.967559	0.0114814	no	up	XP_003064993.1;	predicted protein, partial [Micromonas pusilla CCMP1545];	------	------	------	------	------	------	------	NOG140183;	S:Function unknown;	------	------	------	------	------	------
DN555578_c5_g2	654	1.15088	0.573786	no	up	-0.78022	0.496579	no	down	-1.64124	0.0473315	yes	down	-0.38301	0.790446	no	down	XP_003064993.1;	predicted protein, partial [Micromonas pusilla CCMP1545];	------	------	------	------	------	------	------	------	------	------	------	------	------	------	------
DN563820_c0_g1	1943	-0.457653	0.31561	no	down	-0.754547	0.00526556	no	down	-1.1171	2.23072e-06	yes	down	-1.34698	6.70954e-06	yes	down	XP_003064880.1;	glycosyltransferase family 17 protein [Micromonas pusilla CCMP1545];	gi|61252085|sp|Q02527.2|MGAT3_RAT;	RecName: Full=Beta-1,4-mannosyl-glycoprotein 4-beta-N-acetylglucosaminyltransferase; AltName: Full=N-glycosyl-oligosaccharide-glycoprotein N-acetylglucosaminyltransferase III; Short=GNT-III; Short=GlcNAc-T III; Short=N-acetylglucosaminyltransferase III;	PF04724.10;	Glyco_transf_17;	Glycosyltransferase family 17;	------	------	NOG14484;	R:General function prediction only;	GO:0006487; GO:0006487; GO:0006487; GO:0006487; GO:0016021; GO:0016020; GO:0016020; GO:0016020;GO:0003830; GO:0003830; GO:0003830; GO:0003830;	BP:protein N-linked glycosylation;BP:protein N-linked glycosylation;BP:protein N-linked glycosylation;BP:protein N-linked glycosylation;CC:integral component of membrane;CC:membrane;CC:membrane;CC:membrane;MF:beta-1,4-mannosylglycoprotein 4-beta-N-acetylglucosaminyltransferase activity;MF:beta-1,4-mannosylglycoprotein 4-beta-N-acetylglucosaminyltransferase activity;MF:beta-1,4-mannosylglycoprotei…	K00737	MGAT3	map00510;	N-Glycan biosynthesis;
[truncated: 7,286 more rows]
