# Supplementary material for: Transcriptomic Sequencing and Co-Expression Network Analysis on Key Genes and Pathways Regulating Nitrogen Use Efficiency in Myriophyllum aquaticum
Source: Int J Mol Sci. 2019 Mar 29;20(7):1587. doi: 10.3390/ijms20071587 (PMC6480359; doi:10.3390/ijms20071587)
Supplement: Supplementary file 1 [file ijms-20-01587-s001.zip › Supplementary Materials/Supplementary Table S3.xlsx]

## Sheet: Supplementary Table S3
Table S3 Downregulated or upregulated differentially expressed genes (DEGs) of Myriophyllum aquaticum in all four treated groups.

## Sheet: Downregulated
Gene_id	Length	Log2FC(L1/LNC)	Padjust	Significant	Regulate	Log2FC(L2/LNC)	Padjust	Significant	Regulate	Log2FC(L3/LNC)	Padjust	Significant	Regulate	Log2FC(L4/LNC)	Padjust	Significant	Regulate	NR_hit-name	NR_description	Swiss-Prot_hit-name	Swiss-Prot_description	Pfam_id	Domain	Domain description	COG_id	COG_Functional Categories	NOG_id	NOG_Functional Categories	GO_id	GO_term	KO_id	KO_name	Pathway_id	Pathway_definition
DN508099_c0_g1	665	-7.19162	1.58572e-35	yes	down	-6.50859	2.89537e-21	yes	down	-4.4525	9.28724e-11	yes	down	-4.94836	1.71771e-30	yes	down	YP_665704.1;	cytochrome c oxidase subunit 2 [Mesostigma viride];	gi|231881|sp|P29880.1|COX2_SYMST;	RecName: Full=Cytochrome c oxidase subunit 2; AltName: Full=Cytochrome c oxidase polypeptide II;	PF02790.12;	COX2_TM;	Cytochrome C oxidase subunit II, transmembrane domain;	COG1622;	C:Energy production and conversion;	------	------	GO:0016021; GO:0005743; GO:0070469; GO:0016021; GO:0005743; GO:0070469; GO:0016021; GO:0005743; GO:0070469; GO:0016021; GO:0005743; GO:0070469; GO:0016021; GO:0005743; GO:0070469;GO:0005507; GO:0004129; GO:0005507; GO:0004129; GO:0005507; GO:0004129; GO:0005507; GO:0004129; GO:0005507; GO:0004129;	CC:integral component of membrane;CC:mitochondrial inner membrane;CC:respiratory chain;CC:integral component of membrane;CC:mitochondrial inner membrane;CC:respiratory chain;CC:integral component of membrane;CC:mitochondrial inner membrane;CC:respiratory chain;CC:integral component of membrane;CC:mitochondrial inner membrane;CC:respiratory chain;CC:integral component of membrane;CC:mitochondrial …	K02261	COX2	map00190;	Oxidative phosphorylation;
DN555830_c7_g3	4499	-3.68432	1.05307e-05	yes	down	-2.40917	2.36102e-46	yes	down	-2.43544	5.41663e-65	yes	down	-2.6696	1.75828e-30	yes	down	YP_009256688.1;	K protein of photosystem I;	gi|62901119|sp|Q6AY25.1|TMED3_RAT;	RecName: Full=Transmembrane emp24 domain-containing protein 3; AltName: Full=p24 family protein gamma-4; Short=p24gamma4; Flags: Precursor;	PF01105.21; PF02533.12;	EMP24_GP25L;PsbK;	emp24/gp25L/p24 family/GOLD;Photosystem II 4 kDa reaction centre component;	------	------	NOG41715;	U:Intracellular trafficking, secretion, and vesicular transport;	GO:0015979; GO:0015979; GO:0015979; GO:0015979; GO:0009535; GO:0016021; GO:0009539; GO:0009535; GO:0016021; GO:0009539; GO:0009535; GO:0016021; GO:0009539; GO:0009535; GO:0016021; GO:0009539;	BP:photosynthesis;BP:photosynthesis;BP:photosynthesis;BP:photosynthesis;CC:chloroplast thylakoid membrane;CC:integral component of membrane;CC:photosystem II reaction center;CC:chloroplast thylakoid membrane;CC:integral component of membrane;CC:photosystem II reaction center;CC:chloroplast thylakoid membrane;CC:integral component of membrane;CC:photosystem II reaction center;CC:chloroplast thylak…	K20349	TMED7	------	------
DN539944_c2_g1	2454	-7.1688	7.8454e-120	yes	down	-3.98277	5.32222e-07	yes	down	-4.80117	3.73265e-13	yes	down	-4.22587	2.00992e-21	yes	down	YP_009172353.1;	ATP synthate subunit;	gi|114680|sp|P07926.1|AT5G2_BOVIN;	RecName: Full=ATP synthase ;	PF00137.18;	ATP-synt_C;	ATP synthase subunit C;	------	------	------	------	GO:0015991; GO:0015986; GO:0015991; GO:0015986; GO:0015991; GO:0015986; GO:0015991; GO:0015986; GO:0015991; GO:0015986; GO:0016021; GO:0031966; GO:0045263; GO:0016021; GO:0031966; GO:0045263; GO:0031966; GO:0045263; GO:0016021; GO:0031966; GO:0045263; GO:0016021; GO:0031966; GO:0045263;GO:0008289; GO:0015078; GO:0008289; GO:0015078; GO:0016787; GO:0008289; GO:0015078; GO:0008289; GO:0015078; GO:0…	BP:ATP hydrolysis coupled proton transport;BP:ATP synthesis coupled proton transport;BP:ATP hydrolysis coupled proton transport;BP:ATP synthesis coupled proton transport;BP:ATP hydrolysis coupled proton transport;BP:ATP synthesis coupled proton transport;BP:ATP hydrolysis coupled proton transport;BP:ATP synthesis coupled proton transport;BP:ATP hydrolysis coupled proton transport;BP:ATP synthesis…	K02128	ATPeF0C, ATP5G, ATP9	map00190;	Oxidative phosphorylation;
DN551907_c1_g2	466	-5.37056	5.969e-15	yes	down	-5.59423	7.71734e-23	yes	down	-5.0444	9.31042e-27	yes	down	-4.94246	2.57445e-20	yes	down	YP_009162764.1;	hypothetical protei;	------	------	------	------	------	------	------	NOG79631;	S:Function unknown;	GO:0005739; GO:0005739;	CC:mitochondrion;CC:mitochondrion;	------	------	------	------
DN29711_c0_g1	1249	-6.47246	6.9199e-76	yes	down	-9.10985	2.55774e-140	yes	down	-3.83388	8.36578e-08	yes	down	-5.04599	8.98029e-25	yes	down	YP_006073021.1;	nad4 gene produc;	gi|3122511|sp|Q34048.2|NU4M_CERCA;	RecName: Full=NADH-ubiquinone oxidoreductase chain 4; AltName: Full=NADH dehydrogenase subunit 4;	------	------	------	------	------	------	------	GO:0042773; GO:0042773; GO:0042773; GO:0016021; GO:0005739; GO:0016021; GO:0005739; GO:0016021; GO:0005739;GO:0008137; GO:0008137; GO:0008137;	BP:ATP synthesis coupled electron transport;BP:ATP synthesis coupled electron transport;BP:ATP synthesis coupled electron transport;CC:integral component of membrane;CC:mitochondrion;CC:integral component of membrane;CC:mitochondrion;CC:integral component of membrane;CC:mitochondrion;MF:NADH dehydrogenas;MF:NADH dehydrogenas;MF:NADH dehydrogenas;	K03881	ND4	map00190;	Oxidative phosphorylation;
DN539253_c2_g1	535	-6.47398	9.0506e-31	yes	down	-2.36816	0.00729843	yes	down	-4.93605	2.29791e-15	yes	down	-3.97368	4.46851e-16	yes	down	XP_022841335.1;	Translation elongation/initiation factor/Ribosomal, beta-barrel [Ostreococcus tauri];	gi|122096234|sp|Q1HPK6.1|EF2_BOMMO;	RecName: Full=Translation elongation factor 2; Short=EF-2;	PF03764.15;	EFG_IV;	Elongation factor G, domain IV;	------	------	------	------	GO:0005525; GO:0003924; GO:0005525; GO:0003924; GO:0003746; GO:0005525; GO:0003924; GO:0005525; GO:0003924; GO:0003746;	MF:GTP binding;MF:GTPase activity;MF:GTP binding;MF:GTPase activity;MF:translation elongation factor activity;MF:GTP binding;MF:GTPase activity;MF:GTP binding;MF:GTPase activity;MF:translation elongation factor activity;	K03234	EEF2	------	------
DN560871_c9_g5	779	-6.86101	9.43248e-158	yes	down	-4.35487	1.81997e-08	yes	down	-5.51736	1.26687e-20	yes	down	-4.10073	4.35437e-15	yes	down	XP_022838788.1;	Ribosomal protein L1, 2-layer alpha/beta-sandwich [Ostreococcus tauri];	gi|22001886|sp|Q963B6.1|RL10A_SPOFR;	RecName: Full=60S ribosomal protein L10a [Spodoptera frugiperda];	PF00687.18;	Ribosomal_L1;	Ribosomal protein L1p/L10e family;	COG0081;	J:Translation, ribosomal structure and biogenesis;	------	------	GO:0006412; GO:0006412; GO:0006412; GO:0006412; GO:0015934; GO:0015934; GO:0015934; GO:0015934;GO:0003723; GO:0003735; GO:0003723; GO:0003735; GO:0003723; GO:0003735; GO:0003723; GO:0003735;	BP:translation;BP:translation;BP:translation;BP:translation;CC:large ribosomal subunit;CC:large ribosomal subunit;CC:large ribosomal subunit;CC:large ribosomal subunit;MF:RNA binding;MF:structural constituent of ribosome;MF:RNA binding;MF:structural constituent of ribosome;MF:RNA binding;MF:structural constituent of ribosome;MF:RNA binding;MF:structural constituent of ribosome;	K02865	RP-L10Ae, RPL10A	map03010;	Ribosome;
DN545051_c5_g6	353	-6.84338	3.59745e-53	yes	down	-4.86869	4.82004e-11	yes	down	-3.70283	2.84673e-07	yes	down	-4.15878	3.26843e-17	yes	down	XP_013905821.1;	Actin [Monoraphidium neglectum];	gi|113215|sp|P18600.1|ACT1_ARTSX;	RecName: Full=Actin, clone 205; Flags: Precursor;	------	------	------	------	------	------	------	GO:0005524; GO:0005524; GO:0005524;	MF:ATP binding;MF:ATP binding;MF:ATP binding;	K05692	ACTB_G1	map04145;	Phagosome;
DN512191_c0_g1	563	-6.78702	4.25658e-127	yes	down	-4.24729	4.68553e-08	yes	down	-3.56244	9.69842e-07	yes	down	-4.1145	4.43974e-21	yes	down	XP_013905532.1;	40S ribosomal protein S26 [Monoraphidium neglectum];	gi|109927841|sp|Q9GT45.2|RS26_ANOGA;	RecName: Full=40S ribosomal protein S26;	PF01283.16;	Ribosomal_S26e;	Ribosomal protein S26e;	COG4830;	J:Translation, ribosomal structure and biogenesis;	------	------	GO:0006412; GO:0006412; GO:0006412; GO:0005840; GO:0005840; GO:0005840;GO:0003735; GO:0003735; GO:0003735;	BP:translation;BP:translation;BP:translation;CC:ribosome;CC:ribosome;CC:ribosome;MF:structural constituent of ribosome;MF:structural constituent of ribosome;MF:structural constituent of ribosome;	K02976	RP-S26e, RPS26	map03010;	Ribosome;
DN503183_c0_g3	463	-6.89274	1.24408e-95	yes	down	-5.05817	1.28139e-12	yes	down	-4.84179	6.31163e-15	yes	down	-3.85942	3.91213e-15	yes	down	XP_013905491.1;	60S ribosomal protein L34 [Monoraphidium neglectum];	gi|1173033|sp|P45842.2|RL34_AEDAL;	RecName: Full=60S ribosomal protein L34; AltName: Full=L31;	PF01199.15;	Ribosomal_L34e;	Ribosomal protein L34e;	------	------	------	------	GO:0006412; GO:0006412; GO:0006412; GO:0006412; GO:0005840; GO:0016021; GO:0005840; GO:0005840; GO:0005840;GO:0003735; GO:0003735; GO:0003735; GO:0003735;	BP:translation;BP:translation;BP:translation;BP:translation;CC:ribosome;CC:integral component of membrane;CC:ribosome;CC:ribosome;CC:ribosome;MF:structural constituent of ribosome;MF:structural constituent of ribosome;MF:structural constituent of ribosome;MF:structural constituent of ribosome;	K02915	RP-L34e, RPL34	map03010;	Ribosome;
DN562790_c0_g1	2337	-1.06682	1.09248e-05	yes	down	-1.22782	8.57229e-16	yes	down	-1.1137	5.31619e-17	yes	down	-1.24456	3.04349e-08	yes	down	XP_013905057.1;	hypothetical protein MNEG_1919 [Monoraphidium neglectum];	gi|20137323|sp|P93092.1|ACP1_CASGL;	RecName: Full=Acyl carrier protein 1, chloroplastic; Short=ACP 1; Flags: Precursor;	PF05564.9; PF00550.22; PF14573.3;	Auxin_repressed;PP-binding;PP-binding_2;	Dormancy/auxin associated protein;Phosphopantetheine attachment site;Acyl-carrier;	COG0236;	I:Lipid transport and metabolism;	------	------	GO:0006633; GO:0006633; GO:0006633;	BP:fatty acid biosynthetic process;BP:fatty acid biosynthetic process;BP:fatty acid biosynthetic process;	------	------	------	------
DN548174_c0_g2	1981	-6.74285	2.04731e-98	yes	down	-2.38638	0.00679054	yes	down	-3.67402	3.98542e-07	yes	down	-4.17919	1.03128e-14	yes	down	XP_013904196.1;	adenosylhomocysteinase [Monoraphidium neglectum];	gi|109939715|sp|O76757.2|SAHH_ANOGA;	RecName: Full=Adenosylhomocysteinase; Short=AdoHcyase; AltName: Full=S-adenosyl-L-homocysteine hydrolase;	PF05221.14; PF00670.18; PF02826.16;	AdoHcyase;AdoHcyase_NAD;2-Hacid_dh_C;	S-adenosyl-L-homocysteine hydrolase;S-adenosyl-L-homocysteine hydrolase, NAD binding domain;D-isomer specific 2-hydroxyacid dehydrogenase, NAD binding domain;	COG0499;	H:Coenzyme transport and metabolism;	------	------	GO:0006730; GO:0019510; GO:0006730; GO:0019510; GO:0006730; GO:0019510; GO:0006730; GO:0019510; GO:0006730; GO:0019510; GO:0033353; GO:0005829;GO:0004013; GO:0051287; GO:0004013; GO:0051287; GO:0004013; GO:0051287; GO:0004013; GO:0051287; GO:0004013; GO:0051287;	BP:one-carbon metabolic process;BP:S-adenosylhomocysteine catabolic process;BP:one-carbon metabolic process;BP:S-adenosylhomocysteine catabolic process;BP:one-carbon metabolic process;BP:S-adenosylhomocysteine catabolic process;BP:one-carbon metabolic process;BP:S-adenosylhomocysteine catabolic process;BP:one-carbon metabolic process;BP:S-adenosylhomocysteine catabolic process;BP:S-adenosylmethio…	K01251	E3.3.1.1, ahcY	map00270;	Cysteine and methionine metabolism;
DN449133_c0_g1	640	-6.72516	1.1085e-39	yes	down	-2.76337	0.00133839	yes	down	-3.24381	1.31653e-05	yes	down	-4.45462	2.0153e-27	yes	down	XP_013903592.1;	Protein transport protein Sec61 subunit beta [Monoraphidium neglectum];	gi|42560363|sp|P60467.2|SC61B_CANFA;	RecName: Full=Protein transport protein Sec61 subunit beta >gi|42560366|sp|P60468.2|SC61B_HUMAN RecName: Full=Protein transport protein Sec61 subunit beta >gi|83288344|sp|Q5RB31.3|SC61B_PONAB RecName: Full=Protein transport protein Sec61 subunit beta;	PF03911.13;	Sec61_beta;	Sec61beta family;	------	------	NOG63115;	U:Intracellular trafficking, secretion, and vesicular transport;	GO:0006886; GO:0006886; GO:0006886; GO:0006886; GO:0006886; GO:0016021; GO:0005784; GO:0016021; GO:0005784; GO:0016021; GO:0005784; GO:0005784; GO:0016021; GO:0005784;	BP:intracellular protein transport;BP:intracellular protein transport;BP:intracellular protein transport;BP:intracellular protein transport;BP:intracellular protein transport;CC:integral component of membrane;CC:Sec61 translocon complex;CC:integral component of membrane;CC:Sec61 translocon complex;CC:integral component of membrane;CC:Sec61 translocon complex;CC:Sec61 translocon complex;CC:integra…	K09481	SEC61B, SBH2	map04145; map03060; map04141;	Phagosome;Protein export;Protein processing in endoplasmic reticulum;
DN569365_c4_g2	4605	-2.85019	1.13184e-16	yes	down	-2.39344	1.10981e-28	yes	down	-1.88771	1.64551e-27	yes	down	-1.7614	2.66348e-10	yes	down	XP_013902109.1;	dual-specificity tyrosine;	gi|73620974|sp|P49657.2|MNB_DROME;	RecName: Full=Serine/threonine-protein kinase minibrain;	PF00069.22; PF07714.14;	Pkinase;Pkinase_Tyr;	Protein kinase domain;Protein tyrosine kinase;	------	------	NOG01496;	T:Signal transduction mechanisms;	GO:0005524; GO:0004712; GO:0005524; GO:0004672; GO:0005524; GO:0004672; GO:0005524; GO:0004672; GO:0005524; GO:0004674;	MF:ATP binding;MF:protein serine/threonine/tyrosine kinase activity;MF:ATP binding;MF:protein kinase activity;MF:ATP binding;MF:protein kinase activity;MF:ATP binding;MF:protein kinase activity;MF:ATP binding;MF:protein serine/threonine kinase activity;	K08825	DYRK1	------	------
DN562884_c7_g2	1540	-7.17175	1.37473e-131	yes	down	-4.8548	9.22383e-11	yes	down	-4.01485	1.35034e-08	yes	down	-4.45515	4.44592e-20	yes	down	XP_013901548.1;	Tubulin beta chain [Monoraphidium neglectum];	gi|25091355|sp|Q24560.2|TBB1_DROME;	RecName: Full=Tubulin beta-1 chain; AltName: Full=Beta-1-tubulin;	PF03953.14; PF00091.22;	Tubulin_C;Tubulin;	Tubulin C-terminal domain;Tubulin/FtsZ family, GTPase domain;	COG5023;	Z:Cytoskeleton;	------	------	GO:0007017; GO:0007017; GO:0007017; GO:0007017; GO:0007017; GO:0005737; GO:0005874; GO:0005737; GO:0005874; GO:0005874; GO:0005874; GO:0005737; GO:0005874;GO:0005525; GO:0003924; GO:0005200; GO:0003924; GO:0005200; GO:0005525; GO:0005525; GO:0003924; GO:0005200; GO:0005525; GO:0003924; GO:0005200; GO:0005525; GO:0003924; GO:0005200;	BP:microtubule-based process;BP:microtubule-based process;BP:microtubule-based process;BP:microtubule-based process;BP:microtubule-based process;CC:cytoplasm;CC:microtubule;CC:cytoplasm;CC:microtubule;CC:microtubule;CC:microtubule;CC:cytoplasm;CC:microtubule;MF:GTP binding;MF:GTPase activity;MF:structural constituent of cytoskeleton;MF:GTPase activity;MF:structural constituent of cytoskeleton;MF:…	K07375	TUBB	map04145;	Phagosome;
DN541422_c7_g2	839	-7.1939	6.13155e-85	yes	down	-4.99659	4.09645e-12	yes	down	-4.41024	1.23922e-10	yes	down	-4.37505	2.30033e-18	yes	down	XP_013900331.1;	protein disulfide isomerase family A, member 6 [Monoraphidium neglectum];	gi|729434|sp|P38658.1|ERP60_SCHMA;	RecName: Full=Probable protein disulfide-isomerase ER-60; AltName: Full=ERP60; Flags: Precursor;	PF00085.17;	Thioredoxin;	Thioredoxin;	------	------	------	------	GO:0045454; GO:0045454; GO:0045454; GO:0045454; GO:0045454; GO:0005623; GO:0005623; GO:0005623; GO:0005783; GO:0005783;GO:0003756; GO:0016853; GO:0016853; GO:0016853; GO:0003756;	BP:cell redox homeostasis;BP:cell redox homeostasis;BP:cell redox homeostasis;BP:cell redox homeostasis;BP:cell redox homeostasis;CC:cell;CC:cell;CC:cell;CC:endoplasmic reticulum;CC:endoplasmic reticulum;MF:protein disulfide isomerase activity;MF:isomerase activity;MF:isomerase activity;MF:isomerase activity;MF:protein disulfide isomerase activity;	K08056	PDIA3, GRP58	map04141;	Protein processing in endoplasmic reticulum;
DN565841_c0_g1	2897	-7.51878	1.34932e-132	yes	down	-2.98016	0.0004647	yes	down	-4.38807	2.38004e-10	yes	down	-4.6044	4.8029e-28	yes	down	XP_013898026.1;	putative RNA-binding protein [Monoraphidium neglectum];	gi|55584092|sp|Q08473.3|SQD_DROME;	RecName: Full=RNA-binding protein squid; AltName: Full=Heterogeneous nuclear ribonucleoprotein 40; Short=HNRNP 40;	PF00076.19; PF16367.2;	RRM_1;RRM_7;	RNA recognition motif.;RNA recognition motif;	COG0724;	R:General function prediction only;	------	------	GO:0003723; GO:0003729; GO:0003723; GO:0003723;	MF:RNA binding;MF:mRNA binding;MF:RNA binding;MF:RNA binding;	K03102	SQD	------	------
DN545742_c3_g1	1461	-6.38862	7.13861e-29	yes	down	-2.37036	0.00717375	yes	down	-5.05514	3.30799e-15	yes	down	-4.27258	2.84028e-18	yes	down	XP_013897725.1;	stearoyl-CoA desaturas;	gi|75008380|sp|Q6US81.1|ACO11_SPOLI;	RecName: Full=Acyl-CoA Delt;	PF00487.21;	FA_desaturase;	Fatty acid desaturase;	------	------	------	------	GO:0006633; GO:0006633; GO:0006633; GO:0016021; GO:0016021; GO:0016021;GO:0004768; GO:0004768; GO:0004768;	BP:fatty acid biosynthetic process;BP:fatty acid biosynthetic process;BP:fatty acid biosynthetic process;CC:integral component of membrane;CC:integral component of membrane;CC:integral component of membrane;MF:stearoyl-CoA 9-desaturase activity;MF:stearoyl-CoA 9-desaturase activity;MF:stearoyl-CoA 9-desaturase activity;	K00507	SCD, desC	map01040;	Biosynthesis of unsaturated fatty acids;
DN533793_c1_g12	920	-6.91909	1.25345e-66	yes	down	-3.81429	2.16144e-06	yes	down	-4.50006	2.23329e-11	yes	down	-4.16354	1.37231e-16	yes	down	XP_013897626.1;	40S ribosomal protein S18 [Monoraphidium neglectum];	gi|54039447|sp|Q962R1.1|RS18_SPOFR;	RecName: Full=40S ribosomal protein S18;	PF00416.19;	Ribosomal_S13;	Ribosomal protein S13/S18;	COG0099;	J:Translation, ribosomal structure and biogenesis;	------	------	GO:0006412; GO:0006412; GO:0006412; GO:0005840; GO:0005840; GO:0005840;GO:0003723; GO:0003735; GO:0003723; GO:0003735; GO:0003723; GO:0003735;	BP:translation;BP:translation;BP:translation;CC:ribosome;CC:ribosome;CC:ribosome;MF:RNA binding;MF:structural constituent of ribosome;MF:RNA binding;MF:structural constituent of ribosome;MF:RNA binding;MF:structural constituent of ribosome;	K02964	RP-S18e, RPS18	map03010;	Ribosome;
DN570588_c3_g1	659	-7.28319	6.82946e-42	yes	down	-7.14795	1.76441e-54	yes	down	-6.59437	7.50927e-68	yes	down	-3.98366	1.71744e-14	yes	down	XP_011400480.1;	DNA-directed RNA polymerases I, II, and III subunit RPABC3 [Auxenochlorella protothecoides];	gi|20178325|sp|P52434.4|RPAB3_HUMAN;	RecName: Full=DNA-directed RNA polymerases I, II, and III subunit RPABC3; Short=RNA polymerases I, II, and III subunit ABC3; AltName: Full=DNA-directed RNA polymerase II subunit H; AltName: Full=DNA-directed RNA polymerases I, II, and III 17.1 kDa polypeptide; AltName: Full=RPB17; AltName: Full=RPB8 homolog; Short=hRPB8 >gi|73920762|sp|Q923G2.3|RPAB3_MOUSE RecName: Full=DNA-directed RNA polymeras…	PF03870.12;	RNA_pol_Rpb8;	RNA polymerase Rpb8;	------	------	NOG30671;	K:Transcription;	GO:0006366; GO:0006383; GO:0006366; GO:0006383; GO:0006366; GO:0006383; GO:0005736; GO:0005665; GO:0005666; GO:0005736; GO:0005665; GO:0005666; GO:0005736; GO:0005665; GO:0005666;GO:0003899;	BP:transcription from RNA polymerase II promoter;BP:transcription from RNA polymerase III promoter;BP:transcription from RNA polymerase II promoter;BP:transcription from RNA polymerase III promoter;BP:transcription from RNA polymerase II promoter;BP:transcription from RNA polymerase III promoter;CC:DNA-directed RNA polymerase I complex;CC:DNA-directed RNA polymerase II, core complex;CC:DNA-direct…	K03016	RPB8, POLR2H	map00240; map03020; map00230;	Pyrimidine metabolism;RNA polymerase;Purine metabolism;
DN560279_c1_g1	1430	-6.5786	3.13967e-103	yes	down	-4.23333	5.96838e-08	yes	down	-5.423	9.95728e-19	yes	down	-4.17998	6.43081e-19	yes	down	XP_011400384.1;	60S ribosomal protein L22-2 [Auxenochlorella protothecoides];	gi|54039123|sp|P67985.2|RL22_PIG;	RecName: Full=60S ribosomal protein L22; AltName: Full=Heparin-binding protein HBp15 >gi|54039136|sp|P67984.2|RL22_MOUSE RecName: Full=60S ribosomal protein L22; AltName: Full=Heparin-binding protein HBp15 >gi|75076045|sp|Q4R5I3.3|RL22_MACFA RecName: Full=60S ribosomal protein L22;	PF01776.14;	Ribosomal_L22e;	Ribosomal L22e protein family;	------	------	------	------	GO:0006412; GO:0006412; GO:0006412; GO:0006412; GO:0006412; GO:0005840; GO:0005840; GO:0005840; GO:0005840; GO:0005840;GO:0003735; GO:0003735; GO:0003735; GO:0003735; GO:0003735;	BP:translation;BP:translation;BP:translation;BP:translation;BP:translation;CC:ribosome;CC:ribosome;CC:ribosome;CC:ribosome;CC:ribosome;MF:structural constituent of ribosome;MF:structural constituent of ribosome;MF:structural constituent of ribosome;MF:structural constituent of ribosome;MF:structural constituent of ribosome;	K02891	RP-L22e, RPL22	map03010;	Ribosome;
DN545563_c5_g2	3019	-6.98404	8.26666e-141	yes	down	-1.95414	0.0302449	yes	down	-4.43073	5.63046e-11	yes	down	-4.49196	5.16189e-22	yes	down	XP_011399845.1;	V-type proton ATPase catalytic subunit A isoform 1 [Auxenochlorella protothecoides];	gi|122002537|sp|Q2TJ56.1|VATA_AEDAL;	RecName: Full=V-type proton ATPase catalytic subunit A; Short=V-ATPase subunit A; AltName: Full=V-ATPase 69 kDa subunit; AltName: Full=Vacuolar proton pump subunit alpha >gi|145559538|sp|O16109.2|VATA_AEDAE RecName: Full=V-type proton ATPase catalytic subunit A; Short=V-ATPase subunit A; AltName: Full=V-ATPase 69 kDa subunit; AltName: Full=Vacuolar proton pump subunit alpha;	PF00006.22; PF16886.2; PF02874.20;	ATP-synt_ab;ATP-synt_ab_Xtn;ATP-synt_ab_N;	ATP synthase alpha/beta family, nucleotide-binding domain;ATPsynthase alpha/beta subunit N-term extension;ATP synthase alpha/beta family, beta-barrel domain;	COG1155;	C:Energy production and conversion;	------	------	GO:0015991; GO:0046034; GO:0015991; GO:0046034; GO:0015991; GO:0046034; GO:0033180; GO:0033180; GO:0033180;GO:0005524; GO:0046961; GO:0005524; GO:0046961; GO:0005524; GO:0046961;	BP:ATP hydrolysis coupled proton transport;BP:ATP metabolic process;BP:ATP hydrolysis coupled proton transport;BP:ATP metabolic process;BP:ATP hydrolysis coupled proton transport;BP:ATP metabolic process;CC:proton-transporting V-type ATPase, V1 domain;CC:proton-transporting V-type ATPase, V1 domain;CC:proton-transporting V-type ATPase, V1 domain;MF:ATP binding;MF:proton-transporting ATPase activi…	K02145	ATPeV1A, ATP6A	map04145; map00190;	Phagosome;Oxidative phosphorylation;
DN519422_c0_g1	1015	-6.98267	4.15818e-127	yes	down	-5.07665	3.46662e-12	yes	down	-4.71916	8.54243e-13	yes	down	-4.05434	1.2184e-15	yes	down	XP_011399223.1;	60S ribosomal protein L9 [Auxenochlorella protothecoides];	gi|21759393|sp|Q963B7.1|RL9_SPOFR;	RecName: Full=60S ribosomal protein L9;	PF00347.20;	Ribosomal_L6;	Ribosomal protein L6;	COG0097;	J:Translation, ribosomal structure and biogenesis;	------	------	GO:0006412; GO:0006412; GO:0002181; GO:0006412; GO:0005840; GO:0005840; GO:0022625; GO:0005840;GO:0019843; GO:0003735; GO:0019843; GO:0003735; GO:0003723; GO:0019843; GO:0003735; GO:0019843; GO:0003735;	BP:translation;BP:translation;BP:cytoplasmic translation;BP:translation;CC:ribosome;CC:ribosome;CC:cytosolic large ribosomal subunit;CC:ribosome;MF:rRNA binding;MF:structural constituent of ribosome;MF:rRNA binding;MF:structural constituent of ribosome;MF:RNA binding;MF:rRNA binding;MF:structural constituent of ribosome;MF:rRNA binding;MF:structural constituent of ribosome;	K02940	RP-L9e, RPL9	map03010;	Ribosome;
DN513796_c0_g1	648	-6.5155	1.76545e-33	yes	down	-4.00692	4.52194e-07	yes	down	-6.24503	4.29043e-36	yes	down	-4.3725	3.74755e-22	yes	down	XP_011399128.1;	10 kDa chaperonin [Auxenochlorella protothecoides];	gi|215275262|sp|Q5DC69.2|CH10_SCHJA;	RecName: Full=10 kDa heat shock protein, mitochondrial; Short=Hsp10; AltName: Full=10 kDa chaperonin; AltName: Full=Chaperonin 10; Short=CPN10;	PF00166.18;	Cpn10;	Chaperonin 10 Kd subunit;	------	------	------	------	GO:0006457; GO:0006457; GO:0051085; GO:0006986; GO:0006457; GO:0005737; GO:0005737; GO:0005759; GO:0005737;GO:0005524; GO:0051087; GO:0046872; GO:0051082;	BP:protein folding;BP:protein folding;BP:chaperone mediated protein folding requiring cofactor;BP:response to unfolded protein;BP:protein folding;CC:cytoplasm;CC:cytoplasm;CC:mitochondrial matrix;CC:cytoplasm;MF:ATP binding;MF:chaperone binding;MF:metal ion binding;MF:unfolded protein binding;	K04078	groES, HSPE1	------	------
DN557191_c2_g1	1282	-6.94108	8.8665e-84	yes	down	-5.12573	5.79126e-12	yes	down	-3.85737	4.99298e-08	yes	down	-4.31381	3.97936e-19	yes	down	XP_011396104.1;	Soluble inorganic pyrophosphatase 1, chloroplastic [Auxenochlorella protothecoides];	gi|51704243|sp|O77460.3|IPYR_DROME;	RecName: Full=Inorganic pyrophosphatase; AltName: Full=Nucleosome-remodeling factor 38 kDa subunit; AltName: Full=Pyrophosphate phospho-hydrolase; Short=PPase;	PF00719.16;	Pyrophosphatase;	Inorganic pyrophosphatase;	COG0221;	C:Energy production and conversion;	------	------	GO:0006796; GO:0006796; GO:0006796; GO:0006796; GO:0006796; GO:0005737; GO:0005737; GO:0005737; GO:0005737; GO:0005737;GO:0004427; GO:0000287; GO:0004427; GO:0000287; GO:0004427; GO:0000287; GO:0004427; GO:0000287; GO:0004427; GO:0000287;	BP:phosphate-containing compound metabolic process;BP:phosphate-containing compound metabolic process;BP:phosphate-containing compound metabolic process;BP:phosphate-containing compound metabolic process;BP:phosphate-containing compound metabolic process;CC:cytoplasm;CC:cytoplasm;CC:cytoplasm;CC:cytoplasm;CC:cytoplasm;MF:inorganic diphosphatase activity;MF:magnesium ion binding;MF:inorganic dipho…	K11726	NURF38	map00190;	Oxidative phosphorylation;
DN525834_c0_g2	378	-6.51853	3.89878e-32	yes	down	-6.91981	1.32253e-39	yes	down	-6.40868	1.02591e-47	yes	down	-4.66927	2.66582e-31	yes	down	XP_007514048.1;	ATP synthase subunit O, mitochondrial precursor [Bathycoccus prasinos];	gi|12644422|sp|Q24439.2|ATPO_DROME;	RecName: Full=ATP synthase subunit O, mitochondrial; AltName: Full=Oligomycin sensitivity conferral protein; Short=OSCP; Flags: Precursor;	PF00213.15;	OSCP;	ATP synthase delta;	------	------	------	------	GO:0015986; GO:0015986;GO:0046933; GO:0046933;	BP:ATP synthesis coupled proton transport;BP:ATP synthesis coupled proton transport;MF:proton-transporting ATP synthase activity, rotational mechanism;MF:proton-transporting ATP synthase activity, rotational mechanism;	K02137	ATPeF0O, ATP5O, ATP5	map00190;	Oxidative phosphorylation;
DN559808_c3_g1	1098	-1.85666	7.75798e-09	yes	down	-1.91923	1.20356e-36	yes	down	-1.64069	6.61327e-52	yes	down	-1.76274	1.67092e-20	yes	down	XP_007513370.1;	RNA polymerase sigma factor RpoD [Bathycoccus prasinos];	gi|75098239|sp|O24621.1|SIGC_ARATH;	RecName: Full=RNA polymerase sigma factor sigC; Short=Sigma factor C; Short=Sigma-C; AltName: Full=RNA polymerase sigma factor sig3; Short=Atsig3; Short=Sigma factor 3; Flags: Precursor;	PF04545.13;	Sigma70_r4;	Sigma-70, region 4;	------	------	------	------	GO:0006352; GO:2000142; GO:0006352; GO:2000142; GO:0006352; GO:2000142; GO:0006352; GO:2000142;GO:0003677; GO:0003700; GO:0003677; GO:0003700; GO:0003677; GO:0003700; GO:0003677; GO:0003700;	BP:DNA-templated transcription, initiation;BP:regulation of DNA-templated transcription, initiation;BP:DNA-templated transcription, initiation;BP:regulation of DNA-templated transcription, initiation;BP:DNA-templated transcription, initiation;BP:regulation of DNA-templated transcription, initiation;BP:DNA-templated transcription, initiation;BP:regulation of DNA-templated transcription, initiation…	K03093	SIGMA70	------	------
DN542566_c5_g4	3122	-7.31111	1.26297e-68	yes	down	-4.44766	9.61931e-09	yes	down	-5.811	1.17204e-24	yes	down	-4.32366	7.6186e-20	yes	down	XP_007512709.1;	nucleosome binding protein [Bathycoccus prasinos];	gi|17366497|sp|Q24537.1|HMG2_DROME;	RecName: Full=High mobility group protein DSP1; AltName: Full=Protein dorsal switch 1;	PF09011.7; PF00505.16;	HMG_box_2;HMG_box;	HMG-box domain;HMG;	COG5648;	B:Chromatin structure and dynamics;	------	------	GO:0006281; GO:0006260; GO:0006355; GO:0006351; GO:0005634; GO:0005634; GO:0005634; GO:0005694; GO:0005634;GO:0003677; GO:0003677; GO:0003677; GO:0003677;	BP:DNA repair;BP:DNA replication;BP:regulation of transcription, DNA-templated;BP:transcription, DNA-templated;CC:nucleus;CC:nucleus;CC:nucleus;CC:chromosome;CC:nucleus;MF:DNA binding;MF:DNA binding;MF:DNA binding;MF:DNA binding;	K10802	HMGB1	map03410;	Base excision repair;
DN554544_c1_g1	2224	-2.89124	1.03912e-05	yes	down	-1.81956	3.60368e-08	yes	down	-1.24443	0.0122886	yes	down	-1.17619	0.0419874	yes	down	XP_007511381.1;	predicted protein [Bathycoccus prasinos];	gi|68565202|sp|Q8L9T5.2|ATL2_ARATH;	RecName: Full=RING-H2 finger protein ATL2; AltName: Full=Protein ARABIDOPSIS TOXICOS EN LEVADURA 2; Short=Protein ATL2;	PF13639.3; PF17123.2; PF00097.22; PF13923.3; PF12678.4; PF14634.3; PF13445.3; PF13920.3; PF14447.3; PF12861.4;	zf-RING_2;zf-RING_11;zf-C3HC4;zf-C3HC4_2;zf-rbx1;zf-RING_5;zf-RING_UBOX;zf-C3HC4_3;Prok-RING_4;zf-ANAPC11;	Ring finger domain;RING-like zinc finger;Zinc finger, C3HC4 type;Zinc finger, C3HC4 type;RING-H2 zinc finger domain;zinc-RING finger domain;RING-type zinc-finger;Zinc finger, C3HC4 type;Prokaryotic RING finger family 4;Anaphase-promoting complex subunit 11 RING-H2 finger;	------	------	------	------	GO:0016021; GO:0016021;	CC:integral component of membrane;CC:integral component of membrane;	------	------	------	------
DN522626_c0_g3	557	-7.56291	1.07323e-114	yes	down	-5.1488	2.49634e-12	yes	down	-5.4157	3.3807e-19	yes	down	-4.59287	2.32367e-21	yes	down	XP_007510445.1;	predicted protein [Bathycoccus prasinos];	gi|109940044|sp|P00129.3|QCR7_BOVIN;	RecName: Full=Cytochrome b-c1 complex subunit 7; AltName: Full=Complex III subunit 7; AltName: Full=Complex III subunit VII; AltName: Full=QP-C; AltName: Full=Ubiquinol-cytochrome c reductase complex 14 kDa protein;	PF02271.13;	UCR_14kD;	Ubiquinol-cytochrome C reductase complex 14kD subunit;	------	------	NOG64652;	C:Energy production and conversion;	GO:0006122; GO:0006122; GO:0006122; GO:0005750; GO:0005750; GO:0005750;	BP:mitochondrial electron transport, ubiquinol to cytochrome c;BP:mitochondrial electron transport, ubiquinol to cytochrome c;BP:mitochondrial electron transport, ubiquinol to cytochrome c;CC:mitochondrial respiratory chain complex III;CC:mitochondrial respiratory chain complex III;CC:mitochondrial respiratory chain complex III;	K00417	QCR7, UQCRB	map00190;	Oxidative phosphorylation;
DN564735_c3_g1	524	-6.60645	4.75497e-28	yes	down	-2.96187	0.000510288	yes	down	-4.05361	7.99505e-09	yes	down	-4.23471	2.34631e-14	yes	down	XP_007509069.1;	ATP synthase beta chain, mitochondrial precursor [Bathycoccus prasinos];	gi|47605558|sp|Q9PTY0.1|ATPB_CYPCA;	RecName: Full=ATP synthase subunit beta, mitochondrial; Flags: Precursor;	PF02874.20;	ATP-synt_ab_N;	ATP synthase alpha/beta family, beta-barrel domain;	------	------	------	------	GO:0015986; GO:0015986; GO:0015986; GO:0015986; GO:0015986; GO:0045261; GO:0045261; GO:0045261; GO:0045261; GO:0045261;GO:0005524; GO:0046933; GO:0005524; GO:0046933; GO:0005524; GO:0046933; GO:0005524; GO:0046933; GO:0005524; GO:0046933;	BP:ATP synthesis coupled proton transport;BP:ATP synthesis coupled proton transport;BP:ATP synthesis coupled proton transport;BP:ATP synthesis coupled proton transport;BP:ATP synthesis coupled proton transport;CC:proton-transporting ATP synthase complex, catalytic core;CC:proton-transporting ATP synthase complex, catalytic core;CC:proton-transporting ATP synthase complex, catalytic core;CC:proton…	K02133	ATPeF1B, ATP5B, ATP2	map00190;	Oxidative phosphorylation;
DN547296_c5_g1	1618	-4.57886	7.18548e-08	yes	down	-5.25376	1.36933e-26	yes	down	-5.85801	4.08766e-30	yes	down	-4.57643	1.20904e-21	yes	down	XP_007508450.1;	PREDICTED: similar to Zinc finger protein 27;	gi|160358927|sp|Q9C0G0.2|ZN407_HUMAN;	RecName: Full=Zinc finger protein 407;	PF00096.23; PF13465.3; PF13909.3;	zf-C2H2;zf-H2C2_2;zf-H2C2_5;	Zinc finger, C2H2 type;Zinc-finger double domain;C2H2-type zinc-finger domain;	------	------	------	------	GO:0003676; GO:0003676; GO:0003676; GO:0003676; GO:0003676;	MF:nucleic acid binding;MF:nucleic acid binding;MF:nucleic acid binding;MF:nucleic acid binding;MF:nucleic acid binding;	------	------	------	------
DN534596_c0_g1	1453	-4.74107	2.56447e-11	yes	down	-7.34916	6.0896e-75	yes	down	-6.86456	4.75519e-94	yes	down	-4.62888	4.75741e-20	yes	down	XP_007508168.1;	mitochondrial manganese superoxide dismutase [Bathycoccus prasinos];	gi|1174382|sp|Q00637.3|SODM_DROME;	RecName: Full=Superoxide dismutase [Mn], mitochondrial; Flags: Precursor;	PF02777.15; PF00081.19;	Sod_Fe_C;Sod_Fe_N;	Iron/manganese superoxide dismutases, C-terminal domain;Iron/manganese superoxide dismutases, alpha-hairpin domain;	COG0605;	P:Inorganic ion transport and metabolism;	------	------	GO:0046872; GO:0004784; GO:0046872; GO:0004784; GO:0046872; GO:0004784; GO:0046872; GO:0004784; GO:0046872; GO:0004784;	MF:metal ion binding;MF:superoxide dismutase activity;MF:metal ion binding;MF:superoxide dismutase activity;MF:metal ion binding;MF:superoxide dismutase activity;MF:metal ion binding;MF:superoxide dismutase activity;MF:metal ion binding;MF:superoxide dismutase activity;	K04564	SOD2	map04146;	Peroxisome;
DN515104_c0_g1	1562	-7.09307	6.80661e-116	yes	down	-6.15739	3.9372e-23	yes	down	-5.64402	4.71758e-24	yes	down	-4.21843	8.19774e-18	yes	down	XP_005852006.1;	hypothetical protein CHLNCDRAFT_56437 [Chlorella variabilis];	gi|55584180|sp|Q61753.3|SERA_MOUSE;	RecName: Full=D-3-phosphoglycerate dehydrogenase; Short=3-PGDH; AltName: Full=A10;	PF02826.16; PF00389.27; PF07991.9;	2-Hacid_dh_C;2-Hacid_dh;IlvN;	D-isomer specific 2-hydroxyacid dehydrogenase, NAD binding domain;D-isomer specific 2-hydroxyacid dehydrogenase, catalytic domain;Acetohydroxy acid isomeroreductase, NADPH-binding domain;	COG0111;	E:Amino acid transport and metabolism;	------	------	GO:0006564; GO:0006564;GO:0051287; GO:0004617; GO:0051287; GO:0004617; GO:0051287; GO:0016616; GO:0051287; GO:0004617;	BP:L-serine biosynthetic process;BP:L-serine biosynthetic process;MF:NAD binding;MF:phosphoglycerate dehydrogenase activity;MF:NAD binding;MF:phosphoglycerate dehydrogenase activity;MF:NAD binding;MF:oxidoreductase activity, acting on the CH-OH group of donors, NAD or NADP as acceptor;MF:NAD binding;MF:phosphoglycerate dehydrogenase activity;	K00058	serA, PHGDH	map00260;	Glycine, serine and threonine metabolism;
DN549819_c1_g1	2627	-7.23586	3.56358e-77	yes	down	-3.00149	0.000418149	yes	down	-5.748	6.81616e-23	yes	down	-4.38421	4.55043e-18	yes	down	XP_005850941.1;	hypothetical protein CHLNCDRAFT_34160 [Chlorella variabilis];	gi|24211439|sp|O44390.2|ACO11_TRINI;	RecName: Full=Acyl-CoA Delt;	PF00487.21;	FA_desaturase;	Fatty acid desaturase;	COG1398;	I:Lipid transport and metabolism;	------	------	GO:0006633; GO:0006633; GO:0006633; GO:0006633; GO:0016021; GO:0016021; GO:0016021; GO:0016021;GO:0016717; GO:0016717; GO:0016717; GO:0016717;	BP:fatty acid biosynthetic process;BP:fatty acid biosynthetic process;BP:fatty acid biosynthetic process;BP:fatty acid biosynthetic process;CC:integral component of membrane;CC:integral component of membrane;CC:integral component of membrane;CC:integral component of membrane;MF:oxidoreductase activity, acting on paired donors, with oxidation of a pair of donors resulting in the reduction of molec…	K00507	SCD, desC	map01040;	Biosynthesis of unsaturated fatty acids;
DN540479_c0_g1	1796	-7.47571	2.112e-38	yes	down	-3.79423	2.14133e-06	yes	down	-3.8907	3.32943e-08	yes	down	-3.87622	6.22162e-21	yes	down	XP_005849672.1;	hypothetical protein CHLNCDRAFT_34782 [Chlorella variabilis];	gi|50400451|sp|Q7Z4W1.2|DCXR_HUMAN;	RecName: Full=L-xylulose reductase; Short=XR; AltName: Full=Carbonyl reductase II; AltName: Full=Dicarbonyl/L-xylulose reductase; AltName: Full=Kidney dicarbonyl reductase; Short=kiDCR; AltName: Full=Short chain dehydrogenase/reductase family 20C member 1; AltName: Full=Sperm surface protein P34H;	PF13561.3; PF00106.22; PF08659.7; PF13460.3;	adh_short_C2;adh_short;KR;NAD_binding_10;	Enoyl;short chain dehydrogenase;KR domain;NA;	------	------	------	------	GO:0016491; GO:0016491; GO:0016491; GO:0016491;	MF:oxidoreductase activity;MF:oxidoreductase activity;MF:oxidoreductase activity;MF:oxidoreductase activity;	K03331	DCXR	map00040;	Pentose and glucuronate interconversions;
DN561255_c9_g1	1945	-6.83051	6.97194e-94	yes	down	-3.33587	5.97377e-05	yes	down	-5.04606	3.52064e-15	yes	down	-4.28246	4.94998e-20	yes	down	XP_005846501.1;	hypothetical protein CHLNCDRAFT_31785 [Chlorella variabilis];	gi|206557933|sp|Q2F637.2|1433Z_BOMMO;	RecName: Full=14-3-3 protein zeta;	PF00244.17;	14-3-3;	14-3-3 protein;	COG5040;	T:Signal transduction mechanisms;	------	------	GO:0019904; GO:0019904; GO:0004623; GO:0019904; GO:0019904;	MF:protein domain specific binding;MF:protein domain specific binding;MF:phospholipase A2 activity;MF:protein domain specific binding;MF:protein domain specific binding;	K16197	YWHAB_Q_Z	------	------
DN551533_c5_g1	2094	-6.88234	2.00024e-137	yes	down	-3.67983	5.79766e-06	yes	down	-4.65302	4.38134e-12	yes	down	-4.51818	1.05626e-23	yes	down	XP_005846026.1;	hypothetical protein CHLNCDRAFT_53431 [Chlorella variabilis];	gi|136643|sp|P25867.1|UBCD1_DROME;	RecName: Full=Ubiquitin-conjugating enzyme E2-17 kDa; AltName: Full=E2 ubiquitin-conjugating enzyme D1; AltName: Full=Protein effete; AltName: Full=Ubiquitin carrier protein; AltName: Full=Ubiquitin-protein ligase;	PF00179.23;	UQ_con;	Ubiquitin-conjugating enzyme;	COG5078;	O:Posttranslational modification, protein turnover, chaperones;	------	------	GO:0005524; GO:0016740; GO:0005524; GO:0016740; GO:0005524; GO:0016740; GO:0005524; GO:0016740;	MF:ATP binding;MF:transferase activity;MF:ATP binding;MF:transferase activity;MF:ATP binding;MF:transferase activity;MF:ATP binding;MF:transferase activity;	K06689	UBE2D, UBC4, UBC5	map04120; map04141;	Ubiquitin mediated proteolysis;Protein processing in endoplasmic reticulum;
DN544940_c3_g3	581	-3.48013	0.000975954	yes	down	-1.83891	8.56146e-05	yes	down	-5.29754	9.24728e-26	yes	down	-6.44868	2.35449e-20	yes	down	XP_005842765.1;	hypothetical protein CHLNCDRAFT_28884, partial [Chlorella variabilis];	------	------	------	------	------	------	------	NOG143855;	S:Function unknown;	------	------	K05287	PIGF	map00563;	Glycosylphosphatidylinosito;
DN557275_c1_g1	2590	-6.72079	1.7195e-82	yes	down	-2.23847	0.0118325	yes	down	-2.29234	0.00342853	yes	down	-4.28523	1.32706e-20	yes	down	XP_005651507.1;	hypothetical protein COCSUDRAFT_59455 [Coccomyxa subellipsoidea C-169];	gi|75571241|sp|Q5ZIQ3.1|HNRPK_CHICK;	RecName: Full=Heterogeneous nuclear ribonucleoprotein K; Short=hnRNP K;	PF00013.26; PF07650.14;	KH_1;KH_2;	KH domain;KH domain;	------	------	------	------	GO:0003723; GO:0003723;	MF:RNA binding;MF:RNA binding;	K12886	HNRNPK	map03040;	Spliceosome;
DN554130_c1_g2	3419	-7.84705	1.62808e-129	yes	down	-5.35939	7.37549e-14	yes	down	-4.92833	7.56874e-14	yes	down	-4.50439	3.3663e-24	yes	down	XP_005651353.1;	actin-like ATPase domain-containing protein [Coccomyxa subellipsoidea C-169];	gi|49066053|sp|Q9NFT7.4|HXK2_DROME;	RecName: Full=Hexokinase type 2;	PF03727.13;	Hexokinase_2;	Hexokinase;	------	------	------	------	GO:0001678; GO:0006096; GO:0001678; GO:0006096; GO:0001678; GO:0006096; GO:0001678; GO:0006096; GO:0001678; GO:0006096; GO:0005623; GO:0005623; GO:0005623; GO:0016021; GO:0005623; GO:0016021; GO:0005623;GO:0005524; GO:0005536; GO:0004396; GO:0005524; GO:0005536; GO:0004396; GO:0005524; GO:0005536; GO:0004396; GO:0005524; GO:0005536; GO:0004396; GO:0005524; GO:0005536; GO:0004396;	BP:cellular glucose homeostasis;BP:glycolytic process;BP:cellular glucose homeostasis;BP:glycolytic process;BP:cellular glucose homeostasis;BP:glycolytic process;BP:cellular glucose homeostasis;BP:glycolytic process;BP:cellular glucose homeostasis;BP:glycolytic process;CC:cell;CC:cell;CC:cell;CC:integral component of membrane;CC:cell;CC:integral component of membrane;CC:cell;MF:ATP binding;MF:glu…	K00844	HK	map00010; map00520; map00500; map00051; map00052;	Glycolysis / Gluconeogenesis;Amino sugar and nucleotide sugar metabolism;Starch and sucrose metabolism;Fructose and mannose metabolism;Galactose metabolism;
DN517754_c0_g1	575	-6.87944	6.78021e-126	yes	down	-3.97954	5.73038e-07	yes	down	-5.30157	3.92565e-18	yes	down	-4.20512	1.03406e-17	yes	down	XP_005651156.1;	ribosomal protein L14b/L23e [Coccomyxa subellipsoidea C-169];	gi|29839631|sp|Q9GNE2.1|RL23_AEDAE;	RecName: Full=60S ribosomal protein L23; AltName: Full=AeRpL17A; AltName: Full=L17A;	PF00238.16;	Ribosomal_L14;	Ribosomal protein L14p/L23e;	COG0093;	J:Translation, ribosomal structure and biogenesis;	------	------	GO:0006412; GO:0006412; GO:0006412; GO:0005840; GO:0005840; GO:0005840;GO:0003735; GO:0003735; GO:0003735;	BP:translation;BP:translation;BP:translation;CC:ribosome;CC:ribosome;CC:ribosome;MF:structural constituent of ribosome;MF:structural constituent of ribosome;MF:structural constituent of ribosome;	K02894	RP-L23e, RPL23	map03010;	Ribosome;
DN569883_c5_g1	4347	-1.37121	0.03472	yes	down	-1.05683	2.52109e-16	yes	down	-1.0983	2.75364e-34	yes	down	-1.14335	1.89328e-21	yes	down	XP_005651110.1;	LuxS/MPP-like metallohydrolase [Coccomyxa subellipsoidea C-169];	gi|1008819019|sp|Q40983.2|SPP_PEA;	RecName: Full=Stromal processing peptidase, chloroplastic; AltName: Full=Chloroplast processing enzyme; Flags: Precursor;	PF05193.18; PF00675.17;	Peptidase_M16_C;Peptidase_M16;	Peptidase M16 inactive domain;Insulinase;	COG0612;	O:Posttranslational modification, protein turnover, chaperones;	------	------	GO:0009570; GO:0005739;GO:0016787; GO:0046872; GO:0003824; GO:0046872; GO:0003824; GO:0046872; GO:0003824; GO:0046872; GO:0003824; GO:0046872;	CC:chloroplast stroma;CC:mitochondrion;MF:hydrolase activity;MF:metal ion binding;MF:catalytic activity;MF:metal ion binding;MF:catalytic activity;MF:metal ion binding;MF:catalytic activity;MF:metal ion binding;MF:catalytic activity;MF:metal ion binding;	------	------	------	------
DN446343_c0_g1	592	-6.43672	3.4337e-37	yes	down	-7.67366	9.50594e-48	yes	down	-6.06787	2.661e-70	yes	down	-4.37982	1.06146e-26	yes	down	XP_005650556.1;	mitochondrial inner membrane translocase [Coccomyxa subellipsoidea C-169];	gi|12230188|sp|Q9Y1A3.1|TIM8_DROME;	RecName: Full=Mitochondrial import inner membrane translocase subunit Tim8;	PF02953.12;	zf-Tim10_DDP;	Tim10/DDP family zinc finger;	------	------	NOG87308;	O:Posttranslational modification, protein turnover, chaperones;	GO:0015031; GO:0015031; GO:0015031; GO:0015031; GO:0005739; GO:0005739; GO:0005739; GO:0005739;GO:0046872; GO:0046872; GO:0046872; GO:0046872;	BP:protein transport;BP:protein transport;BP:protein transport;BP:protein transport;CC:mitochondrion;CC:mitochondrion;CC:mitochondrion;CC:mitochondrion;MF:metal ion binding;MF:metal ion binding;MF:metal ion binding;MF:metal ion binding;	K17780	TIM8	------	------
DN527372_c0_g1	1053	-6.40345	5.109e-28	yes	down	-3.69027	5.58386e-06	yes	down	-5.65336	3.50625e-26	yes	down	-4.0294	1.33228e-13	yes	down	XP_005650483.1;	thioredoxin-like protein [Coccomyxa subellipsoidea C-169];	gi|20139171|sp|Q9GLW7.1|PRDX5_CHLAE;	RecName: Full=Peroxiredoxin-5, mitochondrial; AltName: Full=Peroxiredoxin V; Short=Prx-V; AltName: Full=Thioredoxin reductase; Flags: Precursor;	PF08534.7; PF00578.18;	Redoxin;AhpC-TSA;	Redoxin;AhpC/TSA family;	COG0678;	O:Posttranslational modification, protein turnover, chaperones;	------	------	GO:0045454; GO:0045454; GO:0045454; GO:0005623; GO:0005623; GO:0005623;GO:0016491; GO:0016491; GO:0016491;	BP:cell redox homeostasis;BP:cell redox homeostasis;BP:cell redox homeostasis;CC:cell;CC:cell;CC:cell;MF:oxidoreductase activity;MF:oxidoreductase activity;MF:oxidoreductase activity;	K11187	PRDX5	map04146;	Peroxisome;
DN542040_c4_g9	1471	-7.18711	2.67675e-106	yes	down	-4.79548	1.98948e-10	yes	down	-6.19823	3.21553e-35	yes	down	-4.48216	3.70625e-23	yes	down	XP_005650139.1;	UBC-like protein [Coccomyxa subellipsoidea C-169];	gi|51701935|sp|Q15819.4|UB2V2_HUMAN;	RecName: Full=Ubiquitin-conjugating enzyme E2 variant 2; AltName: Full=DDVit 1; AltName: Full=Enterocyte differentiation-associated factor 1; Short=EDAF-1; AltName: Full=Enterocyte differentiation-promoting factor 1; Short=EDPF-1; AltName: Full=MMS2 homolog; AltName: Full=Vitamin D3-inducible protein >gi|75061686|sp|Q5R6C9.1|UB2V2_PONAB RecName: Full=Ubiquitin-conjugating enzyme E2 variant 2 >gi|…	PF00179.23;	UQ_con;	Ubiquitin-conjugating enzyme;	------	------	NOG46392;	O:Posttranslational modification, protein turnover, chaperones;	------	------	K10704	UBE2V	------	------
DN596306_c0_g1	1167	-6.49354	1.85821e-45	yes	down	-6.12321	2.26075e-24	yes	down	-6.38884	1.50529e-38	yes	down	-4.37619	4.43597e-18	yes	down	XP_005649772.1;	ubiquitin-conjugating enzyme [Coccomyxa subellipsoidea C-169];	gi|54039805|sp|P68036.1|UB2L3_HUMAN;	RecName: Full=Ubiquitin-conjugating enzyme E2 L3; AltName: Full=E2 ubiquitin-conjugating enzyme L3; AltName: Full=L-UBC; AltName: Full=UbcH7; AltName: Full=Ubiquitin carrier protein L3; AltName: Full=Ubiquitin-conjugating enzyme E2-F1; AltName: Full=Ubiquitin-protein ligase L3 >gi|54039806|sp|P68037.1|UB2L3_MOUSE RecName: Full=Ubiquitin-conjugating enzyme E2 L3; AltName: Full=E2 ubiquitin-conjuga…	PF00179.23; PF14461.3; PF05773.19; PF05743.10;	UQ_con;Prok-E2_B;RWD;UEV;	Ubiquitin-conjugating enzyme;Prokaryotic E2 family B;RWD domain;UEV domain;	COG5078;	O:Posttranslational modification, protein turnover, chaperones;	------	------	GO:0005524; GO:0016740; GO:0005509; GO:0016740; GO:0005524; GO:0016740; GO:0005524; GO:0016740;	MF:ATP binding;MF:transferase activity;MF:calcium ion binding;MF:transferase activity;MF:ATP binding;MF:transferase activity;MF:ATP binding;MF:transferase activity;	K04552	UBE2L3, UBCH7	map04120;	Ubiquitin mediated proteolysis;
DN559632_c2_g3	461	-6.73763	9.95552e-86	yes	down	-4.48452	5.40844e-09	yes	down	-5.29445	3.24981e-19	yes	down	-4.15237	1.07127e-17	yes	down	XP_005649392.1;	hypothetical protein COCSUDRAFT_28397 [Coccomyxa subellipsoidea C-169];	gi|73917399|sp|Q69CJ9.3|RL35_OPHHA;	RecName: Full=60S ribosomal protein L35;	PF00831.20;	Ribosomal_L29;	Ribosomal L29 protein;	------	------	------	------	GO:0006412; GO:0006412; GO:0006412; GO:0006412; GO:0005840; GO:0005840; GO:0005840; GO:0005840;GO:0003735; GO:0003735; GO:0003735; GO:0003735;	BP:translation;BP:translation;BP:translation;BP:translation;CC:ribosome;CC:ribosome;CC:ribosome;CC:ribosome;MF:structural constituent of ribosome;MF:structural constituent of ribosome;MF:structural constituent of ribosome;MF:structural constituent of ribosome;	K02918	RP-L35e, RPL35	map03010;	Ribosome;
DN521252_c0_g1	391	-7.25312	1.9661e-109	yes	down	-5.67277	3.93909e-18	yes	down	-5.43018	5.21616e-21	yes	down	-4.07664	2.76134e-17	yes	down	XP_005648609.1;	ribosomal protein L37 component of cytosolic 80S ribosome and 60S large subunit [Coccomyxa subellipsoidea C-169];	gi|20139854|sp|Q9VXX8.1|RL371_DROME;	RecName: Full=Probable 60S ribosomal protein L37-A;	PF01907.16;	Ribosomal_L37e;	Ribosomal protein L37e;	COG2126;	J:Translation, ribosomal structure and biogenesis;	------	------	GO:0006412; GO:0006412; GO:0006412; GO:0005840; GO:0005840; GO:0005840;GO:0046872; GO:0019843; GO:0003735; GO:0046872; GO:0019843; GO:0003735; GO:0046872; GO:0019843; GO:0003735;	BP:translation;BP:translation;BP:translation;CC:ribosome;CC:ribosome;CC:ribosome;MF:metal ion binding;MF:rRNA binding;MF:structural constituent of ribosome;MF:metal ion binding;MF:rRNA binding;MF:structural constituent of ribosome;MF:metal ion binding;MF:rRNA binding;MF:structural constituent of ribosome;	K02922	RP-L37e, RPL37	map03010;	Ribosome;
DN543963_c1_g2	1827	-6.98469	4.15755e-69	yes	down	-2.1188	0.0178542	yes	down	-3.76328	1.27776e-07	yes	down	-4.08205	8.66113e-19	yes	down	XP_005648509.1;	glutamine synthetase [Coccomyxa subellipsoidea C-169];	gi|48429216|sp|P20478.3|GLNA2_DROME;	RecName: Full=Glutamine synthetase 2 cytoplasmic; AltName: Full=Glutamate--ammonia ligase 2;	PF00120.21; PF03951.16;	Gln-synt_C;Gln-synt_N;	Glutamine synthetase, catalytic domain;Glutamine synthetase, beta-Grasp domain;	COG0174;	E:Amino acid transport and metabolism;	------	------	GO:0006542; GO:0006542; GO:0006542; GO:0006542;GO:0005524; GO:0004356; GO:0005524; GO:0004356; GO:0005524; GO:0004356; GO:0005524; GO:0004356;	BP:glutamine biosynthetic process;BP:glutamine biosynthetic process;BP:glutamine biosynthetic process;BP:glutamine biosynthetic process;MF:ATP binding;MF:glutamate-ammonia ligase activity;MF:ATP binding;MF:glutamate-ammonia ligase activity;MF:ATP binding;MF:glutamate-ammonia ligase activity;MF:ATP binding;MF:glutamate-ammonia ligase activity;	K01915	glnA, GLUL	map00630; map00220; map00250; map00910;	Glyoxylate and dicarboxylate metabolism;Arginine biosynthesis;Alanine, aspartate and glutamate metabolism;Nitrogen metabolism;
DN557851_c3_g8	2861	-6.41627	1.66171e-35	yes	down	-2.48325	0.00461245	yes	down	-4.02352	1.216e-08	yes	down	-4.03173	1.60082e-12	yes	down	XP_005648508.1;	AAA ATPase [Coccomyxa subellipsoidea C-169];	gi|122087253|sp|Q7KN62.1|TERA_DROME;	RecName: Full=Transitional endoplasmic reticulum ATPase TER94; AltName: Full=Valosin-containing protein homolog;	PF00004.26; PF02359.15; PF05496.9; PF13191.3; PF13671.3; PF07728.11; PF07724.11; PF13245.3; PF02933.14; PF06068.10; PF09336.7; PF01443.15;	AAA;CDC48_N;RuvB_N;AAA_16;AAA_33;AAA_5;AAA_2;AAA_19;CDC48_2;TIP49;Vps4_C;Viral_helicase1;	ATPase family associated with various cellular activities;Cell division protein 48;Holliday junction DNA helicase ruvB N-terminus;AAA ATPase domain;AAA domain;AAA domain;AAA domain;Part of AAA domain;Cell division protein 48;TIP49 C-terminus;Vps4 C terminal oligomerisation domain;Viral;	COG0464;	O:Posttranslational modification, protein turnover, chaperones;	------	------	GO:0051301; GO:0051301; GO:0031514;GO:0005524; GO:0016787; GO:0005524; GO:0016887; GO:0005524; GO:0016787; GO:0005524; GO:0016787;	BP:cell division;BP:cell division;CC:motile cilium;MF:ATP binding;MF:hydrolase activity;MF:ATP binding;MF:ATPase activity;MF:ATP binding;MF:hydrolase activity;MF:ATP binding;MF:hydrolase activity;	K13525	VCP, CDC48	map04141;	Protein processing in endoplasmic reticulum;
DN551480_c1_g1	2204	-5.2709	0.000499841	yes	down	-7.14258	1.61895e-48	yes	down	-5.96416	4.59534e-21	yes	down	-5.14359	1.35674e-32	yes	down	XP_005647901.1;	hypothetical protein COCSUDRAFT_65878 [Coccomyxa subellipsoidea C-169];	gi|238064958|sp|A1ZAI5.1|FACR1_DROME;	RecName: Full=Putative fatty acyl-CoA reductase CG5065;	PF07993.9; PF03015.16; PF02719.12; PF01370.18; PF01073.16;	NAD_binding_4;Sterile;Polysacc_synt_2;Epimerase;3Beta_HSD;	Male sterility protein;Male sterility protein;Polysaccharide biosynthesis protein;NAD dependent epimerase/dehydratase family;3-beta hydroxysteroid dehydrogenase/isomerase family;	------	------	------	------	GO:0006629; GO:0006629; GO:0006629; GO:0006629; GO:0006629;GO:0080019; GO:0080019; GO:0080019; GO:0080019; GO:0080019;	BP:lipid metabolic process;BP:lipid metabolic process;BP:lipid metabolic process;BP:lipid metabolic process;BP:lipid metabolic process;MF:fatty-acyl-CoA reductas;MF:fatty-acyl-CoA reductas;MF:fatty-acyl-CoA reductas;MF:fatty-acyl-CoA reductas;MF:fatty-acyl-CoA reductas;	K13356	FAR	map04146; map00073;	Peroxisome;Cutin, suberine and wax biosynthesis;
DN515993_c0_g2	879	-6.96241	5.3971e-61	yes	down	-7.88479	4.30341e-83	yes	down	-2.73588	0.000353983	yes	down	-4.62301	9.26145e-18	yes	down	XP_005647727.1;	hypothetical protein COCSUDRAFT_9785, partial [Coccomyxa subellipsoidea C-169];	gi|49065657|sp|P62072.1|TIM10_HUMAN;	RecName: Full=Mitochondrial import inner membrane translocase subunit Tim10 >gi|49065658|sp|P62073.1|TIM10_MOUSE RecName: Full=Mitochondrial import inner membrane translocase subunit Tim10 >gi|59800392|sp|P62074.1|TIM10_RAT RecName: Full=Mitochondrial import inner membrane translocase subunit Tim10;	PF02953.12; PF15932.2;	zf-Tim10_DDP;DUF4748;	Tim10/DDP family zinc finger;Domain of unknown function;	------	------	NOG84979;	O:Posttranslational modification, protein turnover, chaperones;	GO:0045039; GO:0045039; GO:0045039; GO:0045039; GO:0042721; GO:0042721; GO:0042721; GO:0042721; GO:0005758;GO:0046872; GO:0046872; GO:0046872; GO:0046872;	BP:protein import into mitochondrial inner membrane;BP:protein import into mitochondrial inner membrane;BP:protein import into mitochondrial inner membrane;BP:protein import into mitochondrial inner membrane;CC:mitochondrial inner membrane protein insertion complex;CC:mitochondrial inner membrane protein insertion complex;CC:mitochondrial inner membrane protein insertion complex;CC:mitochondrial …	K17778	TIM10	------	------
DN542799_c0_g2	6375	-7.16086	1.59244e-68	yes	down	-2.62046	0.00257567	yes	down	-4.66929	7.928e-14	yes	down	-3.90283	5.91123e-13	yes	down	XP_005647684.1;	hypothetical protein COCSUDRAFT_47508 [Coccomyxa subellipsoidea C-169];	gi|1345958|sp|P12276.5|FAS_CHICK;	RecName: Full=Fatty acid synthase; Includes: RecName: Full=[Acyl-carrier-protein] S-acetyltransferase; Includes: RecName: Full=[Acyl-carrier-protein] S-malonyltransferase; Includes: RecName: Full=3-oxoacyl-[acyl-carrier-protein] synthase; Includes: RecName: Full=3-oxoacyl-[acyl-carrier-protein] reductase; Includes: RecName: Full=3-hydroxyacyl-[acyl-carrier-protein] dehydratase; Includes: RecName:…	PF00109.23; PF16197.2; PF08659.7; PF02801.19; PF00698.18; PF14765.3; PF13602.3; PF00550.22; PF00106.22;	ketoacyl-synt;KAsynt_C_assoc;KR;Ketoacyl-synt_C;Acyl_transf_1;PS-DH;ADH_zinc_N_2;PP-binding;adh_short;	Beta-ketoacyl synthase, N-terminal domain;Ketoacyl-synthetase C-terminal extension;KR domain;Beta-ketoacyl synthase, C-terminal domain;Acyl transferase domain;Polyketide synthase dehydratase;Zinc-binding dehydrogenase;Phosphopantetheine attachment site;short chain dehydrogenase;	------	------	------	------	GO:0016021; GO:0016021; GO:0016021; GO:0016021;GO:0016491; GO:0016740; GO:0016491; GO:0016740; GO:0016491; GO:0016740; GO:0016491; GO:0031177; GO:0016740; GO:0020037; GO:0005506; GO:0016705; GO:0016740;	CC:integral component of membrane;CC:integral component of membrane;CC:integral component of membrane;CC:integral component of membrane;MF:oxidoreductase activity;MF:transferase activity;MF:oxidoreductase activity;MF:transferase activity;MF:oxidoreductase activity;MF:transferase activity;MF:oxidoreductase activity;MF:phosphopantetheine binding;MF:transferase activity;MF:heme binding;MF:iron ion b…	K00665	FASN	map00061;	Fatty acid biosynthesis;
DN543072_c0_g1	6431	-7.18928	1.48981e-140	yes	down	-2.34478	0.00798115	yes	down	-4.90758	6.18001e-16	yes	down	-3.85113	2.41729e-11	yes	down	XP_005647684.1;	hypothetical protein COCSUDRAFT_47508 [Coccomyxa subellipsoidea C-169];	gi|1345958|sp|P12276.5|FAS_CHICK;	RecName: Full=Fatty acid synthase; Includes: RecName: Full=[Acyl-carrier-protein] S-acetyltransferase; Includes: RecName: Full=[Acyl-carrier-protein] S-malonyltransferase; Includes: RecName: Full=3-oxoacyl-[acyl-carrier-protein] synthase; Includes: RecName: Full=3-oxoacyl-[acyl-carrier-protein] reductase; Includes: RecName: Full=3-hydroxyacyl-[acyl-carrier-protein] dehydratase; Includes: RecName:…	PF00698.18; PF00109.23; PF16197.2; PF02801.19; PF08659.7; PF13602.3; PF14765.3; PF00107.23;	Acyl_transf_1;ketoacyl-synt;KAsynt_C_assoc;Ketoacyl-synt_C;KR;ADH_zinc_N_2;PS-DH;ADH_zinc_N;	Acyl transferase domain;Beta-ketoacyl synthase, N-terminal domain;Ketoacyl-synthetase C-terminal extension;Beta-ketoacyl synthase, C-terminal domain;KR domain;Zinc-binding dehydrogenase;Polyketide synthase dehydratase;Zinc-binding dehydrogenase;	------	------	------	------	GO:0016021; GO:0016021; GO:0016021; GO:0016021;GO:0016491; GO:0016740; GO:0016491; GO:0016740; GO:0016491; GO:0031177; GO:0016740; GO:0016491; GO:0016740; GO:0016491; GO:0016740;	CC:integral component of membrane;CC:integral component of membrane;CC:integral component of membrane;CC:integral component of membrane;MF:oxidoreductase activity;MF:transferase activity;MF:oxidoreductase activity;MF:transferase activity;MF:oxidoreductase activity;MF:phosphopantetheine binding;MF:transferase activity;MF:oxidoreductase activity;MF:transferase activity;MF:oxidoreductase activity;MF…	K00665	FASN	map00061;	Fatty acid biosynthesis;
DN559700_c0_g1	516	-6.63143	2.74588e-33	yes	down	-6.63109	2.83865e-43	yes	down	-5.91446	6.48263e-54	yes	down	-3.77504	1.15532e-08	yes	down	XP_005647469.1;	RNA-binding domain-containing protein [Coccomyxa subellipsoidea C-169];	gi|296439294|sp|Q9P2K5.3|MYEF2_HUMAN;	RecName: Full=Myelin expression factor 2; Short=MEF-2; Short=MyEF-2; AltName: Full=MST156;	PF00076.19;	RRM_1;	RNA recognition motif.;	------	------	------	------	GO:0003723;	MF:RNA binding;	------	------	------	------
DN563161_c1_g1	3899	-2.69923	0.0341031	yes	down	-1.97851	1.716e-35	yes	down	-1.02014	2.86048e-09	yes	down	-1.09609	2.15869e-07	yes	down	XP_005647325.1;	hypothetical protein COCSUDRAFT_47692 [Coccomyxa subellipsoidea C-169];	gi|218546754|sp|P0C899.1|PP271_ARATH;	RecName: Full=Putative pentatricopeptide repeat-containing protein At3g49142;	PF01535.17; PF13041.3; PF14432.3; PF12854.4; PF13812.3;	PPR;PPR_2;DYW_deaminase;PPR_1;PPR_3;	PPR repeat;PPR repeat family;DYW family of nucleic acid deaminases;PPR repeat;Pentatricopeptide repeat domain;	------	------	NOG16738;	S:Function unknown;	GO:0009451;GO:0005634; GO:0043231; GO:0004519; GO:0003723;	BP:RNA modification;CC:nucleus;CC:intracellular membrane-bounded organelle;MF:endonuclease activity;MF:RNA binding;	------	------	------	------
DN566217_c1_g7	865	-7.65625	4.54231e-93	yes	down	-3.81975	1.98826e-06	yes	down	-5.55487	1.39154e-23	yes	down	-3.63627	1.74677e-11	yes	down	XP_005647287.1;	60S ribosomal protein L37a [Coccomyxa subellipsoidea C-169];	gi|51701865|sp|Q9VMU4.3|RL37A_DROME;	RecName: Full=60S ribosomal protein L37a;	PF01780.16;	Ribosomal_L37ae;	Ribosomal L37ae protein family;	COG1997;	J:Translation, ribosomal structure and biogenesis;	------	------	GO:0006412; GO:0006412; GO:0006412; GO:0006412; GO:0005840; GO:0005840; GO:0005840; GO:0005840;GO:0003735; GO:0003735; GO:0003735; GO:0003735;	BP:translation;BP:translation;BP:translation;BP:translation;CC:ribosome;CC:ribosome;CC:ribosome;CC:ribosome;MF:structural constituent of ribosome;MF:structural constituent of ribosome;MF:structural constituent of ribosome;MF:structural constituent of ribosome;	K02921	RP-L37Ae, RPL37A	map03010;	Ribosome;
DN172941_c0_g1	556	-8.11313	9.81415e-44	yes	down	-7.37088	1.61473e-64	yes	down	-7.12209	4.24672e-76	yes	down	-4.51427	4.31181e-21	yes	down	XP_005646946.1;	small nuclear ribo protein F [Coccomyxa subellipsoidea C-169];	gi|29337191|sp|Q24297.2|RUXF_DROME;	RecName: Full=Small nuclear ribonucleoprotein F; Short=snRNP-F; AltName: Full=Membrane-associated protein Deb-B; AltName: Full=Sm protein F; Short=Sm-F; Short=SmF;	PF01423.19; PF14438.3;	LSM;SM-ATX;	LSM domain;Ataxin 2 SM domain;	------	------	NOG66928;	K:Transcription;	GO:0000387; GO:0000387; GO:0000387; GO:0000387; GO:0000387; GO:0005732; GO:0005681; GO:0005732; GO:0005681; GO:0005732; GO:0005681; GO:0005732; GO:0005681; GO:0005732; GO:0005681;GO:0003723; GO:0003723; GO:0003723; GO:0003723;	BP:spliceosomal snRNP assembly;BP:spliceosomal snRNP assembly;BP:spliceosomal snRNP assembly;BP:spliceosomal snRNP assembly;BP:spliceosomal snRNP assembly;CC:small nucleolar ribonucleoprotein complex;CC:spliceosomal complex;CC:small nucleolar ribonucleoprotein complex;CC:spliceosomal complex;CC:small nucleolar ribonucleoprotein complex;CC:spliceosomal complex;CC:small nucleolar ribonucleoprotein …	K11098	SNRPF, SMF	map03040;	Spliceosome;
DN565238_c0_g1	2160	-1.6972	2.80352e-12	yes	down	-2.33437	2.10344e-32	yes	down	-1.72959	1.80885e-31	yes	down	-2.00817	1.45819e-15	yes	down	XP_005646729.1;	AP2-domain-containing protein [Coccomyxa subellipsoidea C-169];	gi|75262264|sp|Q9CA27.1|EF118_ARATH;	RecName: Full=Ethylene-responsive transcription factor ERF118;	PF00847.17;	AP2;	AP2 domain;	------	------	------	------	GO:0006351; GO:0006351; GO:0006351; GO:0006351; GO:0005634; GO:0005634; GO:0005634; GO:0005634;GO:0003677; GO:0003700; GO:0003677; GO:0003700; GO:0003677; GO:0003700; GO:0003677; GO:0003700;	BP:transcription, DNA-templated;BP:transcription, DNA-templated;BP:transcription, DNA-templated;BP:transcription, DNA-templated;CC:nucleus;CC:nucleus;CC:nucleus;CC:nucleus;MF:DNA binding;MF:transcription factor activity, sequence-specific DNA binding;MF:DNA binding;MF:transcription factor activity, sequence-specific DNA binding;MF:DNA binding;MF:transcription factor activity, sequence-specific DN…	------	------	------	------
DN544507_c2_g7	1394	-6.05358	1.80219e-61	yes	down	-5.69363	8.00171e-17	yes	down	-5.24244	4.29515e-19	yes	down	-3.34698	2.85011e-08	yes	down	XP_005646550.1;	hypothetical protein COCSUDRAFT_37228 [Coccomyxa subellipsoidea C-169];	gi|82582284|sp|Q6CQE5.2|TAR1_KLULA;	RecName: Full=Protein TAR1;	------	------	------	------	------	------	------	GO:0006355;	BP:regulation of transcription, DNA-templated;	------	------	------	------
DN555424_c0_g1	1625	-1.16878	0.0192312	yes	down	-1.2498	0.000965964	yes	down	-1.25937	1.95679e-07	yes	down	-1.40357	6.27482e-06	yes	down	XP_005646157.1;	Methionyl-tRNA formyltransferase [Coccomyxa subellipsoidea C-169];	gi|229487568|sp|B2V969.1|FMT_SULSY;	RecName: Full=Methionyl-tRNA formyltransferase;	PF00551.16;	Formyl_trans_N;	Formyl transferase;	COG0223;	J:Translation, ribosomal structure and biogenesis;	------	------	GO:0004479; GO:0004479; GO:0004479;	MF:methionyl-tRNA formyltransferase activity;MF:methionyl-tRNA formyltransferase activity;MF:methionyl-tRNA formyltransferase activity;	K00604	MTFMT, fmt	map00670; map00970;	One carbon pool by folate;Aminoacyl-tRNA biosynthesis;
DN545192_c1_g5	1574	-6.98465	1.16519e-110	yes	down	-4.72444	3.73345e-10	yes	down	-5.47736	1.14592e-19	yes	down	-4.17579	9.12507e-16	yes	down	XP_005645852.1;	glutathione S-transferase [Coccomyxa subellipsoidea C-169];	gi|119164|sp|P12261.3|EF1G_ARTSA;	RecName: Full=Elongation factor 1-gamma; Short=EF-1-gamma; AltName: Full=eEF-1B gamma;	PF00647.16; PF00043.22; PF02798.17; PF13410.3; PF14497.3; PF13417.3;	EF1G;GST_C;GST_N;GST_C_2;GST_C_3;GST_N_3;	Elongation factor 1 gamma, conserved domain;Glutathione S-transferase, C-terminal domain;Glutathione S-transferase, N-terminal domain;Glutathione S-transferase, C-terminal domain;Glutathione S-transferase, C-terminal domain;Glutathione S-transferase, N-terminal domain;	------	------	------	------	GO:0006438; GO:0005737;GO:0016740; GO:0003746; GO:0003746; GO:0005524; GO:0004832;	BP:valyl-tRNA aminoacylation;CC:cytoplasm;MF:transferase activity;MF:translation elongation factor activity;MF:translation elongation factor activity;MF:ATP binding;MF:valine-tRNA ligase activity;	K03233	EEF1G	------	------
DN557136_c3_g1	1214	-6.54972	3.15332e-110	yes	down	-3.71516	4.57772e-06	yes	down	-5.04159	3.92322e-15	yes	down	-4.12691	1.88054e-14	yes	down	XP_005645384.1;	ribosomal protein L23a component of cytosolic 80S ribosome and 60S large subunit [Coccomyxa subellipsoidea C-169];	gi|51338615|sp|P62752.1|RL23A_RAT;	RecName: Full=60S ribosomal protein L23a >gi|51338637|sp|P62750.1|RL23A_HUMAN RecName: Full=60S ribosomal protein L23a >gi|51338638|sp|P62751.1|RL23A_MOUSE RecName: Full=60S ribosomal protein L23a >gi|108860929|sp|Q24JY1.1|RL23A_BOVIN RecName: Full=60S ribosomal protein L23a;	PF03939.10; PF00276.17;	Ribosomal_L23eN;Ribosomal_L23;	Ribosomal protein L23, N-terminal domain;Ribosomal protein L23;	------	------	------	------	GO:0006412; GO:0006412; GO:0006412; GO:0006412; GO:0006412; GO:0005840; GO:0005840; GO:0005840; GO:0005840; GO:0005840;GO:0003735; GO:0003735; GO:0003735; GO:0003735; GO:0003735;	BP:translation;BP:translation;BP:translation;BP:translation;BP:translation;CC:ribosome;CC:ribosome;CC:ribosome;CC:ribosome;CC:ribosome;MF:structural constituent of ribosome;MF:structural constituent of ribosome;MF:structural constituent of ribosome;MF:structural constituent of ribosome;MF:structural constituent of ribosome;	K02893	RP-L23Ae, RPL23A	map03010;	Ribosome;
DN519552_c0_g1	471	-7.09145	2.89392e-59	yes	down	-7.61924	1.46248e-66	yes	down	-6.4335	3.90927e-96	yes	down	-4.19056	1.20987e-11	yes	down	XP_005645267.1;	ribosomal protein S28e [Coccomyxa subellipsoidea C-169];	gi|51316939|sp|Q9W334.2|RS28_DROME;	RecName: Full=40S ribosomal protein S28;	PF01200.15;	Ribosomal_S28e;	Ribosomal protein S28e;	COG2053;	J:Translation, ribosomal structure and biogenesis;	------	------	GO:0006412; GO:0006412; GO:0030490; GO:0000028; GO:0006412; GO:0006412; GO:0005840; GO:0005840; GO:0022627; GO:0005840;GO:0003735; GO:0003735; GO:0003723; GO:0003735; GO:0003735;	BP:translation;BP:translation;BP:maturation of SSU-rRNA;BP:ribosomal small subunit assembly;BP:translation;BP:translation;CC:ribosome;CC:ribosome;CC:cytosolic small ribosomal subunit;CC:ribosome;MF:structural constituent of ribosome;MF:structural constituent of ribosome;MF:RNA binding;MF:structural constituent of ribosome;MF:structural constituent of ribosome;	K02979	RP-S28e, RPS28	map03010;	Ribosome;
DN548247_c1_g1	441	-6.56362	9.47284e-75	yes	down	-5.54216	1.446e-16	yes	down	-6.39547	6.35782e-46	yes	down	-3.7505	7.48332e-24	yes	down	XP_005645267.1;	ribosomal protein S28e [Coccomyxa subellipsoidea C-169];	gi|51316939|sp|Q9W334.2|RS28_DROME;	RecName: Full=40S ribosomal protein S28;	PF01200.15;	Ribosomal_S28e;	Ribosomal protein S28e;	COG2053;	J:Translation, ribosomal structure and biogenesis;	------	------	GO:0006412; GO:0006412; GO:0030490; GO:0000028; GO:0006412; GO:0006412; GO:0005840; GO:0005840; GO:0022627; GO:0005840;GO:0003735; GO:0003735; GO:0003723; GO:0003735; GO:0003735;	BP:translation;BP:translation;BP:maturation of SSU-rRNA;BP:ribosomal small subunit assembly;BP:translation;BP:translation;CC:ribosome;CC:ribosome;CC:cytosolic small ribosomal subunit;CC:ribosome;MF:structural constituent of ribosome;MF:structural constituent of ribosome;MF:RNA binding;MF:structural constituent of ribosome;MF:structural constituent of ribosome;	K02979	RP-S28e, RPS28	map03010;	Ribosome;
DN558061_c1_g2	1157	-1.4374	0.0025006	yes	down	-1.01215	6.467e-17	yes	down	-1.25894	2.90868e-55	yes	down	-1.05309	6.63527e-19	yes	down	XP_005645235.1;	glutathione peroxidase [Coccomyxa subellipsoidea C-169];	gi|47117812|sp|O48646.2|GPX6_ARATH;	RecName: Full=Probable phospholipid hydroperoxide glutathione peroxidase 6, mitochondrial; Short=AtGPX1; Short=PHGPx; Flags: Precursor;	PF00255.16; PF00578.18; PF08534.7;	GSHPx;AhpC-TSA;Redoxin;	Glutathione peroxidase;AhpC/TSA family;Redoxin;	COG0386;	O:Posttranslational modification, protein turnover, chaperones;	------	------	GO:0006979; GO:0006979; GO:0006979; GO:0006979;GO:0004602; GO:0004602; GO:0004602; GO:0004602;	BP:response to oxidative stress;BP:response to oxidative stress;BP:response to oxidative stress;BP:response to oxidative stress;MF:glutathione peroxidase activity;MF:glutathione peroxidase activity;MF:glutathione peroxidase activity;MF:glutathione peroxidase activity;	K00432	gpx	map00590; map00480;	Arachidonic acid metabolism;Glutathione metabolism;
DN525833_c0_g1	2336	-6.54393	3.10079e-14	yes	down	-6.39861	5.15351e-22	yes	down	-2.09208	0.00794664	yes	down	-5.09315	5.31225e-37	yes	down	XP_005645134.1;	hypothetical protein COCSUDRAFT_48572 [Coccomyxa subellipsoidea C-169];	gi|81902605|sp|Q922J9.1|FACR1_MOUSE;	RecName: Full=Fatty acyl-CoA reductase 1; AltName: Full=Male sterility domain-containing protein 2;	PF07993.9; PF03015.16; PF02719.12; PF01118.21;	NAD_binding_4;Sterile;Polysacc_synt_2;Semialdhyde_dh;	Male sterility protein;Male sterility protein;Polysaccharide biosynthesis protein;Semialdehyde dehydrogenase, NAD binding domain;	------	------	------	------	GO:0006629; GO:0006629; GO:0006629; GO:0006629; GO:0006629;GO:0080019; GO:0080019; GO:0080019; GO:0080019; GO:0080019;	BP:lipid metabolic process;BP:lipid metabolic process;BP:lipid metabolic process;BP:lipid metabolic process;BP:lipid metabolic process;MF:fatty-acyl-CoA reductas;MF:fatty-acyl-CoA reductas;MF:fatty-acyl-CoA reductas;MF:fatty-acyl-CoA reductas;MF:fatty-acyl-CoA reductas;	K13356	FAR	map04146; map00073;	Peroxisome;Cutin, suberine and wax biosynthesis;
DN552313_c0_g1	3320	-1.91987	0.00333629	yes	down	-1.48736	3.71902e-11	yes	down	-1.68185	3.45519e-29	yes	down	-2.64632	1.99752e-33	yes	down	XP_005645071.1;	hypothetical protein COCSUDRAFT_18573, partial [Coccomyxa subellipsoidea C-169];	------	------	PF03364.17; PF10604.6;	Polyketide_cyc;Polyketide_cyc2;	Polyketide cyclase / dehydrase and lipid transport;Polyketide cyclase / dehydrase and lipid transport;	------	------	NOG17215;	S:Function unknown;	------	------	------	------	------	------
DN553225_c0_g1	3418	-6.82577	5.85101e-51	yes	down	-5.18473	7.00823e-13	yes	down	-4.63464	3.57685e-12	yes	down	-4.31226	2.12878e-17	yes	down	XP_005644923.1;	Metallo-dependent phosphatase [Coccomyxa subellipsoidea C-169];	gi|126256322|sp|Q0P6H9.1|TMM62_HUMAN;	RecName: Full=Transmembrane protein 62;	PF00149.25;	Metallophos;	Calcineurin-like phosphoesterase;	------	------	------	------	GO:0016021; GO:0016021; GO:0016021;GO:0016787; GO:0016787; GO:0016787;	CC:integral component of membrane;CC:integral component of membrane;CC:integral component of membrane;MF:hydrolase activity;MF:hydrolase activity;MF:hydrolase activity;	------	------	------	------
DN557254_c3_g2	3881	-7.09919	2.24314e-91	yes	down	-6.58328	2.19151e-27	yes	down	-5.20496	3.08526e-16	yes	down	-4.17775	1.98105e-17	yes	down	XP_005644633.1;	succinate dehydrogenase [Coccomyxa subellipsoidea C-169];	gi|205831552|sp|Q9YHT1.2|SDHA_CHICK;	RecName: Full=Succinate dehydrogenase [ubiquinone] flavoprotein subunit, mitochondrial; AltName: Full=Flavoprotein subunit of complex II; Short=Fp; Flags: Precursor;	PF00890.21; PF02910.17; PF07992.11; PF01946.14; PF01134.19; PF00034.18; PF13442.3; PF14495.3;	FAD_binding_2;Succ_DH_flav_C;Pyr_redox_2;Thi4;GIDA;Cytochrom_C;Cytochrome_CBB3;Cytochrom_C550;	FAD binding domain;Fumarate reductase flavoprotein C-term;Pyridine nucleotide-disulphide oxidoreductase;Thi4 family;Glucose inhibited division protein A;Cytochrome c;Cytochrome C oxidase, cbb3-type, subunit III;Cytochrome c-550 domain;	COG1053;	C:Energy production and conversion;	------	------	GO:0022900; GO:0006099; GO:0022900; GO:0006099; GO:0022900; GO:0006099; GO:0022900; GO:0006099; GO:0022900; GO:0006099; GO:0005743; GO:0005743; GO:0005743; GO:0005743; GO:0045273; GO:0005743;GO:0050660; GO:0008177; GO:0050660; GO:0008177; GO:0050660; GO:0008177; GO:0050660; GO:0008177; GO:0050660; GO:0008177;	BP:electron transport chain;BP:tricarboxylic acid cycle;BP:electron transport chain;BP:tricarboxylic acid cycle;BP:electron transport chain;BP:tricarboxylic acid cycle;BP:electron transport chain;BP:tricarboxylic acid cycle;BP:electron transport chain;BP:tricarboxylic acid cycle;CC:mitochondrial inner membrane;CC:mitochondrial inner membrane;CC:mitochondrial inner membrane;CC:mitochondrial inner …	K00234	SDHA, SDH1	map00020; map00190;	Citrate cycl;Oxidative phosphorylation;
DN556329_c2_g2	653	-2.29345	0.0120853	yes	down	-4.0172	4.77996e-09	yes	down	-3.85728	2.09778e-10	yes	down	-2.17787	0.00334081	yes	down	XP_005644355.1;	hypothetical protein COCSUDRAFT_19213 [Coccomyxa subellipsoidea C-169];	------	------	------	------	------	------	------	------	------	------	------	------	------	------	------
DN547713_c3_g1	2451	-7.23238	1.81031e-157	yes	down	-3.8836	1.30038e-06	yes	down	-3.84598	8.44687e-08	yes	down	-4.2649	2.35109e-17	yes	down	XP_005643843.1;	hypothetical protein COCSUDRAFT_67839 [Coccomyxa subellipsoidea C-169];	gi|75019729|sp|Q95RI5.1|FAXC_DROME;	RecName: Full=Failed axon connections;	PF17172.1; PF17171.1; PF10568.6; PF13417.3; PF13410.3;	GST_N_4;GST_C_6;Tom37;GST_N_3;GST_C_2;	Glutathione S-transferase N-terminal domain;Glutathione S-transferase, C-terminal domain;Outer mitochondrial membrane transport complex protein;Glutathione S-transferase, N-terminal domain;Glutathione S-transferase, C-terminal domain;	------	------	NOG36626;	S:Function unknown;	GO:0006626; GO:0006626; GO:0006626; GO:0016021; GO:0005741; GO:0016021; GO:0005741; GO:0005741;	BP:protein targeting to mitochondrion;BP:protein targeting to mitochondrion;BP:protein targeting to mitochondrion;CC:integral component of membrane;CC:mitochondrial outer membrane;CC:integral component of membrane;CC:mitochondrial outer membrane;CC:mitochondrial outer membrane;	------	------	------	------
DN560728_c0_g1	1958	-6.25915	1.44624e-37	yes	down	-3.86817	1.50725e-06	yes	down	-5.54503	9.05163e-26	yes	down	-4.03313	1.63644e-17	yes	down	XP_005643327.1;	putative prunasin hydrolase isoform PHA precursor [Coccomyxa subellipsoidea C-169];	gi|74938515|sp|Q95X01.1|MYRO1_BREBR;	RecName: Full=Myrosinase 1; AltName: Full=Beta-glucosidase 1; AltName: Full=Beta-thioglucosidase 1; AltName: Full=Beta-thioglucosidase glucohydrolase 1; AltName: Full=Sinigrinase 1; AltName: Full=Thioglucosidase 1;	PF00232.15; PF00150.15;	Glyco_hydro_1;Cellulase;	Glycosyl hydrolase family 1;Cellulase;	------	------	------	------	GO:0030245; GO:0030245; GO:0005975; GO:0005975; GO:0005975;GO:0008422; GO:0102483; GO:0008422; GO:0102483; GO:0004553; GO:0004553; GO:0008422; GO:0102483;	BP:cellulose catabolic process;BP:cellulose catabolic process;BP:carbohydrate metabolic process;BP:carbohydrate metabolic process;BP:carbohydrate metabolic process;MF:beta-glucosidase activity;MF:scopolin beta-glucosidase activity;MF:beta-glucosidase activity;MF:scopolin beta-glucosidase activity;MF:hydrolase activity, hydrolyzing O-glycosyl compounds;MF:hydrolase activity, hydrolyzing O-glycosyl…	------	------	------	------
DN537882_c0_g1	691	-7.03847	1.35161e-218	yes	down	-6.216	1.79583e-20	yes	down	-4.98928	4.40164e-14	yes	down	-4.11041	3.0805e-15	yes	down	XP_005643310.1;	ribosomal protein S11 component of cytosolic 80S ribosome and 40S small subunit [Coccomyxa subellipsoidea C-169];	gi|730626|sp|P41115.1|RS11_XENLA;	RecName: Full=40S ribosomal protein S11;	PF16205.2; PF00366.17;	Ribosomal_S17_N;Ribosomal_S17;	Ribosomal_S17 N-terminal;Ribosomal protein S17;	COG0186;	J:Translation, ribosomal structure and biogenesis;	------	------	GO:0006412; GO:0006412; GO:0006412; GO:0006412; GO:0006412; GO:0005840; GO:0005840; GO:0022627; GO:0005840; GO:0005840;GO:0003735; GO:0003735; GO:0003735; GO:0003735; GO:0003735;	BP:translation;BP:translation;BP:translation;BP:translation;BP:translation;CC:ribosome;CC:ribosome;CC:cytosolic small ribosomal subunit;CC:ribosome;CC:ribosome;MF:structural constituent of ribosome;MF:structural constituent of ribosome;MF:structural constituent of ribosome;MF:structural constituent of ribosome;MF:structural constituent of ribosome;	K02949	RP-S11e, RPS11	map03010;	Ribosome;
DN552433_c0_g3	1938	-6.94304	3.68515e-100	yes	down	-6.36807	1.08569e-24	yes	down	-3.60843	6.52554e-07	yes	down	-3.85298	1.16197e-11	yes	down	XP_005642981.1;	aldehyde dehydrogenase [Coccomyxa subellipsoidea C-169];	gi|81890523|sp|Q66HF8.1|AL1B1_RAT;	RecName: Full=Aldehyde dehydrogenase X, mitochondrial; AltName: Full=Aldehyde dehydrogenase family 1 member B1; Flags: Precursor;	PF00171.19;	Aldedh;	Aldehyde dehydrogenase family;	------	------	------	------	GO:0016620; GO:0016620; GO:0016620; GO:0016620; GO:0016620;	MF:oxidoreductase activity, acting on the aldehyde or oxo group of donors, NAD or NADP as acceptor;MF:oxidoreductase activity, acting on the aldehyde or oxo group of donors, NAD or NADP as acceptor;MF:oxidoreductase activity, acting on the aldehyde or oxo group of donors, NAD or NADP as acceptor;MF:oxidoreductase activity, acting on the aldehyde or oxo group of donors, NAD or NADP as acceptor;MF:…	K00128	ALDH	map00310; map00280; map00903; map00340; map00330; map00053; map00410; map00010; map00620; map00071; map00561; map00380;	Lysine degradation;Valine, leucine and isoleucine degradation;Limonene and pinene degradation;Histidine metabolism;Arginine and proline metabolism;Ascorbate and aldarate metabolism;beta-Alanine metabolism;Glycolysis / Gluconeogenesis;Pyruvate metabolism;Fatty acid degradation;Glycerolipid metabolism;Tryptophan metabolism;
DN541745_c0_g1	3582	-6.36429	1.52234e-23	yes	down	-5.45049	9.69429e-15	yes	down	-4.25747	9.48053e-10	yes	down	-4.53413	2.36258e-20	yes	down	XP_003083494.2;	Pyruvate kinase, barrel [Ostreococcus tauri];	gi|27923979|sp|O62619.2|KPYK_DROME;	RecName: Full=Pyruvate kinase; Short=PK;	PF00224.18; PF02887.13; PF03328.11;	PK;PK_C;HpcH_HpaI;	Pyruvate kinase, barrel domain;Pyruvate kinase, alpha/beta domain;HpcH/HpaI aldolase/citrate lyase family;	COG0469;	G:Carbohydrate transport and metabolism;	------	------	GO:0016021;GO:0016301; GO:0000287; GO:0030955; GO:0004743; GO:0016301; GO:0000287; GO:0030955; GO:0004743; GO:0016301; GO:0000287; GO:0046873; GO:0030955; GO:0004743;	CC:integral component of membrane;MF:kinase activity;MF:magnesium ion binding;MF:potassium ion binding;MF:pyruvate kinase activity;MF:kinase activity;MF:magnesium ion binding;MF:potassium ion binding;MF:pyruvate kinase activity;MF:kinase activity;MF:magnesium ion binding;MF:metal ion transmembrane transporter activity;MF:potassium ion binding;MF:pyruvate kinase activity;	K00873	PK, pyk	map00010; map00230; map00620;	Glycolysis / Gluconeogenesis;Purine metabolism;Pyruvate metabolism;
DN550779_c1_g1	834	-2.16465	0.00506382	yes	down	-2.16831	1.47492e-07	yes	down	-1.43114	0.00741847	yes	down	-1.6145	0.000804048	yes	down	XP_003064996.1;	predicted protein [Micromonas pusilla CCMP1545];	gi|74630365|sp|Q8TGM7.1|ART2_YEAST;	RecName: Full=Putative uncharacterized protein ART2; AltName: Full=Antisense to ribosomal RNA transcript protein 2;	------	------	------	------	------	------	------	------	------	------	------	------	------
DN546680_c3_g2	1077	-5.69252	2.56654e-37	yes	down	-6.51951	6.2885e-30	yes	down	-6.36325	3.90529e-114	yes	down	-3.17277	6.1221e-07	yes	down	XP_003064993.1;	predicted protein, partial [Micromonas pusilla CCMP1545];	------	------	------	------	------	------	------	------	------	------	------	------	------	------	------
DN544962_c2_g1	710	-6.81465	5.18581e-144	yes	down	-3.13875	0.000193089	yes	down	-6.1016	6.13885e-34	yes	down	-3.99792	5.83826e-17	yes	down	XP_003060837.1;	predicted protein [Micromonas pusilla CCMP1545];	gi|2500500|sp|P55833.2|RS27_HOMAM;	RecName: Full=40S ribosomal protein S27;	PF01667.14;	Ribosomal_S27e;	Ribosomal protein S27;	COG2051;	J:Translation, ribosomal structure and biogenesis;	------	------	GO:0006412; GO:0006412; GO:0006412; GO:0006412; GO:0006412; GO:0005840; GO:0005840; GO:0005840; GO:0005840; GO:0005840;GO:0046872; GO:0003735; GO:0046872; GO:0003735; GO:0046872; GO:0003735; GO:0046872; GO:0003735; GO:0046872; GO:0003735;	BP:translation;BP:translation;BP:translation;BP:translation;BP:translation;CC:ribosome;CC:ribosome;CC:ribosome;CC:ribosome;CC:ribosome;MF:metal ion binding;MF:structural constituent of ribosome;MF:metal ion binding;MF:structural constituent of ribosome;MF:metal ion binding;MF:structural constituent of ribosome;MF:metal ion binding;MF:structural constituent of ribosome;MF:metal ion binding;MF:stru…	K02978	RP-S27e, RPS27	map03010;	Ribosome;
DN550573_c0_g1	2161	-5.92366	1.85715e-15	yes	down	-2.46687	0.00491778	yes	down	-4.64703	9.07293e-14	yes	down	-3.42606	3.54251e-11	yes	down	XP_003060696.1;	glycoside hydrolase family 31 protein [Micromonas pusilla CCMP1545];	gi|158563982|sp|Q6NSJ0.2|K1161_HUMAN;	RecName: Full=Uncharacterized family 31 glucosidase KIAA1161;	PF01055.23;	Glyco_hydro_31;	Glycosyl hydrolases family 31;	------	------	------	------	GO:0005975; GO:0005975; GO:0005975; GO:0005975;GO:0004553; GO:0004553; GO:0004553; GO:0004553;	BP:carbohydrate metabolic process;BP:carbohydrate metabolic process;BP:carbohydrate metabolic process;BP:carbohydrate metabolic process;MF:hydrolase activity, hydrolyzing O-glycosyl compounds;MF:hydrolase activity, hydrolyzing O-glycosyl compounds;MF:hydrolase activity, hydrolyzing O-glycosyl compounds;MF:hydrolase activity, hydrolyzing O-glycosyl compounds;	------	------	------	------
DN552010_c1_g1	3649	-6.69248	8.83819e-131	yes	down	-4.46966	6.88527e-09	yes	down	-4.82858	2.18588e-13	yes	down	-4.07833	1.68323e-15	yes	down	XP_003060579.1;	predicted protein [Micromonas pusilla CCMP1545];	gi|75055245|sp|Q5REU4.1|SND1_PONAB;	RecName: Full=Staphylococcal nuclease domain-containing protein 1; AltName: Full=100 kDa coactivator; AltName: Full=p100 co-activator;	PF00565.14; PF00567.21;	SNase;TUDOR;	Staphylococcal nuclease homologue;Tudor domain;	------	------	------	------	GO:0031047; GO:0031047; GO:0031047; GO:0031047; GO:0016442; GO:0016442; GO:0016442; GO:0016442;	BP:gene silencing by RNA;BP:gene silencing by RNA;BP:gene silencing by RNA;BP:gene silencing by RNA;CC:RISC complex;CC:RISC complex;CC:RISC complex;CC:RISC complex;	K15979	SND1	------	------
DN562387_c4_g4	1419	-6.85656	1.49433e-83	yes	down	-3.71869	4.5696e-06	yes	down	-4.18615	1.93047e-09	yes	down	-4.17828	1.56644e-18	yes	down	XP_003059677.1;	predicted protein [Micromonas pusilla CCMP1545];	gi|17380352|sp|P13060.4|EF2_DROME;	RecName: Full=Elongation factor 2; Short=EF-2;	PF00009.24; PF03144.22; PF01926.20;	GTP_EFTU;GTP_EFTU_D2;MMR_HSR1;	Elongation factor Tu GTP binding domain;Elongation factor Tu domain 2;50S ribosome-binding GTPase;	COG0480;	J:Translation, ribosomal structure and biogenesis;	------	------	GO:0005525; GO:0003924; GO:0005525; GO:0003924; GO:0003746; GO:0005525; GO:0003924; GO:0003746; GO:0005525; GO:0003924; GO:0003746; GO:0005525; GO:0003924;	MF:GTP binding;MF:GTPase activity;MF:GTP binding;MF:GTPase activity;MF:translation elongation factor activity;MF:GTP binding;MF:GTPase activity;MF:translation elongation factor activity;MF:GTP binding;MF:GTPase activity;MF:translation elongation factor activity;MF:GTP binding;MF:GTPase activity;	K03234	EEF2	------	------
DN562608_c2_g2	3995	-3.52151	0.00141845	yes	down	-4.28123	4.09425e-08	yes	down	-5.45359	1.59502e-22	yes	down	-4.30321	2.24849e-20	yes	down	XP_003056879.1;	predicted protein [Micromonas pusilla CCMP1545];	gi|550544307|sp|Q7TPD1.3|FBX11_MOUSE;	RecName: Full=F-box only protein 11;	PF13229.3; PF05048.10; PF12937.4; PF02207.17; PF00646.30;	Beta_helix;NosD;F-box-like;zf-UBR;F-box;	Right handed beta helix region;Periplasmic copper-binding protein;F-box-like;Putative zinc finger in N-recognin;F-box domain;	------	------	NOG14299;	S:Function unknown;	GO:0008270; GO:0003676; GO:0008270; GO:0003676; GO:0008270;	MF:zinc ion binding;MF:nucleic acid binding;MF:zinc ion binding;MF:nucleic acid binding;MF:zinc ion binding;	K10297	FBXO11	------	------
DN550050_c5_g2	1291	-7.2922	7.11915e-165	yes	down	-3.07854	0.000274071	yes	down	-4.9224	6.10984e-15	yes	down	-4.51482	1.45537e-25	yes	down	XP_003056131.1;	calmodulin [Micromonas pusilla CCMP1545];	gi|49037462|sp|P62145.2|CALM_APLCA;	RecName: Full=Calmodulin; Short=CaM >gi|49037463|sp|P62147.2|CALM1_BRAFL RecName: Full=Calmodulin-1; Short=CaM 1 >gi|49037464|sp|P62148.2|CALM1_BRALA RecName: Full=Calmodulin-1; Short=CaM 1 >gi|49037468|sp|P62152.2|CALM_DROME RecName: Full=Calmodulin; Short=CaM >gi|49037469|sp|P62153.2|CALMA_HALRO RecName: Full=Calmodulin-A; Short=CaM A >gi|49037470|sp|P62154.2|CALM_LOCMI RecName: Full=Calmodulin…	PF00036.29; PF13499.3; PF13833.3; PF13405.3; PF13202.3; PF14658.3; PF12763.4; PF10591.6; PF08976.8; PF08726.7; PF06513.8;	EF-hand_1;EF-hand_7;EF-hand_8;EF-hand_6;EF-hand_5;EF-hand_9;EF-hand_4;SPARC_Ca_bdg;EF-hand_11;EFhand_Ca_insen;DUF1103;	EF hand;EF-hand domain pair;EF-hand domain pair;EF-hand domain;EF hand;EF-hand domain;Cytoskeletal-regulatory complex EF hand;Secreted protein acidic and rich in cysteine Ca binding region;EF-hand domain;Ca2+ insensitive EF hand;Repeat of unknown function;	COG5126; COG5126; COG5126;	Z:Cytoskeleton;T:Signal transduction mechanisms;D:Cell cycle control, cell division, chromosome partitioning;	------	------	GO:0005509; GO:0005509; GO:0005509; GO:0005509; GO:0004689; GO:0005509;	MF:calcium ion binding;MF:calcium ion binding;MF:calcium ion binding;MF:calcium ion binding;MF:phosphorylase kinase activity;MF:calcium ion binding;	K02183	CALM	map04070; map04016; map04626;	Phosphatidylinositol signaling system;MAPK signaling pathway - plant;Plant-pathogen interaction;
DN560585_c2_g3	1808	-6.84158	5.58929e-70	yes	down	-5.48321	6.21792e-15	yes	down	-4.4829	3.55366e-11	yes	down	-4.22692	3.61198e-17	yes	down	XP_003056091.1;	predicted protein [Micromonas pusilla CCMP1545];	gi|68067447|sp|P15007.2|ENO_DROME;	RecName: Full=Enolase; AltName: Full=2-phospho-D-glycerate hydro-lyase; AltName: Full=2-phosphoglycerate dehydratase;	PF00113.19; PF03952.13; PF13378.3; PF07476.8;	Enolase_C;Enolase_N;MR_MLE_C;MAAL_C;	Enolase, C-terminal TIM barrel domain;Enolase, N-terminal domain;Enolase C-terminal domain-like;Methylaspartate ammonia-lyase C-terminus;	COG0148;	G:Carbohydrate transport and metabolism;	------	------	GO:0006096; GO:0006096; GO:0006096; GO:0006096; GO:0006096; GO:0000015; GO:0000015; GO:0000015; GO:0000015; GO:0000015;GO:0000287; GO:0004634; GO:0000287; GO:0004634; GO:0000287; GO:0004634; GO:0000287; GO:0004634; GO:0000287; GO:0004634;	BP:glycolytic process;BP:glycolytic process;BP:glycolytic process;BP:glycolytic process;BP:glycolytic process;CC:phosphopyruvate hydratase complex;CC:phosphopyruvate hydratase complex;CC:phosphopyruvate hydratase complex;CC:phosphopyruvate hydratase complex;CC:phosphopyruvate hydratase complex;MF:magnesium ion binding;MF:phosphopyruvate hydratase activity;MF:magnesium ion binding;MF:phosphopyruva…	K01689	ENO, eno	map03018; map00010;	RNA degradation;Glycolysis / Gluconeogenesis;
DN555300_c8_g3	1746	-6.29799	2.04011e-67	yes	down	-5.10614	2.36968e-12	yes	down	-6.04992	1.38669e-31	yes	down	-4.45319	2.01279e-23	yes	down	XP_003055985.1;	luminal binding heat shock protein 70 [Micromonas pusilla CCMP1545];	gi|55584057|sp|P29844.2|HSP7C_DROME;	RecName: Full=Heat shock 70 kDa protein cognate 3; AltName: Full=78 kDa glucose-regulated protein homolog; AltName: Full=GRP 78; AltName: Full=Heat shock protein cognate 72; Flags: Precursor;	PF00012.17; PF06723.10; PF01968.15;	HSP70;MreB_Mbl;Hydantoinase_A;	Hsp70 protein;MreB/Mbl protein;Hydantoinase/oxoprolinase;	COG0443;	O:Posttranslational modification, protein turnover, chaperones;	------	------	GO:0009860; GO:0016592;GO:0005524; GO:0005524; GO:0005524; GO:0005524; GO:0005524;	BP:pollen tube growth;CC:mediator complex;MF:ATP binding;MF:ATP binding;MF:ATP binding;MF:ATP binding;MF:ATP binding;	K09490	HSPA5, BIP	map03060; map04141;	Protein export;Protein processing in endoplasmic reticulum;
DN511691_c0_g2	1541	-7.11212	9.92899e-113	yes	down	-4.22644	6.30418e-08	yes	down	-4.31057	4.7747e-10	yes	down	-4.33709	1.79573e-21	yes	down	XP_003055797.1;	predicted protein [Micromonas pusilla CCMP1545];	gi|18276665|sp|Q15056.5|IF4H_HUMAN;	RecName: Full=Eukaryotic translation initiation factor 4H; Short=eIF-4H; AltName: Full=Williams-Beuren syndrome chromosomal region 1 protein;	PF00076.19;	RRM_1;	RNA recognition motif.;	------	------	------	------	GO:0003723;	MF:RNA binding;	------	------	------	------
DN539318_c3_g1	2514	-7.55001	4.98311e-72	yes	down	-7.65439	4.84812e-105	yes	down	-3.27943	9.54875e-06	yes	down	-4.11539	1.03273e-28	yes	down	XP_003055245.1;	predicted protein [Micromonas pusilla CCMP1545];	gi|54036254|sp|Q6F482.1|RL39_PLUXY;	RecName: Full=60S ribosomal protein L39 >gi|54036316|sp|Q962S4.1|RL39_SPOFR RecName: Full=60S ribosomal protein L39;	PF00832.17;	Ribosomal_L39;	Ribosomal L39 protein;	------	------	------	------	GO:0006412; GO:0006412; GO:0005840; GO:0005840;GO:0003735; GO:0003735;	BP:translation;BP:translation;CC:ribosome;CC:ribosome;MF:structural constituent of ribosome;MF:structural constituent of ribosome;	------	------	------	------
DN545999_c0_g1	2503	-7.42315	2.07375e-115	yes	down	-6.05138	3.45972e-22	yes	down	-5.79562	1.26914e-27	yes	down	-4.2091	2.2336e-16	yes	down	XP_002957235.1;	eukaryotic translation initiation factor 3i [Volvox carteri f. nagariensis];	gi|121958921|sp|Q1HPW4.1|EIF3I_BOMMO;	RecName: Full=Eukaryotic translation initiation factor 3 subunit I; Short=eIF3i;	PF00400.29; PF12894.4;	WD40;ANAPC4_WD40;	WD domain, G-beta repeat;Anaphase-promoting complex subunit 4 WD40 domain;	------	------	NOG02745;	J:Translation, ribosomal structure and biogenesis;	GO:0001732; GO:0001732; GO:0001732; GO:0001732; GO:0001732; GO:0016282; GO:0033290; GO:0005852; GO:0016282; GO:0033290; GO:0005852; GO:0016282; GO:0033290; GO:0005852; GO:0016282; GO:0033290; GO:0005852; GO:0033290; GO:0005852; GO:0016282;GO:0003743; GO:0003743; GO:0003743; GO:0003743; GO:0003743;	BP:formation of cytoplasmic translation initiation complex;BP:formation of cytoplasmic translation initiation complex;BP:formation of cytoplasmic translation initiation complex;BP:formation of cytoplasmic translation initiation complex;BP:formation of cytoplasmic translation initiation complex;CC:eukaryotic 43S preinitiation complex;CC:eukaryotic 48S preinitiation complex;CC:eukaryotic translatio…	K03246	EIF3I	map03013;	RNA transport;
DN542836_c4_g2	887	-6.80124	2.46725e-145	yes	down	-4.62996	6.7953e-10	yes	down	-3.98571	1.99187e-08	yes	down	-4.30865	1.28271e-25	yes	down	XP_002956593.1;	component of cytosolic 80S ribosome and 60S large subunit [Volvox carteri f. nagariensis];	gi|1350705|sp|P48161.1|RL27A_EUPCR;	RecName: Full=60S ribosomal protein L27a; AltName: Full=L29;	PF00828.16;	Ribosomal_L27A;	Ribosomal proteins 50S-L15, 50S-L18e, 60S-L27A;	COG0200;	J:Translation, ribosomal structure and biogenesis;	------	------	GO:0006412; GO:0002181; GO:0006412; GO:0006412; GO:0015934; GO:0022625; GO:0015934; GO:0015934;GO:0003735; GO:0003723; GO:0003735; GO:0003735; GO:0003735;	BP:translation;BP:cytoplasmic translation;BP:translation;BP:translation;CC:large ribosomal subunit;CC:cytosolic large ribosomal subunit;CC:large ribosomal subunit;CC:large ribosomal subunit;MF:structural constituent of ribosome;MF:RNA binding;MF:structural constituent of ribosome;MF:structural constituent of ribosome;MF:structural constituent of ribosome;	K02900	RP-L27Ae, RPL27A	map03010;	Ribosome;
DN567136_c0_g1	2244	-1.23931	3.37733e-05	yes	down	-1.14941	1.39531e-07	yes	down	-1.12381	2.89444e-09	yes	down	-1.51396	2.49978e-10	yes	down	XP_002955847.1;	hypothetical protein VOLCADRAFT_41528 [Volvox carteri f. nagariensis];	gi|172045742|sp|Q8GWV5.2|PUB3_ARATH;	RecName: Full=U-box domain-containing protein 3; AltName: Full=Plant U-box protein 3;	PF00514.20; PF03224.11; PF04826.10;	Arm;V-ATPase_H_N;Arm_2;	Armadillo/beta-catenin-like repeat;V-ATPase subunit H;Armadillo-like;	------	------	NOG06156;	U:Intracellular trafficking, secretion, and vesicular transport;	------	------	------	------	------	------
DN510910_c0_g1	617	-7.7537	2.112e-38	yes	down	-3.95212	6.72689e-07	yes	down	-6.9851	4.64965e-64	yes	down	-4.54687	1.05518e-41	yes	down	XP_002955345.1;	hypothetical protein VOLCADRAFT_106747 [Volvox carteri f. nagariensis];	gi|2500630|sp|Q24320.1|RPAB2_DROME;	RecName: Full=DNA-directed RNA polymerases I, II, and III subunit RPABC2; Short=RNA polymerases I, II, and III subunit ABC2; AltName: Full=RPB6 homolog;	PF01192.19;	RNA_pol_Rpb6;	RNA polymerase Rpb6;	COG1758;	K:Transcription;	------	------	GO:0006351; GO:0006351; GO:0006351; GO:0006351; GO:0006351; GO:0005665; GO:0005665; GO:0005665; GO:0005665; GO:0005665;GO:0003677; GO:0003899; GO:0003677; GO:0003899; GO:0003677; GO:0003899; GO:0003677; GO:0003899; GO:0003677; GO:0003899;	BP:transcription, DNA-templated;BP:transcription, DNA-templated;BP:transcription, DNA-templated;BP:transcription, DNA-templated;BP:transcription, DNA-templated;CC:DNA-directed RNA polymerase II, core complex;CC:DNA-directed RNA polymerase II, core complex;CC:DNA-directed RNA polymerase II, core complex;CC:DNA-directed RNA polymerase II, core complex;CC:DNA-directed RNA polymerase II, core complex…	K03014	RPB6, POLR2F	map00240; map03020; map00230;	Pyrimidine metabolism;RNA polymerase;Purine metabolism;
DN534097_c0_g1	621	-6.939	2.00529e-75	yes	down	-5.1691	1.30913e-12	yes	down	-5.9275	8.45661e-27	yes	down	-4.07121	3.5306e-17	yes	down	XP_002953563.1;	component of cytosolic 80S ribosome and 60S large subunit [Volvox carteri f. nagariensis];	gi|1350732|sp|P49630.1|RL36_DROME;	RecName: Full=60S ribosomal protein L36; AltName: Full=Protein minut;	PF01158.15;	Ribosomal_L36e;	Ribosomal protein L36e;	COG5051;	J:Translation, ribosomal structure and biogenesis;	------	------	GO:0006412; GO:0006412; GO:0006412; GO:0006412; GO:0006412; GO:0005840; GO:0005840; GO:0005840; GO:0005840; GO:0005840;GO:0003735; GO:0003735; GO:0003735; GO:0003735; GO:0003735;	BP:translation;BP:translation;BP:translation;BP:translation;BP:translation;CC:ribosome;CC:ribosome;CC:ribosome;CC:ribosome;CC:ribosome;MF:structural constituent of ribosome;MF:structural constituent of ribosome;MF:structural constituent of ribosome;MF:structural constituent of ribosome;MF:structural constituent of ribosome;	K02920	RP-L36e, RPL36	map03010;	Ribosome;
DN555513_c0_g1	1172	-3.30083	0.000124798	yes	down	-2.87298	7.806e-19	yes	down	-2.49454	4.23982e-17	yes	down	-2.10994	4.00884e-08	yes	down	XP_002952071.1;	molecular chaperone [Volvox carteri f. nagariensis];	gi|189083340|sp|A6Q486.1|DNAJ_NITSB;	RecName: Full=Chaperone protein DnaJ;	PF00226.28;	DnaJ;	DnaJ domain;	COG0484;	O:Posttranslational modification, protein turnover, chaperones;	------	------	GO:0006457; GO:0045454;GO:0016021; GO:0005623; GO:0016021; GO:0051082; GO:0003756;	BP:protein folding;BP:cell redox homeostasis;CC:integral component of membrane;CC:cell;CC:integral component of membrane;MF:unfolded protein binding;MF:protein disulfide isomerase activity;	------	------	------	------
DN519986_c0_g3	1422	-6.87498	1.02854e-30	yes	down	-5.08891	1.45542e-12	yes	down	-4.50638	6.86434e-13	yes	down	-4.39825	6.79609e-33	yes	down	XP_002951650.1;	hypothetical protein VOLCADRAFT_81547 [Volvox carteri f. nagariensis];	gi|41017276|sp|O95372.1|LYPA2_HUMAN;	RecName: Full=Acyl-protein thioesterase 2; Short=APT-2; AltName: Full=Lysophospholipase II; Short=LPL-II; Short=LysoPLA II;	PF02230.13; PF12146.5; PF03959.10; PF00561.17; PF12697.4; PF01738.15; PF11187.5;	Abhydrolase_2;Hydrolase_4;FSH1;Abhydrolase_1;Abhydrolase_6;DLH;DUF2974;	Phospholipase/Carboxylesterase;Serine aminopeptidase, S33;Serine hydrolase;alpha/beta hydrolase fold;Alpha/beta hydrolase family;Dienelactone hydrolase family;Protein of unknown function;	------	------	------	------	GO:0016787; GO:0016787; GO:0016787; GO:0016787;	MF:hydrolase activity;MF:hydrolase activity;MF:hydrolase activity;MF:hydrolase activity;	K06130	LYPLA2	map00564;	Glycerophospholipid metabolism;
DN562779_c0_g1	1800	-1.17838	0.0218807	yes	down	-1.09474	1.40569e-11	yes	down	-1.1273	1.87578e-21	yes	down	-1.27657	3.68125e-17	yes	down	XP_002950644.1;	aspartate aminotransferase [Volvox carteri f. nagariensis];	gi|20532373|sp|P46248.2|AAT5_ARATH;	RecName: Full=Aspartate aminotransferase, chloroplastic; AltName: Full=Transaminase A; Flags: Precursor;	PF00155.18;	Aminotran_1_2;	Aminotransferase class I and II;	COG1448;	E:Amino acid transport and metabolism;	------	------	GO:0009058; GO:0006520; GO:0009058; GO:0006520; GO:0009058; GO:0006520; GO:0009058; GO:0006520; GO:0009058; GO:0006520;GO:0004069; GO:0030170; GO:0004069; GO:0030170; GO:0004069; GO:0030170; GO:0004069; GO:0030170; GO:0004069; GO:0030170;	BP:biosynthetic process;BP:cellular amino acid metabolic process;BP:biosynthetic process;BP:cellular amino acid metabolic process;BP:biosynthetic process;BP:cellular amino acid metabolic process;BP:biosynthetic process;BP:cellular amino acid metabolic process;BP:biosynthetic process;BP:cellular amino acid metabolic process;MF:L-aspartat;MF:pyridoxal phosphate binding;MF:L-aspartat;MF:pyridoxal ph…	K00811	ASP5	map00220; map00350; map00270; map00330; map00950; map00250; map00360; map00960; map00400;	Arginine biosynthesis;Tyrosine metabolism;Cysteine and methionine metabolism;Arginine and proline metabolism;Isoquinoline alkaloid biosynthesis;Alanine, aspartate and glutamate metabolism;Phenylalanine metabolism;Tropane, piperidine and pyridine alkaloid biosynthesis;Phenylalanine, tyrosine and tryptophan biosynthesis;
DN523402_c0_g2	503	-7.32162	1.19554e-93	yes	down	-3.92107	9.22212e-07	yes	down	-4.64938	1.24078e-12	yes	down	-4.22676	7.36416e-22	yes	down	XP_002950473.1;	component of cytosolic 80S ribosome and 60S large subunit [Volvox carteri f. nagariensis];	gi|2500371|sp|Q24154.1|RL29_DROME;	RecName: Full=60S ribosomal protein L29; AltName: Full=L43;	PF01779.14;	Ribosomal_L29e;	Ribosomal L29e protein family;	------	------	NOG83215;	J:Translation, ribosomal structure and biogenesis;	GO:0006412; GO:0006412; GO:0002181; GO:0006412; GO:0005840; GO:0005840; GO:0022625; GO:0005840;GO:0003735; GO:0003735; GO:0003735; GO:0003735;	BP:translation;BP:translation;BP:cytoplasmic translation;BP:translation;CC:ribosome;CC:ribosome;CC:cytosolic large ribosomal subunit;CC:ribosome;MF:structural constituent of ribosome;MF:structural constituent of ribosome;MF:structural constituent of ribosome;MF:structural constituent of ribosome;	K02905	RP-L29e, RPL29	map03010;	Ribosome;
DN536097_c0_g2	1796	-6.28187	4.35077e-88	yes	down	-4.74551	3.59284e-10	yes	down	-5.62553	2.71672e-21	yes	down	-4.24889	3.36646e-16	yes	down	XP_002949286.1;	hypothetical protein VOLCADRAFT_109710 [Volvox carteri f. nagariensis];	gi|1174481|sp|P42678.1|SUI1_ANOGA;	RecName: Full=Protein translation factor SUI1 homolog;	PF01253.19;	SUI1;	Translation initiation factor SUI1;	COG0023;	J:Translation, ribosomal structure and biogenesis;	------	------	GO:0003743; GO:0003743; GO:0003743; GO:0003743; GO:0003743;	MF:translation initiation factor activity;MF:translation initiation factor activity;MF:translation initiation factor activity;MF:translation initiation factor activity;MF:translation initiation factor activity;	K03113	EIF1, SUI1	map03013;	RNA transport;
DN549932_c2_g1	1135	-7.54219	8.42936e-95	yes	down	-7.60813	1.23782e-108	yes	down	-4.06943	7.55504e-09	yes	down	-4.29243	3.72159e-16	yes	down	XP_002948134.1;	hypothetical protein VOLCADRAFT_109659 [Volvox carteri f. nagariensis];	gi|34925050|sp|O95478.1|NSA2_HUMAN;	RecName: Full=Ribosome biogenesis protein NSA2 homolog; AltName: Full=Hairy cell leukemia protein 1; AltName: Full=TGF-beta-inducible nuclear protein 1;	PF01201.19;	Ribosomal_S8e;	Ribosomal protein S8e;	COG2007;	J:Translation, ribosomal structure and biogenesis;	------	------	GO:0005840;	CC:ribosome;	K14842	NSA2	------	------
DN498157_c0_g2	962	-7.27924	9.39005e-37	yes	down	-7.43679	3.73791e-108	yes	down	-6.35582	2.48652e-38	yes	down	-4.45739	5.83056e-27	yes	down	XP_002948062.1;	eukaryotic translation initiation factor 3k [Volvox carteri f. nagariensis];	gi|121958896|sp|Q1HPS4.1|EIF3K_BOMMO;	RecName: Full=Eukaryotic translation initiation factor 3 subunit K; Short=eIF3k; AltName: Full=eIF-3 p25;	PF10075.6;	CSN8_PSD8_EIF3K;	CSN8/PSMD8/EIF3K family;	------	------	NOG20370;	J:Translation, ribosomal structure and biogenesis;	GO:0001732; GO:0006446; GO:0001732; GO:0006446; GO:0001732; GO:0006446; GO:0001732; GO:0006446; GO:0001732; GO:0006446; GO:0016282; GO:0033290; GO:0005852; GO:0016282; GO:0033290; GO:0005852; GO:0016282; GO:0033290; GO:0005852; GO:0005829; GO:0016282; GO:0033290; GO:0005852; GO:0016282; GO:0033290; GO:0005852;GO:0043022; GO:0003743; GO:0043022; GO:0003743; GO:0043022; GO:0003743; GO:0043022; GO:0…	BP:formation of cytoplasmic translation initiation complex;BP:regulation of translational initiation;BP:formation of cytoplasmic translation initiation complex;BP:regulation of translational initiation;BP:formation of cytoplasmic translation initiation complex;BP:regulation of translational initiation;BP:formation of cytoplasmic translation initiation complex;BP:regulation of translational initia…	K15028	EIF3K	------	------
DN531767_c4_g8	507	-6.52355	2.22297e-124	yes	down	-4.06815	2.85887e-07	yes	down	-4.54313	1.4148e-11	yes	down	-4.10454	3.01623e-19	yes	down	XP_002946494.1;	component of cytosolic 80S ribosome and 60S large subunit [Volvox carteri f. nagariensis];	gi|51701837|sp|Q962T1.1|RL32_SPOFR;	RecName: Full=60S ribosomal protein L32;	PF01655.15;	Ribosomal_L32e;	Ribosomal protein L32;	COG1717;	J:Translation, ribosomal structure and biogenesis;	------	------	GO:0006412; GO:0006412; GO:0006412; GO:0006412; GO:0005840; GO:0005840; GO:0005840; GO:0022625;GO:0003735; GO:0003735; GO:0003735; GO:0003735;	BP:translation;BP:translation;BP:translation;BP:translation;CC:ribosome;CC:ribosome;CC:ribosome;CC:cytosolic large ribosomal subunit;MF:structural constituent of ribosome;MF:structural constituent of ribosome;MF:structural constituent of ribosome;MF:structural constituent of ribosome;	K02912	RP-L32e, RPL32	map03010;	Ribosome;
DN554026_c0_g1	1865	-1.63144	0.0120294	yes	down	-1.3049	6.96668e-09	yes	down	-1.52488	8.19226e-30	yes	down	-1.50629	1.29486e-08	yes	down	XP_002946335.1;	hypothetical protein VOLCADRAFT_79012 [Volvox carteri f. nagariensis];	gi|75168914|sp|Q9C595.1|YLMG2_ARATH;	RecName: Full=YlmG homolog protein 2, chloroplastic; Short=AtYLMG2; AltName: Full=YGGT family protein YLMG2; Flags: Precursor;	PF02325.14;	YGGT;	YGGT family;	COG0762;	S:Function unknown;	------	------	GO:0016020; GO:0016020; GO:0016020; GO:0016020; GO:0016020;	CC:membrane;CC:membrane;CC:membrane;CC:membrane;CC:membrane;	K02221	yggT	------	------
DN557275_c0_g1	2064	-7.19838	1.95441e-123	yes	down	-4.64826	1.02581e-09	yes	down	-3.9326	3.23984e-08	yes	down	-4.2655	4.19267e-19	yes	down	XP_002508862.1;	predicted protein [Micromonas commoda];	gi|2497676|sp|Q24400.1|MLP2_DROME;	RecName: Full=Muscle LIM protein Mlp84B;	PF00412.19;	LIM;	LIM domain;	------	------	------	------	GO:0046872; GO:0046872; GO:0046872; GO:0046872; GO:0046872;	MF:metal ion binding;MF:metal ion binding;MF:metal ion binding;MF:metal ion binding;MF:metal ion binding;	------	------	------	------
DN557195_c4_g1	1324	-6.81764	6.22848e-76	yes	down	-3.89035	1.22032e-06	yes	down	-4.94837	4.58712e-15	yes	down	-4.44604	2.9368e-23	yes	down	XP_002508645.1;	cytochrome b5 isoform cb5-d [Micromonas commoda];	gi|1345880|sp|P49096.1|CYB5_MUSDO;	RecName: Full=Cytochrome b5; Short=CYTB5;	PF00173.25;	Cyt-b5;	Cytochrome b5-like Heme/Steroid binding domain;	COG5274; COG5274;	C:Energy production and conversion;I:Lipid transport and metabolism;	------	------	GO:0016021; GO:0016021; GO:0016021; GO:0016021;GO:0020037; GO:0046872; GO:0020037; GO:0046872; GO:0020037; GO:0046872; GO:0020037; GO:0046872; GO:0020037; GO:0046872;	CC:integral component of membrane;CC:integral component of membrane;CC:integral component of membrane;CC:integral component of membrane;MF:heme binding;MF:metal ion binding;MF:heme binding;MF:metal ion binding;MF:heme binding;MF:metal ion binding;MF:heme binding;MF:metal ion binding;MF:heme binding;MF:metal ion binding;	------	------	------	------
DN547377_c0_g1	785	-6.99862	3.07199e-57	yes	down	-2.03021	0.0241373	yes	down	-5.56083	3.74159e-28	yes	down	-4.41296	6.44947e-30	yes	down	XP_002507919.1;	predicted protein [Micromonas commoda];	gi|13124554|sp|O44437.1|SMD3_DROME;	RecName: Full=Small nuclear ribonucleoprotein Sm D3; Short=Sm-D3; AltName: Full=snRNP core protein D3;	PF01423.19;	LSM;	LSM domain;	COG1958;	K:Transcription;	------	------	GO:0000387; GO:0000387; GO:0000245; GO:0000387; GO:0000387; GO:0000387; GO:0005681; GO:0005681; GO:0071013; GO:0000243; GO:0034715; GO:0071011; GO:0071010; GO:0034719; GO:0097526; GO:0005685; GO:0005689; GO:0005686; GO:0005687; GO:0005682; GO:0005681; GO:0005681; GO:0003723;	BP:spliceosomal snRNP assembly;BP:spliceosomal snRNP assembly;BP:spliceosomal complex assembly;BP:spliceosomal snRNP assembly;BP:spliceosomal snRNP assembly;BP:spliceosomal snRNP assembly;CC:spliceosomal complex;CC:spliceosomal complex;CC:catalytic step 2 spliceosome;CC:commitment complex;CC:pICln-Sm protein complex;CC:precatalytic spliceosome;CC:prespliceosome;CC:SMN-Sm protein complex;CC:splice…	K11088	SNRPD3, SMD3	map03040;	Spliceosome;
DN532260_c1_g2	1667	-6.97468	7.59012e-86	yes	down	-2.20038	0.0133982	yes	down	-5.90311	2.01251e-26	yes	down	-3.82325	3.11838e-12	yes	down	XP_002507824.1;	nad-dependent malate dehydrogenase [Micromonas commoda];	gi|118572778|sp|Q32LG3.1|MDHM_BOVIN;	RecName: Full=Malate dehydrogenase, mitochondrial; Flags: Precursor;	PF02866.15; PF00056.20;	Ldh_1_C;Ldh_1_N;	lactate/malate dehydrogenase, alpha/beta C-terminal domain;lactate/malate dehydrogenase, NAD binding domain;	------	------	------	------	GO:0005975; GO:0006108; GO:0006099; GO:0005975; GO:0006108; GO:0006099; GO:0005975; GO:0006108; GO:0006099; GO:0005975; GO:0006108; GO:0006099; GO:0005975; GO:0006108; GO:0009409; GO:0009735; GO:0006099; GO:0048046; GO:0009941; GO:0009570; GO:0005739; GO:0010319; GO:0005774;GO:0030060; GO:0030060; GO:0030060; GO:0030060; GO:0030060; GO:0008746;	BP:carbohydrate metabolic process;BP:malate metabolic process;BP:tricarboxylic acid cycle;BP:carbohydrate metabolic process;BP:malate metabolic process;BP:tricarboxylic acid cycle;BP:carbohydrate metabolic process;BP:malate metabolic process;BP:tricarboxylic acid cycle;BP:carbohydrate metabolic process;BP:malate metabolic process;BP:tricarboxylic acid cycle;BP:carbohydrate metabolic process;BP:ma…	K00026	MDH2	map00020; map00270; map00710; map00620; map00630;	Citrate cycl;Cysteine and methionine metabolism;Carbon fixation in photosynthetic organisms;Pyruvate metabolism;Glyoxylate and dicarboxylate metabolism;
DN546542_c4_g3	803	-6.92353	8.54333e-134	yes	down	-3.44785	2.94682e-05	yes	down	-4.84125	1.08024e-13	yes	down	-4.20936	1.45609e-17	yes	down	XP_002507211.1;	predicted protein [Micromonas commoda];	gi|18202261|sp|O96647.1|RL10_BOMMA;	RecName: Full=60S ribosomal protein L10; AltName: Full=QM protein homolog;	PF00252.15;	Ribosomal_L16;	Ribosomal protein L16p/L10e;	COG0197;	J:Translation, ribosomal structure and biogenesis;	------	------	GO:0006412; GO:0006412; GO:0006412; GO:0005840; GO:0005840; GO:0005840;GO:0003735; GO:0003735; GO:0003735;	BP:translation;BP:translation;BP:translation;CC:ribosome;CC:ribosome;CC:ribosome;MF:structural constituent of ribosome;MF:structural constituent of ribosome;MF:structural constituent of ribosome;	K02866	RP-L10e, RPL10	map03010;	Ribosome;
DN555103_c3_g1	855	-7.70917	1.84448e-56	yes	down	-6.14128	3.47914e-23	yes	down	-4.24464	1.2275e-09	yes	down	-4.71313	5.50616e-35	yes	down	XP_002506328.1;	predicted protein [Micromonas commoda];	gi|75060936|sp|Q5E9K0.1|PSB2_BOVIN;	RecName: Full=Proteasome subunit beta type-2;	PF00227.23;	Proteasome;	Proteasome subunit;	------	------	------	------	GO:0051603; GO:0051603; GO:0051603; GO:0051603; GO:0051603; GO:0005839; GO:0005737; GO:0005634; GO:0005839; GO:0005839; GO:0005737; GO:0005634; GO:0005839; GO:0005839;GO:0004298; GO:0004298; GO:0004298; GO:0004298; GO:0004298;	BP:proteolysis involved in cellular protein catabolic process;BP:proteolysis involved in cellular protein catabolic process;BP:proteolysis involved in cellular protein catabolic process;BP:proteolysis involved in cellular protein catabolic process;BP:proteolysis involved in cellular protein catabolic process;CC:proteasome core complex;CC:cytoplasm;CC:nucleus;CC:proteasome core complex;CC:proteaso…	K02734	PSMB2	map03050;	Proteasome;
DN542036_c5_g2	1624	-7.37203	7.40751e-85	yes	down	-5.09121	7.15852e-12	yes	down	-6.53804	8.45812e-44	yes	down	-4.32754	7.27979e-21	yes	down	XP_002502779.1;	cysteine endopeptidase [Micromonas commoda];	gi|118572624|sp|Q95029.2|CATL_DROME;	RecName: Full=Cathepsin L; AltName: Full=Cysteine proteinase 1; Contains: RecName: Full=Cathepsin L heavy chain; Contains: RecName: Full=Cathepsin L light chain; Flags: Precursor;	PF00112.20; PF08246.9; PF03051.12;	Peptidase_C1;Inhibitor_I29;Peptidase_C1_2;	Papain family cysteine protease;Cathepsin propeptide inhibitor domain;Peptidase C1-like family;	COG4870;	O:Posttranslational modification, protein turnover, chaperones;	------	------	GO:0008234; GO:0008234; GO:0008234; GO:0008234;	MF:cysteine-type peptidase activity;MF:cysteine-type peptidase activity;MF:cysteine-type peptidase activity;MF:cysteine-type peptidase activity;	K01365	CTSL	map04145;	Phagosome;
DN523881_c0_g3	645	-7.05892	1.64596e-44	yes	down	-2.34658	0.00794814	yes	down	-5.77398	1.3193e-76	yes	down	-3.84516	3.90796e-12	yes	down	XP_002502728.1;	predicted protein [Micromonas commoda];	gi|2500500|sp|P55833.2|RS27_HOMAM;	RecName: Full=40S ribosomal protein S27;	PF01667.14;	Ribosomal_S27e;	Ribosomal protein S27;	COG2051;	J:Translation, ribosomal structure and biogenesis;	------	------	GO:0006412; GO:0006412; GO:0006412; GO:0005840; GO:0005840; GO:0005840;GO:0046872; GO:0003735; GO:0046872; GO:0003735; GO:0046872; GO:0003735;	BP:translation;BP:translation;BP:translation;CC:ribosome;CC:ribosome;CC:ribosome;MF:metal ion binding;MF:structural constituent of ribosome;MF:metal ion binding;MF:structural constituent of ribosome;MF:metal ion binding;MF:structural constituent of ribosome;	K02978	RP-S27e, RPS27	map03010;	Ribosome;
DN547844_c5_g2	1334	-7.24454	2.25073e-142	yes	down	-4.52443	4.46831e-09	yes	down	-4.89834	4.93479e-14	yes	down	-4.28812	7.74844e-19	yes	down	XP_002502604.1;	histone H3 [Micromonas commoda];	gi|55977042|sp|P84245.2|H33_RAT;	RecName: Full=Histone H3.3 >gi|55977062|sp|P84243.2|H33_HUMAN RecName: Full=Histone H3.3 >gi|55977063|sp|P84244.2|H33_MOUSE RecName: Full=Histone H3.3 >gi|55977064|sp|P84246.2|H33_RABIT RecName: Full=Histone H3.3 >gi|55977065|sp|P84247.2|H33_CHICK RecName: Full=Histone H3.3; AltName: Full=H3.3A/B; AltName: Full=Histone H3 class II >gi|55977066|sp|P84248.2|H33_SPISO RecName: Full=Histone H3.3 >gi|…	PF00125.21; PF15511.3; PF15630.3;	Histone;CENP-T_C;CENP-S;	Core histone H2A/H2B/H3/H4;Centromere kinetochore component CENP-T histone fold;CENP-S protein;	COG2036;	B:Chromatin structure and dynamics;	------	------	GO:0000786; GO:0005634; GO:0000786; GO:0005634; GO:0000786; GO:0005634; GO:0000786; GO:0005634; GO:0000786; GO:0005634;GO:0003677; GO:0046982; GO:0003677; GO:0046982; GO:0003677; GO:0046982; GO:0003677; GO:0046982; GO:0003677; GO:0046982;	CC:nucleosome;CC:nucleus;CC:nucleosome;CC:nucleus;CC:nucleosome;CC:nucleus;CC:nucleosome;CC:nucleus;CC:nucleosome;CC:nucleus;MF:DNA binding;MF:protein heterodimerization activity;MF:DNA binding;MF:protein heterodimerization activity;MF:DNA binding;MF:protein heterodimerization activity;MF:DNA binding;MF:protein heterodimerization activity;MF:DNA binding;MF:protein heterodimerization activity;	K11253	H3	------	------
DN548873_c4_g1	3395	-8.61107	3.26128e-23	yes	down	-6.11839	1.14075e-27	yes	down	-5.80608	3.69814e-22	yes	down	-3.85318	3.4889e-06	yes	down	XP_002501696.1;	predicted protein [Micromonas commoda];	gi|74752287|sp|Q9BRS8.1|LARP6_HUMAN;	RecName: Full=La-related protein 6; AltName: Full=Acheron; Short=Achn; AltName: Full=La ribonucleoprotein domain family member 6;	PF05383.14; PF12901.4;	La;SUZ-C;	La domain;SUZ-C motif;	------	------	------	------	GO:0006396; GO:0006396; GO:0006396; GO:0006396; GO:0006396; GO:0005634; GO:0005634; GO:0005634; GO:0005634; GO:0005634;GO:0003723; GO:0003723; GO:0003723; GO:0003723; GO:0003723;	BP:RNA processing;BP:RNA processing;BP:RNA processing;BP:RNA processing;BP:RNA processing;CC:nucleus;CC:nucleus;CC:nucleus;CC:nucleus;CC:nucleus;MF:RNA binding;MF:RNA binding;MF:RNA binding;MF:RNA binding;MF:RNA binding;	K18733	LARP6	------	------
DN562500_c0_g4	1898	-7.24431	3.42415e-83	yes	down	-6.41146	7.90637e-31	yes	down	-4.77428	2.83839e-13	yes	down	-4.48198	4.50708e-24	yes	down	XP_002501608.1;	predicted protein [Micromonas commoda];	gi|1352723|sp|P49024.1|PAXI_CHICK;	RecName: Full=Paxillin;	PF00412.19; PF03535.10;	LIM;Paxillin;	LIM domain;Paxillin family;	------	------	NOG05321;	R:General function prediction only;	GO:0046872;	MF:metal ion binding;	K05760	PXN	------	------
DN535868_c1_g1	2234	-7.54359	7.31711e-127	yes	down	-6.17605	1.86831e-24	yes	down	-5.16256	2.54809e-16	yes	down	-3.95465	3.11988e-11	yes	down	XP_002501406.1;	predicted protein [Micromonas commoda];	gi|82080783|sp|Q5ZHQ1.1|SUMO3_CHICK;	RecName: Full=Small ubiquitin-related modifier 3; Short=SUMO-3; Flags: Precursor;	PF11976.5; PF00240.20;	Rad60-SLD;ubiquitin;	Ubiquitin-2 like Rad60 SUMO-like;Ubiquitin family;	------	------	------	------	GO:0016925; GO:0016925; GO:0016925; GO:0005634; GO:0005634; GO:0005634; GO:0005634; GO:0005634;	BP:protein sumoylation;BP:protein sumoylation;BP:protein sumoylation;CC:nucleus;CC:nucleus;CC:nucleus;CC:nucleus;CC:nucleus;	------	------	------	------
DN529065_c0_g1	3648	-6.60449	1.07661e-76	yes	down	-4.38871	1.33865e-08	yes	down	-4.43073	7.9995e-11	yes	down	-4.19734	1.52275e-16	yes	down	XP_002501199.1;	predicted protein [Micromonas commoda];	gi|108936027|sp|Q9Y2G8.3|DJC16_HUMAN;	RecName: Full=DnaJ homolog subfamily C member 16; Flags: Precursor;	PF00226.28;	DnaJ;	DnaJ domain;	------	------	------	------	GO:0006457; GO:0006457; GO:0006457; GO:0009408;GO:0051082; GO:0051082; GO:0005524; GO:0031072; GO:0046872; GO:0051082;	BP:protein folding;BP:protein folding;BP:protein folding;BP:response to heat;MF:unfolded protein binding;MF:unfolded protein binding;MF:ATP binding;MF:heat shock protein binding;MF:metal ion binding;MF:unfolded protein binding;	K09536	DNAJC16	------	------
DN568967_c2_g2	2867	-2.93259	1.36675e-20	yes	down	-3.39527	3.03686e-96	yes	down	-3.38412	2.33303e-123	yes	down	-3.04091	5.01061e-31	yes	down	XP_002500592.1;	predicted protein [Micromonas commoda];	gi|10720055|sp|Q9V3W6.1|INX7_DROME;	RecName: Full=Innexin inx7; Short=Innexin-7; AltName: Full=Gap junction protein prp7; AltName: Full=Pas-related protein 7;	PF00876.15; PF14542.3;	Innexin;Acetyltransf_CG;	Innexin;GCN5-related N-acetyl-transferase;	------	------	------	------	------	------	------	------	------	------
DN562482_c3_g1	1072	-6.64846	1.08421e-117	yes	down	-4.3528	1.65151e-08	yes	down	-4.0707	6.72608e-09	yes	down	-4.09946	6.13304e-18	yes	down	XP_002499912.1;	predicted protein [Micromonas commoda];	gi|122066029|sp|Q0PXX8.1|RSSA_DIACI;	RecName: Full=40S ribosomal protein SA;	PF00318.17; PF16122.2;	Ribosomal_S2;40S_SA_C;	Ribosomal protein S2;40S ribosomal protein SA C-terminus;	------	------	------	------	GO:0000028; GO:0006412; GO:0000028; GO:0006412; GO:0000028; GO:0006412; GO:0000028; GO:0006412; GO:0000028; GO:0006412; GO:0022627; GO:0022627; GO:0022627; GO:0022627; GO:0022627;GO:0003735; GO:0003735; GO:0003735; GO:0003735; GO:0003735;	BP:ribosomal small subunit assembly;BP:translation;BP:ribosomal small subunit assembly;BP:translation;BP:ribosomal small subunit assembly;BP:translation;BP:ribosomal small subunit assembly;BP:translation;BP:ribosomal small subunit assembly;BP:translation;CC:cytosolic small ribosomal subunit;CC:cytosolic small ribosomal subunit;CC:cytosolic small ribosomal subunit;CC:cytosolic small ribosomal subu…	K02998	RP-SAe, RPSA	map03010;	Ribosome;
DN551692_c4_g2	2171	-6.95898	8.77649e-71	yes	down	-3.71269	4.70523e-06	yes	down	-5.74234	7.82568e-24	yes	down	-4.19333	4.78292e-17	yes	down	XP_002499891.1;	predicted protein [Micromonas commoda];	gi|74947991|sp|Q9VHS8.1|IF4A3_DROME;	RecName: Full=Eukaryotic initiation factor 4A-III; Short=eIF-4A-III; Short=eIF4A-III;	PF00270.26; PF00271.28; PF13604.3;	DEAD;Helicase_C;AAA_30;	DEAD/DEAH box helicase;Helicase conserved C-terminal domain;AAA domain;	COG0513;	L:Replication, recombination and repair;	------	------	GO:0005524; GO:0004386; GO:0003676; GO:0005524; GO:0004386; GO:0003676; GO:0005524; GO:0004386; GO:0003676; GO:0005524; GO:0004386; GO:0003743; GO:0005524; GO:0004386; GO:0003676;	MF:ATP binding;MF:helicase activity;MF:nucleic acid binding;MF:ATP binding;MF:helicase activity;MF:nucleic acid binding;MF:ATP binding;MF:helicase activity;MF:nucleic acid binding;MF:ATP binding;MF:helicase activity;MF:translation initiation factor activity;MF:ATP binding;MF:helicase activity;MF:nucleic acid binding;	K13025	EIF4A3, FAL1	map03013; map03015; map03040;	RNA transport;mRNA surveillance pathway;Spliceosome;
DN543846_c1_g1	2097	-6.5844	5.93988e-104	yes	down	-3.65707	6.62535e-06	yes	down	-7.39233	9.28474e-138	yes	down	-4.45087	2.31154e-19	yes	down	XP_002499730.1;	presenilin ER Ca2+ leak channel family [Micromonas commoda];	gi|37082570|sp|Q90ZE4.2|PSN2_DANRE;	RecName: Full=Presenilin-2; Short=PS-2; Short=Zf-PS2; AltName: Full=Pre2;	PF01080.14;	Presenilin;	Presenilin;	------	------	------	------	GO:0007219; GO:0016485; GO:0016485; GO:0007219; GO:0016485; GO:0007219; GO:0016485; GO:0005789; GO:0000139; GO:0016021; GO:0016021; GO:0005789; GO:0000139; GO:0016021; GO:0005789; GO:0000139; GO:0016021;GO:0004190; GO:0004190; GO:0004190; GO:0004190;	BP:Notch signaling pathway;BP:protein processing;BP:protein processing;BP:Notch signaling pathway;BP:protein processing;BP:Notch signaling pathway;BP:protein processing;CC:endoplasmic reticulum membrane;CC:Golgi membrane;CC:integral component of membrane;CC:integral component of membrane;CC:endoplasmic reticulum membrane;CC:Golgi membrane;CC:integral component of membrane;CC:endoplasmic reticulum…	K04505	PSEN1, PS1	------	------
DN553554_c2_g1	1508	-6.88331	9.47433e-223	yes	down	-2.16573	0.0152074	yes	down	-4.55017	1.72937e-11	yes	down	-4.06803	1.85671e-15	yes	down	XP_002499673.1;	hypothetical protein MICPUN_106753 [Micromonas commoda];	gi|124217|sp|P27639.1|IF4A_CAEEL;	RecName: Full=Eukaryotic initiation factor 4A; Short=eIF-4A; AltName: Full=ATP-dependent RNA helicase eIF4A; AltName: Full=Initiation factor 1;	PF00271.28; PF00270.26;	Helicase_C;DEAD;	Helicase conserved C-terminal domain;DEAD/DEAH box helicase;	COG0513;	L:Replication, recombination and repair;	------	------	GO:0005524; GO:0003676; GO:0005524; GO:0004386; GO:0003743; GO:0005524; GO:0004386; GO:0003676;	MF:ATP binding;MF:nucleic acid binding;MF:ATP binding;MF:helicase activity;MF:translation initiation factor activity;MF:ATP binding;MF:helicase activity;MF:nucleic acid binding;	K03257	EIF4A	map03013;	RNA transport;
DN548823_c0_g6	1625	-6.9914	6.36223e-225	yes	down	-4.43536	9.86917e-09	yes	down	-5.72136	4.17757e-22	yes	down	-4.41269	6.47548e-22	yes	down	XP_001703471.1;	mitochondrial phosphate carrier 1 [Chlamydomonas reinhardtii];	gi|21759257|sp|Q8VEM8.1|MPCP_MOUSE;	RecName: Full=Phosphate carrier protein, mitochondrial; AltName: Full=Phosphate transport protein; Short=PTP; AltName: Full=Solute carrier family 25 member 3; Flags: Precursor;	PF00153.24;	Mito_carr;	Mitochondrial carrier protein;	------	------	NOG02156;	R:General function prediction only;	GO:0006839; GO:0016021; GO:0005743; GO:0016021; GO:0016021; GO:0016021; GO:0016021;GO:0015114;	BP:mitochondrial transport;CC:integral component of membrane;CC:mitochondrial inner membrane;CC:integral component of membrane;CC:integral component of membrane;CC:integral component of membrane;CC:integral component of membrane;MF:phosphate ion transmembrane transporter activity;	K15102	SLC25A3, PHC, PIC	------	------
DN529336_c0_g1	680	-8.48277	6.46686e-38	yes	down	-1.81211	0.046632	yes	down	-6.96388	3.52765e-77	yes	down	-5.33466	4.01247e-61	yes	down	XP_001699953.1;	predicted protein [Chlamydomonas reinhardtii];	gi|20138077|sp|Q9VLM5.1|DAD1_DROME;	RecName: Full=Dolichyl-diphosphooligosaccharide--protein glycosyltransferase subunit DAD1; Short=DAD-1; Short=Defender against cell death 1; Short=Oligosaccharyl transferase subunit DAD1;	PF02109.13;	DAD;	DAD family;	------	------	NOG52999;	R:General function prediction only;	GO:0006487; GO:0006486; GO:0006486; GO:0006486; GO:0016021; GO:0008250; GO:0016021; GO:0008250; GO:0016021; GO:0008250; GO:0016021; GO:0008250; GO:0016021; GO:0008250;GO:0004579; GO:0004579; GO:0004579; GO:0004579; GO:0004579;	BP:protein N-linked glycosylation;BP:protein glycosylation;BP:protein glycosylation;BP:protein glycosylation;CC:integral component of membrane;CC:oligosaccharyltransferase complex;CC:integral component of membrane;CC:oligosaccharyltransferase complex;CC:integral component of membrane;CC:oligosaccharyltransferase complex;CC:integral component of membrane;CC:oligosaccharyltransferase complex;CC:int…	K12668	OST2, DAD1	map00510; map04141;	N-Glycan biosynthesis;Protein processing in endoplasmic reticulum;
DN478102_c0_g1	944	-8.07419	5.79098e-68	yes	down	-4.23671	4.49653e-08	yes	down	-7.66121	1.80429e-109	yes	down	-4.35487	1.7089e-16	yes	down	XP_001699725.1;	flagellar associated protein, transcriptional coactivator-like protein [Chlamydomonas reinhardtii];	gi|62510598|sp|Q5ZMC0.1|EDF1_CHICK;	RecName: Full=Endothelial differentiation-related factor 1 homolog; Short=EDF-1;	PF08523.7; PF01381.19; PF13560.3;	MBF1;HTH_3;HTH_31;	Multiprotein bridging factor 1;Helix-turn-helix;Helix-turn-helix domain;	COG1813;	K:Transcription;	------	------	GO:0031514;GO:0043565; GO:0043565; GO:0043565; GO:0043565; GO:0043565;	CC:motile cilium;MF:sequence-specific DNA binding;MF:sequence-specific DNA binding;MF:sequence-specific DNA binding;MF:sequence-specific DNA binding;MF:sequence-specific DNA binding;	K03627	MBF1	------	------
DN541944_c1_g2	991	-7.10079	3.04282e-112	yes	down	-5.82044	8.41961e-19	yes	down	-4.36237	1.55219e-10	yes	down	-4.00986	2.25918e-14	yes	down	XP_001699660.1;	2-cys peroxiredoxin [Chlamydomonas reinhardtii];	gi|27734441|sp|Q9V3P0.1|PRDX1_DROME;	RecName: Full=Peroxiredoxin 1; AltName: Full=Cytosolic thioredoxin peroxidase; Short=DPx-4783; Short=DmTPx-1; AltName: Full=Thioredoxin peroxidase;	PF00578.18; PF08534.7; PF10417.6;	AhpC-TSA;Redoxin;1-cysPrx_C;	AhpC/TSA family;Redoxin;C-terminal domain of 1-Cys peroxiredoxin;	COG0450;	O:Posttranslational modification, protein turnover, chaperones;	------	------	GO:0045454; GO:0045454; GO:0045454; GO:0045454; GO:0045454; GO:0005623; GO:0005623; GO:0005623; GO:0005623; GO:0005623;GO:0004601; GO:0051920; GO:0051920; GO:0051920; GO:0051920; GO:0051920;	BP:cell redox homeostasis;BP:cell redox homeostasis;BP:cell redox homeostasis;BP:cell redox homeostasis;BP:cell redox homeostasis;CC:cell;CC:cell;CC:cell;CC:cell;CC:cell;MF:peroxidase activity;MF:peroxiredoxin activity;MF:peroxiredoxin activity;MF:peroxiredoxin activity;MF:peroxiredoxin activity;MF:peroxiredoxin activity;	K13279	PRDX1	map04146;	Peroxisome;
DN558746_c2_g1	1022	-4.40565	1.98931e-05	yes	down	-5.11115	1.10846e-15	yes	down	-4.77541	8.95484e-15	yes	down	-2.06444	0.0261927	yes	down	XP_001698950.1;	predicted protein [Chlamydomonas reinhardtii];	------	------	------	------	------	------	------	------	------	------	------	------	------	------	------
DN548170_c0_g2	1857	-7.30839	1.03829e-144	yes	down	-3.68125	5.7317e-06	yes	down	-6.52299	7.56303e-37	yes	down	-4.08384	3.80522e-14	yes	down	XP_001696661.1;	S-Adenosylmethionine synthetase [Chlamydomonas reinhardtii];	gi|26006995|sp|P40320.2|METK_DROME;	RecName: Full=S-adenosylmethionine synthase; Short=AdoMet synthase; AltName: Full=Methionine adenosyltransferase; Short=MAT;	PF02773.13; PF00438.17; PF02772.13;	S-AdoMet_synt_C;S-AdoMet_synt_N;S-AdoMet_synt_M;	S-adenosylmethionine synthetase, C-terminal domain;S-adenosylmethionine synthetase, N-terminal domain;S-adenosylmethionine synthetase, central domain;	COG0192;	H:Coenzyme transport and metabolism;	------	------	GO:0006556; GO:0006730; GO:0006730; GO:0006556; GO:0006730; GO:0006556; GO:0006730; GO:0006556; GO:0006730; GO:0006556; GO:0005829;GO:0004478; GO:0046872; GO:0005524; GO:0005524; GO:0046872; GO:0004478; GO:0005524; GO:0046872; GO:0004478; GO:0005524; GO:0046872; GO:0004478; GO:0005524; GO:0046872; GO:0004478;	BP:S-adenosylmethionine biosynthetic process;BP:one-carbon metabolic process;BP:one-carbon metabolic process;BP:S-adenosylmethionine biosynthetic process;BP:one-carbon metabolic process;BP:S-adenosylmethionine biosynthetic process;BP:one-carbon metabolic process;BP:S-adenosylmethionine biosynthetic process;BP:one-carbon metabolic process;BP:S-adenosylmethionine biosynthetic process;CC:cytosol;MF:…	K00789	metK	map00270;	Cysteine and methionine metabolism;
DN538695_c0_g1	1457	-7.66853	7.03349e-63	yes	down	-7.74576	9.47436e-78	yes	down	-3.61653	6.91464e-07	yes	down	-4.18955	5.53598e-14	yes	down	XP_001696148.1;	predicted protein [Chlamydomonas reinhardtii];	gi|71151922|sp|Q6GL69.1|MK67I_XENTR;	RecName: Full=MKI67 FHA domain-interacting nucleolar phosphoprotein-like;	PF00076.19;	RRM_1;	RNA recognition motif.;	------	------	------	------	GO:0005730;GO:0003723; GO:0003723; GO:0003723; GO:0003723;	CC:nucleolus;MF:RNA binding;MF:RNA binding;MF:RNA binding;MF:RNA binding;	K14838	NOP15	------	------
DN549054_c0_g2	1667	-7.96577	3.23373e-98	yes	down	-2.78116	0.00122969	yes	down	-3.85488	5.95432e-08	yes	down	-4.32504	2.87773e-16	yes	down	XP_001695981.1;	flagellar associated protein, protease inhibitor-like protein [Chlamydomonas reinhardtii];	gi|218551710|sp|B2KI30.1|SPB10_RHIFE;	RecName: Full=Serpin B10; AltName: Full=Proteinase inhibitor 10;	PF00079.17;	Serpin;	Serpin;	------	------	------	------	GO:0005615; GO:0031514; GO:0005615; GO:0005615; GO:0005615;GO:0008233; GO:0004867;	CC:extracellular space;CC:motile cilium;CC:extracellular space;CC:extracellular space;CC:extracellular space;MF:peptidase activity;MF:serine-type endopeptidase inhibitor activity;	K13963	SERPINB	------	------
DN568666_c5_g1	1662	-6.64574	6.60252e-79	yes	down	-4.65243	1.1511e-09	yes	down	-5.33024	2.54001e-18	yes	down	-4.53554	3.17252e-23	yes	down	XP_001695200.1;	zinc finger protein, major isoform [Chlamydomonas reinhardtii];	gi|75041457|sp|Q5R7S6.1|ZFAN6_PONAB;	RecName: Full=AN1-type zinc finger protein 6; AltName: Full=Zinc finger A20 domain-containing protein 3;	PF01754.13; PF01428.13;	zf-A20;zf-AN1;	A20-like zinc finger;AN1-like Zinc finger;	------	------	------	------	GO:0003677; GO:0008270; GO:0003677; GO:0008270; GO:0003677; GO:0008270; GO:0003677; GO:0008270; GO:0003677; GO:0008270;	MF:DNA binding;MF:zinc ion binding;MF:DNA binding;MF:zinc ion binding;MF:DNA binding;MF:zinc ion binding;MF:DNA binding;MF:zinc ion binding;MF:DNA binding;MF:zinc ion binding;	------	------	------	------
DN562664_c6_g1	538	-7.43443	3.62718e-200	yes	down	-4.04192	3.65714e-07	yes	down	-3.41973	3.58998e-06	yes	down	-4.70328	1.31956e-31	yes	down	XP_001694856.1;	acidic ribosomal protein P2 [Chlamydomonas reinhardtii];	gi|133060|sp|P05389.1|RLA2_DROME;	RecName: Full=60S acidic ribosomal protein P2; AltName: Full=Acidic ribosomal protein RPA1;	PF00428.16;	Ribosomal_60s;	60s Acidic ribosomal protein;	COG2058;	J:Translation, ribosomal structure and biogenesis;	------	------	GO:0002181; GO:0006414; GO:0006414; GO:0006414; GO:0006414; GO:0006414; GO:0022625; GO:0005840; GO:0005840; GO:0005840; GO:0005840;GO:0003735; GO:0003735; GO:0003735; GO:0003735; GO:0003735;	BP:cytoplasmic translation;BP:translational elongation;BP:translational elongation;BP:translational elongation;BP:translational elongation;BP:translational elongation;CC:cytosolic large ribosomal subunit;CC:ribosome;CC:ribosome;CC:ribosome;CC:ribosome;MF:structural constituent of ribosome;MF:structural constituent of ribosome;MF:structural constituent of ribosome;MF:structural constituent of ribo…	K02943	RP-LP2, RPLP2	map03010;	Ribosome;
DN562664_c6_g4	592	-6.7174	3.35105e-96	yes	down	-5.27283	9.07148e-14	yes	down	-3.52867	1.24197e-06	yes	down	-4.00118	1.81619e-16	yes	down	XP_001694856.1;	acidic ribosomal protein P2 [Chlamydomonas reinhardtii];	gi|133060|sp|P05389.1|RLA2_DROME;	RecName: Full=60S acidic ribosomal protein P2; AltName: Full=Acidic ribosomal protein RPA1;	PF00428.16;	Ribosomal_60s;	60s Acidic ribosomal protein;	------	------	------	------	GO:0002181; GO:0006414; GO:0006414; GO:0006414; GO:0006414; GO:0022625; GO:0005840; GO:0005840; GO:0005840;GO:0003735; GO:0003735; GO:0003735; GO:0003735;	BP:cytoplasmic translation;BP:translational elongation;BP:translational elongation;BP:translational elongation;BP:translational elongation;CC:cytosolic large ribosomal subunit;CC:ribosome;CC:ribosome;CC:ribosome;MF:structural constituent of ribosome;MF:structural constituent of ribosome;MF:structural constituent of ribosome;MF:structural constituent of ribosome;	K02943	RP-LP2, RPLP2	map03010;	Ribosome;
DN536759_c0_g1	1335	-6.87169	8.63186e-30	yes	down	-4.27463	4.29115e-08	yes	down	-5.10691	1.95077e-15	yes	down	-4.38705	5.82574e-18	yes	down	XP_001694184.1;	predicted protein [Chlamydomonas reinhardtii];	gi|54036555|sp|Q69BJ7.1|UCRI_SAISC;	RecName: Full=Cytochrome b-c1 complex subunit Rieske, mitochondrial; AltName: Full=Complex III subunit 5; AltName: Full=Cytochrome b-c1 complex subunit 5; AltName: Full=Rieske iron-sulfur protein; Short=RISP; AltName: Full=Ubiquinol-cytochrome c reductase iron-sulfur subunit; Contains: RecName: Full=Cytochrome b-c1 complex subunit 11; AltName: Full=Complex III subunit IX; AltName: Full=Ubiquinol-…	PF02921.11; PF00355.23;	UCR_TM;Rieske;	Ubiquinol cytochrome reductase transmembrane region;Rieske [2Fe-2S] domain;	COG0723;	C:Energy production and conversion;	------	------	GO:0005743; GO:0070469; GO:0016020; GO:0005743; GO:0070469; GO:0005743; GO:0070469;GO:0051537; GO:0008121; GO:0051537; GO:0008121; GO:0051537; GO:0008121; GO:0051537; GO:0008121;	CC:mitochondrial inner membrane;CC:respiratory chain;CC:membrane;CC:mitochondrial inner membrane;CC:respiratory chain;CC:mitochondrial inner membrane;CC:respiratory chain;MF:2 iron, 2 sulfur cluster binding;MF:ubiquinol-cytochrome-c reductase activity;MF:2 iron, 2 sulfur cluster binding;MF:ubiquinol-cytochrome-c reductase activity;MF:2 iron, 2 sulfur cluster binding;MF:ubiquinol-cytochrome-c redu…	K00411	UQCRFS1, RIP1, petA	map00190;	Oxidative phosphorylation;
DN521398_c0_g1	1220	-7.03289	1.09779e-122	yes	down	-4.82836	9.17808e-11	yes	down	-4.54096	4.39033e-12	yes	down	-4.175	3.89597e-19	yes	down	XP_001692936.1;	vacuolar ATP synthase subunit E [Chlamydomonas reinhardtii];	gi|401332|sp|P31402.1|VATE_MANSE;	RecName: Full=V-type proton ATPase subunit E; Short=V-ATPase subunit E; AltName: Full=V-ATPase 26 kDa subunit; AltName: Full=Vacuolar proton pump subunit E;	PF01991.15;	vATP-synt_E;	ATP synthase;	------	------	------	------	GO:0015991; GO:0015991; GO:0015991; GO:0015991; GO:0015991; GO:0033178; GO:0033178; GO:0033178; GO:0033178; GO:0033178;GO:0046961; GO:0046961; GO:0046961; GO:0046961; GO:0046961;	BP:ATP hydrolysis coupled proton transport;BP:ATP hydrolysis coupled proton transport;BP:ATP hydrolysis coupled proton transport;BP:ATP hydrolysis coupled proton transport;BP:ATP hydrolysis coupled proton transport;CC:proton-transporting two-sector ATPase complex, catalytic domain;CC:proton-transporting two-sector ATPase complex, catalytic domain;CC:proton-transporting two-sector ATPase complex, …	K02150	ATPeV1E, ATP6E	map04145; map00190;	Phagosome;Oxidative phosphorylation;
DN303990_c0_g1	660	-6.40112	2.56152e-62	yes	down	-3.88459	9.35891e-07	yes	down	-3.79099	9.86278e-08	yes	down	-4.25835	1.26921e-22	yes	down	XP_001691775.1;	predicted protein [Chlamydomonas reinhardtii];	gi|259016390|sp|P91850.4|MIFH_BRUMA;	RecName: Full=Macrophage migration inhibitory factor homolog; Short=Bm-MIF-1; Short=BmMIF; Short=MIF; AltName: Full=L-dopachrome isomerase; AltName: Full=L-dopachrome tautomerase; AltName: Full=Phenylpyruvate tautomerase;	PF01187.15; PF01361.18;	MIF;Tautomerase;	Macrophage migration inhibitory factor;Tautomerase enzyme;	------	------	------	------	------	------	K07253	MIF	map00360; map00350;	Phenylalanine metabolism;Tyrosine metabolism;
DN512477_c0_g1	1141	-7.16334	9.11524e-55	yes	down	-3.60973	1.01713e-05	yes	down	-7.72085	3.13996e-154	yes	down	-4.35289	6.89467e-19	yes	down	XP_001422590.1;	predicted protein [Ostreococcus lucimarinus CCE9901];	gi|34582476|sp|Q9CQC9.1|SAR1B_MOUSE;	RecName: Full=GTP-binding protein SAR1b;	PF00025.18; PF00503.17; PF08477.10; PF09439.7; PF01926.20; PF04670.9; PF00071.19;	Arf;G-alpha;Roc;SRPRB;MMR_HSR1;Gtr1_RagA;Ras;	ADP-ribosylation factor family;G-protein alpha subunit;Ras of Complex, Roc, domain of DAPkinase;Signal recognition particle receptor beta subunit;50S ribosome-binding GTPase;Gtr1/RagA G protein conserved region;Ras family;	------	------	NOG13660;	U:Intracellular trafficking, secretion, and vesicular transport;	GO:0006886; GO:0016192; GO:0006886; GO:0016192; GO:0006886; GO:0016192; GO:0006886; GO:0016192; GO:0006886; GO:0016192; GO:0005783; GO:0005794; GO:0005783; GO:0005794; GO:0005783; GO:0005794; GO:0005794; GO:0005783; GO:0005783; GO:0005794;GO:0005525; GO:0005525; GO:0005525; GO:0005525; GO:0005525;	BP:intracellular protein transport;BP:vesicle-mediated transport;BP:intracellular protein transport;BP:vesicle-mediated transport;BP:intracellular protein transport;BP:vesicle-mediated transport;BP:intracellular protein transport;BP:vesicle-mediated transport;BP:intracellular protein transport;BP:vesicle-mediated transport;CC:endoplasmic reticulum;CC:Golgi apparatus;CC:endoplasmic reticulum;CC:Go…	K07953	SAR1	map04141;	Protein processing in endoplasmic reticulum;
DN551677_c1_g4	1670	-6.46655	9.82169e-112	yes	down	-4.51704	3.37789e-09	yes	down	-4.86978	8.63302e-14	yes	down	-4.17728	2.1094e-17	yes	down	XP_001421096.1;	Receptor of activated protein kinase C 1A, component of 40S small ribosomal subunit [Ostreococcus lucimarinus CCE9901];	gi|14286121|sp|O18640.2|GBLP_DROME;	RecName: Full=Guanine nucleotide-binding protein subunit beta-like protein; AltName: Full=Receptor of activated protein kinase C homolog;	PF00400.29; PF12894.4;	WD40;ANAPC4_WD40;	WD domain, G-beta repeat;Anaphase-promoting complex subunit 4 WD40 domain;	------	------	NOG03506;	R:General function prediction only;	GO:0016301;	MF:kinase activity;	K14753	RACK1	------	------
DN488253_c0_g1	841	-7.02253	1.82298e-80	yes	down	-3.79681	2.63591e-06	yes	down	-5.00128	1.36333e-14	yes	down	-4.54845	3.60563e-24	yes	down	XP_001419486.1;	F-ATPase family transporter: proton;	gi|78099820|sp|Q9D3D9.1|ATPD_MOUSE;	RecName: Full=ATP synthase subunit delta, mitochondrial; AltName: Full=F-ATPase delta subunit; Flags: Precursor;	PF02823.13; PF00401.17;	ATP-synt_DE_N;ATP-synt_DE;	ATP synthase, Delta/Epsilon chain, beta-sandwich domain;ATP synthase, Delta/Epsilon chain, long alpha-helix domain;	COG0355;	C:Energy production and conversion;	------	------	GO:0015986; GO:0009651; GO:0015986; GO:0015986; GO:0000275; GO:0045261; GO:0045261;GO:0046933; GO:0008270; GO:0046933; GO:0046933;	BP:ATP synthesis coupled proton transport;BP:response to salt stress;BP:ATP synthesis coupled proton transport;BP:ATP synthesis coupled proton transport;CC:mitochondrial proton-transporting ATP synthase complex, catalytic core;CC:proton-transporting ATP synthase complex, catalytic core;CC:proton-transporting ATP synthase complex, catalytic core;MF:proton-transporting ATP synthase activity, rotati…	K02134	ATPeF1D, ATP5D, ATP16	map00190;	Oxidative phosphorylation;
DN564143_c0_g1	1783	-2.49302	0.0259769	yes	down	-1.9959	1.66727e-11	yes	down	-1.69807	9.79505e-09	yes	down	-2.34565	5.58538e-07	yes	down	XP_001417557.1;	predicted protein [Ostreococcus lucimarinus CCE9901];	gi|52782786|sp|Q8RWD0.2|COL16_ARATH;	RecName: Full=Zinc finger protein CONSTANS-LIKE 16;	PF00643.21; PF06203.11;	zf-B_box;CCT;	B-box zinc finger;CCT motif;	------	------	------	------	GO:0005634; GO:0005634; GO:0005634; GO:0005634; GO:0005622;GO:0008270; GO:0008270; GO:0008270; GO:0008270; GO:0008270;	CC:nucleus;CC:nucleus;CC:nucleus;CC:nucleus;CC:intracellular;MF:zinc ion binding;MF:zinc ion binding;MF:zinc ion binding;MF:zinc ion binding;MF:zinc ion binding;	------	------	------	------
DN536959_c0_g1	1905	-6.74227	3.87858e-141	yes	down	-4.6629	6.77934e-10	yes	down	-5.13654	5.89108e-16	yes	down	-4.29624	1.85486e-18	yes	down	XP_001416788.1;	Ribosomal protein L12, component of cytosolic 80S ribosome and 60S large subunit [Ostreococcus lucimarinus CCE9901];	gi|32130449|sp|P35979.2|RL12_MOUSE;	RecName: Full=60S ribosomal protein L12;	PF03946.11; PF00298.16;	Ribosomal_L11_N;Ribosomal_L11;	Ribosomal protein L11, N-terminal domain;Ribosomal protein L11, RNA binding domain;	COG0080;	J:Translation, ribosomal structure and biogenesis;	------	------	GO:0006412; GO:0006412; GO:0006412; GO:0000027; GO:0006412; GO:0006412; GO:0005840; GO:0005840; GO:0005840; GO:0022625; GO:0005840;GO:0003735; GO:0003735; GO:0003735; GO:0019843; GO:0003735; GO:0003735;	BP:translation;BP:translation;BP:translation;BP:ribosomal large subunit assembly;BP:translation;BP:translation;CC:ribosome;CC:ribosome;CC:ribosome;CC:cytosolic large ribosomal subunit;CC:ribosome;MF:structural constituent of ribosome;MF:structural constituent of ribosome;MF:structural constituent of ribosome;MF:rRNA binding;MF:structural constituent of ribosome;MF:structural constituent of riboso…	K02870	RP-L12e, RPL12	map03010;	Ribosome;
DN542144_c6_g1	803	-6.92435	2.31921e-67	yes	down	-4.58336	2.24201e-09	yes	down	-6.33382	2.30129e-31	yes	down	-4.5775	2.49339e-22	yes	down	PSC75488.1;	polyubiquitin [Micractinium conductrix];	gi|302393783|sp|P59669.2|UBIQP_GEOCY;	RecName: Full=Polyubiquitin; Contains: RecName: Full=Ubiquitin; Contains: RecName: Full=Ubiquitin-related; Flags: Precursor;	PF00240.20; PF11976.5; PF14560.3;	ubiquitin;Rad60-SLD;Ubiquitin_2;	Ubiquitin family;Ubiquitin-2 like Rad60 SUMO-like;Ubiquitin-like domain;	------	------	------	------	------	------	K08770	UBC	------	------
DN570247_c6_g5	479	-6.73596	7.01054e-68	yes	down	-5.29874	2.21942e-13	yes	down	-5.13314	8.49891e-18	yes	down	-3.6033	4.48713e-12	yes	down	PSC75488.1;	polyubiquitin [Micractinium conductrix];	gi|302595874|sp|P0CG67.1|UBB_GORGO;	RecName: Full=Polyubiquitin-B; Contains: RecName: Full=Ubiquitin; Flags: Precursor >gi|302595875|sp|P0CG47.1|UBB_HUMAN RecName: Full=Polyubiquitin-B; Contains: RecName: Full=Ubiquitin; Flags: Precursor >gi|302595877|sp|P0CG65.1|UBB_PANTR RecName: Full=Polyubiquitin-B; Contains: RecName: Full=Ubiquitin; Flags: Precursor >gi|302595878|sp|P0CG60.1|UBB_PONPY RecName: Full=Polyubiquitin-B; Contains: R…	PF00240.20; PF11976.5; PF14560.3;	ubiquitin;Rad60-SLD;Ubiquitin_2;	Ubiquitin family;Ubiquitin-2 like Rad60 SUMO-like;Ubiquitin-like domain;	------	------	------	------	------	------	K08770	UBC	------	------
DN554360_c3_g1	1194	-7.50344	1.63077e-82	yes	down	-4.56555	2.89651e-09	yes	down	-5.27776	2.47103e-22	yes	down	-4.34656	9.26878e-22	yes	down	PSC75469.1;	Rieske iron-sulfur subunit of the cytochrome b6f chloroplast precursor [Micractinium conductrix];	gi|23821568|sp|Q9NWM8.1|FKB14_HUMAN;	RecName: Full=Peptidyl-prolyl cis-trans isomerase FKBP14; Short=PPIase FKBP14; AltName: Full=22 kDa FK506-binding protein; Short=22 kDa FKBP; Short=FKBP-22; AltName: Full=FK506-binding protein 14; Short=FKBP-14; AltName: Full=Rotamase; Flags: Precursor >gi|68056600|sp|Q5R941.1|FKB14_PONAB RecName: Full=Peptidyl-prolyl cis-trans isomerase FKBP14; Short=PPIase FKBP14; AltName: Full=FK506-binding pr…	PF00254.25; PF00036.29; PF13499.3; PF13405.3;	FKBP_C;EF-hand_1;EF-hand_7;EF-hand_6;	FKBP-type peptidyl-prolyl cis-trans isomerase;EF hand;EF-hand domain pair;EF-hand domain;	COG0545;	O:Posttranslational modification, protein turnover, chaperones;	------	------	GO:0061077; GO:0005737;GO:0003755; GO:0005528; GO:0003755; GO:0003755;	BP:chaperone-mediated protein folding;CC:cytoplasm;MF:peptidyl-prolyl cis-trans isomerase activity;MF:FK506 binding;MF:peptidyl-prolyl cis-trans isomerase activity;MF:peptidyl-prolyl cis-trans isomerase activity;	K09577	FKBP14	------	------
DN541255_c0_g1	1627	-7.32214	8.64049e-96	yes	down	-3.1339	0.000198323	yes	down	-6.59507	3.46639e-155	yes	down	-4.17415	6.96308e-14	yes	down	PSC74868.1;	glycerol-3-phosphate dehydrogenase [Micractinium conductrix];	gi|17366254|sp|O97463.3|GPDA_DROKA;	RecName: Full=Glycerol-3-phosphate dehydrogenase [NA;	PF01210.20; PF07479.11;	NAD_Gly3P_dh_N;NAD_Gly3P_dh_C;	NAD-dependent glycerol-3-phosphate dehydrogenase N-terminus;NAD-dependent glycerol-3-phosphate dehydrogenase C-terminus;	COG0240;	C:Energy production and conversion;	------	------	GO:0005975; GO:0046168; GO:0006564; GO:0005975; GO:0046168; GO:0006564; GO:0005975; GO:0046168; GO:0005975; GO:0046168; GO:0006564; GO:0009331; GO:0009331; GO:0009331; GO:0009331;GO:0004367; GO:0051287; GO:0004647; GO:0042803; GO:0004367; GO:0051287; GO:0004647; GO:0042803; GO:0004367; GO:0051287; GO:0042803; GO:0004367; GO:0051287; GO:0004647; GO:0042803;	BP:carbohydrate metabolic process;BP:glycerol-3-phosphate catabolic process;BP:L-serine biosynthetic process;BP:carbohydrate metabolic process;BP:glycerol-3-phosphate catabolic process;BP:L-serine biosynthetic process;BP:carbohydrate metabolic process;BP:glycerol-3-phosphate catabolic process;BP:carbohydrate metabolic process;BP:glycerol-3-phosphate catabolic process;BP:L-serine biosynthetic proc…	K00006	GPD1	map00564;	Glycerophospholipid metabolism;
DN555412_c5_g3	871	-6.89096	3.88902e-172	yes	down	-4.03704	3.44986e-07	yes	down	-4.27277	8.73363e-10	yes	down	-4.25485	9.26145e-18	yes	down	PSC74693.1;	heat shock 70 [Micractinium conductrix];	gi|12585261|sp|Q9U639.1|HSP7D_MANSE;	RecName: Full=Heat shock 70 kDa protein cognate 4; Short=Hsc 70-4;	PF00012.17; PF06723.10; PF02782.13; PF10712.6;	HSP70;MreB_Mbl;FGGY_C;NAD-GH;	Hsp70 protein;MreB/Mbl protein;FGGY family of carbohydrate kinases, C-terminal domain;NAD-specific glutamate dehydrogenase;	------	------	------	------	GO:0005524; GO:0005524; GO:0005524; GO:0005524;	MF:ATP binding;MF:ATP binding;MF:ATP binding;MF:ATP binding;	K03283	HSPA1_8	map04144; map04141; map03040;	Endocytosis;Protein processing in endoplasmic reticulum;Spliceosome;
DN552718_c3_g1	1511	-6.77547	4.61329e-80	yes	down	-8.26623	1.39303e-134	yes	down	-5.13956	1.63553e-16	yes	down	-4.19713	3.35056e-15	yes	down	PSC73661.1;	dual specificity phosphatase CDC14A isoform X2 [Micractinium conductrix];	gi|68566099|sp|Q78EG7.1|TP4A1_RAT;	RecName: Full=Protein tyrosine phosphatase type IVA 1; AltName: Full=Protein-tyrosine phosphatase 4a1; AltName: Full=Protein-tyrosine phosphatase of regenerating liver 1; Short=PRL-1; Flags: Precursor >gi|68566171|sp|Q63739.1|TP4A1_MOUSE RecName: Full=Protein tyrosine phosphatase type IVA 1; AltName: Full=Protein-tyrosine phosphatase 4a1; AltName: Full=Protein-tyrosine phosphatase of regenerating…	PF00782.17; PF00102.24;	DSPc;Y_phosphatase;	Dual specificity phosphatase, catalytic domain;Protein-tyrosine phosphatase;	------	------	NOG37949;	T:Signal transduction mechanisms;	GO:0007096; GO:0007096;GO:0004725; GO:0008138; GO:0004725; GO:0008138;	BP:regulation of exit from mitosis;BP:regulation of exit from mitosis;MF:protein tyrosine phosphatase activity;MF:protein tyrosine/serine/threonine phosphatase activity;MF:protein tyrosine phosphatase activity;MF:protein tyrosine/serine/threonine phosphatase activity;	K18041	PTP4A	------	------
DN548145_c6_g3	828	-5.06897	1.72931e-10	yes	down	-3.31033	6.31079e-05	yes	down	-6.95234	2.0555e-65	yes	down	-4.97427	8.71526e-37	yes	down	PSC73487.1;	tubulin beta chain [Micractinium conductrix];	gi|135496|sp|P18700.1|TBB_STRPU;	RecName: Full=Tubulin beta chain; AltName: Full=Beta-tubulin;	PF03953.14;	Tubulin_C;	Tubulin C-terminal domain;	------	------	------	------	GO:0007017; GO:0007017; GO:0005737; GO:0005874; GO:0005737; GO:0005874;GO:0005525; GO:0003924; GO:0005200; GO:0005525; GO:0003924; GO:0005200;	BP:microtubule-based process;BP:microtubule-based process;CC:cytoplasm;CC:microtubule;CC:cytoplasm;CC:microtubule;MF:GTP binding;MF:GTPase activity;MF:structural constituent of cytoskeleton;MF:GTP binding;MF:GTPase activity;MF:structural constituent of cytoskeleton;	K07375	TUBB	map04145;	Phagosome;
DN544618_c0_g1	1208	-1.13992	0.0153616	yes	down	-1.02646	0.0113001	yes	down	-1.91524	1.79551e-09	yes	down	-1.8962	0.00030348	yes	down	PSC70848.1;	12-oxophytodienoate reductase 11 [Micractinium conductrix];	gi|62900694|sp|Q8GYB8.2|OPR2_ARATH;	RecName: Full=12-oxophytodienoate reductase 2; AltName: Full=12-oxophytodienoate-10,11-reductase 2; Short=AtOPR2; Short=OPDA-reductase 2; Contains: RecName: Full=12-oxophytodienoate reductase 2, N-terminally processed;	PF00724.17;	Oxidored_FMN;	NAD;	------	------	------	------	GO:0010181; GO:0016491; GO:0010181; GO:0016491; GO:0010181; GO:0016491;	MF:FMN binding;MF:oxidoreductase activity;MF:FMN binding;MF:oxidoreductase activity;MF:FMN binding;MF:oxidoreductase activity;	K05894	OPR	map00592;	alpha-Linolenic acid metabolism;
DN545065_c6_g1	1724	-6.9157	1.62702e-141	yes	down	-4.30198	3.01922e-08	yes	down	-4.51688	1.31516e-11	yes	down	-4.05734	6.47202e-12	yes	down	PSC69994.1;	P-loop nucleoside triphosphate hydrolase superfamily [Micractinium conductrix];	gi|2499773|sp|Q26486.1|FKBP4_SPOFR;	RecName: Full=46 kDa FK506-binding nuclear protein; AltName: Full=Peptidyl-prolyl cis-trans isomerase; Short=PPIase; AltName: Full=Rotamase;	PF00254.25;	FKBP_C;	FKBP-type peptidyl-prolyl cis-trans isomerase;	------	------	------	------	GO:0000412; GO:0005730;GO:0005528; GO:0003755; GO:0003755; GO:0003755;	BP:histone peptidyl-prolyl isomerization;CC:nucleolus;MF:FK506 binding;MF:peptidyl-prolyl cis-trans isomerase activity;MF:peptidyl-prolyl cis-trans isomerase activity;MF:peptidyl-prolyl cis-trans isomerase activity;	K14826	FPR3_4	------	------
DN540257_c3_g1	1220	-7.00076	1.07888e-116	yes	down	-3.84692	1.69939e-06	yes	down	-5.19253	2.23192e-17	yes	down	-4.21007	8.70812e-18	yes	down	PSC69876.1;	60S ribosomal L11-1 [Micractinium conductrix];	gi|51704291|sp|P46222.2|RL11_DROME;	RecName: Full=60S ribosomal protein L11;	PF00673.18; PF00281.16;	Ribosomal_L5_C;Ribosomal_L5;	ribosomal L5P family C-terminus;Ribosomal protein L5;	COG0094;	J:Translation, ribosomal structure and biogenesis;	------	------	GO:0006412; GO:0006412; GO:0006412; GO:0006412; GO:0005840; GO:0005840; GO:0005840; GO:0005840;GO:0003735; GO:0003735; GO:0003735; GO:0003735;	BP:translation;BP:translation;BP:translation;BP:translation;CC:ribosome;CC:ribosome;CC:ribosome;CC:ribosome;MF:structural constituent of ribosome;MF:structural constituent of ribosome;MF:structural constituent of ribosome;MF:structural constituent of ribosome;	K02868	RP-L11e, RPL11	map03010;	Ribosome;
DN550739_c1_g2	5650	-7.55296	3.64134e-137	yes	down	-4.38688	1.09531e-08	yes	down	-5.97024	7.26234e-29	yes	down	-4.40177	2.79264e-21	yes	down	PSC68897.1;	Estradiol 17-beta-dehydrogenase 12 [Micractinium conductrix];	gi|93141273|sp|P14003.2|HAIR_DROME;	RecName: Full=Protein hairy;	PF00106.22; PF13561.3; PF00010.23; PF07527.10;	adh_short;adh_short_C2;HLH;Hairy_orange;	short chain dehydrogenase;Enoyl;Helix-loop-helix DNA-binding domain;Hairy Orange;	------	------	------	------	GO:0016021;	CC:integral component of membrane;	K09090	HESN	------	------
DN553335_c11_g2	2249	-7.82426	1.89335e-47	yes	down	-2.64537	0.0023011	yes	down	-3.902	3.04605e-08	yes	down	-4.33838	1.62737e-19	yes	down	PSC68683.1;	chitinase [Micractinium conductrix];	------	------	PF01607.21;	CBM_14;	Chitin binding Peritrophin-A domain;	------	------	NOG18945;	S:Function unknown;	------	------	------	------	------	------
DN568195_c1_g1	2722	-6.92096	1.98012e-103	yes	down	-5.31194	1.82017e-13	yes	down	-5.53839	2.08669e-20	yes	down	-4.38258	3.74755e-22	yes	down	PSC67282.1;	polyadenylate-binding 1 [Micractinium conductrix];	gi|341941223|sp|P29341.2|PABP1_MOUSE;	RecName: Full=Polyadenylate-binding protein 1; Short=PABP-1; Short=Pol;	PF00076.19; PF00658.15; PF13893.3;	RRM_1;PABP;RRM_5;	RNA recognition motif.;Poly-adenylate binding protein, unique domain;RNA recognition motif.;	------	------	------	------	GO:0005737; GO:0005737; GO:0005737; GO:0005737;GO:0003723; GO:0003723; GO:0003723; GO:0003723;	CC:cytoplasm;CC:cytoplasm;CC:cytoplasm;CC:cytoplasm;MF:RNA binding;MF:RNA binding;MF:RNA binding;MF:RNA binding;	K13126	PABPC	map03018; map03013; map03015;	RNA degradation;RNA transport;mRNA surveillance pathway;
DN540934_c9_g2	3218	-7.03746	2.53212e-26	yes	down	-1.96673	0.0291537	yes	down	-3.9831	1.59316e-08	yes	down	-4.27675	1.2983e-17	yes	down	PRW61614.1;	chitin [Chlorella sorokiniana];	------	------	------	------	------	------	------	NOG10523;	S:Function unknown;	GO:0005975; GO:0005975;GO:0003824; GO:0016810;	BP:carbohydrate metabolic process;BP:carbohydrate metabolic process;MF:catalytic activity;MF:hydrolase activity, acting on carbon-nitroge;	------	------	------	------
DN521265_c0_g1	1738	-6.73354	7.46746e-115	yes	down	-5.37657	6.62334e-14	yes	down	-5.60962	1.10651e-22	yes	down	-4.45063	6.12444e-21	yes	down	PRW60971.1;	Pyruvate dehydrogenase E1 component subunit mitochondrial isoform A [Chlorella sorokiniana];	gi|1709447|sp|P52899.1|ODPA_CAEEL;	RecName: Full=Probable pyruvate dehydrogenase E1 component subunit alpha, mitochondrial; Short=PDHE1-A; Flags: Precursor;	PF00676.17;	E1_dh;	Dehydrogenase E1 component;	COG1071;	C:Energy production and conversion;	------	------	GO:0006086; GO:0006086; GO:0006086; GO:0043231; GO:0043231; GO:0043231;GO:0004739; GO:0004739; GO:0004739;	BP:acetyl-CoA biosynthetic process from pyruvate;BP:acetyl-CoA biosynthetic process from pyruvate;BP:acetyl-CoA biosynthetic process from pyruvate;CC:intracellular membrane-bounded organelle;CC:intracellular membrane-bounded organelle;CC:intracellular membrane-bounded organelle;MF:pyruvate dehydrogenas;MF:pyruvate dehydrogenas;MF:pyruvate dehydrogenas;	K00161	PDHA, pdhA	map00020; map00010; map00620;	Citrate cycl;Glycolysis / Gluconeogenesis;Pyruvate metabolism;
DN546077_c5_g5	1510	-6.80946	8.35233e-112	yes	down	-4.26115	5.2585e-08	yes	down	-2.93637	0.000109387	yes	down	-4.236	3.51468e-17	yes	down	PRW60266.1;	Serine threonine- phosphatase 2A catalytic subunit beta isoform [Chlorella sorokiniana];	gi|54038797|sp|P67776.1|PP2AA_PIG;	RecName: Full=Serine/threonine-protein phosphatase 2A catalytic subunit alpha isoform; Short=PP2A-alpha >gi|54038808|sp|P67774.1|PP2AA_BOVIN RecName: Full=Serine/threonine-protein phosphatase 2A catalytic subunit alpha isoform; Short=PP2A-alpha >gi|54038809|sp|P67775.1|PP2AA_HUMAN RecName: Full=Serine/threonine-protein phosphatase 2A catalytic subunit alpha isoform; Short=PP2A-alpha; AltName: Ful…	PF00149.25;	Metallophos;	Calcineurin-like phosphoesterase;	COG0639;	T:Signal transduction mechanisms;	------	------	GO:0004721; GO:0004721; GO:0004721;	MF:phosphoprotein phosphatase activity;MF:phosphoprotein phosphatase activity;MF:phosphoprotein phosphatase activity;	K04382	PPP2C	map03015;	mRNA surveillance pathway;
DN550960_c5_g3	1963	-6.7895	3.06355e-125	yes	down	-5.70199	1.33551e-16	yes	down	-4.66364	9.23363e-13	yes	down	-4.37684	3.09161e-19	yes	down	PRW58539.1;	isocitrate NADP-dependent isoform B [Chlorella sorokiniana];	gi|1170478|sp|P41562.1|IDHC_RAT;	RecName: Full=Isocitrate dehydrogenase [NADP] cytoplasmic; Short=IDH; AltName: Full=Cytosolic NADP-isocitrate dehydrogenase; AltName: Full=IDP; AltName: Full=NAD;	PF00180.17;	Iso_dh;	Isocitrate/isopropylmalate dehydrogenase;	COG0538;	C:Energy production and conversion;	------	------	GO:0006102; GO:0006099; GO:0006102; GO:0006099; GO:0006102; GO:0006099;GO:0004450; GO:0000287; GO:0051287; GO:0004450; GO:0000287; GO:0051287; GO:0004450; GO:0000287; GO:0051287;	BP:isocitrate metabolic process;BP:tricarboxylic acid cycle;BP:isocitrate metabolic process;BP:tricarboxylic acid cycle;BP:isocitrate metabolic process;BP:tricarboxylic acid cycle;MF:isocitrate dehydrogenas;MF:magnesium ion binding;MF:NAD binding;MF:isocitrate dehydrogenas;MF:magnesium ion binding;MF:NAD binding;MF:isocitrate dehydrogenas;MF:magnesium ion binding;MF:NAD binding;	K00031	IDH1, IDH2, icd	map00020; map04146; map00480;	Citrate cycl;Peroxisome;Glutathione metabolism;
DN542497_c4_g2	2294	-7.27615	2.82945e-153	yes	down	-4.24506	5.93978e-08	yes	down	-3.31237	8.01124e-06	yes	down	-4.39782	6.87237e-25	yes	down	PRW57116.1;	putative alpha,alpha-trehalose-phosphate synthase [UDP-forming] 7 [Chlorella sorokiniana];	gi|6166112|sp|P91931.1|DCAM_DROME;	RecName: Full=S-adenosylmethionine decarboxylase proenzyme; Short=AdoMetDC; Short=SAMDC; Contains: RecName: Full=S-adenosylmethionine decarboxylase alpha chain; Contains: RecName: Full=S-adenosylmethionine decarboxylase beta chain; Flags: Precursor;	PF01536.13;	SAM_decarbox;	Adenosylmethionine decarboxylase;	------	------	------	------	GO:0006557; GO:0008295; GO:0006597; GO:0006557; GO:0008295; GO:0006597; GO:0006557; GO:0008295; GO:0006597; GO:0005829;GO:0004014; GO:0004014; GO:0004014;	BP:S-adenosylmethioninamine biosynthetic process;BP:spermidine biosynthetic process;BP:spermine biosynthetic process;BP:S-adenosylmethioninamine biosynthetic process;BP:spermidine biosynthetic process;BP:spermine biosynthetic process;BP:S-adenosylmethioninamine biosynthetic process;BP:spermidine biosynthetic process;BP:spermine biosynthetic process;CC:cytosol;MF:adenosylmethionine decarboxylase a…	K01611	speD, AMD1	map00270; map00330;	Cysteine and methionine metabolism;Arginine and proline metabolism;
DN530359_c0_g2	1120	-6.93758	1.69237e-106	yes	down	-3.37466	4.777e-05	yes	down	-4.18099	1.83979e-09	yes	down	-4.22672	4.75476e-18	yes	down	PRW56663.1;	60S acidic ribosomal P0 [Chlorella sorokiniana];	gi|113987|sp|P19889.1|RLA0_DROME;	RecName: Full=60S acidic ribosomal protein P0; AltName: Full=Apurinic-apyrimidinic endonuclease; AltName: Full=DNA;	PF00466.17; PF00428.16;	Ribosomal_L10;Ribosomal_60s;	Ribosomal protein L10;60s Acidic ribosomal protein;	COG0244;	J:Translation, ribosomal structure and biogenesis;	------	------	GO:0042254; GO:0042254; GO:0042254; GO:0005840; GO:0005840; GO:0005840;	BP:ribosome biogenesis;BP:ribosome biogenesis;BP:ribosome biogenesis;CC:ribosome;CC:ribosome;CC:ribosome;	K02941	RP-LP0, RPLP0	map03010;	Ribosome;
DN555266_c3_g4	1190	-6.7219	4.41937e-125	yes	down	-4.77411	1.70058e-10	yes	down	-5.03983	2.20681e-15	yes	down	-4.33065	5.13928e-18	yes	down	PRW45027.1;	60S ribosomal L8 [Chlorella sorokiniana];	gi|51701882|sp|Q6RYS3.1|RL8_MAMBR;	RecName: Full=60S ribosomal protein L8 >gi|51701898|sp|Q95V39.1|RL8_SPOFR RecName: Full=60S ribosomal protein L8;	PF03947.15; PF00181.20;	Ribosomal_L2_C;Ribosomal_L2;	Ribosomal Proteins L2, C-terminal domain;Ribosomal Proteins L2, RNA binding domain;	COG0090;	J:Translation, ribosomal structure and biogenesis;	------	------	GO:0006412; GO:0006412; GO:0006412; GO:0005840; GO:0005840; GO:0005840;GO:0003735; GO:0003735; GO:0003735;	BP:translation;BP:translation;BP:translation;CC:ribosome;CC:ribosome;CC:ribosome;MF:structural constituent of ribosome;MF:structural constituent of ribosome;MF:structural constituent of ribosome;	K02938	RP-L8e, RPL8	map03010;	Ribosome;
DN533178_c0_g1	1210	-7.28999	2.53799e-116	yes	down	-3.73649	3.80088e-06	yes	down	-7.87768	1.28424e-153	yes	down	-4.53341	1.49691e-18	yes	down	PRW33625.1;	Triosephosphate cytosolic [Chlorella sorokiniana];	gi|125987866|sp|P82204.2|TPIS_BOMMO;	RecName: Full=Triosephosphate isomerase; Short=TIM; AltName: Full=Triose-phosphate isomerase;	PF00121.15;	TIM;	Triosephosphate isomerase;	COG0149;	G:Carbohydrate transport and metabolism;	------	------	GO:0006096; GO:0006096; GO:0006096;GO:0004807; GO:0004807; GO:0004807;	BP:glycolytic process;BP:glycolytic process;BP:glycolytic process;MF:triose-phosphate isomerase activity;MF:triose-phosphate isomerase activity;MF:triose-phosphate isomerase activity;	K01803	TPI, tpiA	map00010; map00051; map00710; map00562;	Glycolysis / Gluconeogenesis;Fructose and mannose metabolism;Carbon fixation in photosynthetic organisms;Inositol phosphate metabolism;
DN556215_c2_g1	1856	-6.69223	4.21319e-71	yes	down	-3.73322	4.09079e-06	yes	down	-5.53743	4.3104e-20	yes	down	-4.20877	1.31337e-17	yes	down	PRW33309.1;	60S ribosomal L4 isoform B [Chlorella sorokiniana];	gi|56405290|sp|P09180.2|RL4_DROME;	RecName: Full=60S ribosomal protein L4; AltName: Full=L1;	PF00573.19; PF14374.3;	Ribosomal_L4;Ribos_L4_asso_C;	Ribosomal protein L4/L1 family;60S ribosomal protein L4 C-terminal domain;	COG0088;	J:Translation, ribosomal structure and biogenesis;	------	------	GO:0006412; GO:0006412; GO:0006412; GO:0006412; GO:0005840; GO:0005840; GO:0005840; GO:0005840;GO:0003735; GO:0003735; GO:0003735; GO:0003735;	BP:translation;BP:translation;BP:translation;BP:translation;CC:ribosome;CC:ribosome;CC:ribosome;CC:ribosome;MF:structural constituent of ribosome;MF:structural constituent of ribosome;MF:structural constituent of ribosome;MF:structural constituent of ribosome;	K02930	RP-L4e, RPL4	map03010;	Ribosome;
DN539588_c0_g1	2074	-2.10487	0.00518789	yes	down	-1.44904	2.21143e-12	yes	down	-1.56469	3.11279e-43	yes	down	-1.94201	1.87178e-19	yes	down	PRW33304.1;	epoxide hydrolase [Chlorella sorokiniana];	gi|67476665|sp|P34913.2|HYES_HUMAN;	RecName: Full=Bifunctional epoxide hydrolase 2; Includes: RecName: Full=Cytosolic epoxide hydrolase 2; Short=CEH; AltName: Full=Epoxide hydratase; AltName: Full=Soluble epoxide hydrolase; Short=SEH; Includes: RecName: Full=Lipid-phosphate phosphatase;	PF00561.17; PF12697.4; PF12146.5; PF12740.4; PF07224.8;	Abhydrolase_1;Abhydrolase_6;Hydrolase_4;Chlorophyllase2;Chlorophyllase;	alpha/beta hydrolase fold;Alpha/beta hydrolase family;Serine aminopeptidase, S33;Chlorophyllase enzyme;Chlorophyllase;	------	------	------	------	GO:0003824; GO:0003824; GO:0016787; GO:0003824;	MF:catalytic activity;MF:catalytic activity;MF:hydrolase activity;MF:catalytic activity;	------	------	------	------
DN512395_c0_g1	1703	-7.5651	4.35348e-98	yes	down	-3.72274	4.46639e-06	yes	down	-4.69539	8.16549e-13	yes	down	-4.22722	1.45596e-18	yes	down	PRW32530.1;	chitotriosidase-1- isoform B [Chlorella sorokiniana];	gi|74848915|sp|Q9GV28.1|IDGFL_BOMMO;	RecName: Full=Chitinase-like protein EN03; AltName: Full=Imaginal disk growth factor-like protein; Flags: Precursor;	PF00704.25;	Glyco_hydro_18;	Glycosyl hydrolases family 18;	------	------	------	------	GO:0005975; GO:0005975; GO:0006030; GO:0005576;GO:0008061; GO:0008061; GO:0004553;	BP:carbohydrate metabolic process;BP:carbohydrate metabolic process;BP:chitin metabolic process;CC:extracellular region;MF:chitin binding;MF:chitin binding;MF:hydrolase activity, hydrolyzing O-glycosyl compounds;	------	------	------	------
DN568538_c2_g1	2062	-7.07616	1.44828e-24	yes	down	-4.1727	1.17695e-07	yes	down	-3.76428	1.09528e-07	yes	down	-4.22607	2.35373e-15	yes	down	PNW87030.1;	hypothetical protein CHLRE_02g105900v5 [Chlamydomonas reinhardtii];	gi|313118235|sp|B2D0J5.1|EST6_APIME;	RecName: Full=Venom carboxylesterase-6; AltName: Allergen=Api m 8; Flags: Precursor;	PF00135.25; PF07859.10;	COesterase;Abhydrolase_3;	Carboxylesterase family;alpha/beta hydrolase fold;	------	------	------	------	GO:0004104; GO:0016787; GO:0016787; GO:0016787;	MF:cholinesterase activity;MF:hydrolase activity;MF:hydrolase activity;MF:hydrolase activity;	------	------	------	------
DN522050_c0_g2	783	-6.62118	7.10959e-59	yes	down	-3.32928	6.18382e-05	yes	down	-4.52652	1.81247e-11	yes	down	-4.21587	2.13938e-18	yes	down	PNW86545.1;	hypothetical protein CHLRE_02g091100v5 [Chlamydomonas reinhardtii];	gi|3122682|sp|O17445.1|RL15_DROME;	RecName: Full=60S ribosomal protein L15;	PF00827.14;	Ribosomal_L15e;	Ribosomal L15;	COG1632;	J:Translation, ribosomal structure and biogenesis;	------	------	GO:0006412; GO:0002181; GO:0006412; GO:0006412; GO:0005840; GO:0022625; GO:0005840; GO:0005840;GO:0003735; GO:0003723; GO:0003735; GO:0003735; GO:0003735;	BP:translation;BP:cytoplasmic translation;BP:translation;BP:translation;CC:ribosome;CC:cytosolic large ribosomal subunit;CC:ribosome;CC:ribosome;MF:structural constituent of ribosome;MF:RNA binding;MF:structural constituent of ribosome;MF:structural constituent of ribosome;MF:structural constituent of ribosome;	K02877	RP-L15e, RPL15	map03010;	Ribosome;
DN554004_c0_g2	1572	-7.92068	1.7231e-20	yes	down	-3.52715	1.63022e-05	yes	down	-1.97704	0.0125405	yes	down	-4.1847	3.93759e-16	yes	down	PNW81488.1;	hypothetical protein CHLRE_07g358001v5 [Chlamydomonas reinhardtii];	------	------	------	------	------	------	------	------	------	GO:0005509;	MF:calcium ion binding;	------	------	------	------
DN543236_c3_g1	2990	-6.38214	8.48227e-49	yes	down	-3.96251	5.72881e-07	yes	down	-4.19439	1.58355e-09	yes	down	-3.7555	2.36098e-10	yes	down	PNW80756.1;	hypothetical protein CHLRE_07g328400v5 [Chlamydomonas reinhardtii];	gi|47117804|sp|Q27294.2|CAZ_DROME;	RecName: Full=RNA-binding protein cabeza; AltName: Full=P19; AltName: Full=Sarcoma-associated RNA-binding fly homolog;	PF00076.19; PF00641.15;	RRM_1;zf-RanBP;	RNA recognition motif.;Zn-finger in Ran binding protein and others;	------	------	------	------	GO:0006355; GO:0006355;GO:0003723; GO:0046872; GO:0003723; GO:0046872; GO:0003723; GO:0046872; GO:0003723; GO:0003723;	BP:regulation of transcription, DNA-templated;BP:regulation of transcription, DNA-templated;MF:RNA binding;MF:metal ion binding;MF:RNA binding;MF:metal ion binding;MF:RNA binding;MF:metal ion binding;MF:RNA binding;MF:RNA binding;	K13098	TLS, FUS	------	------
DN543843_c12_g1	1229	-6.84339	7.26619e-132	yes	down	-4.35388	2.05036e-08	yes	down	-4.60645	8.09735e-12	yes	down	-4.37258	3.16279e-19	yes	down	PNH09386.1;	Tubulin alpha-1/alpha-2 chain [Tetrabaena socialis];	gi|135396|sp|P06603.1|TBA1_DROME;	RecName: Full=Tubulin alpha-1 chain;	PF00091.22; PF03953.14;	Tubulin;Tubulin_C;	Tubulin/FtsZ family, GTPase domain;Tubulin C-terminal domain;	COG5023;	Z:Cytoskeleton;	------	------	GO:0007017; GO:0007017; GO:0007017; GO:0007017; GO:0007017; GO:0005874; GO:0005874; GO:0005874; GO:0005737; GO:0005874; GO:0005737; GO:0005874;GO:0005525; GO:0003924; GO:0005200; GO:0005525; GO:0003924; GO:0005200; GO:0005525; GO:0003924; GO:0005200; GO:0005525; GO:0003924; GO:0005200; GO:0003924; GO:0005200; GO:0005525;	BP:microtubule-based process;BP:microtubule-based process;BP:microtubule-based process;BP:microtubule-based process;BP:microtubule-based process;CC:microtubule;CC:microtubule;CC:microtubule;CC:cytoplasm;CC:microtubule;CC:cytoplasm;CC:microtubule;MF:GTP binding;MF:GTPase activity;MF:structural constituent of cytoskeleton;MF:GTP binding;MF:GTPase activity;MF:structural constituent of cytoskeleton;M…	K07374	TUBA	map04145;	Phagosome;
DN547453_c0_g1	1647	-6.90256	9.49319e-105	yes	down	-5.2253	3.43912e-13	yes	down	-3.45492	2.58256e-06	yes	down	-4.22645	2.30351e-17	yes	down	PNH07181.1;	40S ribosomal protein S9-2 [Tetrabaena socialis];	gi|60416385|sp|P55935.2|RS9_DROME;	RecName: Full=40S ribosomal protein S9;	PF00163.16; PF01479.22;	Ribosomal_S4;S4;	Ribosomal protein S4/S9 N-terminal domain;S4 domain;	COG0522;	J:Translation, ribosomal structure and biogenesis;	------	------	GO:0006412; GO:0006412; GO:0006412; GO:0006412; GO:0006412; GO:0015935; GO:0015935; GO:0015935; GO:0015935; GO:0015935;GO:0019843; GO:0003735; GO:0019843; GO:0003735; GO:0019843; GO:0003735; GO:0019843; GO:0003735; GO:0019843; GO:0003735;	BP:translation;BP:translation;BP:translation;BP:translation;BP:translation;CC:small ribosomal subunit;CC:small ribosomal subunit;CC:small ribosomal subunit;CC:small ribosomal subunit;CC:small ribosomal subunit;MF:rRNA binding;MF:structural constituent of ribosome;MF:rRNA binding;MF:structural constituent of ribosome;MF:rRNA binding;MF:structural constituent of ribosome;MF:rRNA binding;MF:structur…	K02997	RP-S9e, RPS9	map03010;	Ribosome;
DN479208_c0_g1	721	-7.01179	7.80378e-110	yes	down	-5.98389	5.71661e-20	yes	down	-3.20444	1.71118e-05	yes	down	-4.25787	1.26362e-17	yes	down	PNH05668.1;	40S ribosomal protein S30 [Tetrabaena socialis];	gi|51316582|sp|P62866.1|RS30_BOVIN;	RecName: Full=40S ribosomal protein S30 >gi|51316583|sp|P62867.1|RS30_MUSSI RecName: Full=40S ribosomal protein S30 >gi|51338624|sp|P62863.1|RS30_PIG RecName: Full=40S ribosomal protein S30 >gi|51338625|sp|P62864.1|RS30_RAT RecName: Full=40S ribosomal protein S30 >gi|51338654|sp|P62860.1|RS30_CRIGR RecName: Full=40S ribosomal protein S30 >gi|51338655|sp|P62861.1|RS30_HUMAN RecName: Full=40S ribos…	PF04758.11; PF00240.20;	Ribosomal_S30;ubiquitin;	Ribosomal protein S30;Ubiquitin family;	------	------	------	------	GO:0006412; GO:0006412; GO:0006412; GO:0006412; GO:0005840; GO:0005840; GO:0005840; GO:0005840;GO:0003735; GO:0003735; GO:0003735; GO:0003735;	BP:translation;BP:translation;BP:translation;BP:translation;CC:ribosome;CC:ribosome;CC:ribosome;CC:ribosome;MF:structural constituent of ribosome;MF:structural constituent of ribosome;MF:structural constituent of ribosome;MF:structural constituent of ribosome;	K02983	RP-S30e, RPS30	map03010;	Ribosome;
DN554956_c10_g1	462	-6.54644	6.26817e-71	yes	down	-2.75855	0.00136693	yes	down	-4.49067	1.30219e-12	yes	down	-3.81829	3.32199e-14	yes	down	P28996.1; Short=EF-2);	RecName: Full=Elongation factor;;	gi|17380352|sp|P13060.4|EF2_DROME;	RecName: Full=Elongation factor 2; Short=EF-2;	PF14492.3; PF03144.22;	EFG_II;GTP_EFTU_D2;	Elongation Factor G, domain II;Elongation factor Tu domain 2;	------	------	------	------	GO:0006351; GO:0005737;GO:0005525; GO:0003924; GO:0003746; GO:0003899; GO:0005525; GO:0003924; GO:0003746; GO:0005525; GO:0003924; GO:0003746; GO:0005525; GO:0003924; GO:0003746; GO:0005525; GO:0003924; GO:0003746;	BP:transcription, DNA-templated;CC:cytoplasm;MF:GTP binding;MF:GTPase activity;MF:translation elongation factor activity;MF:DNA-directed RNA polymerase activity;MF:GTP binding;MF:GTPase activity;MF:translation elongation factor activity;MF:GTP binding;MF:GTPase activity;MF:translation elongation factor activity;MF:GTP binding;MF:GTPase activity;MF:translation elongation factor activity;MF:GTP bin…	K03234	EEF2	------	------
DN539056_c0_g1	1422	-6.80164	1.08907e-48	yes	down	-3.72261	4.36764e-06	yes	down	-4.41972	9.43617e-11	yes	down	-4.48925	6.76331e-25	yes	down	OUS49224.1;	NSG11 protein [Ostreococcus tauri];	gi|1168731|sp|P45594.1|CADF_DROME;	RecName: Full=Cofilin/actin-depolymerizing factor homolog; AltName: Full=Protein D61; AltName: Full=Protein twinstar;	PF00241.17;	Cofilin_ADF;	Cofilin/tropomyosin-type actin-binding protein;	------	------	NOG80792;	R:General function prediction only;	GO:0030042; GO:0015629;GO:0003779;	BP:actin filament depolymerization;CC:actin cytoskeleton;MF:actin binding;	K05765	CFL	------	------
DN537923_c1_g1	1707	-6.91089	2.5875e-88	yes	down	-4.08935	2.17269e-07	yes	down	-4.67345	1.50533e-12	yes	down	-4.12047	4.07312e-22	yes	down	OUS47483.1;	zinc-binding dehydrogenase family [Ostreococcus tauri];	gi|52783098|sp|Q9HCJ6.2|VAT1L_HUMAN;	RecName: Full=Synaptic vesicle membrane protein VAT-1 homolog-like;	PF13602.3; PF08240.9; PF00107.23;	ADH_zinc_N_2;ADH_N;ADH_zinc_N;	Zinc-binding dehydrogenase;Alcohol dehydrogenase GroES-like domain;Zinc-binding dehydrogenase;	COG0604;	C:Energy production and conversion;	------	------	GO:0005777;GO:0016491; GO:0016491; GO:0016491; GO:0016491; GO:0008270; GO:0016491; GO:0008270;	CC:peroxisome;MF:oxidoreductase activity;MF:oxidoreductase activity;MF:oxidoreductase activity;MF:oxidoreductase activity;MF:zinc ion binding;MF:oxidoreductase activity;MF:zinc ion binding;	------	------	------	------
DN551655_c2_g1	955	-2.39835	0.00501908	yes	down	-1.96339	1.19013e-12	yes	down	-1.8467	4.04545e-14	yes	down	-1.92779	1.32885e-09	yes	down	OUS42910.1;	dynein 8 kDa light chain, flagellar outer arm [Ostreococcus tauri];	gi|2494222|sp|Q22799.1|DYL1_CAEEL;	RecName: Full=Dynein light chain 1, cytoplasmic;	PF01221.15;	Dynein_light;	Dynein light chain type 1;	------	------	------	------	GO:0007017; GO:0007017; GO:0007017; GO:0007017; GO:0005737; GO:0030286; GO:0005874; GO:0031514; GO:0005737; GO:0030286; GO:0005874; GO:0005737; GO:0030286; GO:0005874; GO:0005737; GO:0030286; GO:0005874;GO:0003774; GO:0003774; GO:0003774; GO:0003774;	BP:microtubule-based process;BP:microtubule-based process;BP:microtubule-based process;BP:microtubule-based process;CC:cytoplasm;CC:dynein complex;CC:microtubule;CC:motile cilium;CC:cytoplasm;CC:dynein complex;CC:microtubule;CC:cytoplasm;CC:dynein complex;CC:microtubule;CC:cytoplasm;CC:dynein complex;CC:microtubule;MF:motor activity;MF:motor activity;MF:motor activity;MF:motor activity;	K10418	DYNLL	------	------
DN548752_c5_g1	2002	-6.43101	4.77116e-50	yes	down	-3.93814	8.5033e-07	yes	down	-4.16968	2.87977e-09	yes	down	-4.61612	8.91408e-25	yes	down	KXZ55229.1;	hypothetical protein GPECTOR_3g370 [Gonium pectorale];	gi|416844|sp|P29413.2|CALR_DROME;	RecName: Full=Calreticulin; Flags: Precursor;	PF00262.15;	Calreticulin;	Calreticulin family;	------	------	NOG06013;	O:Posttranslational modification, protein turnover, chaperones;	GO:0006457; GO:0006457; GO:0006457; GO:0006457; GO:0006457; GO:0005783; GO:0005783; GO:0005783; GO:0005788; GO:0005783; GO:0005783;GO:0005509; GO:0051082; GO:0005509; GO:0051082; GO:0030246; GO:0051082; GO:0005509; GO:0005509; GO:0051082; GO:0005509; GO:0051082;	BP:protein folding;BP:protein folding;BP:protein folding;BP:protein folding;BP:protein folding;CC:endoplasmic reticulum;CC:endoplasmic reticulum;CC:endoplasmic reticulum;CC:endoplasmic reticulum lumen;CC:endoplasmic reticulum;CC:endoplasmic reticulum;MF:calcium ion binding;MF:unfolded protein binding;MF:calcium ion binding;MF:unfolded protein binding;MF:carbohydrate binding;MF:unfolded protein bi…	K08057	CALR	map04145; map04141;	Phagosome;Protein processing in endoplasmic reticulum;
DN563573_c9_g6	794	-7.02529	1.0564e-111	yes	down	-4.05744	3.15969e-07	yes	down	-5.10552	6.35044e-16	yes	down	-4.38924	4.43851e-18	yes	down	KXZ53223.1;	TUB2 protein [Gonium pectorale];	gi|12585365|sp|O17449.1|TBB1_MANSE;	RecName: Full=Tubulin beta-1 chain; AltName: Full=Beta-1-tubulin;	PF00091.22; PF10644.6;	Tubulin;Misat_Tub_SegII;	Tubulin/FtsZ family, GTPase domain;Misato Segment II tubulin-like domain;	COG5023;	Z:Cytoskeleton;	------	------	GO:0007017; GO:0007017; GO:0007017; GO:0007017; GO:0007017; GO:0005737; GO:0005874; GO:0005737; GO:0005874; GO:0005737; GO:0005874; GO:0005874; GO:0005874;GO:0005525; GO:0003924; GO:0005200; GO:0003924; GO:0005200; GO:0005525; GO:0003924; GO:0005200; GO:0005525; GO:0005525; GO:0003924; GO:0005200; GO:0005525; GO:0003924; GO:0005200;	BP:microtubule-based process;BP:microtubule-based process;BP:microtubule-based process;BP:microtubule-based process;BP:microtubule-based process;CC:cytoplasm;CC:microtubule;CC:cytoplasm;CC:microtubule;CC:cytoplasm;CC:microtubule;CC:microtubule;CC:microtubule;MF:GTP binding;MF:GTPase activity;MF:structural constituent of cytoskeleton;MF:GTPase activity;MF:structural constituent of cytoskeleton;MF:…	K07375	TUBB	map04145;	Phagosome;
DN559783_c0_g1	675	-7.71512	1.88352e-37	yes	down	-2.82868	0.000979207	yes	down	-3.63071	4.17521e-07	yes	down	-4.60921	8.65184e-21	yes	down	KXZ49981.1;	hypothetical protein GPECTOR_18g137 [Gonium pectorale];	gi|259016281|sp|P81529.2|MIFH_TRISP;	RecName: Full=Macrophage migration inhibitory factor homolog; Short=MIF; AltName: Full=L-dopachrome isomerase; AltName: Full=L-dopachrome tautomerase; AltName: Full=Phenylpyruvate tautomerase;	PF01187.15;	MIF;	Macrophage migration inhibitory factor;	------	------	------	------	------	------	K07253	MIF	map00360; map00350;	Phenylalanine metabolism;Tyrosine metabolism;
DN532282_c1_g4	651	-6.81323	1.56406e-123	yes	down	-3.69029	5.40423e-06	yes	down	-5.6034	7.70476e-21	yes	down	-4.31016	3.46984e-21	yes	down	KXZ49569.1;	hypothetical protein GPECTOR_20g424 [Gonium pectorale];	gi|20140136|sp|Q962R9.1|RS10_SPOFR;	RecName: Full=40S ribosomal protein S10 [Spodoptera frugiperda];	PF03501.12;	S10_plectin;	Plectin/S10 domain;	COG5045;	J:Translation, ribosomal structure and biogenesis;	------	------	GO:0000028; GO:0022627; GO:0005840; GO:0005840;GO:0003723; GO:0003735;	BP:ribosomal small subunit assembly;CC:cytosolic small ribosomal subunit;CC:ribosome;CC:ribosome;MF:RNA binding;MF:structural constituent of ribosome;	K02947	RP-S10e, RPS10	map03010;	Ribosome;
DN520418_c0_g1	2888	-8.29485	1.67706e-24	yes	down	-6.92909	7.87038e-30	yes	down	-6.00968	3.85579e-24	yes	down	-4.70479	4.59057e-19	yes	down	KXZ47140.1;	hypothetical protein GPECTOR_37g145 [Gonium pectorale];	gi|290457651|sp|Q01603.2|PERO_DROME;	RecName: Full=Peroxidase; Short=DmPO; AltName: Full=Chorion peroxidase; Flags: Precursor;	PF03098.12;	An_peroxidase;	Animal haem peroxidase;	------	------	------	------	GO:0006979; GO:0006979; GO:0006979; GO:0006979; GO:0006979; GO:0016021; GO:0016021;GO:0020037; GO:0004601; GO:0020037; GO:0004601; GO:0020037; GO:0004601; GO:0020037; GO:0004601; GO:0051213; GO:0020037; GO:0004601;	BP:response to oxidative stress;BP:response to oxidative stress;BP:response to oxidative stress;BP:response to oxidative stress;BP:response to oxidative stress;CC:integral component of membrane;CC:integral component of membrane;MF:heme binding;MF:peroxidase activity;MF:heme binding;MF:peroxidase activity;MF:heme binding;MF:peroxidase activity;MF:heme binding;MF:peroxidase activity;MF:dioxygenase …	------	------	------	------
DN518708_c1_g1	620	-7.02455	7.76124e-154	yes	down	-3.4599	2.63943e-05	yes	down	-4.89454	5.35534e-14	yes	down	-4.34439	2.57659e-17	yes	down	KXZ46647.1;	hypothetical protein GPECTOR_42RPS14 [Gonium pectorale];	gi|133771|sp|P14130.1|RS14_DROME;	RecName: Full=40S ribosomal protein S14 >gi|74917201|sp|Q6XI08.1|RS14A_DROYA RecName: Full=40S ribosomal protein S14a;	PF00411.16;	Ribosomal_S11;	Ribosomal protein S11;	COG0100;	J:Translation, ribosomal structure and biogenesis;	------	------	GO:0006412; GO:0000028; GO:0000462; GO:0006412; GO:0006412; GO:0006412; GO:0006412; GO:0005840; GO:0005840; GO:0022627; GO:0005840; GO:0005840; GO:0005840;GO:0003735; GO:0070181; GO:0003735; GO:0048027; GO:0003735; GO:0003735; GO:0003735;	BP:translation;BP:ribosomal small subunit assembly;BP:maturation of SSU-rRNA from tricistronic rRNA transcrip;BP:translation;BP:translation;BP:translation;BP:translation;CC:ribosome;CC:ribosome;CC:cytosolic small ribosomal subunit;CC:ribosome;CC:ribosome;CC:ribosome;MF:structural constituent of ribosome;MF:small ribosomal subunit rRNA binding;MF:structural constituent of ribosome;MF:mRNA 5'-UTR b…	K02955	RP-S14e, RPS14	map03010;	Ribosome;
DN557685_c3_g2	2872	-7.44996	5.41734e-98	yes	down	-3.2641	9.19899e-05	yes	down	-4.57923	9.01329e-13	yes	down	-4.3875	3.54547e-17	yes	down	KXZ45733.1;	hypothetical protein GPECTOR_51g719 [Gonium pectorale];	gi|544256|sp|P35502.1|ESTF_MYZPE;	RecName: Full=Esterase FE4; AltName: Full=Carboxylic-ester hydrolase; Flags: Precursor;	PF00135.25;	COesterase;	Carboxylesterase family;	------	------	------	------	GO:0016787; GO:0004104; GO:0016787; GO:0016787;	MF:hydrolase activity;MF:cholinesterase activity;MF:hydrolase activity;MF:hydrolase activity;	K01049	ACHE	map00564;	Glycerophospholipid metabolism;
DN516345_c0_g2	774	-6.52737	5.12789e-150	yes	down	-5.57076	1.65767e-16	yes	down	-6.33061	3.51282e-42	yes	down	-4.23354	8.501e-19	yes	down	KXZ43313.1;	hypothetical protein GPECTOR_94g635 [Gonium pectorale];	gi|49036475|sp|Q962S0.1|RS7_SPOFR;	RecName: Full=40S ribosomal protein S7 [Spodoptera frugiperda];	PF01251.15;	Ribosomal_S7e;	Ribosomal protein S7e;	------	------	NOG21791;	J:Translation, ribosomal structure and biogenesis;	GO:0006412; GO:0006412; GO:0006412; GO:0006412; GO:0016042; GO:0006412; GO:0005840; GO:0005840; GO:0005840; GO:0005840; GO:0005840;GO:0003735; GO:0003735; GO:0003735; GO:0003735; GO:0016787; GO:0003735;	BP:translation;BP:translation;BP:translation;BP:translation;BP:lipid catabolic process;BP:translation;CC:ribosome;CC:ribosome;CC:ribosome;CC:ribosome;CC:ribosome;MF:structural constituent of ribosome;MF:structural constituent of ribosome;MF:structural constituent of ribosome;MF:structural constituent of ribosome;MF:hydrolase activity;MF:structural constituent of ribosome;	K02993	RP-S7e, RPS7	map03010;	Ribosome;
DN532466_c0_g1	1011	-7.01858	5.14154e-215	yes	down	-4.06055	2.94921e-07	yes	down	-4.52044	3.35816e-11	yes	down	-4.27245	1.0012e-19	yes	down	KDD76767.1;	ribosomal protein L13e [Helicosporidium sp. ATCC 50920];	gi|21759389|sp|Q962U1.1|RL13_SPOFR;	RecName: Full=60S ribosomal protein L13 [Spodoptera frugiperda];	PF01294.15;	Ribosomal_L13e;	Ribosomal protein L13e;	------	------	------	------	GO:0006412; GO:0006412; GO:0006412; GO:0006412; GO:0006412; GO:0005840; GO:0005840; GO:0005840; GO:0005840; GO:0005840;GO:0003735; GO:0003735; GO:0003735; GO:0003735; GO:0003735;	BP:translation;BP:translation;BP:translation;BP:translation;BP:translation;CC:ribosome;CC:ribosome;CC:ribosome;CC:ribosome;CC:ribosome;MF:structural constituent of ribosome;MF:structural constituent of ribosome;MF:structural constituent of ribosome;MF:structural constituent of ribosome;MF:structural constituent of ribosome;	K02873	RP-L13e, RPL13	map03010;	Ribosome;
DN556465_c0_g1	960	-7.41941	1.54039e-57	yes	down	-2.69361	0.00185581	yes	down	-2.79904	0.000238466	yes	down	-3.91112	3.70744e-13	yes	down	KDD76755.1;	hypothetical protein H632_c117p2 [Helicosporidium sp. ATCC 50920];	gi|97536307|sp|Q93112.2|GST1C_ANOGA;	RecName: Full=Glutathione S-transferase 1, isoform C; AltName: Full=AgGst1-alpha; AltName: Full=Aggst1-5; AltName: Full=DDT-dehydrochlorinase; AltName: Full=GST class-theta;	PF13417.3; PF00043.22; PF02798.17; PF13409.3; PF13410.3; PF14497.3;	GST_N_3;GST_C;GST_N;GST_N_2;GST_C_2;GST_C_3;	Glutathione S-transferase, N-terminal domain;Glutathione S-transferase, C-terminal domain;Glutathione S-transferase, N-terminal domain;Glutathione S-transferase, N-terminal domain;Glutathione S-transferase, C-terminal domain;Glutathione S-transferase, C-terminal domain;	------	------	------	------	GO:0004364; GO:0016740; GO:0003746;	MF:glutathione transferase activity;MF:transferase activity;MF:translation elongation factor activity;	K00799	GST, gst	map00480;	Glutathione metabolism;
DN553575_c2_g5	510	-6.69782	7.50189e-111	yes	down	-4.41797	9.97172e-09	yes	down	-5.20716	5.03065e-17	yes	down	-4.27578	3.42931e-19	yes	down	KDD75424.1;	hypothetical protein H632_c691p0 [Helicosporidium sp. ATCC 50920];	gi|118573852|sp|Q4GXU6.1|RS4_CARGR;	RecName: Full=40S ribosomal protein S4;	PF00900.17; PF08071.9; PF01479.22;	Ribosomal_S4e;RS4NT;S4;	Ribosomal family S4e;RS4NT;S4 domain;	COG1471;	J:Translation, ribosomal structure and biogenesis;	------	------	GO:0006412; GO:0006412; GO:0006412; GO:0005840; GO:0005840; GO:0005840;GO:0019843; GO:0003735; GO:0019843; GO:0003735; GO:0019843; GO:0003735;	BP:translation;BP:translation;BP:translation;CC:ribosome;CC:ribosome;CC:ribosome;MF:rRNA binding;MF:structural constituent of ribosome;MF:rRNA binding;MF:structural constituent of ribosome;MF:rRNA binding;MF:structural constituent of ribosome;	K02987	RP-S4e, RPS4	map03010;	Ribosome;
DN539430_c0_g3	1602	-6.73445	2.70436e-75	yes	down	-4.01487	4.80114e-07	yes	down	-5.54754	1.59693e-19	yes	down	-4.30461	5.01936e-17	yes	down	KDD74406.1;	hypothetical protein H632_c1336p0 [Helicosporidium sp. ATCC 50920];	gi|109940067|sp|P00428.2|COX5B_BOVIN;	RecName: Full=Cytochrome c oxidase subunit 5B, mitochondrial; AltName: Full=Cytochrome c oxidase polypeptide VIa; AltName: Full=Cytochrome c oxidase polypeptide Vb; Flags: Precursor;	PF01215.16;	COX5B;	Cytochrome c oxidase subunit Vb;	------	------	NOG69769;	O:Posttranslational modification, protein turnover, chaperones;	GO:0005740;GO:0004129;	CC:mitochondrial envelope;MF:cytochrome-c oxidase activity;	K02265	COX5B	map00190;	Oxidative phosphorylation;
DN549322_c1_g4	708	-7.02633	3.22339e-47	yes	down	-5.03741	2.90735e-12	yes	down	-3.58622	8.44088e-07	yes	down	-4.24313	5.26892e-22	yes	down	GAX84333.1;	hypothetical protein CEUSTIGMA_g11755.t1 [Chlamydomonas eustigma];	gi|55584177|sp|Q02427.3|RBP1_DROME;	RecName: Full=RNA-binding protein 1;	PF00076.19; PF13893.3; PF16367.2;	RRM_1;RRM_5;RRM_7;	RNA recognition motif.;RNA recognition motif.;RNA recognition motif;	------	------	------	------	GO:0003723; GO:0008270; GO:0003723; GO:0008270; GO:0003723; GO:0003723;	MF:RNA binding;MF:zinc ion binding;MF:RNA binding;MF:zinc ion binding;MF:RNA binding;MF:RNA binding;	------	------	------	------
DN523744_c0_g1	770	-7.00583	5.56894e-86	yes	down	-3.39679	4.07072e-05	yes	down	-4.63155	7.56264e-12	yes	down	-4.47132	1.96234e-23	yes	down	GAX84147.1;	hypothetical protein CEUSTIGMA_g11570.t1 [Chlamydomonas eustigma];	gi|32699511|sp|Q15369.1|ELOC_HUMAN;	RecName: Full=Transcription elongation factor B polypeptide 1; AltName: Full=Elongin 15 kDa subunit; AltName: Full=Elongin-C; Short=EloC; AltName: Full=RNA polymerase II transcription factor SIII subunit C; AltName: Full=SIII p15 >gi|48428883|sp|P83941.1|ELOC_RAT RecName: Full=Transcription elongation factor B polypeptide 1; AltName: Full=Elongin 15 kDa subunit; AltName: Full=Elongin-C; Short=Elo…	PF03931.12;	Skp1_POZ;	Skp1 family, tetramerisation domain;	------	------	NOG82915;	K:Transcription;	GO:0006511; GO:0006511; GO:0006511; GO:0032968; GO:0016567; GO:0006511; GO:0006511; GO:0005829; GO:0070449; GO:0003746;	BP:ubiquitin-dependent protein catabolic process;BP:ubiquitin-dependent protein catabolic process;BP:ubiquitin-dependent protein catabolic process;BP:positive regulation of transcription elongation from RNA polymerase II promoter;BP:protein ubiquitination;BP:ubiquitin-dependent protein catabolic process;BP:ubiquitin-dependent protein catabolic process;CC:cytosol;CC:elongin complex;MF:translation …	K03872	TCEB1	map04120;	Ubiquitin mediated proteolysis;
DN555466_c3_g1	2618	-5.69355	3.55451e-15	yes	down	-6.60868	8.61633e-23	yes	down	-4.3369	1.06505e-10	yes	down	-4.21529	1.10055e-12	yes	down	GAX83965.1;	hypothetical protein CEUSTIGMA_g11389.t1 [Chlamydomonas eustigma];	gi|68844471|sp|O76217.2|PE1_ANOGA;	RecName: Full=Peritrophin-1; AltName: Full=AgAper-1; AltName: Full=Peritrophic matrix protein 1; AltName: Full=Peritrophin A; Flags: Precursor;	PF01607.21;	CBM_14;	Chitin binding Peritrophin-A domain;	------	------	------	------	GO:0006030; GO:0005975; GO:0006030; GO:0005576; GO:0005576;GO:0008061; GO:0008061; GO:0004553;	BP:chitin metabolic process;BP:carbohydrate metabolic process;BP:chitin metabolic process;CC:extracellular region;CC:extracellular region;MF:chitin binding;MF:chitin binding;MF:hydrolase activity, hydrolyzing O-glycosyl compounds;	------	------	------	------
DN533931_c0_g2	1649	-7.02901	2.96124e-29	yes	down	-3.75628	3.16047e-06	yes	down	-3.77455	9.95256e-08	yes	down	-4.11002	2.59847e-17	yes	down	GAX82760.1;	hypothetical protein CEUSTIGMA_g10186.t1 [Chlamydomonas eustigma];	gi|71153846|sp|Q8K4Y7.1|CANT1_RAT;	RecName: Full=Soluble calcium-activated nucleotidase 1; Short=SCAN-1; AltName: Full=Apyrase homolog;	PF06079.8;	Apyrase;	Apyrase;	------	------	------	------	GO:0005509; GO:0017110;	MF:calcium ion binding;MF:nucleoside-diphosphatase activity;	K12304	CANT1	map00240; map00230;	Pyrimidine metabolism;Purine metabolism;
DN529080_c0_g1	775	-6.56236	4.50244e-72	yes	down	-4.97551	1.30895e-11	yes	down	-4.40999	9.825e-11	yes	down	-4.18404	3.13711e-16	yes	down	GAX81867.1;	hypothetical protein CEUSTIGMA_g9295.t1 [Chlamydomonas eustigma];	gi|116256285|sp|O76756.2|RS8_APIME;	RecName: Full=40S ribosomal protein S8;	PF01201.19;	Ribosomal_S8e;	Ribosomal protein S8e;	------	------	------	------	GO:0006412; GO:0006412; GO:0006412; GO:0000462; GO:0006412; GO:0005840; GO:0005840; GO:0005840; GO:0022627;GO:0005509; GO:0003735; GO:0003735; GO:0003735; GO:0003735;	BP:translation;BP:translation;BP:translation;BP:maturation of SSU-rRNA from tricistronic rRNA transcrip;BP:translation;CC:ribosome;CC:ribosome;CC:ribosome;CC:cytosolic small ribosomal subunit;MF:calcium ion binding;MF:structural constituent of ribosome;MF:structural constituent of ribosome;MF:structural constituent of ribosome;MF:structural constituent of ribosome;	K02995	RP-S8e, RPS8	map03010;	Ribosome;
DN545446_c4_g2	229	-6.03609	3.44587e-16	yes	down	-5.77497	6.70311e-22	yes	down	-5.33647	1.41692e-25	yes	down	-3.15032	3.77887e-09	yes	down	GAX81193.1;	hypothetical protein CEUSTIGMA_g8626.t1 [Chlamydomonas eustigma];	gi|302595947|sp|P0CG73.1|UBI1P_CANAX;	RecName: Full=Polyubiquitin; Contains: RecName: Full=Ubiquitin-related; Contains: RecName: Full=Ubiquitin; Flags: Precursor;	PF00240.20; PF11976.5;	ubiquitin;Rad60-SLD;	Ubiquitin family;Ubiquitin-2 like Rad60 SUMO-like;	------	------	------	------	------	------	K08770	UBC	------	------
DN546997_c1_g1	2404	-1.24287	0.0120024	yes	down	-1.18318	1.49848e-09	yes	down	-1.27494	1.67856e-18	yes	down	-1.11342	5.23017e-09	yes	down	GAX80954.1;	hypothetical protein CEUSTIGMA_g8389.t1 [Chlamydomonas eustigma];	gi|123043660|sp|Q0QLE4.1|DML_EUBBA;	RecName: Full=2,3-dimethylmalate lyase;	PF13714.3; PF00463.18;	PEP_mutase;ICL;	Phosphoenolpyruvate phosphomutase;Isocitrate lyase family;	------	------	------	------	GO:0003824; GO:0003824; GO:0003824; GO:0016301;	MF:catalytic activity;MF:catalytic activity;MF:catalytic activity;MF:kinase activity;	------	------	------	------
DN562500_c0_g1	3430	-5.93259	3.57375e-11	yes	down	-5.87777	1.55621e-16	yes	down	-5.5454	4.58237e-19	yes	down	-5.17508	6.87237e-25	yes	down	GAX79457.1;	hypothetical protein CEUSTIGMA_g6898.t1 [Chlamydomonas eustigma];	gi|110825729|sp|P05661.4|MYSA_DROME;	RecName: Full=Myosin heavy chain, muscle;	PF00063.18; PF02736.16; PF01576.16; PF00612.24;	Myosin_head;Myosin_N;Myosin_tail_1;IQ;	Myosin head;Myosin N-terminal SH3-like domain;Myosin tail;IQ calmodulin-binding motif;	------	------	------	------	GO:0007018; GO:0007015; GO:0007018; GO:0007015; GO:0007018; GO:0007018; GO:0016459; GO:0016459; GO:0016459; GO:0016459;GO:0051015; GO:0005524; GO:0008017; GO:0003777; GO:0051015; GO:0005524; GO:0008017; GO:0003777; GO:0051015; GO:0005524; GO:0008017; GO:0003777; GO:0051015; GO:0005524; GO:0008017; GO:0003777;	BP:microtubule-based movement;BP:actin filament organization;BP:microtubule-based movement;BP:actin filament organization;BP:microtubule-based movement;BP:microtubule-based movement;CC:myosin complex;CC:myosin complex;CC:myosin complex;CC:myosin complex;MF:actin filament binding;MF:ATP binding;MF:microtubule binding;MF:microtubule motor activity;MF:actin filament binding;MF:ATP binding;MF:microtu…	K10352;K17751	MYH;MYH6_7	------	------
DN504338_c0_g1	1081	-7.02094	2.08555e-104	yes	down	-4.70633	4.82814e-10	yes	down	-3.48235	2.11934e-06	yes	down	-4.26952	5.75103e-19	yes	down	GAX76491.1;	hypothetical protein CEUSTIGMA_g3936.t1 [Chlamydomonas eustigma];	gi|224487925|sp|B4LZ60.1|EI3F1_DROVI;	RecName: Full=Eukaryotic translation initiation factor 3 subunit F-1; Short=eIF3f-1; AltName: Full=Eukaryotic translation initiation factor 3 subunit 5-1;	PF01398.18; PF13012.3;	JAB;MitMem_reg;	JAB1/Mov34/MPN/PAD-1 ubiquitin protease;Maintenance of mitochondrial structure and function;	COG1310;	R:General function prediction only;	------	------	GO:0001732; GO:0001732; GO:0001732; GO:0009846; GO:0009744; GO:0006413; GO:0016282; GO:0033290; GO:0005852; GO:0016282; GO:0033290; GO:0005852; GO:0005829; GO:0016282; GO:0033290; GO:0071541; GO:0016020; GO:0005634;GO:0003743; GO:0003743; GO:0003743; GO:0031369;	BP:formation of cytoplasmic translation initiation complex;BP:formation of cytoplasmic translation initiation complex;BP:formation of cytoplasmic translation initiation complex;BP:pollen germination;BP:response to sucrose;BP:translational initiation;CC:eukaryotic 43S preinitiation complex;CC:eukaryotic 48S preinitiation complex;CC:eukaryotic translation initiation factor 3 complex;CC:eukaryotic 4…	K03249	EIF3F	map03013;	RNA transport;
DN521333_c1_g1	742	-7.52219	1.3952e-282	yes	down	-3.9626	7.20335e-07	yes	down	-3.35344	6.05722e-06	yes	down	-4.59226	1.81346e-21	yes	down	GAX75997.1;	hypothetical protein CEUSTIGMA_g3440.t1 [Chlamydomonas eustigma];	gi|31340522|sp|P36241.2|RL19_DROME;	RecName: Full=60S ribosomal protein L19;	PF01280.17;	Ribosomal_L19e;	Ribosomal protein L19e;	COG2147;	J:Translation, ribosomal structure and biogenesis;	------	------	GO:0006412; GO:0006412; GO:0006412; GO:0006412; GO:0006412; GO:0022625; GO:0022625; GO:0022625; GO:0022625; GO:0005840;GO:0003735; GO:0003735; GO:0003735; GO:0003735; GO:0003735;	BP:translation;BP:translation;BP:translation;BP:translation;BP:translation;CC:cytosolic large ribosomal subunit;CC:cytosolic large ribosomal subunit;CC:cytosolic large ribosomal subunit;CC:cytosolic large ribosomal subunit;CC:ribosome;MF:structural constituent of ribosome;MF:structural constituent of ribosome;MF:structural constituent of ribosome;MF:structural constituent of ribosome;MF:structura…	K02885	RP-L19e, RPL19	map03010;	Ribosome;
DN514450_c0_g1	766	-7.89088	4.39487e-46	yes	down	-4.55365	1.8792e-09	yes	down	-4.35166	1.04103e-10	yes	down	-4.27969	6.13336e-12	yes	down	GAX74405.1;	hypothetical protein CEUSTIGMA_g1853.t1 [Chlamydomonas eustigma];	gi|269969365|sp|P0CB79.1|NDUA2_PONAB;	RecName: Full=NADH dehydrogenase [ubiquinone] 1 alpha subcomplex subunit 2; AltName: Full=Complex I-B8; Short=CI-B8; AltName: Full=NADH-ubiquinone oxidoreductase B8 subunit >gi|269969366|sp|P0CB80.1|NDUA2_PONPY RecName: Full=NADH dehydrogenase [ubiquinone] 1 alpha subcomplex subunit 2; AltName: Full=Complex I-B8; Short=CI-B8; AltName: Full=NADH-ubiquinone oxidoreductase B8 subunit;	PF05047.13;	L51_S25_CI-B8;	Mitochondrial ribosomal protein L51 / S25 / CI-B8 domain;	------	------	NOG84092;	I:Lipid transport and metabolism;	------	------	K03946	NDUFA2	map00190;	Oxidative phosphorylation;
DN553509_c1_g1	4359	-7.45292	2.19625e-137	yes	down	-2.74118	0.00148962	yes	down	-4.84744	8.87485e-14	yes	down	-4.37919	6.22453e-17	yes	down	GAX72929.1;	hypothetical protein CEUSTIGMA_g384.t1 [Chlamydomonas eustigma];	gi|121957977|sp|Q2TCH3.1|ACLY_SHEEP;	RecName: Full=ATP-citrate synthase; AltName: Full=ATP-citrate;	PF16114.2; PF00285.18; PF00549.16; PF08442.7; PF02629.16; PF13607.3;	Citrate_bind;Citrate_synt;Ligase_CoA;ATP-grasp_2;CoA_binding;Succ_CoA_lig;	ATP citrate lyase citrate-binding;Citrate synthase, C-terminal domain;CoA-ligase;ATP-grasp domain;CoA binding domain;Succinyl-CoA ligase like flavodoxin domain;	COG0074; COG0372; COG0045;	C:Energy production and conversion;	------	------	GO:0008152; GO:0008152; GO:0008152; GO:0008152; GO:0008152;GO:0046912; GO:0048037; GO:0046912; GO:0003878; GO:0048037; GO:0016829; GO:0046912; GO:0016829; GO:0046912;	BP:metabolic process;BP:metabolic process;BP:metabolic process;BP:metabolic process;BP:metabolic process;MF:transferase activity, transferring acyl groups, acyl groups converted into alkyl on transfer;MF:cofactor binding;MF:transferase activity, transferring acyl groups, acyl groups converted into alkyl on transfer;MF:ATP citrate synthase activity;MF:cofactor binding;MF:lyase activity;MF:transfer…	K01648	ACLY	map00020;	Citrate cycl;
DN541143_c0_g1	1757	-7.338	1.42532e-69	yes	down	-6.41892	1.26076e-24	yes	down	-4.93455	2.08293e-14	yes	down	-4.44631	1.0026e-19	yes	down	GAX72765.1;	hypothetical protein CEUSTIGMA_g221.t1 [Chlamydomonas eustigma];	gi|82179488|sp|Q5M8V0.1|BT3L4_XENTR;	RecName: Full=Transcription factor BTF3 homolog 4; AltName: Full=Basic transcription factor 3-like 4 >gi|123904498|sp|Q4KLF5.1|BT3L4_XENLA RecName: Full=Transcription factor BTF3 homolog 4; AltName: Full=Basic transcription factor 3-like 4;	PF01849.15;	NAC;	NAC domain;	------	------	NOG40802;	K:Transcription;	GO:0006355; GO:0006351; GO:0006355; GO:0006351; GO:0006355; GO:0006351; GO:0006355; GO:0006351; GO:0006355; GO:0006351;	BP:regulation of transcription, DNA-templated;BP:transcription, DNA-templated;BP:regulation of transcription, DNA-templated;BP:transcription, DNA-templated;BP:regulation of transcription, DNA-templated;BP:transcription, DNA-templated;BP:regulation of transcription, DNA-templated;BP:transcription, DNA-templated;BP:regulation of transcription, DNA-templated;BP:transcription, DNA-templated;	K01527	EGD1, BTF3	------	------
DN556673_c1_g1	2615	-8.23782	6.17818e-13	yes	down	-6.26849	2.73991e-24	yes	down	-5.58971	7.5511e-29	yes	down	-5.31374	2.43071e-23	yes	down	GAQ93343.1;	hypothetical protein KFL_014550010, partial [Klebsormidium nitens];	gi|12643558|sp|O43422.2|P52K_HUMAN;	RecName: Full=52 kDa repressor of the inhibitor of the protein kinase; Short=p52rIPK; AltName: Full=58 kDa interferon-induced protein kinase-interacting protein; Short=p58IPK-interacting protein; AltName: Full=Death-associated protein 4; AltName: Full=THAP domain-containing protein 0; AltName: Full=THAP domain-containing protein 12;	PF14291.3;	DUF4371;	Domain of unknown function;	------	------	------	------	------	------	------	------	------	------
DN542476_c1_g1	1321	-7.1136	2.14173e-46	yes	down	-6.60388	6.2885e-30	yes	down	-4.08678	5.6342e-09	yes	down	-4.39165	8.89719e-16	yes	down	GAQ93074.1;	mitochondrial electron transfer flavoprotein subunit beta [Klebsormidium nitens];	gi|81884360|sp|Q68FU3.3|ETFB_RAT;	RecName: Full=Electron transfer flavoprotein subunit beta; Short=Beta-ETF;	PF01012.18;	ETF;	Electron transfer flavoprotein domain;	COG2086;	C:Energy production and conversion;	------	------	GO:0009055; GO:0009055; GO:0009055; GO:0009055; GO:0009055;	MF:electron carrier activity;MF:electron carrier activity;MF:electron carrier activity;MF:electron carrier activity;MF:electron carrier activity;	K03521	fixA, etfB	------	------
DN564943_c1_g1	2050	-2.78491	0.000499381	yes	down	-2.20304	6.39449e-34	yes	down	-1.94399	3.99993e-30	yes	down	-1.50302	6.58037e-08	yes	down	GAQ92843.1;	hypothetical protein KFL_011640010 [Klebsormidium nitens];	gi|75168930|sp|Q9C5C5.1|TRL4_ARATH;	RecName: Full=Thioredoxin-like 4, chloroplastic; AltName: Full=Lilium-type thioredoxin 3; Flags: Precursor;	PF00085.17;	Thioredoxin;	Thioredoxin;	COG5601;	K:Transcription;	------	------	GO:0045454; GO:0006662; GO:0045454; GO:0006662; GO:0045454; GO:0006662; GO:0045454; GO:0006662; GO:0045454; GO:0006662; GO:0005623; GO:0005623; GO:0005623; GO:0005623; GO:0005623;GO:0015035; GO:0015035; GO:0015035; GO:0015035; GO:0015035;	BP:cell redox homeostasis;BP:glycerol ether metabolic process;BP:cell redox homeostasis;BP:glycerol ether metabolic process;BP:cell redox homeostasis;BP:glycerol ether metabolic process;BP:cell redox homeostasis;BP:glycerol ether metabolic process;BP:cell redox homeostasis;BP:glycerol ether metabolic process;CC:cell;CC:cell;CC:cell;CC:cell;CC:cell;MF:protein disulfide oxidoreductase activity;MF:p…	------	------	------	------
DN559047_c1_g1	3389	-2.06492	5.1561e-11	yes	down	-2.30851	5.20196e-13	yes	down	-2.26716	2.234e-66	yes	down	-2.86182	1.64825e-30	yes	down	GAQ92612.1;	glycogen phosphorylase [Klebsormidium nitens];	gi|1730557|sp|P53535.1|PHSL2_SOLTU;	RecName: Full=Alpha-1,4 glucan phosphorylase L-2 isozyme, chloroplastic/amyloplastic; AltName: Full=Starch phosphorylase L-2; Flags: Precursor;	PF00343.17;	Phosphorylase;	Carbohydrate phosphorylase;	COG0058;	G:Carbohydrate transport and metabolism;	------	------	GO:0005975; GO:0005975; GO:0005975; GO:0005975;GO:0008184; GO:0030170; GO:0008184; GO:0030170; GO:0008184; GO:0030170; GO:0008184; GO:0030170;	BP:carbohydrate metabolic process;BP:carbohydrate metabolic process;BP:carbohydrate metabolic process;BP:carbohydrate metabolic process;MF:glycogen phosphorylase activity;MF:pyridoxal phosphate binding;MF:glycogen phosphorylase activity;MF:pyridoxal phosphate binding;MF:glycogen phosphorylase activity;MF:pyridoxal phosphate binding;MF:glycogen phosphorylase activity;MF:pyridoxal phosphate binding;	K00688	PYG, glgP	map00500;	Starch and sucrose metabolism;
DN549999_c1_g2	1336	-1.36615	0.0381259	yes	down	-1.33865	0.00101909	yes	down	-1.01394	0.00462418	yes	down	-2.21169	1.68581e-07	yes	down	GAQ92579.1;	hypothetical protein KFL_010600035 [Klebsormidium nitens];	gi|75175345|sp|Q9LP24.1|Y1571_ARATH;	RecName: Full=Probable leucine-rich repeat receptor-like protein kinase At1g35710; Flags: Precursor;	PF12799.4; PF13855.3;	LRR_4;LRR_8;	Leucine Rich repeats;Leucine rich repeat;	------	------	------	------	GO:0016021; GO:0016021; GO:0016021;GO:0016301;	CC:integral component of membrane;CC:integral component of membrane;CC:integral component of membrane;MF:kinase activity;	------	------	------	------
DN544317_c7_g8	1710	-6.56976	5.04144e-28	yes	down	-4.54143	3.63501e-09	yes	down	-4.72324	1.15636e-12	yes	down	-4.45973	1.46278e-16	yes	down	GAQ92517.1;	F0F1-type ATP synthase beta subunit [Klebsormidium nitens];	gi|47606749|sp|Q05825.3|ATPB_DROME;	RecName: Full=ATP synthase subunit beta, mitochondrial; Flags: Precursor;	PF00006.22; PF02874.20;	ATP-synt_ab;ATP-synt_ab_N;	ATP synthase alpha/beta family, nucleotide-binding domain;ATP synthase alpha/beta family, beta-barrel domain;	COG0055;	C:Energy production and conversion;	------	------	GO:0015986; GO:0015986; GO:0015986; GO:0015986; GO:0015986; GO:0045261; GO:0045261; GO:0045261; GO:0005743; GO:0045261; GO:0045261;GO:0005524; GO:0046933; GO:0005524; GO:0046933; GO:0005524; GO:0046933; GO:0005524; GO:0046933; GO:0005524; GO:0046933;	BP:ATP synthesis coupled proton transport;BP:ATP synthesis coupled proton transport;BP:ATP synthesis coupled proton transport;BP:ATP synthesis coupled proton transport;BP:ATP synthesis coupled proton transport;CC:proton-transporting ATP synthase complex, catalytic core;CC:proton-transporting ATP synthase complex, catalytic core;CC:proton-transporting ATP synthase complex, catalytic core;CC:mitoch…	K02133	ATPeF1B, ATP5B, ATP2	map00190;	Oxidative phosphorylation;
DN558676_c2_g3	1734	-6.72519	1.12876e-114	yes	down	-4.44944	6.81522e-09	yes	down	-5.59275	3.19653e-22	yes	down	-4.02623	3.9176e-15	yes	down	GAQ92505.1;	ribosomal protein L3 [Klebsormidium nitens];	gi|3122718|sp|O16797.3|RL3_DROME;	RecName: Full=60S ribosomal protein L3;	PF00297.19;	Ribosomal_L3;	Ribosomal protein L3;	COG0087;	J:Translation, ribosomal structure and biogenesis;	------	------	GO:0006412; GO:0006412; GO:0000027; GO:0006412; GO:0006412; GO:0006412; GO:0005840; GO:0005840; GO:0022625; GO:0005840; GO:0005840;GO:0003735; GO:0003735; GO:0003723; GO:0003735; GO:0003735; GO:0003735;	BP:translation;BP:translation;BP:ribosomal large subunit assembly;BP:translation;BP:translation;BP:translation;CC:ribosome;CC:ribosome;CC:cytosolic large ribosomal subunit;CC:ribosome;CC:ribosome;MF:structural constituent of ribosome;MF:structural constituent of ribosome;MF:RNA binding;MF:structural constituent of ribosome;MF:structural constituent of ribosome;MF:structural constituent of ribosom…	K02925	RP-L3e, RPL3	map03010;	Ribosome;
DN546719_c0_g2	1764	-6.70021	8.9496e-63	yes	down	-2.88841	0.000738889	yes	down	-3.881	6.26261e-08	yes	down	-4.37552	4.07012e-15	yes	down	GAQ91947.1;	Cytochrome c1 [Klebsormidium nitens];	gi|109940069|sp|P00125.2|CY1_BOVIN;	RecName: Full=Cytochrome c1, heme protein, mitochondrial; AltName: Full=Complex III subunit 4; AltName: Full=Complex III subunit IV; AltName: Full=Cytochrome b-c1 complex subunit 4; AltName: Full=Ubiquinol-cytochrome-c reductase complex cytochrome c1 subunit; Short=Cytochrome c-1; Flags: Precursor;	PF02167.12; PF13442.3;	Cytochrom_C1;Cytochrome_CBB3;	Cytochrome C1 family;Cytochrome C oxidase, cbb3-type, subunit III;	------	------	------	------	GO:0016021;GO:0009055; GO:0020037; GO:0046872; GO:0009055; GO:0020037; GO:0046872; GO:0009055; GO:0020037; GO:0046872; GO:0009055; GO:0020037; GO:0046872; GO:0009055; GO:0020037; GO:0046872;	CC:integral component of membrane;MF:electron carrier activity;MF:heme binding;MF:metal ion binding;MF:electron carrier activity;MF:heme binding;MF:metal ion binding;MF:electron carrier activity;MF:heme binding;MF:metal ion binding;MF:electron carrier activity;MF:heme binding;MF:metal ion binding;MF:electron carrier activity;MF:heme binding;MF:metal ion binding;	K00413	CYC1, CYT1, petC	map00190;	Oxidative phosphorylation;
DN557045_c4_g4	620	-6.80142	6.36876e-82	yes	down	-5.61598	2.62841e-17	yes	down	-4.94488	1.72717e-14	yes	down	-4.29851	5.3064e-22	yes	down	GAQ91831.1;	40S ribosomal protein S15A [Klebsormidium nitens];	gi|1350954|sp|P48149.2|RS15A_DROME;	RecName: Full=40S ribosomal protein S15Aa >gi|60396627|sp|Q6XIM8.3|RS15A_DROYA RecName: Full=40S ribosomal protein S15a;	PF00410.16;	Ribosomal_S8;	Ribosomal protein S8;	COG0096;	J:Translation, ribosomal structure and biogenesis;	------	------	GO:0006412; GO:0006412; GO:0006412; GO:0006412; GO:0006412; GO:0005840; GO:0005840; GO:0022627; GO:0005840; GO:0005840;GO:0003735; GO:0003735; GO:0003735; GO:0003735; GO:0003735;	BP:translation;BP:translation;BP:translation;BP:translation;BP:translation;CC:ribosome;CC:ribosome;CC:cytosolic small ribosomal subunit;CC:ribosome;CC:ribosome;MF:structural constituent of ribosome;MF:structural constituent of ribosome;MF:structural constituent of ribosome;MF:structural constituent of ribosome;MF:structural constituent of ribosome;	K02957	RP-S15Ae, RPS15A	map03010;	Ribosome;
DN544340_c0_g2	1909	-1.80656	0.0319612	yes	down	-2.02098	0.000393809	yes	down	-2.55354	3.71306e-12	yes	down	-5.26396	2.40731e-20	yes	down	GAQ91728.1;	hypothetical protein KFL_008400060 [Klebsormidium nitens];	gi|75181374|sp|Q9LZZ7.1|SKA1_ARATH;	RecName: Full=Spindle and kinetochore-associated protein 1 homolog;	PF07160.9; PF14547.3; PF00234.19; PF14368.3;	DUF1395;Hydrophob_seed;Tryp_alpha_amyl;LTP_2;	Protein of unknown function;Hydrophobic seed protein;Protease inhibitor/seed storage/LTP family;Probable lipid transfer;	------	------	NOG38255;	D:Cell cycle control, cell division, chromosome partitioning;	GO:0051301; GO:0007059; GO:0051301; GO:0007059; GO:0051301; GO:0007059; GO:0051301; GO:0007059; GO:0051301; GO:0007059;GO:0008017; GO:0005524; GO:0008017; GO:0004672; GO:0008017; GO:0008017; GO:0008017;	BP:cell division;BP:chromosome segregation;BP:cell division;BP:chromosome segregation;BP:cell division;BP:chromosome segregation;BP:cell division;BP:chromosome segregation;BP:cell division;BP:chromosome segregation;MF:microtubule binding;MF:ATP binding;MF:microtubule binding;MF:protein kinase activity;MF:microtubule binding;MF:microtubule binding;MF:microtubule binding;	------	------	------	------
DN542440_c3_g5	1949	-6.68433	4.72911e-96	yes	down	-2.84793	0.000894616	yes	down	-5.39106	1.58119e-18	yes	down	-4.08972	1.42136e-19	yes	down	GAQ91622.1;	RNA-binding protein Musashi [Klebsormidium nitens];	gi|133253|sp|P07909.1|ROA1_DROME;	RecName: Full=Heterogeneous nuclear ribonucleoprotein A1; Short=hnRNP A1; AltName: Full=PEN repeat clone P9; AltName: Full=hnRNP core protein A1-A;	PF00076.19; PF14605.3; PF16367.2;	RRM_1;Nup35_RRM_2;RRM_7;	RNA recognition motif.;Nup53/35/40-type RNA recognition motif;RNA recognition motif;	COG0724;	R:General function prediction only;	------	------	GO:0003723; GO:0003723; GO:0003723; GO:0003729; GO:0003723;	MF:RNA binding;MF:RNA binding;MF:RNA binding;MF:mRNA binding;MF:RNA binding;	K12741	HNRNPA1_3	map03040;	Spliceosome;
DN543311_c1_g4	2048	-6.85619	1.47498e-74	yes	down	-3.03132	0.000353214	yes	down	-5.32435	1.25776e-18	yes	down	-4.3915	6.87858e-18	yes	down	GAQ91622.1;	RNA-binding protein Musashi [Klebsormidium nitens];	gi|76803817|sp|P48809.2|RB27C_DROME;	RecName: Full=Heterogeneous nuclear ribonucleoprotein 27C; Short=Hrb27-C; AltName: Full=HRP48.1; AltName: Full=hnRNP 48;	PF00076.19; PF16367.2;	RRM_1;RRM_7;	RNA recognition motif.;RNA recognition motif;	------	------	NOG12361;	R:General function prediction only;	GO:0003723; GO:0003723; GO:0003723; GO:0003723;	MF:RNA binding;MF:RNA binding;MF:RNA binding;MF:RNA binding;	K14411	MSI	map03015;	mRNA surveillance pathway;
DN551404_c4_g2	2590	-1.21362	0.0126439	yes	down	-1.08612	7.78302e-06	yes	down	-1.17582	1.45297e-13	yes	down	-1.32544	3.55859e-08	yes	down	GAQ91360.1;	hypothetical protein KFL_007720020 [Klebsormidium nitens];	------	------	PF12527.5;	DUF3727;	Protein of unknown function;	------	------	NOG222267;	S:Function unknown;	------	------	------	------	------	------
DN541564_c0_g1	964	-2.17062	0.000233225	yes	down	-1.92748	6.21287e-05	yes	down	-2.39761	7.19445e-10	yes	down	-2.05759	6.84373e-07	yes	down	GAQ91331.1;	F-box family protein [Klebsormidium nitens];	gi|75163822|sp|Q93ZT5.1|EDL3_ARATH;	RecName: Full=EID1-like F-box protein 3;	------	------	------	------	------	NOG126573;	S:Function unknown;	------	------	------	------	------	------
DN546377_c0_g1	2010	-2.64503	1.9404e-11	yes	down	-2.64937	6.3114e-51	yes	down	-2.01625	6.24171e-52	yes	down	-1.71813	2.06707e-20	yes	down	GAQ91247.1;	NAD-dependent Glycerol-3-Phosphate Dehydrogenase [Klebsormidium nitens];	gi|75332009|sp|Q949Q0.1|GPDA2_ARATH;	RecName: Full=Glycerol-3-phosphate dehydrogenase [NA;	PF01210.20; PF02558.13; PF03807.14; PF07479.11;	NAD_Gly3P_dh_N;ApbA;F420_oxidored;NAD_Gly3P_dh_C;	NAD-dependent glycerol-3-phosphate dehydrogenase N-terminus;Ketopantoate reductase PanE/ApbA;NADP oxidoreductase coenzyme F420-dependent;NAD-dependent glycerol-3-phosphate dehydrogenase C-terminus;	COG0240;	C:Energy production and conversion;	------	------	GO:0005975; GO:0046168; GO:0005975; GO:0046168; GO:0005975; GO:0046168; GO:0005975; GO:0046168; GO:0005975; GO:0046168; GO:0009331; GO:0009331; GO:0009331; GO:0009331; GO:0009331;GO:0004367; GO:0051287; GO:0004367; GO:0051287; GO:0004367; GO:0051287; GO:0004367; GO:0051287; GO:0004367; GO:0051287;	BP:carbohydrate metabolic process;BP:glycerol-3-phosphate catabolic process;BP:carbohydrate metabolic process;BP:glycerol-3-phosphate catabolic process;BP:carbohydrate metabolic process;BP:glycerol-3-phosphate catabolic process;BP:carbohydrate metabolic process;BP:glycerol-3-phosphate catabolic process;BP:carbohydrate metabolic process;BP:glycerol-3-phosphate catabolic process;CC:glycerol-3-phosp…	K00006	GPD1	map00564;	Glycerophospholipid metabolism;
DN545916_c5_g1	350	-6.4451	1.31078e-62	yes	down	-3.7458	3.70553e-06	yes	down	-5.94553	1.42126e-30	yes	down	-3.66677	1.50677e-13	yes	down	GAQ91093.1;	Actin and related proteins [Klebsormidium nitens];	gi|113230|sp|P18601.1|ACT2_ARTSX;	RecName: Full=Actin, clone 211; Flags: Precursor;	PF00022.16;	Actin;	Actin;	------	------	------	------	GO:0031514; GO:0005737; GO:0005856;GO:0005524; GO:0005524; GO:0005524; GO:0005524;	CC:motile cilium;CC:cytoplasm;CC:cytoskeleton;MF:ATP binding;MF:ATP binding;MF:ATP binding;MF:ATP binding;	K05692	ACTB_G1	map04145;	Phagosome;
DN565199_c0_g4	2247	-2.97488	0.001719	yes	down	-2.37388	1.88218e-22	yes	down	-1.83074	8.38495e-35	yes	down	-2.45005	1.01642e-22	yes	down	GAQ90486.1;	lipid phosphate phosphatase [Klebsormidium nitens];	gi|41017361|sp|Q8LFD1.1|LPP3_ARATH;	RecName: Full=Putative lipid phosphate phosphatase 3, chloroplastic; Short=AtLPP3; AltName: Full=Phosphatidate phosphohydrolase 3; AltName: Full=Phosphatidic acid phosphatase 3; Flags: Precursor;	PF01569.18;	PAP2;	PAP2 superfamily;	------	------	------	------	GO:0016021; GO:0016021; GO:0016021; GO:0016021; GO:0016021;	CC:integral component of membrane;CC:integral component of membrane;CC:integral component of membrane;CC:integral component of membrane;CC:integral component of membrane;	------	------	------	------
DN564084_c0_g1	2732	-1.05007	0.000269971	yes	down	-1.29103	1.36257e-09	yes	down	-1.16594	6.33316e-15	yes	down	-1.11878	0.000723904	yes	down	GAQ90408.1;	UDP-N-acetylmuramoylalanyl-D-glutamate-2,6-diaminopimelate ligase [Klebsormidium nitens];	gi|81385639|sp|Q65JY4.1|MURE_BACLD;	RecName: Full=UDP-N-acetylmuramoyl-L-alanyl-D-glutamate--2,6-diaminopimelate ligase; AltName: Full=Meso-A2pm-adding enzyme; AltName: Full=Meso-diaminopimelate-adding enzyme; AltName: Full=UDP-MurNAc-L-Ala-D-Glu:meso-diaminopimelate ligase; AltName: Full=UDP-MurNAc-tripeptide synthetase; AltName: Full=UDP-N-acetylmuramyl-tripeptide synthetase;	PF08245.9; PF01225.22; PF02875.18;	Mur_ligase_M;Mur_ligase;Mur_ligase_C;	Mur ligase middle domain;Mur ligase family, catalytic domain;Mur ligase family, glutamate ligase domain;	COG0769;	M:Cell wall/membrane/envelope biogenesis;	------	------	GO:0051301; GO:0008360; GO:0009058; GO:0051301; GO:0008360; GO:0009058; GO:0051301; GO:0008360; GO:0005737; GO:0005737; GO:0005737;GO:0005524; GO:0004326; GO:0016881; GO:0005524; GO:0016881; GO:0005524;	BP:cell division;BP:regulation of cell shape;BP:biosynthetic process;BP:cell division;BP:regulation of cell shape;BP:biosynthetic process;BP:cell division;BP:regulation of cell shape;CC:cytoplasm;CC:cytoplasm;CC:cytoplasm;MF:ATP binding;MF:tetrahydrofolylpolyglutamate synthase activity;MF:acid-amino acid ligase activity;MF:ATP binding;MF:acid-amino acid ligase activity;MF:ATP binding;	------	------	------	------
DN511453_c0_g1	1038	-6.40455	2.65668e-68	yes	down	-4.81796	6.34933e-11	yes	down	-4.99819	4.5912e-16	yes	down	-4.239	3.55795e-19	yes	down	GAQ90353.1;	copper/zinc superoxide dismutase [Klebsormidium nitens];	gi|1173472|sp|P41973.2|SODC_DROWI;	RecName: Full=Superoxide dismutase [Cu-Zn];	PF00080.17;	Sod_Cu;	Copper/zinc superoxide dismutase;	COG2032;	P:Inorganic ion transport and metabolism;	------	------	GO:0046872; GO:0004784; GO:0046872; GO:0004784; GO:0046872; GO:0004784; GO:0046872; GO:0004784; GO:0046872; GO:0004784;	MF:metal ion binding;MF:superoxide dismutase activity;MF:metal ion binding;MF:superoxide dismutase activity;MF:metal ion binding;MF:superoxide dismutase activity;MF:metal ion binding;MF:superoxide dismutase activity;MF:metal ion binding;MF:superoxide dismutase activity;	K04565	SOD1	map04146;	Peroxisome;
DN557708_c0_g1	1144	-1.57696	0.001767	yes	down	-1.71768	5.84704e-22	yes	down	-1.56889	1.0473e-38	yes	down	-2.0005	2.12398e-17	yes	down	GAQ90284.1;	ribose 5-phosphate isomerase A [Klebsormidium nitens];	gi|75265348|sp|Q9S726.1|RPI3_ARATH;	RecName: Full=Probable ribose-5-phosphate isomerase 3, chloroplastic; AltName: Full=Phosphoriboisomerase 3; AltName: Full=Protein EMBRYO DEFECTIVE 3119; Flags: Precursor;	PF06026.11; PF00455.19;	Rib_5-P_isom_A;DeoRC;	Ribose 5-phosphate isomerase A;DeoR C terminal sensor domain;	COG0120;	G:Carbohydrate transport and metabolism;	------	------	GO:0009052; GO:0009052; GO:0009052;GO:0004751; GO:0004751; GO:0004751;	BP:pentose-phosphate shunt, non-oxidative branch;BP:pentose-phosphate shunt, non-oxidative branch;BP:pentose-phosphate shunt, non-oxidative branch;MF:ribose-5-phosphate isomerase activity;MF:ribose-5-phosphate isomerase activity;MF:ribose-5-phosphate isomerase activity;	K01807	rpiA	map00030; map00710;	Pentose phosphate pathway;Carbon fixation in photosynthetic organisms;
DN562810_c2_g3	1336	-6.77577	1.14074e-61	yes	down	-3.76649	3.35124e-06	yes	down	-5.67482	3.63926e-23	yes	down	-4.09345	9.93315e-18	yes	down	GAQ90208.1;	hypothetical protein KFL_006130050 [Klebsormidium nitens];	gi|729704|sp|Q04832.1|HEXP_LEIMA;	RecName: Full=DNA-binding protein HEXBP; AltName: Full=Hexamer-binding protein;	PF00098.20; PF14787.3; PF13696.3;	zf-CCHC;zf-CCHC_5;zf-CCHC_2;	Zinc knuckle;GAG-polyprotein viral zinc-finger;Zinc knuckle;	------	------	------	------	GO:0006071;GO:0003676; GO:0008270; GO:0003676; GO:0008270; GO:0004371; GO:0003676; GO:0008270; GO:0003676; GO:0008270;	BP:glycerol metabolic process;MF:nucleic acid binding;MF:zinc ion binding;MF:nucleic acid binding;MF:zinc ion binding;MF:glycerone kinase activity;MF:nucleic acid binding;MF:zinc ion binding;MF:nucleic acid binding;MF:zinc ion binding;	K09250	CNBP	------	------
DN552587_c0_g4	1157	-1.38254	0.0273684	yes	down	-1.11532	1.87342e-08	yes	down	-1.17126	3.16154e-13	yes	down	-1.21427	1.20223e-06	yes	down	GAQ90130.1;	soluble starch synthase III-1 [Klebsormidium nitens];	gi|2833389|sp|Q43846.1|SSY3_SOLTU;	RecName: Full=Soluble starch synthase 3, chloroplastic/amyloplastic; AltName: Full=Soluble starch synthase III; Short=SS III; Flags: Precursor;	PF08323.8; PF13439.3; PF13579.3;	Glyco_transf_5;Glyco_transf_4;Glyco_trans_4_4;	Starch synthase catalytic domain;Glycosyltransferase Family 4;Glycosyl transferase 4-like domain;	------	------	------	------	GO:0004373; GO:2001070; GO:0004373; GO:2001070; GO:0004373; GO:2001070; GO:0004373; GO:2001070;	MF:glycoge;MF:starch binding;MF:glycoge;MF:starch binding;MF:glycoge;MF:starch binding;MF:glycoge;MF:starch binding;	------	------	------	------
DN536054_c0_g2	2828	-6.87784	2.36081e-64	yes	down	-3.02774	0.000360986	yes	down	-4.8862	1.03485e-13	yes	down	-4.28677	3.16421e-16	yes	down	GAQ90122.1;	hypothetical protein KFL_006030050 [Klebsormidium nitens];	gi|75041201|sp|Q5R648.1|CSN4_PONAB;	RecName: Full=COP9 signalosome complex subunit 4; Short=SGN4; Short=Signalosome subunit 4;	PF01399.24; PF01459.19;	PCI;Porin_3;	PCI domain;Eukaryotic porin;	------	------	NOG01426;	O:Posttranslational modification, protein turnover, chaperones;	GO:0008180; GO:0005737; GO:0008180; GO:0005737; GO:0008180; GO:0005737;	CC:COP9 signalosome;CC:cytoplasm;CC:COP9 signalosome;CC:cytoplasm;CC:COP9 signalosome;CC:cytoplasm;	K12178	COPS4, CSN4	------	------
DN559432_c0_g1	1765	-1.99727	8.56241e-10	yes	down	-1.87417	2.41815e-18	yes	down	-1.77261	1.40545e-57	yes	down	-1.66149	1.20508e-16	yes	down	GAQ90051.1;	RNA polymerase sigma factor [Klebsormidium nitens];	gi|75098239|sp|O24621.1|SIGC_ARATH;	RecName: Full=RNA polymerase sigma factor sigC; Short=Sigma factor C; Short=Sigma-C; AltName: Full=RNA polymerase sigma factor sig3; Short=Atsig3; Short=Sigma factor 3; Flags: Precursor;	PF04542.11; PF04539.13;	Sigma70_r2;Sigma70_r3;	Sigma-70 region 2;Sigma-70 region 3;	------	------	------	------	GO:0006352; GO:0006352; GO:2000142; GO:0006352; GO:2000142; GO:0006352; GO:2000142;GO:0003700; GO:0003677; GO:0003700; GO:0003677; GO:0003700; GO:0003677; GO:0003700;	BP:DNA-templated transcription, initiation;BP:DNA-templated transcription, initiation;BP:regulation of DNA-templated transcription, initiation;BP:DNA-templated transcription, initiation;BP:regulation of DNA-templated transcription, initiation;BP:DNA-templated transcription, initiation;BP:regulation of DNA-templated transcription, initiation;MF:transcription factor activity, sequence-specific DNA …	K03093	SIGMA70	------	------
DN427414_c0_g1	1282	-7.85655	1.54277e-104	yes	down	-1.87316	0.0383463	yes	down	-4.88911	5.0441e-14	yes	down	-4.25553	1.4342e-16	yes	down	GAQ90022.1;	hypothetical protein KFL_005900080 [Klebsormidium nitens];	gi|3334328|sp|Q15493.1|RGN_HUMAN;	RecName: Full=Regucalcin; Short=RC; AltName: Full=Gluconolactonase; Short=GNL; AltName: Full=Senescence marker protein 30; Short=SMP-30;	PF08450.9;	SGL;	SMP-30/Gluconolaconase/LRE-like region;	------	------	------	------	GO:0005509; GO:0030234;	MF:calcium ion binding;MF:enzyme regulator activity;	K01053	E3.1.1.17, gnl, RGN	map00030; map00053;	Pentose phosphate pathway;Ascorbate and aldarate metabolism;
DN563919_c0_g2	2986	-2.04616	0.0380932	yes	down	-1.54208	9.93378e-09	yes	down	-1.21055	6.47624e-06	yes	down	-1.38989	0.000856734	yes	down	GAQ89677.1;	hypothetical protein KFL_005490060, partial [Klebsormidium nitens];	gi|75318791|sp|O81765.1|PLRX4_ARATH;	RecName: Full=Pollen-specific leucine-rich repeat extensin-like protein 4; Short=AtPEX4; Short=Pollen-specific LRR/EXTENSIN4; AltName: Full=Cell wall hydroxyproline-rich glycoprotein; Flags: Precursor;	PF13855.3; PF12799.4;	LRR_8;LRR_4;	Leucine rich repeat;Leucine Rich repeats;	------	------	NOG121919;	S:Function unknown;	GO:0016021; GO:0016021; GO:0016021; GO:0016021; GO:0016301;	CC:integral component of membrane;CC:integral component of membrane;CC:integral component of membrane;CC:integral component of membrane;MF:kinase activity;	------	------	------	------
DN532613_c0_g1	2336	-6.56687	2.40845e-44	yes	down	-5.26658	4.43986e-13	yes	down	-4.71253	1.79822e-12	yes	down	-4.20828	1.13917e-12	yes	down	GAQ89643.1;	mitochondrial processing peptidase alpha subunit [Klebsormidium nitens];	gi|401248|sp|P23004.2|QCR2_BOVIN;	RecName: Full=Cytochrome b-c1 complex subunit 2, mitochondrial; AltName: Full=Complex III subunit 2; AltName: Full=Core protein II; AltName: Full=Ubiquinol-cytochrome-c reductase complex core protein 2; Flags: Precursor;	PF00675.17; PF05193.18; PF01922.14;	Peptidase_M16;Peptidase_M16_C;SRP19;	Insulinase;Peptidase M16 inactive domain;SRP19 protein;	------	------	------	------	GO:0046872; GO:0004222; GO:0003824; GO:0046872; GO:0016787; GO:0046872;	MF:metal ion binding;MF:metalloendopeptidase activity;MF:catalytic activity;MF:metal ion binding;MF:hydrolase activity;MF:metal ion binding;	K00415	QCR2, UQCRC2	map00190;	Oxidative phosphorylation;
DN558728_c0_g2	2491	-2.36411	0.0220808	yes	down	-1.90221	5.78909e-13	yes	down	-2.63587	1.74188e-48	yes	down	-3.50088	3.30816e-45	yes	down	GAQ89399.1;	undecaprenyldiphospho-muramoylpentapeptide beta-n-acetylglucosaminyltransferase [Klebsormidium nitens];	gi|123529485|sp|Q2S528.1|MURG_SALRD;	RecName: Full=UDP-N-acetylglucosamine--N-acetylmuramyl;	PF03033.17; PF04101.13;	Glyco_transf_28;Glyco_tran_28_C;	Glycosyltransferase family 28 N-terminal domain;Glycosyltransferase family 28 C-terminal domain;	------	------	------	------	GO:0005975; GO:0030259; GO:0005975; GO:0030259; GO:0005975; GO:0030259; GO:0005975; GO:0030259; GO:0005975; GO:0030259;GO:0050511; GO:0050511; GO:0050511; GO:0016758; GO:0016758;	BP:carbohydrate metabolic process;BP:lipid glycosylation;BP:carbohydrate metabolic process;BP:lipid glycosylation;BP:carbohydrate metabolic process;BP:lipid glycosylation;BP:carbohydrate metabolic process;BP:lipid glycosylation;BP:carbohydrate metabolic process;BP:lipid glycosylation;MF:undecaprenyldiphospho-muramoylpentapeptide beta-N-acetylglucosaminyltransferase activity;MF:undecaprenyldiphosp…	K02563	murG	map01502;	Vancomycin resistance;
DN550433_c0_g2	2421	-2.65845	0.0403111	yes	down	-1.48048	0.000116512	yes	down	-2.72016	2.84661e-12	yes	down	-2.93917	4.24643e-12	yes	down	GAQ89351.1;	HXXXD-type acyl-transferase family protein [Klebsormidium nitens];	gi|75150383|sp|Q8GT20.1|BEBT_TOBAC;	RecName: Full=Benzyl alcohol O-benzoyltransferase; AltName: Full=Benzoyl coenzyme A:benzyl alcohol benzoyl transferase;	PF02458.12;	Transferase;	Transferase family;	------	------	NOG128923;	S:Function unknown;	GO:0016021;GO:0016747; GO:0016747;	CC:integral component of membrane;MF:transferase activity, transferring acyl groups other than amino-acyl groups;MF:transferase activity, transferring acyl groups other than amino-acyl groups;	K19861	BEBT, AMAT	------	------
DN544860_c3_g1	851	-7.33526	1.00911e-47	yes	down	-4.24422	6.35767e-08	yes	down	-7.37123	1.02781e-142	yes	down	-4.3351	4.5044e-13	yes	down	GAQ89327.1;	translation initiation factor 1A [Klebsormidium nitens];	gi|1352425|sp|P47813.2|IF1AX_HUMAN;	RecName: Full=Eukaryotic translation initiation factor 1A, X-chromosomal; Short=eIF-1A X isoform; AltName: Full=Eukaryotic translation initiation factor 4C; Short=eIF-4C >gi|62510910|sp|Q5RA42.3|IF1AX_PONAB RecName: Full=Eukaryotic translation initiation factor 1A, X-chromosomal; Short=eIF-1A X isoform; AltName: Full=Eukaryotic translation initiation factor 4C; Short=eIF-4C >gi|62510928|sp|Q8BMJ3…	PF01176.16;	eIF-1a;	Translation initiation factor 1A / IF-1;	COG0361;	J:Translation, ribosomal structure and biogenesis;	------	------	GO:0003743; GO:0003743; GO:0003743; GO:0003743; GO:0003743;	MF:translation initiation factor activity;MF:translation initiation factor activity;MF:translation initiation factor activity;MF:translation initiation factor activity;MF:translation initiation factor activity;	K03236	EIF1A	map03013;	RNA transport;
DN549422_c0_g1	1396	-1.3858	0.0261938	yes	down	-1.13571	3.41838e-13	yes	down	-1.15302	2.0685e-26	yes	down	-1.06238	4.10052e-11	yes	down	GAQ89177.1;	hypothetical protein KFL_004940070 [Klebsormidium nitens];	------	------	------	------	------	------	------	------	------	------	------	------	------	------	------
DN544052_c3_g6	1382	-7.26421	5.94772e-105	yes	down	-5.85348	2.41815e-18	yes	down	-5.4558	4.52406e-19	yes	down	-4.37058	3.2105e-18	yes	down	GAQ88979.1;	Vacuolar H+-ATPase V1 sector subunit B [Klebsormidium nitens];	gi|401325|sp|P31409.1|VATB_DROME;	RecName: Full=V-type proton ATPase subunit B; Short=V-ATPase subunit B; AltName: Full=V-ATPase 55 kDa subunit; AltName: Full=Vacuolar proton pump subunit B;	PF00006.22; PF02874.20;	ATP-synt_ab;ATP-synt_ab_N;	ATP synthase alpha/beta family, nucleotide-binding domain;ATP synthase alpha/beta family, beta-barrel domain;	COG1156;	C:Energy production and conversion;	------	------	GO:0015991; GO:0046034; GO:0015991; GO:0046034; GO:0015991; GO:0046034; GO:0015991; GO:0046034; GO:0033180; GO:0033180; GO:0033180; GO:0033180;GO:0005524; GO:0005524; GO:0005524; GO:0005524;	BP:ATP hydrolysis coupled proton transport;BP:ATP metabolic process;BP:ATP hydrolysis coupled proton transport;BP:ATP metabolic process;BP:ATP hydrolysis coupled proton transport;BP:ATP metabolic process;BP:ATP hydrolysis coupled proton transport;BP:ATP metabolic process;CC:proton-transporting V-type ATPase, V1 domain;CC:proton-transporting V-type ATPase, V1 domain;CC:proton-transporting V-type A…	K02147	ATPeV1B, ATP6B	map04145; map00190;	Phagosome;Oxidative phosphorylation;
DN539759_c0_g1	2156	-7.07989	5.23499e-122	yes	down	-2.03008	0.0238212	yes	down	-4.81489	3.24955e-13	yes	down	-4.12388	1.2799e-18	yes	down	GAQ88956.1;	cytochrome p450 [Klebsormidium nitens];	gi|11386682|sp|Q9VYY4.1|C4G15_DROME;	RecName: Full=Cytochrome P450 4g15; AltName: Full=CYPIVG15;	PF00067.19;	p450;	Cytochrome P450;	COG2124;	Q:Secondary metabolites biosynthesis, transport and catabolism;	------	------	GO:0016021; GO:0016021;GO:0020037; GO:0005506; GO:0004497; GO:0016705; GO:0020037; GO:0005506; GO:0004497; GO:0016705; GO:0020037; GO:0005506; GO:0004497; GO:0016705; GO:0020037; GO:0005506; GO:0004497; GO:0016705; GO:0020037; GO:0005506; GO:0004497; GO:0016705;	CC:integral component of membrane;CC:integral component of membrane;MF:heme binding;MF:iron ion binding;MF:monooxygenase activity;MF:oxidoreductase activity, acting on paired donors, with incorporation or reduction of molecular oxygen;MF:heme binding;MF:iron ion binding;MF:monooxygenase activity;MF:oxidoreductase activity, acting on paired donors, with incorporation or reduction of molecular oxyg…	K15001	CYP4	------	------
DN540331_c0_g1	1499	-7.21713	4.58206e-94	yes	down	-7.73553	5.16595e-101	yes	down	-5.77227	5.1514e-25	yes	down	-4.38902	6.23643e-18	yes	down	GAQ88900.1;	snRNP [Klebsormidium nitens];	gi|10720262|sp|Q05856.1|RSMB_DROME;	RecName: Full=Small nuclear ribonucleoprotein-associated protein B; Short=snRNP-B; AltName: Full=Sm protein B; Short=Sm-B; Short=SmB;	PF01423.19;	LSM;	LSM domain;	------	------	------	------	GO:0005634;GO:0003723;	CC:nucleus;MF:RNA binding;	K11086	SNRPB, SMB	map03040;	Spliceosome;
DN547340_c3_g2	3721	-7.68406	7.5933e-81	yes	down	-1.79408	0.0479195	yes	down	-7.28934	2.80876e-191	yes	down	-4.32533	2.79775e-19	yes	down	GAQ88892.1;	aminopeptidase M1 [Klebsormidium nitens];	gi|11387125|sp|Q10836.1|TRHDE_RAT;	RecName: Full=Thyrotropin-releasing hormone-degrading ectoenzyme; Short=TRH-DE; Short=TRH-degrading ectoenzyme; AltName: Full=Pyroglutamyl-peptidase II; Short=PAP-II; AltName: Full=TRH-specific aminopeptidase; AltName: Full=Thyroliberinase;	PF01433.17; PF11838.5;	Peptidase_M1;ERAP1_C;	Peptidase family M1;ERAP1-like C-terminal domain;	------	------	------	------	GO:0019885; GO:0005783; GO:0016021;GO:0004177; GO:0008237; GO:0008270; GO:0008237; GO:0008270; GO:0070006; GO:0008270;	BP:antigen processing and presentation of endogenous peptide antigen via MHC class I;CC:endoplasmic reticulum;CC:integral component of membrane;MF:aminopeptidase activity;MF:metallopeptidase activity;MF:zinc ion binding;MF:metallopeptidase activity;MF:zinc ion binding;MF:metalloaminopeptidase activity;MF:zinc ion binding;	K11140	ANPEP, CD13	map00480;	Glutathione metabolism;
DN542904_c0_g2	1204	-6.51885	5.47988e-54	yes	down	-3.92053	9.98177e-07	yes	down	-5.28178	1.00486e-19	yes	down	-4.31325	1.54115e-21	yes	down	GAQ88854.1;	Phosphatidylethanolamine binding protein [Klebsormidium nitens];	gi|6093649|sp|O16264.1|PEBPH_CAEEL;	RecName: Full=Phosphatidylethanolamine-binding protein homolog F40A3.3;	PF01161.17;	PBP;	Phosphatidylethanolamine-binding protein;	COG1881;	S:Function unknown;	------	------	------	------	------	------	------	------
DN534892_c7_g7	641	-6.4177	4.81339e-56	yes	down	-3.73387	4.10223e-06	yes	down	-4.24978	8.51032e-10	yes	down	-4.10905	8.80721e-18	yes	down	GAQ88810.1;	40S ribosomal protein S16 [Klebsormidium nitens];	gi|54039446|sp|Q95V31.1|RS16_SPOFR;	RecName: Full=40S ribosomal protein S16;	PF00380.16;	Ribosomal_S9;	Ribosomal protein S9/S16;	COG0103;	J:Translation, ribosomal structure and biogenesis;	------	------	GO:0006412; GO:0006412; GO:0006412; GO:0005840; GO:0005840; GO:0005840;GO:0003735; GO:0003735; GO:0003735;	BP:translation;BP:translation;BP:translation;CC:ribosome;CC:ribosome;CC:ribosome;MF:structural constituent of ribosome;MF:structural constituent of ribosome;MF:structural constituent of ribosome;	K02960	RP-S16e, RPS16	map03010;	Ribosome;
DN536696_c0_g2	3705	-6.96678	1.85636e-103	yes	down	-3.24492	0.000104693	yes	down	-4.19152	1.54363e-09	yes	down	-4.17416	1.98497e-15	yes	down	GAQ88500.1;	THO complex subunit 4 [Klebsormidium nitens];	gi|251765071|sp|B5FXN8.1|THOC4_TAEGU;	RecName: Full=THO complex subunit 4; Short=Tho4; AltName: Full=Aly/REF export factor;	PF13865.3;	FoP_duplication;	C-terminal duplication domain of Friend of PRMT1;	------	------	------	------	GO:0003723; GO:0003723; GO:0003723; GO:0003723; GO:0003723;	MF:RNA binding;MF:RNA binding;MF:RNA binding;MF:RNA binding;MF:RNA binding;	K12881	THOC4, ALY	map03013; map03015; map03040;	RNA transport;mRNA surveillance pathway;Spliceosome;
DN544869_c0_g2	1313	-7.05542	2.4585e-96	yes	down	-5.36021	3.20159e-14	yes	down	-5.15745	9.55032e-17	yes	down	-4.13219	2.5201e-19	yes	down	GAQ88495.1;	eukaryotic translation initiation factor eIF-2 beta subunit [Klebsormidium nitens];	gi|1170497|sp|P41375.1|IF2B_DROME;	RecName: Full=Eukaryotic translation initiation factor 2 subunit 2; AltName: Full=Eukaryotic translation initiation factor 2 subunit beta; Short=eIF-2-beta;	PF01873.14;	eIF-5_eIF-2B;	Domain found in IF2B/IF5;	------	------	------	------	GO:0003743; GO:0003743; GO:0003743; GO:0003743;	MF:translation initiation factor activity;MF:translation initiation factor activity;MF:translation initiation factor activity;MF:translation initiation factor activity;	K03238	EIF2S2	map03013;	RNA transport;
DN565624_c2_g4	691	-6.84099	2.22362e-99	yes	down	-3.06977	0.000286902	yes	down	-4.659	4.63013e-12	yes	down	-4.14344	2.31991e-15	yes	down	GAQ88457.1;	heat shock protein 70 family protein [Klebsormidium nitens];	gi|12585261|sp|Q9U639.1|HSP7D_MANSE;	RecName: Full=Heat shock 70 kDa protein cognate 4; Short=Hsc 70-4;	PF00012.17; PF06723.10; PF10712.6;	HSP70;MreB_Mbl;NAD-GH;	Hsp70 protein;MreB/Mbl protein;NAD-specific glutamate dehydrogenase;	------	------	------	------	GO:0005524; GO:0005524; GO:0005524; GO:0005524; GO:0005524;	MF:ATP binding;MF:ATP binding;MF:ATP binding;MF:ATP binding;MF:ATP binding;	K03283	HSPA1_8	map04144; map04141; map03040;	Endocytosis;Protein processing in endoplasmic reticulum;Spliceosome;
DN547558_c0_g1	2418	-1.12788	0.00423504	yes	down	-1.19857	1.08207e-12	yes	down	-1.51547	1.38633e-31	yes	down	-2.25842	5.48471e-34	yes	down	GAQ88391.1;	serine carboxypeptidase [Klebsormidium nitens];	gi|75170531|sp|Q9FH05.1|SCP42_ARATH;	RecName: Full=Serine carboxypeptidase-like 42; Flags: Precursor;	PF00450.19;	Peptidase_S10;	Serine carboxypeptidase;	COG2939;	E:Amino acid transport and metabolism;	------	------	GO:0051603;GO:0004185; GO:0004185; GO:0004185; GO:0004185;	BP:proteolysis involved in cellular protein catabolic process;MF:serine-type carboxypeptidase activity;MF:serine-type carboxypeptidase activity;MF:serine-type carboxypeptidase activity;MF:serine-type carboxypeptidase activity;	K16297	SCPL-II	------	------
DN564031_c0_g1	2175	-1.63284	6.80484e-05	yes	down	-1.58804	7.46573e-16	yes	down	-1.51891	5.09048e-22	yes	down	-1.45892	2.22711e-11	yes	down	GAQ88391.1;	serine carboxypeptidase [Klebsormidium nitens];	gi|75337170|sp|Q9SFB5.1|SCP27_ARATH;	RecName: Full=Serine carboxypeptidase-like 27; Flags: Precursor;	PF00450.19;	Peptidase_S10;	Serine carboxypeptidase;	COG2939;	E:Amino acid transport and metabolism;	------	------	GO:0051603;GO:0004185; GO:0004185; GO:0004185; GO:0004185;	BP:proteolysis involved in cellular protein catabolic process;MF:serine-type carboxypeptidase activity;MF:serine-type carboxypeptidase activity;MF:serine-type carboxypeptidase activity;MF:serine-type carboxypeptidase activity;	K16297	SCPL-II	------	------
DN142593_c0_g1	640	-8.46341	7.43234e-32	yes	down	-6.77266	4.8953e-59	yes	down	-7.20888	4.81822e-61	yes	down	-4.14316	2.59847e-17	yes	down	GAQ88390.1;	Prefoldin subunit 6 [Klebsormidium nitens];	gi|122144622|sp|Q17Q89.1|PFD6_BOVIN;	RecName: Full=Prefoldin subunit 6;	PF01920.17;	Prefoldin_2;	Prefoldin subunit;	------	------	------	------	GO:0006457; GO:0006457; GO:0006457; GO:0016272; GO:0016272; GO:0016272;GO:0051082; GO:0051082; GO:0051082;	BP:protein folding;BP:protein folding;BP:protein folding;CC:prefoldin complex;CC:prefoldin complex;CC:prefoldin complex;MF:unfolded protein binding;MF:unfolded protein binding;MF:unfolded protein binding;	K04798	pfdB, PFDN6	------	------
DN558399_c2_g1	2631	-1.23332	0.0366268	yes	down	-1.28132	0.000219082	yes	down	-1.60128	8.32244e-15	yes	down	-3.21586	1.19289e-18	yes	down	GAQ88188.1;	Kinesin-like protein [Klebsormidium nitens];	gi|75299353|sp|Q8GS71.1|KN4A_ARATH;	RecName: Full=Kinesin-like protein KIN-4A; AltName: Full=AtKINESIN-4A; AltName: Full=Protein FRAGILE FIBER 1;	PF00225.20; PF16796.2;	Kinesin;Microtub_bd;	Kinesin motor domain;Microtubule binding;	COG5059;	Z:Cytoskeleton;	------	------	GO:0007018; GO:0007018; GO:0007018; GO:0007018; GO:0007018; GO:0005871; GO:0005874;GO:0005524; GO:0008017; GO:0003777; GO:0005524; GO:0008017; GO:0003777; GO:0005524; GO:0008574; GO:0008017; GO:0005524; GO:0008017; GO:0003777; GO:0005524; GO:0008017; GO:0003777;	BP:microtubule-based movement;BP:microtubule-based movement;BP:microtubule-based movement;BP:microtubule-based movement;BP:microtubule-based movement;CC:kinesin complex;CC:microtubule;MF:ATP binding;MF:microtubule binding;MF:microtubule motor activity;MF:ATP binding;MF:microtubule binding;MF:microtubule motor activity;MF:ATP binding;MF:ATP-dependent microtubule motor activity, plus-end-directed;M…	K10395	KIF4_21_27	------	------
DN551650_c4_g2	1377	-6.86038	2.2686e-136	yes	down	-4.2713	4.58e-08	yes	down	-4.98872	4.44232e-15	yes	down	-4.10353	6.08889e-16	yes	down	GAQ87890.1;	glyceraldehyde-3-phosphate dehydrogenase [Klebsormidium nitens];	gi|74950265|sp|Q4U3L0.1|G3P_GLOMM;	RecName: Full=Glyceraldehyde-3-phosphate dehydrogenase; Short=GAPDH;	PF02800.17; PF00044.21;	Gp_dh_C;Gp_dh_N;	Glyceraldehyde 3-phosphate dehydrogenase, C-terminal domain;Glyceraldehyde 3-phosphate dehydrogenase, NAD binding domain;	COG0057;	G:Carbohydrate transport and metabolism;	------	------	GO:0006006; GO:0006006; GO:0006006; GO:0006006;GO:0051287; GO:0050661; GO:0016620; GO:0051287; GO:0050661; GO:0016620; GO:0051287; GO:0050661; GO:0016620; GO:0051287; GO:0050661; GO:0016620;	BP:glucose metabolic process;BP:glucose metabolic process;BP:glucose metabolic process;BP:glucose metabolic process;MF:NAD binding;MF:NADP binding;MF:oxidoreductase activity, acting on the aldehyde or oxo group of donors, NAD or NADP as acceptor;MF:NAD binding;MF:NADP binding;MF:oxidoreductase activity, acting on the aldehyde or oxo group of donors, NAD or NADP as acceptor;MF:NAD binding;MF:NADP …	K00134	GAPDH, gapA	map00010; map00710;	Glycolysis / Gluconeogenesis;Carbon fixation in photosynthetic organisms;
DN569878_c5_g1	6606	-2.59634	3.79837e-115	yes	down	-2.49137	2.79017e-110	yes	down	-2.01028	1.5518e-71	yes	down	-1.82666	7.67067e-27	yes	down	GAQ87826.1;	glycogen phosphorylase [Klebsormidium nitens];	gi|417488|sp|P32811.1|PHSH_SOLTU;	RecName: Full=Alpha-glucan phosphorylase, H isozyme; AltName: Full=Starch phosphorylase H;	PF00343.17; PF00069.22; PF07714.14; PF15547.3;	Phosphorylase;Pkinase;Pkinase_Tyr;DUF4654;	Carbohydrate phosphorylase;Protein kinase domain;Protein tyrosine kinase;Domain of unknown function;	COG0058;	G:Carbohydrate transport and metabolism;	------	------	GO:0005975; GO:0005975; GO:0005975; GO:0005975;GO:0008184; GO:0030170; GO:0008184; GO:0030170; GO:0008184; GO:0030170; GO:0008184; GO:0030170;	BP:carbohydrate metabolic process;BP:carbohydrate metabolic process;BP:carbohydrate metabolic process;BP:carbohydrate metabolic process;MF:glycogen phosphorylase activity;MF:pyridoxal phosphate binding;MF:glycogen phosphorylase activity;MF:pyridoxal phosphate binding;MF:glycogen phosphorylase activity;MF:pyridoxal phosphate binding;MF:glycogen phosphorylase activity;MF:pyridoxal phosphate binding;	K00688	PYG, glgP	map00500;	Starch and sucrose metabolism;
DN554403_c0_g1	1988	-1.45684	0.0038883	yes	down	-1.60675	5.64056e-06	yes	down	-1.92029	8.78299e-10	yes	down	-3.3148	3.21916e-17	yes	down	GAQ87312.1;	alpha/beta-Hydrolases superfamily protein [Klebsormidium nitens];	------	------	PF12146.5; PF12697.4; PF00561.17;	Hydrolase_4;Abhydrolase_6;Abhydrolase_1;	Serine aminopeptidase, S33;Alpha/beta hydrolase family;alpha/beta hydrolase fold;	COG0596;	R:General function prediction only;	------	------	GO:0016787; GO:0003824; GO:0016787; GO:0003824; GO:0005524; GO:0004672;	MF:hydrolase activity;MF:catalytic activity;MF:hydrolase activity;MF:catalytic activity;MF:ATP binding;MF:protein kinase activity;	------	------	------	------
DN554305_c0_g1	1946	-2.93588	0.00692934	yes	down	-1.81762	1.15134e-62	yes	down	-1.75117	1.68211e-41	yes	down	-1.19987	2.33741e-11	yes	down	GAQ87239.1;	hypothetical protein KFL_003400120 [Klebsormidium nitens];	gi|62900312|sp|Q8RB67.1|DNAJ_CALS4;	RecName: Full=Chaperone protein DnaJ;	PF00226.28; PF13370.3; PF13459.3;	DnaJ;Fer4_13;Fer4_15;	DnaJ domain;4Fe-4S single cluster domain of Ferredoxin I;4Fe-4S single cluster domain;	------	------	------	------	GO:0016021;	CC:integral component of membrane;	------	------	------	------
DN539916_c2_g1	781	-2.56336	2.7344e-13	yes	down	-2.90774	5.0063e-33	yes	down	-2.27801	2.30357e-26	yes	down	-2.96738	1.04184e-15	yes	down	GAQ87083.1;	Thiazole biosynthetic enzyme [Klebsormidium nitens];	gi|378524328|sp|F6H7K5.1|THI42_VITVI;	RecName: Full=Thiamine thiazole synthase 2, chloroplastic; AltName: Full=Thiazole biosynthetic enzyme 2; Flags: Precursor;	PF01946.14; PF00890.21; PF01266.21; PF13450.3; PF07992.11; PF05834.9; PF13454.3; PF12831.4;	Thi4;FAD_binding_2;DAO;NAD_binding_8;Pyr_redox_2;Lycopene_cycl;NAD_binding_9;FAD_oxidored;	Thi4 family;FAD binding domain;FAD dependent oxidoreductase;NA;Pyridine nucleotide-disulphide oxidoreductase;Lycopene cyclase protein;FAD-NA;FAD dependent oxidoreductase;	------	------	------	------	GO:0006950; GO:0009228; GO:0052837; GO:0006950; GO:0009228; GO:0052837; GO:0006950; GO:0009228; GO:0052837; GO:0009570; GO:0005829; GO:0009570; GO:0005829; GO:0009570; GO:0005829;GO:0046872; GO:0046872; GO:0046872;	BP:response to stress;BP:thiamine biosynthetic process;BP:thiazole biosynthetic process;BP:response to stress;BP:thiamine biosynthetic process;BP:thiazole biosynthetic process;BP:response to stress;BP:thiamine biosynthetic process;BP:thiazole biosynthetic process;CC:chloroplast stroma;CC:cytosol;CC:chloroplast stroma;CC:cytosol;CC:chloroplast stroma;CC:cytosol;MF:metal ion binding;MF:metal ion bi…	K03146	THI4, THI1	map00730;	Thiamine metabolism;
DN555682_c1_g4	943	-2.41406	1.29621e-10	yes	down	-2.61763	4.62743e-24	yes	down	-2.03314	8.29916e-24	yes	down	-2.8394	7.7746e-17	yes	down	GAQ87083.1;	Thiazole biosynthetic enzyme [Klebsormidium nitens];	gi|378524328|sp|F6H7K5.1|THI42_VITVI;	RecName: Full=Thiamine thiazole synthase 2, chloroplastic; AltName: Full=Thiazole biosynthetic enzyme 2; Flags: Precursor;	PF01946.14;	Thi4;	Thi4 family;	------	------	------	------	GO:0006950; GO:0009228; GO:0052837; GO:0006950; GO:0009228; GO:0052837; GO:0006950; GO:0009228; GO:0052837; GO:0009570; GO:0005829; GO:0009570; GO:0005829; GO:0009570; GO:0005829;GO:0046872; GO:0046872; GO:0046872;	BP:response to stress;BP:thiamine biosynthetic process;BP:thiazole biosynthetic process;BP:response to stress;BP:thiamine biosynthetic process;BP:thiazole biosynthetic process;BP:response to stress;BP:thiamine biosynthetic process;BP:thiazole biosynthetic process;CC:chloroplast stroma;CC:cytosol;CC:chloroplast stroma;CC:cytosol;CC:chloroplast stroma;CC:cytosol;MF:metal ion binding;MF:metal ion bi…	K03146	THI4, THI1	map00730;	Thiamine metabolism;
DN562287_c0_g1	2178	-3.79841	1.74534e-31	yes	down	-2.99686	2.6625e-84	yes	down	-2.40924	1.75442e-39	yes	down	-1.31966	1.18071e-07	yes	down	GAQ86972.1;	hypothetical protein KFL_003230170 [Klebsormidium nitens];	gi|75146659|sp|Q84JH7.1|SIRB_ARATH;	RecName: Full=Sirohydrochlorin ferrochelatase, chloroplastic; Short=AtSirB; Flags: Precursor;	PF00226.28; PF13370.3; PF13459.3; PF01903.14;	DnaJ;Fer4_13;Fer4_15;CbiX;	DnaJ domain;4Fe-4S single cluster domain of Ferredoxin I;4Fe-4S single cluster domain;CbiX;	------	------	------	------	GO:0016021;	CC:integral component of membrane;	------	------	------	------
DN503684_c0_g2	953	-6.82709	8.60235e-60	yes	down	-2.23844	0.0116946	yes	down	-5.27567	4.3104e-20	yes	down	-4.74561	2.10557e-29	yes	down	GAQ86853.1;	20S proteasome regulatory subunit beta protein [Klebsormidium nitens];	gi|12643277|sp|P40304.2|PSB1_DROME;	RecName: Full=Proteasome subunit beta type-1; AltName: Full=Proteasome 26 kDa subunit; Flags: Precursor;	PF00227.23;	Proteasome;	Proteasome subunit;	COG0638;	O:Posttranslational modification, protein turnover, chaperones;	------	------	GO:0051603; GO:0051603; GO:0051603; GO:0051603; GO:0051603; GO:0005737; GO:0005634; GO:0005839; GO:0005737; GO:0005634; GO:0005839; GO:0005737; GO:0005634; GO:0005839; GO:0005839; GO:0005839;GO:0004298; GO:0004298; GO:0004298; GO:0004298; GO:0004298;	BP:proteolysis involved in cellular protein catabolic process;BP:proteolysis involved in cellular protein catabolic process;BP:proteolysis involved in cellular protein catabolic process;BP:proteolysis involved in cellular protein catabolic process;BP:proteolysis involved in cellular protein catabolic process;CC:cytoplasm;CC:nucleus;CC:proteasome core complex;CC:cytoplasm;CC:nucleus;CC:proteasome …	K02732	PSMB1	map03050;	Proteasome;
DN551093_c1_g1	848	-3.40623	0.00384532	yes	down	-2.63726	6.87122e-05	yes	down	-3.11056	5.59596e-08	yes	down	-2.32561	0.00772591	yes	down	GAQ86800.1;	N1-acetylpolyamine oxidase [Klebsormidium nitens];	gi|30173224|sp|O64483.1|SIRK_ARATH;	RecName: Full=Senescence-induced receptor-like serine/threonine-protein kinase; AltName: Full=FLG22-induced receptor-like kinase 1; Flags: Precursor;	PF00069.22; PF07714.14;	Pkinase;Pkinase_Tyr;	Protein kinase domain;Protein tyrosine kinase;	------	------	------	------	GO:0016021; GO:0016021; GO:0016021; GO:0016021; GO:0016021;GO:0005524; GO:0016491; GO:0004672; GO:0005524; GO:0004672; GO:0005524; GO:0004672; GO:0005524; GO:0004672; GO:0005524; GO:0004672;	CC:integral component of membrane;CC:integral component of membrane;CC:integral component of membrane;CC:integral component of membrane;CC:integral component of membrane;MF:ATP binding;MF:oxidoreductase activity;MF:protein kinase activity;MF:ATP binding;MF:protein kinase activity;MF:ATP binding;MF:protein kinase activity;MF:ATP binding;MF:protein kinase activity;MF:ATP binding;MF:protein kinase a…	K16224	FRK1	map04016; map04626;	MAPK signaling pathway - plant;Plant-pathogen interaction;
DN524943_c0_g1	952	-6.35921	8.08835e-34	yes	down	-4.22697	6.503e-08	yes	down	-3.50264	1.47005e-06	yes	down	-4.4047	1.90939e-20	yes	down	GAQ86699.1;	20S proteasome regulatory subunit alpha type PSMA7/PRE6 [Klebsormidium nitens];	gi|12643272|sp|P22769.2|PSA71_DROME;	RecName: Full=Proteasome subunit alpha type-7-1; AltName: Full=PROS-Dm28.1; AltName: Full=Proteasome 28 kDa subunit 1;	PF00227.23; PF10584.6;	Proteasome;Proteasome_A_N;	Proteasome subunit;Proteasome subunit A N-terminal signature;	------	------	NOG00800;	O:Posttranslational modification, protein turnover, chaperones;	GO:0006511; GO:0006511; GO:0006511; GO:0006511; GO:0006511; GO:0005737; GO:0005634; GO:0019773; GO:0005737; GO:0005634; GO:0019773; GO:0005737; GO:0005634; GO:0019773; GO:0005737; GO:0005634; GO:0019773; GO:0005737; GO:0005634; GO:0019773;GO:0004298; GO:0004298; GO:0004298; GO:0004298; GO:0004298;	BP:ubiquitin-dependent protein catabolic process;BP:ubiquitin-dependent protein catabolic process;BP:ubiquitin-dependent protein catabolic process;BP:ubiquitin-dependent protein catabolic process;BP:ubiquitin-dependent protein catabolic process;CC:cytoplasm;CC:nucleus;CC:proteasome core complex, alpha-subunit complex;CC:cytoplasm;CC:nucleus;CC:proteasome core complex, alpha-subunit complex;CC:cyt…	K02731	PSMA7	map03050;	Proteasome;
DN538511_c13_g2	1524	-7.15748	5.26697e-163	yes	down	-3.82966	2.04279e-06	yes	down	-5.51323	1.56051e-19	yes	down	-4.06877	2.26884e-14	yes	down	GAQ86671.1;	nucleosome assembly protein [Klebsormidium nitens];	gi|167016535|sp|A6H767.1|NP1L1_BOVIN;	RecName: Full=Nucleosome assembly protein 1-like 1; Flags: Precursor;	PF00956.15;	NAP;	Nucleosome assembly protein;	------	------	------	------	GO:0006334; GO:0006334; GO:0006334; GO:0006334; GO:0006334; GO:0005634; GO:0005634; GO:0005634; GO:0005634; GO:0005634;	BP:nucleosome assembly;BP:nucleosome assembly;BP:nucleosome assembly;BP:nucleosome assembly;BP:nucleosome assembly;CC:nucleus;CC:nucleus;CC:nucleus;CC:nucleus;CC:nucleus;	K11279;K11405	HDAC8;NAP1L1, NRP	------	------
DN550209_c0_g1	2359	-5.21123	1.21729e-09	yes	down	-5.41858	1.54757e-14	yes	down	-5.05086	1.35584e-15	yes	down	-4.29255	1.71922e-15	yes	down	GAQ86498.1;	mitochondria;	gi|12644042|sp|O02649.3|CH60_DROME;	RecName: Full=60 kDa heat shock protein, mitochondrial; AltName: Full=60 kDa chaperonin; AltName: Full=CPN60; AltName: Full=Heat shock protein 60; Short=HSP-60; AltName: Full=Hsp60; AltName: Full=Mitochondrial matrix protein P1; Flags: Precursor;	PF00118.21;	Cpn60_TCP1;	TCP-1/cpn60 chaperonin family;	COG0459;	O:Posttranslational modification, protein turnover, chaperones;	------	------	GO:0042026; GO:0042026; GO:0042026; GO:0042026; GO:0005737; GO:0005737; GO:0005737; GO:0005737;GO:0005524; GO:0005524; GO:0005524; GO:0005524;	BP:protein refolding;BP:protein refolding;BP:protein refolding;BP:protein refolding;CC:cytoplasm;CC:cytoplasm;CC:cytoplasm;CC:cytoplasm;MF:ATP binding;MF:ATP binding;MF:ATP binding;MF:ATP binding;	K04077	groEL, HSPD1	map03018;	RNA degradation;
DN544637_c0_g1	1673	-1.4338	2.42532e-08	yes	down	-1.4064	2.70459e-13	yes	down	-1.62625	1.03803e-36	yes	down	-1.85445	2.83878e-13	yes	down	GAQ86380.1;	chlorophyll a b-binding family protein [Klebsormidium nitens];	------	------	PF00504.18;	Chloroa_b-bind;	Chlorophyll A-B binding protein;	------	------	NOG32926;	S:Function unknown;	------	------	------	------	------	------
DN559979_c1_g1	1138	-1.62323	0.0108148	yes	down	-1.32302	1.10783e-20	yes	down	-1.83144	7.74434e-77	yes	down	-1.79407	5.986e-24	yes	down	GAQ86257.1;	hypothetical protein KFL_002790060 [Klebsormidium nitens];	gi|52000831|sp|Q8LCT3.2|TRL22_ARATH;	RecName: Full=Thioredoxin-like 2-2, chloroplastic; AltName: Full=Atypical cysteine/histidine-rich thioredoxin 2; Short=AtACHT2; Flags: Precursor;	PF00085.17;	Thioredoxin;	Thioredoxin;	COG0526;	O:Posttranslational modification, protein turnover, chaperones;	------	------	GO:0045454; GO:0045454; GO:0045454; GO:0045454; GO:0045454; GO:0005623; GO:0005623; GO:0005623; GO:0005623; GO:0005623;	BP:cell redox homeostasis;BP:cell redox homeostasis;BP:cell redox homeostasis;BP:cell redox homeostasis;BP:cell redox homeostasis;CC:cell;CC:cell;CC:cell;CC:cell;CC:cell;	------	------	------	------
DN558204_c4_g4	412	-7.08821	8.32104e-86	yes	down	-7.32176	9.00493e-102	yes	down	-5.93418	2.59735e-32	yes	down	-3.99669	2.55727e-18	yes	down	GAQ86071.1;	40S ribosomal protein S21 [Klebsormidium nitens];	gi|133879|sp|P05765.1|RS21_RAT;	RecName: Full=40S ribosomal protein S21;	PF01249.15;	Ribosomal_S21e;	Ribosomal protein S21e;	------	------	NOG79910;	J:Translation, ribosomal structure and biogenesis;	GO:0006412; GO:0006412; GO:0006412; GO:0006412; GO:0006412; GO:0005840; GO:0005840; GO:0005840; GO:0005840; GO:0005840;GO:0003735; GO:0003735; GO:0003735; GO:0003735; GO:0003735;	BP:translation;BP:translation;BP:translation;BP:translation;BP:translation;CC:ribosome;CC:ribosome;CC:ribosome;CC:ribosome;CC:ribosome;MF:structural constituent of ribosome;MF:structural constituent of ribosome;MF:structural constituent of ribosome;MF:structural constituent of ribosome;MF:structural constituent of ribosome;	K02971	RP-S21e, RPS21	map03010;	Ribosome;
DN564193_c1_g2	1054	-5.25496	2.1024e-12	yes	down	-3.74626	3.44354e-41	yes	down	-2.69672	2.60778e-39	yes	down	-2.83264	4.57859e-22	yes	down	GAQ86044.1;	dTDP-glucose 4-6-dehydratase/UDP-glucuronic acid decarboxylase [Klebsormidium nitens];	gi|75331177|sp|Q8VZC0.1|UXS1_ARATH;	RecName: Full=UDP-glucuronic acid decarboxylase 1; AltName: Full=UDP-XYL synthase 1; AltName: Full=UDP-glucuronate decarboxylase 1; Short=UGD; Short=UXS-1;	PF16363.2;	GDP_Man_Dehyd;	GDP-mannose 4,6 dehydratase;	------	------	------	------	------	------	K08678	UXS1, uxs	map00520;	Amino sugar and nucleotide sugar metabolism;
DN553039_c1_g1	2169	-3.58948	2.30477e-09	yes	down	-3.19274	2.62219e-46	yes	down	-2.69797	1.27133e-57	yes	down	-2.81535	4.28915e-28	yes	down	GAQ85919.1;	3-hydroxy-2-methylbutyryl-CoA dehydrogenase [Klebsormidium nitens];	gi|81873626|sp|Q811X6.3|CRYL1_RAT;	RecName: Full=Lambda-crystallin homolog; AltName: Full=L-gulonate 3-dehydrogenase; Short=Gul3DH;	PF02737.15; PF00725.19; PF03446.12; PF02826.16;	3HCDH_N;3HCDH;NAD_binding_2;2-Hacid_dh_C;	3-hydroxyacyl-CoA dehydrogenase, NAD binding domain;3-hydroxyacyl-CoA dehydrogenase, C-terminal domain;NAD binding domain of 6-phosphogluconate dehydrogenase;D-isomer specific 2-hydroxyacid dehydrogenase, NAD binding domain;	------	------	------	------	GO:0006631; GO:0006635; GO:0006631; GO:0006631; GO:0006635; GO:0005777; GO:0005777; GO:0005777;GO:0003857; GO:0070403; GO:0003857; GO:0003857; GO:0070403; GO:0003857; GO:0070403; GO:0003857;	BP:fatty acid metabolic process;BP:fatty acid beta-oxidation;BP:fatty acid metabolic process;BP:fatty acid metabolic process;BP:fatty acid beta-oxidation;CC:peroxisome;CC:peroxisome;CC:peroxisome;MF:3-hydroxyacyl-CoA dehydrogenase activity;MF:NAD+ binding;MF:3-hydroxyacyl-CoA dehydrogenase activity;MF:3-hydroxyacyl-CoA dehydrogenase activity;MF:NAD+ binding;MF:3-hydroxyacyl-CoA dehydrogenase acti…	K13247	CRYL1	map00040;	Pentose and glucuronate interconversions;
DN554457_c1_g6	1685	-7.07574	4.69605e-134	yes	down	-3.67693	6.2261e-06	yes	down	-4.01739	1.15302e-08	yes	down	-4.29434	1.00603e-19	yes	down	GAQ85911.1;	Malate dehydrogenase [Klebsormidium nitens];	gi|92087001|sp|P14152.3|MDHC_MOUSE;	RecName: Full=Malate dehydrogenase, cytoplasmic; AltName: Full=Cytosolic malate dehydrogenase;	PF02866.15; PF00056.20;	Ldh_1_C;Ldh_1_N;	lactate/malate dehydrogenase, alpha/beta C-terminal domain;lactate/malate dehydrogenase, NAD binding domain;	COG0039;	C:Energy production and conversion;	------	------	GO:0005975; GO:0006108; GO:0006099; GO:0005975; GO:0006108; GO:0006099; GO:0005975; GO:0006108; GO:0006099; GO:0005975; GO:0006108; GO:0006099; GO:0005975; GO:0006108; GO:0006099;GO:0030060; GO:0030060; GO:0030060; GO:0030060; GO:0030060;	BP:carbohydrate metabolic process;BP:malate metabolic process;BP:tricarboxylic acid cycle;BP:carbohydrate metabolic process;BP:malate metabolic process;BP:tricarboxylic acid cycle;BP:carbohydrate metabolic process;BP:malate metabolic process;BP:tricarboxylic acid cycle;BP:carbohydrate metabolic process;BP:malate metabolic process;BP:tricarboxylic acid cycle;BP:carbohydrate metabolic process;BP:ma…	K00025	MDH1	map00020; map00270; map00710; map00620; map00630;	Citrate cycl;Cysteine and methionine metabolism;Carbon fixation in photosynthetic organisms;Pyruvate metabolism;Glyoxylate and dicarboxylate metabolism;
DN554437_c0_g2	3718	-7.13501	2.68505e-63	yes	down	-4.94439	4.72678e-11	yes	down	-4.56931	1.52701e-11	yes	down	-4.49843	6.6071e-21	yes	down	GAQ85854.1;	Ferritin [Klebsormidium nitens];	gi|193806339|sp|P41822.2|FRI_AEDAE;	RecName: Full=Ferritin subunit; AltName: Full=AeFe;	PF00210.21;	Ferritin;	Ferritin-like domain;	------	------	------	------	GO:0006879; GO:0006826; GO:0006879; GO:0006826; GO:0006879; GO:0006826; GO:0006879; GO:0006826; GO:0006879; GO:0006826; GO:0005623; GO:0005623; GO:0005623; GO:0005623; GO:0005623;GO:0008199; GO:0004322; GO:0008199; GO:0004322; GO:0008199; GO:0004322; GO:0008199; GO:0004322; GO:0008199; GO:0004322;	BP:cellular iron ion homeostasis;BP:iron ion transport;BP:cellular iron ion homeostasis;BP:iron ion transport;BP:cellular iron ion homeostasis;BP:iron ion transport;BP:cellular iron ion homeostasis;BP:iron ion transport;BP:cellular iron ion homeostasis;BP:iron ion transport;CC:cell;CC:cell;CC:cell;CC:cell;CC:cell;MF:ferric iron binding;MF:ferroxidase activity;MF:ferric iron binding;MF:ferroxidase…	K00522	FTH1	------	------
DN544837_c0_g1	2484	-1.28478	0.0275353	yes	down	-1.78218	4.642e-05	yes	down	-1.45046	1.88743e-05	yes	down	-2.12611	1.3396e-05	yes	down	GAQ85675.1;	hypothetical protein KFL_002480130 [Klebsormidium nitens];	------	------	------	------	------	------	------	------	------	------	------	------	------	------	------
DN556621_c0_g1	2464	-7.33913	5.58296e-138	yes	down	-2.64987	0.00225705	yes	down	-3.73995	2.3984e-07	yes	down	-4.31456	6.18774e-16	yes	down	GAQ85610.1;	Nucleolar GTP-binding protein [Klebsormidium nitens];	gi|17369753|sp|Q9V411.1|NOG1_DROME;	RecName: Full=Nucleolar GTP-binding protein 1; AltName: Full=Novel nucleolar protein 1;	PF06858.11; PF08155.8; PF01926.20; PF02421.15; PF00071.19;	NOG1;NOGCT;MMR_HSR1;FeoB_N;Ras;	Nucleolar GTP-binding protein 1;NOGCT;50S ribosome-binding GTPase;Ferrous iron transport protein B;Ras family;	------	------	------	------	GO:0042254; GO:0042254; GO:0042254; GO:0042254; GO:0005730; GO:0005730; GO:0005730; GO:0005730;GO:0005525; GO:0005525; GO:0005525; GO:0005525;	BP:ribosome biogenesis;BP:ribosome biogenesis;BP:ribosome biogenesis;BP:ribosome biogenesis;CC:nucleolus;CC:nucleolus;CC:nucleolus;CC:nucleolus;MF:GTP binding;MF:GTP binding;MF:GTP binding;MF:GTP binding;	K06943	NOG1	map03008;	Ribosome biogenesis in eukaryotes;
DN558487_c2_g2	2713	-7.09244	3.28234e-113	yes	down	-4.3304	3.03375e-08	yes	down	-5.00911	3.70469e-15	yes	down	-4.19495	1.80014e-16	yes	down	GAQ85536.1;	Nuclear transport receptor RANBP7/RANBP8 [Klebsormidium nitens];	gi|45476775|sp|O95373.1|IPO7_HUMAN;	RecName: Full=Importin-7; Short=Imp7; AltName: Full=Ran-binding protein 7; Short=RanBP7;	PF08389.9; PF08506.7;	Xpo1;Cse1;	Exportin 1-like protein;Cse1;	------	------	------	------	GO:0006886; GO:0006886; GO:0006886; GO:0006886; GO:0005634; GO:0005634; GO:0005634; GO:0005634;GO:0008536; GO:0008536; GO:0008536; GO:0008536;	BP:intracellular protein transport;BP:intracellular protein transport;BP:intracellular protein transport;BP:intracellular protein transport;CC:nucleus;CC:nucleus;CC:nucleus;CC:nucleus;MF:Ran GTPase binding;MF:Ran GTPase binding;MF:Ran GTPase binding;MF:Ran GTPase binding;	K20223	IPO7, RANBP7	------	------
DN570235_c2_g1	2466	-1.7905	0.0033496	yes	down	-1.77026	1.20464e-15	yes	down	-1.07242	7.77549e-07	yes	down	-1.10421	0.000147965	yes	down	GAQ85411.1;	hypothetical protein KFL_002340010 [Klebsormidium nitens];	gi|597439647|sp|P21616.4|AVP_VIGRR;	RecName: Full=Pyrophosphate-energized vacuolar membrane proton pump; AltName: Full=Pyrophosphate-energized inorganic pyrophosphatase; Short=;	PF03030.13;	H_PPase;	Inorganic H+ pyrophosphatase;	------	------	------	------	GO:1902600; GO:1902600; GO:1902600; GO:1902600; GO:0016021; GO:0016021; GO:0016021; GO:0016021;GO:0009678; GO:0004427; GO:0009678; GO:0004427; GO:0009678; GO:0004427; GO:0008237; GO:0008270; GO:0009678; GO:0004427;	BP:hydrogen ion transmembrane transport;BP:hydrogen ion transmembrane transport;BP:hydrogen ion transmembrane transport;BP:hydrogen ion transmembrane transport;CC:integral component of membrane;CC:integral component of membrane;CC:integral component of membrane;CC:integral component of membrane;MF:hydrogen-translocating pyrophosphatase activity;MF:inorganic diphosphatase activity;MF:hydrogen-tran…	K01507	ppa	map00190;	Oxidative phosphorylation;
DN549025_c0_g1	3880	-1.13416	8.75031e-05	yes	down	-1.02344	3.07856e-12	yes	down	-1.00713	2.27679e-20	yes	down	-1.2473	1.98742e-10	yes	down	GAQ85370.1;	MATE efflux family protein [Klebsormidium nitens];	gi|75274226|sp|Q9LUH2.1|DTX19_ARATH;	RecName: Full=Protein DETOXIFICATION 19; Short=AtDTX19; AltName: Full=Multidrug and toxic compound extrusion protein 19; Short=MATE protein 19; AltName: Full=Protein ABERRANT LATERAL ROOT FORMATION 5;	PF01554.15;	MatE;	MatE;	COG0534;	V:Defense mechanisms;	------	------	GO:0016021; GO:0016021; GO:0016021; GO:0016021;GO:0015297; GO:0015238; GO:0015297; GO:0015238; GO:0015297; GO:0015238; GO:0015297; GO:0015238;	CC:integral component of membrane;CC:integral component of membrane;CC:integral component of membrane;CC:integral component of membrane;MF:antiporter activity;MF:drug transmembrane transporter activity;MF:antiporter activity;MF:drug transmembrane transporter activity;MF:antiporter activity;MF:drug transmembrane transporter activity;MF:antiporter activity;MF:drug transmembrane transporter activity;	K03327	TC.MATE, SLC47A, norM, mdtK, dinF	------	------
DN176398_c0_g1	640	-6.51365	1.02008e-43	yes	down	-4.63176	1.21644e-09	yes	down	-5.46161	2.19342e-20	yes	down	-4.20008	2.28774e-20	yes	down	GAQ85311.1;	40S ribosomal protein S13 [Klebsormidium nitens];	gi|54039309|sp|P47772.3|RS13_ICTPU;	RecName: Full=40S ribosomal protein S13;	PF08069.9; PF00312.19;	Ribosomal_S13_N;Ribosomal_S15;	Ribosomal S13/S15 N-terminal domain;Ribosomal protein S15;	COG0184;	J:Translation, ribosomal structure and biogenesis;	------	------	GO:0006412; GO:0006412; GO:0006412; GO:0006412; GO:0006412; GO:0005840; GO:0005840; GO:0005840; GO:0005840; GO:0005840;GO:0003735; GO:0003735; GO:0003735; GO:0003735; GO:0003735;	BP:translation;BP:translation;BP:translation;BP:translation;BP:translation;CC:ribosome;CC:ribosome;CC:ribosome;CC:ribosome;CC:ribosome;MF:structural constituent of ribosome;MF:structural constituent of ribosome;MF:structural constituent of ribosome;MF:structural constituent of ribosome;MF:structural constituent of ribosome;	K02953	RP-S13e, RPS13	map03010;	Ribosome;
DN552505_c0_g1	2227	-1.59733	0.0461237	yes	down	-1.13832	0.000188792	yes	down	-1.17257	8.91235e-06	yes	down	-2.24301	2.47708e-12	yes	down	GAQ85239.1;	Aluminium activated malate transporter family protein [Klebsormidium nitens];	gi|75169137|sp|Q9C6L8.1|ALMT4_ARATH;	RecName: Full=Aluminum-activated malate transporter 4; Short=AtALMT4;	PF11744.5; PF13515.3; PF04632.9;	ALMT;FUSC_2;FUSC;	Aluminium activated malate transporter;Fusaric acid resistance protein-like;Fusaric acid resistance protein family;	------	------	------	------	GO:0015743; GO:0015743; GO:0016021; GO:0016021;	BP:malate transport;BP:malate transport;CC:integral component of membrane;CC:integral component of membrane;	------	------	------	------
DN559685_c1_g7	2634	-1.32335	3.85353e-08	yes	down	-1.1567	6.95306e-10	yes	down	-1.42636	2.6734e-19	yes	down	-1.41652	3.6633e-07	yes	down	GAQ84938.1;	beta-amylase [Klebsormidium nitens];	gi|75335046|sp|Q9LIR6.1|BAM1_ARATH;	RecName: Full=Beta-amylase 1, chloroplastic; AltName: Full=1,4-alpha-D-glucan maltohydrolase; AltName: Full=Beta-amylase 7; AltName: Full=Thioredoxin-regulated beta-amylase; Short=TR-BAMY; Flags: Precursor;	PF01373.14;	Glyco_hydro_14;	Glycosyl hydrolase family 14;	------	------	------	------	GO:0000272; GO:0000272; GO:0000272; GO:0000272; GO:0000272;GO:0016161; GO:0016161; GO:0016161; GO:0016161; GO:0016161;	BP:polysaccharide catabolic process;BP:polysaccharide catabolic process;BP:polysaccharide catabolic process;BP:polysaccharide catabolic process;BP:polysaccharide catabolic process;MF:beta-amylase activity;MF:beta-amylase activity;MF:beta-amylase activity;MF:beta-amylase activity;MF:beta-amylase activity;	K01177	E3.2.1.2	map00500;	Starch and sucrose metabolism;
DN541967_c0_g1	986	-1.73496	0.0256284	yes	down	-1.46081	0.0161519	yes	down	-2.1326	1.384e-05	yes	down	-1.95922	0.000801371	yes	down	GAQ84913.1;	Zinc finger RING-type domain containing protein [Klebsormidium nitens];	gi|51316550|sp|Q9ZU51.2|RHA2B_ARATH;	RecName: Full=E3 ubiquitin-protein ligase RHA2B; AltName: Full=RING-H2 finger A2b; AltName: Full=RING-H2 zinc finger protein RHA2b;	PF13639.3; PF17123.2; PF12678.4; PF00097.22; PF13923.3; PF12861.4;	zf-RING_2;zf-RING_11;zf-rbx1;zf-C3HC4;zf-C3HC4_2;zf-ANAPC11;	Ring finger domain;RING-like zinc finger;RING-H2 zinc finger domain;Zinc finger, C3HC4 type;Zinc finger, C3HC4 type;Anaphase-promoting complex subunit 11 RING-H2 finger;	------	------	------	------	GO:0016021;	CC:integral component of membrane;	------	------	------	------
DN534505_c1_g1	1522	-7.23534	3.67456e-78	yes	down	-2.66383	0.00212656	yes	down	-4.32852	2.86503e-10	yes	down	-4.48271	5.01628e-23	yes	down	GAQ84733.1;	Cysteine proteinases superfamily protein [Klebsormidium nitens];	gi|75061687|sp|Q5R6D1.1|CATB_PONAB;	RecName: Full=Cathepsin B; Contains: RecName: Full=Cathepsin B light chain; Contains: RecName: Full=Cathepsin B heavy chain; Flags: Precursor;	PF00112.20; PF08127.10; PF03051.12;	Peptidase_C1;Propeptide_C1;Peptidase_C1_2;	Papain family cysteine protease;Peptidase family C1 propeptide;Peptidase C1-like family;	COG4870;	O:Posttranslational modification, protein turnover, chaperones;	------	------	GO:0050790; GO:0016021;GO:0004197; GO:0008234; GO:0008234; GO:0008234; GO:0008234;	BP:regulation of catalytic activity;CC:integral component of membrane;MF:cysteine-type endopeptidase activity;MF:cysteine-type peptidase activity;MF:cysteine-type peptidase activity;MF:cysteine-type peptidase activity;MF:cysteine-type peptidase activity;	K01363	CTSB	------	------
DN550561_c0_g1	1159	-5.93192	8.0244e-09	yes	down	-7.96031	2.07772e-81	yes	down	-7.08822	3.44165e-114	yes	down	-3.65489	2.45089e-33	yes	down	GAQ84733.1;	Cysteine proteinases superfamily protein [Klebsormidium nitens];	gi|1705630|sp|P00787.2|CATB_RAT;	RecName: Full=Cathepsin B; AltName: Full=Cathepsin B1; AltName: Full=RSG-2; Contains: RecName: Full=Cathepsin B light chain; Contains: RecName: Full=Cathepsin B heavy chain; Flags: Precursor;	PF00112.20; PF08127.10;	Peptidase_C1;Propeptide_C1;	Papain family cysteine protease;Peptidase family C1 propeptide;	------	------	------	------	GO:0050790; GO:0016021;GO:0004197; GO:0008234; GO:0008234; GO:0008234; GO:0008234;	BP:regulation of catalytic activity;CC:integral component of membrane;MF:cysteine-type endopeptidase activity;MF:cysteine-type peptidase activity;MF:cysteine-type peptidase activity;MF:cysteine-type peptidase activity;MF:cysteine-type peptidase activity;	K01363	CTSB	------	------
DN550561_c0_g4	1149	-7.15729	1.31873e-78	yes	down	-2.94079	0.000570534	yes	down	-6.17454	2.11981e-42	yes	down	-3.96004	7.65141e-22	yes	down	GAQ84733.1;	Cysteine proteinases superfamily protein [Klebsormidium nitens];	gi|1169086|sp|P43509.1|CPR5_CAEEL;	RecName: Full=Cathepsin B-like cysteine proteinase 5; AltName: Full=Cysteine protease-related 5; Flags: Precursor;	PF00112.20; PF08127.10;	Peptidase_C1;Propeptide_C1;	Papain family cysteine protease;Peptidase family C1 propeptide;	------	------	------	------	GO:0050790; GO:0016021;GO:0004197; GO:0008234; GO:0008234; GO:0008234; GO:0008234;	BP:regulation of catalytic activity;CC:integral component of membrane;MF:cysteine-type endopeptidase activity;MF:cysteine-type peptidase activity;MF:cysteine-type peptidase activity;MF:cysteine-type peptidase activity;MF:cysteine-type peptidase activity;	K01363	CTSB	------	------
DN552409_c2_g1	2192	-7.16437	1.29761e-127	yes	down	-8.77119	8.75543e-112	yes	down	-6.1665	1.1641e-27	yes	down	-4.86738	7.48083e-22	yes	down	GAQ84733.1;	Cysteine proteinases superfamily protein [Klebsormidium nitens];	gi|115712|sp|P10605.2|CATB_MOUSE;	RecName: Full=Cathepsin B; AltName: Full=Cathepsin B1; Contains: RecName: Full=Cathepsin B light chain; Contains: RecName: Full=Cathepsin B heavy chain; Flags: Precursor;	------	------	------	------	------	------	------	GO:0050790; GO:0051603; GO:0005615; GO:0005764;GO:0004197; GO:0008234; GO:0008234; GO:0008234; GO:0004197;	BP:regulation of catalytic activity;BP:proteolysis involved in cellular protein catabolic process;CC:extracellular space;CC:lysosome;MF:cysteine-type endopeptidase activity;MF:cysteine-type peptidase activity;MF:cysteine-type peptidase activity;MF:cysteine-type peptidase activity;MF:cysteine-type endopeptidase activity;	K01363	CTSB	------	------
DN566599_c0_g1	2661	-1.95336	0.00134826	yes	down	-1.4868	2.57366e-17	yes	down	-1.48165	5.29743e-33	yes	down	-1.69158	4.85599e-23	yes	down	GAQ84382.1;	peroxisomal membrane protein [Klebsormidium nitens];	gi|75218946|sp|O04200.1|PXN_ARATH;	RecName: Full=Peroxisomal nicotinamide adenine dinucleotide carrier; AltName: Full=Peroxisomal NAD carrier; AltName: Full=Peroxisomal membrane protein 38,;	PF00153.24;	Mito_carr;	Mitochondrial carrier protein;	------	------	NOG19291;	S:Function unknown;	GO:0016021; GO:0016021; GO:0016021; GO:0016021;	CC:integral component of membrane;CC:integral component of membrane;CC:integral component of membrane;CC:integral component of membrane;	K13354	SLC25A17, PMP34	map04146;	Peroxisome;
DN569542_c2_g1	2243	-1.30366	0.0146765	yes	down	-1.07755	2.22148e-11	yes	down	-1.26436	1.37939e-29	yes	down	-1.25998	4.51837e-11	yes	down	GAQ84335.1;	Mitochondrial translation elongation factor EF-Ts [Klebsormidium nitens];	gi|166222687|sp|A5GTG7.1|EFTS_SYNR3;	RecName: Full=Elongation factor Ts; Short=EF-Ts;	PF00889.16;	EF_TS;	Elongation factor TS;	COG0264;	J:Translation, ribosomal structure and biogenesis;	------	------	GO:0006869; GO:0042157; GO:0005576; GO:0005739; GO:0005739;GO:0008289; GO:0003746; GO:0003746;	BP:lipid transport;BP:lipoprotein metabolic process;CC:extracellular region;CC:mitochondrion;CC:mitochondrion;MF:lipid binding;MF:translation elongation factor activity;MF:translation elongation factor activity;	K02357	tsf, TSFM	------	------
DN569542_c2_g2	1664	-1.51997	0.0234103	yes	down	-1.25724	3.19392e-08	yes	down	-1.50306	1.25586e-13	yes	down	-1.45611	9.76411e-09	yes	down	GAQ84335.1;	Mitochondrial translation elongation factor EF-Ts [Klebsormidium nitens];	gi|3123231|sp|P80870.3|GS13_BACSU;	RecName: Full=General stress protein 13; Short=GSP13;	PF00575.20;	S1;	S1 RNA binding domain;	------	------	------	------	GO:0006869; GO:0042157; GO:0005576; GO:0005739; GO:0005739; GO:0005739;GO:0008289; GO:0003746; GO:0003746; GO:0003746; GO:0003746;	BP:lipid transport;BP:lipoprotein metabolic process;CC:extracellular region;CC:mitochondrion;CC:mitochondrion;CC:mitochondrion;MF:lipid binding;MF:translation elongation factor activity;MF:translation elongation factor activity;MF:translation elongation factor activity;MF:translation elongation factor activity;	K02357	tsf, TSFM	------	------
DN535034_c0_g1	2359	-1.36859	0.0458275	yes	down	-1.60076	1.57132e-05	yes	down	-1.76513	1.89174e-15	yes	down	-1.66221	2.74838e-10	yes	down	GAQ84261.1;	putative Pentatricopeptide repeat domain containing protein [Klebsormidium nitens];	gi|75169718|sp|Q9C9I3.1|PP115_ARATH;	RecName: Full=Pentatricopeptide repeat-containing protein At1g71460, chloroplastic; Flags: Precursor;	PF13041.3; PF01535.17; PF13812.3; PF12854.4; PF17177.1;	PPR_2;PPR;PPR_3;PPR_1;PPR_long;	PPR repeat family;PPR repeat;Pentatricopeptide repeat domain;PPR repeat;Pentacotripeptide-repeat region of PROPR;	------	------	NOG16738;	S:Function unknown;	------	------	------	------	------	------
DN563165_c0_g1	2459	-1.17856	0.00389482	yes	down	-1.06331	5.5311e-05	yes	down	-1.21528	3.27046e-09	yes	down	-1.21048	7.55846e-06	yes	down	GAQ84261.1;	putative Pentatricopeptide repeat domain containing protein [Klebsormidium nitens];	gi|75171449|sp|Q9FLD8.1|PP408_ARATH;	RecName: Full=Pentatricopeptide repeat-containing protein At5g39980, chloroplastic; Flags: Precursor;	PF01535.17; PF13041.3; PF12854.4; PF13812.3; PF17177.1;	PPR;PPR_2;PPR_1;PPR_3;PPR_long;	PPR repeat;PPR repeat family;PPR repeat;Pentatricopeptide repeat domain;Pentacotripeptide-repeat region of PROPR;	------	------	NOG16738;	S:Function unknown;	------	------	------	------	------	------
DN557851_c2_g2	1596	-7.64239	9.11066e-177	yes	down	-4.78281	3.11461e-10	yes	down	-5.27649	2.34482e-18	yes	down	-4.15012	2.79048e-14	yes	down	GAQ84076.1;	fructose-bisphosphate aldolase [Klebsormidium nitens];	gi|543797|sp|P07764.5|ALF_DROME;	RecName: Full=Fructose-bisphosphate aldolase;	PF00274.16;	Glycolytic;	Fructose-bisphosphate aldolase class-I;	COG3588;	G:Carbohydrate transport and metabolism;	------	------	GO:0006096; GO:0006096; GO:0006096; GO:0006096;GO:0004332; GO:0004332; GO:0004332; GO:0004332;	BP:glycolytic process;BP:glycolytic process;BP:glycolytic process;BP:glycolytic process;MF:fructose-bisphosphate aldolase activity;MF:fructose-bisphosphate aldolase activity;MF:fructose-bisphosphate aldolase activity;MF:fructose-bisphosphate aldolase activity;	K01623	ALDO	map00010; map00030; map00051; map00710;	Glycolysis / Gluconeogenesis;Pentose phosphate pathway;Fructose and mannose metabolism;Carbon fixation in photosynthetic organisms;
DN559122_c2_g1	1494	-7.08005	3.24304e-135	yes	down	-6.53961	6.6206e-28	yes	down	-4.12669	1.72323e-09	yes	down	-4.29669	4.78848e-19	yes	down	GAQ84026.1;	NA;	gi|81914662|sp|Q8K354.1|CBR3_MOUSE;	RecName: Full=Carbonyl reductase [NADPH] 3; AltName: Full=NADPH-dependent carbonyl reductase 3;	PF00106.22; PF13561.3; PF01370.18; PF08659.7;	adh_short;adh_short_C2;Epimerase;KR;	short chain dehydrogenase;Enoyl;NAD dependent epimerase/dehydratase family;KR domain;	------	------	------	------	GO:0016491; GO:0004090;	MF:oxidoreductase activity;MF:carbonyl reductas;	K00079	CBR1	map00590;	Arachidonic acid metabolism;
DN553769_c0_g2	2802	-7.18561	2.23007e-155	yes	down	-4.81441	1.70262e-10	yes	down	-4.76121	6.47434e-13	yes	down	-4.18954	6.47368e-17	yes	down	GAQ84009.1;	ATP-dependent RNA helicase DDX5/DBP2 [Klebsormidium nitens];	gi|30923187|sp|P19109.3|DDX17_DROME;	RecName: Full=ATP-dependent RNA helicase p62;	PF00271.28; PF00270.26; PF16203.2;	Helicase_C;DEAD;ERCC3_RAD25_C;	Helicase conserved C-terminal domain;DEAD/DEAH box helicase;ERCC3/RAD25/XPB C-terminal helicase;	------	------	------	------	GO:0005524; GO:0004386; GO:0003676; GO:0005524; GO:0004386; GO:0003676; GO:0005524; GO:0004386; GO:0003676;	MF:ATP binding;MF:helicase activity;MF:nucleic acid binding;MF:ATP binding;MF:helicase activity;MF:nucleic acid binding;MF:ATP binding;MF:helicase activity;MF:nucleic acid binding;	K13178;K12823	DDX17;DDX5, DBP2	map03040;	Spliceosome;
DN564012_c0_g1	1986	-1.23835	0.00707877	yes	down	-1.18339	1.60544e-06	yes	down	-1.13578	2.90395e-11	yes	down	-1.12909	9.52742e-05	yes	down	GAQ83907.1;	SPX domain containing protein [Klebsormidium nitens];	gi|75219504|sp|O48781.1|SPX2_ARATH;	RecName: Full=SPX domain-containing protein 2; AltName: Full=Protein SPX DOMAIN GENE 2; Short=AtSPX2;	PF03105.16;	SPX;	SPX domain;	COG5036; COG5036;	P:Inorganic ion transport and metabolism;O:Posttranslational modification, protein turnover, chaperones;	------	------	GO:0016036; GO:0016036; GO:0016036; GO:0016036; GO:0016036;	BP:cellular response to phosphate starvation;BP:cellular response to phosphate starvation;BP:cellular response to phosphate starvation;BP:cellular response to phosphate starvation;BP:cellular response to phosphate starvation;	------	------	------	------
DN541408_c3_g2	1530	-7.21147	5.07171e-100	yes	down	-4.39254	1.29635e-08	yes	down	-6.35398	3.51282e-42	yes	down	-4.13168	2.72347e-16	yes	down	GAQ83885.1;	hypothetical protein KFL_001660200 [Klebsormidium nitens];	gi|123909169|sp|Q0VFL3.1|KHDR2_XENTR;	RecName: Full=KH domain-containing, RNA-binding, signal transduction-associated protein 2;	PF16274.2; PF00013.26;	Qua1;KH_1;	Qua1 domain;KH domain;	------	------	------	------	GO:0000398; GO:0000398; GO:0000398;GO:0003723; GO:0045131; GO:0045131; GO:0045131;	BP:mRNA splicing, via spliceosome;BP:mRNA splicing, via spliceosome;BP:mRNA splicing, via spliceosome;MF:RNA binding;MF:pre-mRNA branch point binding;MF:pre-mRNA branch point binding;MF:pre-mRNA branch point binding;	K14942	KHDRBS3, SLM2	------	------
DN568155_c2_g1	2669	-2.75299	8.66327e-07	yes	down	-3.15875	6.62114e-50	yes	down	-2.58835	2.65907e-22	yes	down	-2.37798	5.35195e-17	yes	down	GAQ83851.1;	pseudo-response regulator 7 [Klebsormidium nitens];	gi|52783225|sp|Q6LA42.2|APRR5_ARATH;	RecName: Full=Two-component response regulator-like APRR5; AltName: Full=Pseudo-response regulator 5;	PF00072.21; PF06203.11;	Response_reg;CCT;	Response regulator receiver domain;CCT motif;	------	------	------	------	GO:0000160; GO:0000160; GO:0000160; GO:0000160; GO:0006351; GO:0000160; GO:0006351; GO:0005634; GO:0005634; GO:0005634; GO:0005634; GO:0005634; GO:0003677; GO:0003700; GO:0003677; GO:0003700;	BP:phosphorelay signal transduction system;BP:phosphorelay signal transduction system;BP:phosphorelay signal transduction system;BP:phosphorelay signal transduction system;BP:transcription, DNA-templated;BP:phosphorelay signal transduction system;BP:transcription, DNA-templated;CC:nucleus;CC:nucleus;CC:nucleus;CC:nucleus;CC:nucleus;MF:DNA binding;MF:transcription factor activity, sequence-specifi…	K12130	PRR5	map04712;	Circadian rhythm - plant;
DN568442_c1_g1	2274	-2.19484	0.000148728	yes	down	-1.81111	5.03238e-19	yes	down	-1.22268	5.82726e-13	yes	down	-1.50276	1.15553e-10	yes	down	GAQ83792.1;	DIM1A adenosine dimethyl transferase 1A [Klebsormidium nitens];	gi|75171146|sp|Q9FK02.1|DIM1B_ARATH;	RecName: Full=Ribosomal RNA small subunit methyltransferase, mitochondrial; AltName: Full=18S mitochondrial rRNA;	PF00398.17; PF13649.3; PF08241.9; PF13847.3; PF13489.3; PF01209.15; PF08242.9;	RrnaAD;Methyltransf_25;Methyltransf_11;Methyltransf_31;Methyltransf_23;Ubie_methyltran;Methyltransf_12;	Ribosomal RNA adenine dimethylase;Methyltransferase domain;Methyltransferase domain;Methyltransferase domain;Methyltransferase domain;ubiE/COQ5 methyltransferase family;Methyltransferase domain;	COG0030;	J:Translation, ribosomal structure and biogenesis;	------	------	GO:0003723; GO:0000179; GO:0000179; GO:0003723; GO:0003723; GO:0000179; GO:0003723; GO:0000179;	MF:RNA binding;MF:rRN;MF:rRN;MF:RNA binding;MF:RNA binding;MF:rRN;MF:RNA binding;MF:rRN;	K14191	DIM1	------	------
DN547481_c3_g1	1768	-2.03427	0.0157611	yes	down	-1.3878	1.84906e-10	yes	down	-1.29372	2.54886e-18	yes	down	-1.7149	4.91093e-19	yes	down	GAQ83786.1;	MATE efflux family protein [Klebsormidium nitens];	gi|75146798|sp|Q84K71.1|DTX44_ARATH;	RecName: Full=Protein DETOXIFICATION 44, chloroplastic; Short=AtDTX44; AltName: Full=Multidrug and toxic compound extrusion protein 44; Short=MATE protein 44; Flags: Precursor;	------	------	------	------	------	------	------	GO:0016021;GO:0015297; GO:0015238;	CC:integral component of membrane;MF:antiporter activity;MF:drug transmembrane transporter activity;	------	------	------	------
DN570565_c11_g1	3731	-1.62253	0.00259771	yes	down	-1.59997	3.56621e-13	yes	down	-1.47269	1.01669e-33	yes	down	-2.05751	8.7111e-27	yes	down	GAQ83786.1;	MATE efflux family protein [Klebsormidium nitens];	gi|75202755|sp|Q9SCT4.1|IMK2_ARATH;	RecName: Full=Probably inactive leucine-rich repeat receptor-like protein kinase IMK2; AltName: Full=Protein INFLORESCENCE MERISTEM RECEPTOR-LIKE KINASE 2; Flags: Precursor;	PF07714.14; PF00069.22; PF13908.3; PF13855.3; PF01554.15; PF14667.3;	Pkinase_Tyr;Pkinase;Shisa;LRR_8;MatE;Polysacc_synt_C;	Protein tyrosine kinase;Protein kinase domain;Wnt and FGF inhibitory regulator;Leucine rich repeat;MatE;Polysaccharide biosynthesis C-terminal domain;	------	------	------	------	GO:0016021; GO:0016021; GO:0016021;GO:0015297; GO:0015238; GO:0005524; GO:0004672; GO:0005524; GO:0004672; GO:0005524; GO:0004672; GO:0005524; GO:0004672;	CC:integral component of membrane;CC:integral component of membrane;CC:integral component of membrane;MF:antiporter activity;MF:drug transmembrane transporter activity;MF:ATP binding;MF:protein kinase activity;MF:ATP binding;MF:protein kinase activity;MF:ATP binding;MF:protein kinase activity;MF:ATP binding;MF:protein kinase activity;	------	------	------	------
DN558349_c4_g4	512	-6.78866	7.27327e-128	yes	down	-3.06138	0.000299977	yes	down	-4.25647	8.15651e-10	yes	down	-4.14065	9.14254e-16	yes	down	GAQ83736.1;	40S ribosomal protein S15 [Klebsormidium nitens];	gi|27923849|sp|Q945U1.1|RS15_ELAOL;	RecName: Full=40S ribosomal protein S15;	PF00203.18;	Ribosomal_S19;	Ribosomal protein S19;	COG0185;	J:Translation, ribosomal structure and biogenesis;	------	------	GO:0006412; GO:0006412; GO:0006412; GO:0006412; GO:0006412; GO:0015935; GO:0015935; GO:0015935; GO:0015935; GO:0015935;GO:0003723; GO:0003735; GO:0003735; GO:0003723; GO:0003735; GO:0003723; GO:0003735; GO:0003723; GO:0003735;	BP:translation;BP:translation;BP:translation;BP:translation;BP:translation;CC:small ribosomal subunit;CC:small ribosomal subunit;CC:small ribosomal subunit;CC:small ribosomal subunit;CC:small ribosomal subunit;MF:RNA binding;MF:structural constituent of ribosome;MF:structural constituent of ribosome;MF:RNA binding;MF:structural constituent of ribosome;MF:RNA binding;MF:structural constituent of r…	K02958	RP-S15e, RPS15	map03010;	Ribosome;
DN567513_c0_g1	2731	-1.72853	0.0412041	yes	down	-1.44298	8.98062e-11	yes	down	-1.52122	1.13226e-23	yes	down	-1.58066	2.2239e-13	yes	down	GAQ83470.1;	phosphate transporter [Klebsormidium nitens];	gi|75220242|sp|O82390.1|ANTR1_ARATH;	RecName: Full=Sodium-dependent phosphate transport protein 1, chloroplastic; AltName: Full=Anion transporter 1; AltName: Full=N;	PF07690.13; PF00083.21;	MFS_1;Sugar_tr;	Major Facilitator Superfamily;Sugar;	------	------	NOG02359;	G:Carbohydrate transport and metabolism;	GO:0055085; GO:0055085; GO:0055085; GO:0055085; GO:0055085; GO:0016021; GO:0016021; GO:0016021; GO:0016021; GO:0016021;	BP:transmembrane transport;BP:transmembrane transport;BP:transmembrane transport;BP:transmembrane transport;BP:transmembrane transport;CC:integral component of membrane;CC:integral component of membrane;CC:integral component of membrane;CC:integral component of membrane;CC:integral component of membrane;	K08193	SLC17A	------	------
DN564884_c0_g1	2244	-1.19797	0.0220808	yes	down	-1.2704	1.27741e-09	yes	down	-1.55493	2.68619e-33	yes	down	-2.47339	1.17289e-28	yes	down	GAQ83439.1;	glucose-1-phosphate adenylyltransferase [Klebsormidium nitens];	gi|232164|sp|P23509.2|GLGS_SOLTU;	RecName: Full=Glucose-1-phosphate adenylyltransferase small subunit, chloroplastic/amyloplastic; AltName: Full=ADP-glucose pyrophosphorylase; AltName: Full=ADP-glucose synthase; AltName: Full=AGPase B; AltName: Full=Alpha-D-glucose-1-phosphate adenyl transferase; Flags: Precursor;	PF00483.20; PF12804.4;	NTP_transferase;NTP_transf_3;	Nucleotidyl transferase;MobA-like NTP transferase domain;	COG0448;	G:Carbohydrate transport and metabolism;	------	------	GO:0005978; GO:0019252; GO:0005978; GO:0019252; GO:0005978; GO:0019252; GO:0005978; GO:0019252; GO:0005978; GO:0019252; GO:0009507; GO:0009507; GO:0009507; GO:0009507; GO:0009507;GO:0005524; GO:0008878; GO:0005524; GO:0008878; GO:0005524; GO:0008878; GO:0005524; GO:0008878; GO:0005524; GO:0008878;	BP:glycogen biosynthetic process;BP:starch biosynthetic process;BP:glycogen biosynthetic process;BP:starch biosynthetic process;BP:glycogen biosynthetic process;BP:starch biosynthetic process;BP:glycogen biosynthetic process;BP:starch biosynthetic process;BP:glycogen biosynthetic process;BP:starch biosynthetic process;CC:chloroplast;CC:chloroplast;CC:chloroplast;CC:chloroplast;CC:chloroplast;MF:A…	K00975	glgC	map00520; map00500;	Amino sugar and nucleotide sugar metabolism;Starch and sucrose metabolism;
DN557382_c1_g1	1688	-6.93174	1.45704e-106	yes	down	-5.00055	8.93583e-12	yes	down	-4.39846	1.57827e-10	yes	down	-4.41925	9.07496e-22	yes	down	GAQ83325.1;	sumo conjugation enzyme 1 [Klebsormidium nitens];	gi|82220488|sp|Q9DDJ0.1|UBC9B_DANRE;	RecName: Full=SUMO-conjugating enzyme UBC9-B; AltName: Full=SUMO-protein ligase B; AltName: Full=Ubiquitin carrier protein 9-B; AltName: Full=Ubiquitin carrier protein I-B; AltName: Full=Ubiquitin-conjugating enzyme E2 I-B; AltName: Full=Ubiquitin-protein ligase I-B;	PF00179.23; PF14461.3;	UQ_con;Prok-E2_B;	Ubiquitin-conjugating enzyme;Prokaryotic E2 family B;	COG5078;	O:Posttranslational modification, protein turnover, chaperones;	------	------	GO:0005524; GO:0019789; GO:0005524; GO:0019789; GO:0005524; GO:0019789; GO:0005524; GO:0019789; GO:0005524; GO:0019789;	MF:ATP binding;MF:SUMO transferase activity;MF:ATP binding;MF:SUMO transferase activity;MF:ATP binding;MF:SUMO transferase activity;MF:ATP binding;MF:SUMO transferase activity;MF:ATP binding;MF:SUMO transferase activity;	K10577	UBE2I, UBC9	map04120; map03013;	Ubiquitin mediated proteolysis;RNA transport;
DN546729_c4_g1	969	-6.54363	5.89496e-122	yes	down	-3.95339	7.30532e-07	yes	down	-4.77778	2.69153e-13	yes	down	-4.13574	2.32521e-17	yes	down	GAQ83285.1;	40S ribosomal protein S2 [Klebsormidium nitens];	gi|730652|sp|P31009.2|RS2_DROME;	RecName: Full=40S ribosomal protein S2; AltName: Full=Protein strings of pearls;	PF00333.17; PF03719.12;	Ribosomal_S5;Ribosomal_S5_C;	Ribosomal protein S5, N-terminal domain;Ribosomal protein S5, C-terminal domain;	COG0098;	J:Translation, ribosomal structure and biogenesis;	------	------	GO:0006412; GO:0006412; GO:0006412; GO:0006412; GO:0006412; GO:0015935; GO:0015935; GO:0022627; GO:0015935; GO:0015935;GO:0003723; GO:0003735; GO:0003723; GO:0003735; GO:0003723; GO:0003735; GO:0003723; GO:0003735; GO:0003723; GO:0003735;	BP:translation;BP:translation;BP:translation;BP:translation;BP:translation;CC:small ribosomal subunit;CC:small ribosomal subunit;CC:cytosolic small ribosomal subunit;CC:small ribosomal subunit;CC:small ribosomal subunit;MF:RNA binding;MF:structural constituent of ribosome;MF:RNA binding;MF:structural constituent of ribosome;MF:RNA binding;MF:structural constituent of ribosome;MF:RNA binding;MF:st…	K02981	RP-S2e, RPS2	map03010;	Ribosome;
DN549124_c1_g2	3159	-7.89606	1.11575e-137	yes	down	-2.68899	0.00189154	yes	down	-2.07954	0.008383	yes	down	-4.57082	2.80237e-20	yes	down	GAQ83257.1;	amino acid transporter [Klebsormidium nitens];	gi|12585187|sp|P82251.1|BAT1_HUMAN;	RecName: Full=;	PF13520.3; PF00324.18;	AA_permease_2;AA_permease;	Amino acid permease;Amino acid permease;	------	------	------	------	GO:0016021; GO:0016021; GO:0016021; GO:0016021; GO:0016021;GO:0022857; GO:0022857; GO:0022857; GO:0022857; GO:0022857;	CC:integral component of membrane;CC:integral component of membrane;CC:integral component of membrane;CC:integral component of membrane;CC:integral component of membrane;MF:transmembrane transporter activity;MF:transmembrane transporter activity;MF:transmembrane transporter activity;MF:transmembrane transporter activity;MF:transmembrane transporter activity;	K13868	SLC7A9, BAT1	------	------
DN549450_c0_g1	1991	-2.48485	3.07196e-05	yes	down	-2.03507	1.31645e-23	yes	down	-2.7164	1.14063e-36	yes	down	-3.06797	1.58479e-31	yes	down	GAQ83224.1;	Beta-glucosidase [Klebsormidium nitens];	gi|75288633|sp|Q60DX8.1|BGL22_ORYSJ;	RecName: Full=Beta-glucosidase 22; Short=Os5bglu22; Flags: Precursor;	PF00232.15;	Glyco_hydro_1;	Glycosyl hydrolase family 1;	------	------	------	------	GO:0030245; GO:0030245; GO:0005975; GO:0005975;GO:0008422; GO:0102483; GO:0008422; GO:0102483; GO:0004553; GO:0004553;	BP:cellulose catabolic process;BP:cellulose catabolic process;BP:carbohydrate metabolic process;BP:carbohydrate metabolic process;MF:beta-glucosidase activity;MF:scopolin beta-glucosidase activity;MF:beta-glucosidase activity;MF:scopolin beta-glucosidase activity;MF:hydrolase activity, hydrolyzing O-glycosyl compounds;MF:hydrolase activity, hydrolyzing O-glycosyl compounds;	K01188	E3.2.1.21	map00460; map00940; map00500;	Cyanoamino acid metabolism;Phenylpropanoid biosynthesis;Starch and sucrose metabolism;
DN554991_c0_g1	2091	-7.69433	1.5856e-43	yes	down	-4.41128	6.00654e-09	yes	down	-4.05153	4.6027e-09	yes	down	-4.1647	4.15131e-15	yes	down	GAQ83224.1;	Beta-glucosidase [Klebsormidium nitens];	gi|74938515|sp|Q95X01.1|MYRO1_BREBR;	RecName: Full=Myrosinase 1; AltName: Full=Beta-glucosidase 1; AltName: Full=Beta-thioglucosidase 1; AltName: Full=Beta-thioglucosidase glucohydrolase 1; AltName: Full=Sinigrinase 1; AltName: Full=Thioglucosidase 1;	PF00232.15;	Glyco_hydro_1;	Glycosyl hydrolase family 1;	------	------	------	------	GO:0030245; GO:0005975; GO:0030245; GO:0005975; GO:0005975;GO:0008422; GO:0102483; GO:0004553; GO:0008422; GO:0102483; GO:0008422; GO:0102483; GO:0004553;	BP:cellulose catabolic process;BP:carbohydrate metabolic process;BP:cellulose catabolic process;BP:carbohydrate metabolic process;BP:carbohydrate metabolic process;MF:beta-glucosidase activity;MF:scopolin beta-glucosidase activity;MF:hydrolase activity, hydrolyzing O-glycosyl compounds;MF:beta-glucosidase activity;MF:scopolin beta-glucosidase activity;MF:beta-glucosidase activity;MF:scopolin beta…	------	------	------	------
DN563577_c0_g1	1643	-6.90474	4.62347e-31	yes	down	-4.52774	4.71881e-09	yes	down	-4.73993	6.61318e-13	yes	down	-4.55431	6.10275e-23	yes	down	GAQ83224.1;	Beta-glucosidase [Klebsormidium nitens];	gi|74938515|sp|Q95X01.1|MYRO1_BREBR;	RecName: Full=Myrosinase 1; AltName: Full=Beta-glucosidase 1; AltName: Full=Beta-thioglucosidase 1; AltName: Full=Beta-thioglucosidase glucohydrolase 1; AltName: Full=Sinigrinase 1; AltName: Full=Thioglucosidase 1;	PF00232.15;	Glyco_hydro_1;	Glycosyl hydrolase family 1;	------	------	------	------	GO:0030245; GO:0005975; GO:0005975; GO:0005975; GO:0005975;GO:0008422; GO:0102483; GO:0008422; GO:0102483; GO:0004553; GO:0004553; GO:0008422; GO:0102483;	BP:cellulose catabolic process;BP:carbohydrate metabolic process;BP:carbohydrate metabolic process;BP:carbohydrate metabolic process;BP:carbohydrate metabolic process;MF:beta-glucosidase activity;MF:scopolin beta-glucosidase activity;MF:beta-glucosidase activity;MF:scopolin beta-glucosidase activity;MF:hydrolase activity, hydrolyzing O-glycosyl compounds;MF:hydrolase activity, hydrolyzing O-glyco…	------	------	------	------
DN570340_c3_g2	657	-2.19765	0.00148819	yes	down	-2.20702	2.95535e-12	yes	down	-2.39343	1.34443e-19	yes	down	-2.72664	1.98849e-10	yes	down	GAQ83224.1;	Beta-glucosidase [Klebsormidium nitens];	gi|269969441|sp|B3H5Q1.2|BGL11_ARATH;	RecName: Full=Beta-glucosidase 11; Short=AtBGLU11; Flags: Precursor;	PF00232.15;	Glyco_hydro_1;	Glycosyl hydrolase family 1;	------	------	------	------	GO:0030245; GO:0030245; GO:0005975; GO:0005975; GO:0005975;GO:0008422; GO:0102483; GO:0008422; GO:0102483; GO:0008422; GO:0102483; GO:0008422; GO:0102483; GO:0004553;	BP:cellulose catabolic process;BP:cellulose catabolic process;BP:carbohydrate metabolic process;BP:carbohydrate metabolic process;BP:carbohydrate metabolic process;MF:beta-glucosidase activity;MF:scopolin beta-glucosidase activity;MF:beta-glucosidase activity;MF:scopolin beta-glucosidase activity;MF:beta-glucosidase activity;MF:scopolin beta-glucosidase activity;MF:beta-glucosidase activity;MF:sc…	K01188;K19964	E3.2.1.21;HIUH	map00460; map00940; map00500; map00230;	Cyanoamino acid metabolism;Phenylpropanoid biosynthesis;Starch and sucrose metabolism;Purine metabolism;
DN536975_c0_g1	1875	-3.76403	5.94751e-23	yes	down	-3.45507	7.38547e-39	yes	down	-3.41704	2.14876e-41	yes	down	-3.58817	7.57697e-45	yes	down	GAQ83077.1;	Vesicle coat complex COPII subunit SEC13 [Klebsormidium nitens];	gi|50401677|sp|Q9D1M0.3|SEC13_MOUSE;	RecName: Full=Protein SEC13 homolog; AltName: Full=SEC13-like protein 1; AltName: Full=SEC13-related protein;	PF00400.29; PF12894.4;	WD40;ANAPC4_WD40;	WD domain, G-beta repeat;Anaphase-promoting complex subunit 4 WD40 domain;	------	------	------	------	GO:0090114; GO:1904263; GO:0015031; GO:0090114; GO:1904263; GO:0090114; GO:1904263; GO:0015031; GO:0090114; GO:1904263; GO:0015031; GO:0090114; GO:1904263; GO:0015031; GO:0030127; GO:0000139; GO:0030127; GO:0000139; GO:0030127; GO:0000139; GO:0030127; GO:0000139; GO:0030127; GO:0000139;GO:0005198; GO:0005198; GO:0003847; GO:0005198; GO:0005198; GO:0005198;	BP:COPII-coated vesicle budding;BP:positive regulation of TORC1 signaling;BP:protein transport;BP:COPII-coated vesicle budding;BP:positive regulation of TORC1 signaling;BP:COPII-coated vesicle budding;BP:positive regulation of TORC1 signaling;BP:protein transport;BP:COPII-coated vesicle budding;BP:positive regulation of TORC1 signaling;BP:protein transport;BP:COPII-coated vesicle budding;BP:posit…	K14004	SEC13	map03013; map04141;	RNA transport;Protein processing in endoplasmic reticulum;
DN557931_c0_g1	2826	-1.52329	0.0271476	yes	down	-1.05339	2.61343e-12	yes	down	-1.47284	1.34529e-25	yes	down	-1.42882	3.30895e-17	yes	down	GAQ82951.1;	Phosphotyrosine protein phosphatases superfamily [Klebsormidium nitens];	gi|73921030|sp|Q9ZVN4.1|Y1500_ARATH;	RecName: Full=Probable tyrosine-protein phosphatase At1g05000;	PF03162.10;	Y_phosphatase2;	Tyrosine phosphatase family;	------	------	------	------	GO:0004725;	MF:protein tyrosine phosphatase activity;	K18045	SIW14, OCA3	------	------
DN557854_c0_g1	1455	-1.03358	0.00208149	yes	down	-1.10453	0.000189271	yes	down	-1.4029	2.30892e-08	yes	down	-1.98295	2.01003e-11	yes	down	GAQ82843.1;	thioredoxin superfamily protein [Klebsormidium nitens];	gi|143360522|sp|Q949U7.2|PRX2E_ARATH;	RecName: Full=Peroxiredoxin-2E, chloroplastic; AltName: Full=Peroxiredoxin IIE; AltName: Full=Thioredoxin reductase 2E; Flags: Precursor;	PF08534.7; PF00578.18;	Redoxin;AhpC-TSA;	Redoxin;AhpC/TSA family;	COG0678;	O:Posttranslational modification, protein turnover, chaperones;	------	------	GO:0045454; GO:0045454; GO:0045454; GO:0045454; GO:0005623; GO:0005623; GO:0005623; GO:0005623;GO:0016491; GO:0016491; GO:0016491; GO:0016491;	BP:cell redox homeostasis;BP:cell redox homeostasis;BP:cell redox homeostasis;BP:cell redox homeostasis;CC:cell;CC:cell;CC:cell;CC:cell;MF:oxidoreductase activity;MF:oxidoreductase activity;MF:oxidoreductase activity;MF:oxidoreductase activity;	------	------	------	------
DN527971_c0_g2	978	-6.84175	8.73641e-207	yes	down	-4.04685	3.18238e-07	yes	down	-5.09307	2.34562e-15	yes	down	-4.2579	3.72372e-20	yes	down	GAQ82738.1;	60S ribosomal protein L7A family protein [Klebsormidium nitens];	gi|6094094|sp|O57592.3|RL7A_TAKRU;	RecName: Full=60S ribosomal protein L7a; AltName: Full=Surfeit locus protein 3;	PF01248.23;	Ribosomal_L7Ae;	Ribosomal protein L7Ae/L30e/S12e/Gadd45 family;	COG1358;	J:Translation, ribosomal structure and biogenesis;	------	------	GO:0042254; GO:0042254; GO:0042254; GO:0042254; GO:0005840; GO:0005840; GO:0005840;	BP:ribosome biogenesis;BP:ribosome biogenesis;BP:ribosome biogenesis;BP:ribosome biogenesis;CC:ribosome;CC:ribosome;CC:ribosome;	K02936	RP-L7Ae, RPL7A	map03010;	Ribosome;
DN549358_c3_g3	1496	-7.05526	6.12558e-79	yes	down	-5.27267	4.46326e-14	yes	down	-5.41384	5.78258e-18	yes	down	-4.28622	2.86114e-19	yes	down	GAQ82694.1;	hypothetical protein KFL_001200180 [Klebsormidium nitens];	gi|75054708|sp|Q5R4Q8.1|PRUN2_PONAB;	RecName: Full=Protein prune homolog 2; AltName: Full=BNIP2 motif-containing molecule at the C-terminal region 1;	PF13716.3; PF12496.5; PF00650.17;	CRAL_TRIO_2;BNIP2;CRAL_TRIO;	Divergent CRAL/TRIO domain;Bcl2-/adenovirus E1B nineteen kDa-interacting protein 2;CRAL/TRIO domain;	------	------	NOG20339;	O:Posttranslational modification, protein turnover, chaperones;	GO:0043087;GO:0016021; GO:0005737;	BP:regulation of GTPase activity;CC:integral component of membrane;CC:cytoplasm;	K18449	PRUNE2, BMCC1	------	------
DN561407_c2_g2	2418	-5.01508	4.80632e-74	yes	down	-5.29974	1.04726e-100	yes	down	-6.00443	1.59089e-128	yes	down	-4.18179	3.18439e-29	yes	down	GAQ82673.1;	aromatic and neutral amino acid transporter [Klebsormidium nitens];	gi|74871976|sp|Q9W056.1|C1139_DROME;	RecName: Full=Proton-coupled amino acid transporter-like protein CG1139;	PF01490.15;	Aa_trans;	Transmembrane amino acid transporter protein;	------	------	------	------	GO:0016021;	CC:integral component of membrane;	K14209	SLC36A, PAT	------	------
DN544807_c0_g1	1239	-2.05709	0.0464583	yes	down	-1.21834	9.85863e-08	yes	down	-1.63041	1.68545e-33	yes	down	-1.74462	3.70181e-13	yes	down	GAQ82589.1;	hypothetical protein KFL_001160230 [Klebsormidium nitens];	gi|84028274|sp|O22773.3|TL16_ARATH;	RecName: Full=Thylakoid lumenal 16.5 kDa protein, chloroplastic; Flags: Precursor;	------	------	------	------	------	NOG106547;	S:Function unknown;	------	------	------	------	------	------
DN553289_c0_g1	3592	-4.56234	2.27914e-65	yes	down	-4.97926	1.91795e-86	yes	down	-4.50365	2.26373e-104	yes	down	-4.12786	2.98225e-44	yes	down	GAQ82434.1;	mitochondrial substrate carrier family protein [Klebsormidium nitens];	gi|189047115|sp|Q9NYZ2.2|MFRN1_HUMAN;	RecName: Full=Mitoferrin-1; AltName: Full=Mitochondrial iron transporter 1; AltName: Full=Mitochondrial solute carrier protein; AltName: Full=Solute carrier family 25 member 37;	PF00153.24;	Mito_carr;	Mitochondrial carrier protein;	------	------	------	------	GO:0055085; GO:0055085; GO:0055085; GO:0016021; GO:0005743; GO:0016021; GO:0016021; GO:0016021; GO:0016021; GO:0005743;GO:0022857; GO:0022857;	BP:transmembrane transport;BP:transmembrane transport;BP:transmembrane transport;CC:integral component of membrane;CC:mitochondrial inner membrane;CC:integral component of membrane;CC:integral component of membrane;CC:integral component of membrane;CC:integral component of membrane;CC:mitochondrial inner membrane;MF:transmembrane transporter activity;MF:transmembrane transporter activity;	K15113	SLC25A28_37, MFRN	------	------
DN564471_c0_g2	4742	-6.41371	1.45559e-36	yes	down	-5.63671	1.43755e-16	yes	down	-4.71467	1.13177e-12	yes	down	-4.37921	8.01133e-21	yes	down	GAQ82284.1;	TCP-1/cpn60 chaperonin family protein [Klebsormidium nitens];	gi|1351211|sp|P48643.1|TCPE_HUMAN;	RecName: Full=T-complex protein 1 subunit epsilon; Short=TCP-1-epsilon; AltName: Full=CCT-epsilon >gi|75076500|sp|Q4R6V2.1|TCPE_MACFA RecName: Full=T-complex protein 1 subunit epsilon; Short=TCP-1-epsilon; AltName: Full=CCT-epsilon;	PF00118.21; PF00248.18;	Cpn60_TCP1;Aldo_ket_red;	TCP-1/cpn60 chaperonin family;Aldo/keto reductase family;	COG0459;	O:Posttranslational modification, protein turnover, chaperones;	------	------	GO:0006457; GO:0006457; GO:0006457; GO:0006457; GO:0005737; GO:0005737; GO:0005737; GO:0005737;GO:0005524; GO:0051082; GO:0005524; GO:0051082; GO:0005524; GO:0051082; GO:0005524; GO:0051082;	BP:protein folding;BP:protein folding;BP:protein folding;BP:protein folding;CC:cytoplasm;CC:cytoplasm;CC:cytoplasm;CC:cytoplasm;MF:ATP binding;MF:unfolded protein binding;MF:ATP binding;MF:unfolded protein binding;MF:ATP binding;MF:unfolded protein binding;MF:ATP binding;MF:unfolded protein binding;	K09497	CCT5	------	------
DN549319_c2_g1	2229	-6.84609	7.34907e-214	yes	down	-3.53574	1.60963e-05	yes	down	-4.63646	2.50295e-12	yes	down	-4.12578	1.76914e-16	yes	down	GAQ82170.1;	ornithine decarboxylase [Klebsormidium nitens];	gi|118382|sp|P09057.1|DCOR_RAT;	RecName: Full=Ornithine decarboxylase; Short=ODC;	PF02784.13; PF00278.19; PF01261.21;	Orn_Arg_deC_N;Orn_DAP_Arg_deC;AP_endonuc_2;	Pyridoxal-dependent decarboxylase, pyridoxal binding domain;Pyridoxal-dependent decarboxylase, C-terminal sheet domain;Xylose isomerase-like TIM barrel;	------	------	------	------	GO:0006596; GO:0008295; GO:0006597; GO:0006596; GO:0006596; GO:0006596;GO:0003824; GO:0004014; GO:0003824; GO:0003824; GO:0003824;	BP:polyamine biosynthetic process;BP:spermidine biosynthetic process;BP:spermine biosynthetic process;BP:polyamine biosynthetic process;BP:polyamine biosynthetic process;BP:polyamine biosynthetic process;MF:catalytic activity;MF:adenosylmethionine decarboxylase activity;MF:catalytic activity;MF:catalytic activity;MF:catalytic activity;	K01581	E4.1.1.17, ODC1, speC, speF	map00480; map00330;	Glutathione metabolism;Arginine and proline metabolism;
DN510971_c0_g1	1333	-6.80676	8.89989e-119	yes	down	-4.20191	8.68553e-08	yes	down	-5.43366	1.38945e-20	yes	down	-4.23337	4.62473e-16	yes	down	GAQ82152.1;	BAX inhibitor 1 [Klebsormidium nitens];	gi|62899667|sp|Q9D2C7.1|BI1_MOUSE;	RecName: Full=Bax inhibitor 1; Short=BI-1; AltName: Full=Testis-enhanced gene transcript protein; AltName: Full=Transmembrane BAX inhibitor motif-containing protein 6;	PF01027.17;	Bax1-I;	Inhibitor of apoptosis-promoting Bax1;	------	------	------	------	GO:0016021; GO:0016021; GO:0016021; GO:0016021; GO:0016021;	CC:integral component of membrane;CC:integral component of membrane;CC:integral component of membrane;CC:integral component of membrane;CC:integral component of membrane;	------	------	------	------
DN561473_c0_g1	2144	-1.84515	6.20184e-06	yes	down	-2.00324	3.12413e-17	yes	down	-1.90346	3.56187e-58	yes	down	-2.92581	4.99072e-29	yes	down	GAQ82115.1;	hypothetical protein KFL_001010020 [Klebsormidium nitens];	------	------	------	------	------	------	------	NOG18219;	S:Function unknown;	GO:0003746;	MF:translation elongation factor activity;	------	------	------	------
DN540411_c1_g1	1362	-1.00789	0.0203647	yes	down	-1.0519	0.0019138	yes	down	-1.03302	1.79982e-05	yes	down	-1.50137	5.3839e-07	yes	down	GAQ81986.1;	hypothetical protein KFL_000970100 [Klebsormidium nitens];	gi|75335390|sp|Q9LS48.1|SG1_ARATH;	RecName: Full=protein SLOW GREEN 1, chloroplastic; Flags: Precursor;	PF13174.3; PF13424.3; PF14559.3; PF16918.2; PF14853.3;	TPR_6;TPR_12;TPR_19;PknG_TPR;Fis1_TPR_C;	Tetratricopeptide repeat;Tetratricopeptide repeat;Tetratricopeptide repeat;Protein kinase G tetratricopeptide repeat;Fis1 C-terminal tetratricopeptide repeat;	------	------	NOG68172;	S:Function unknown;	------	------	------	------	------	------
DN570339_c5_g1	1611	-1.08383	0.00246718	yes	down	-1.5659	1.01334e-13	yes	down	-1.89642	7.68154e-26	yes	down	-1.70881	3.3359e-14	yes	down	GAQ81756.1;	Amine oxidase [Klebsormidium nitens];	gi|75206576|sp|Q9SKX5.1|PAO2_ARATH;	RecName: Full=Probable polyamine oxidase 2; Short=AtPAO2; AltName: Full=Amine oxidase 1;	PF01593.21; PF13450.3; PF00070.24; PF07992.11; PF00890.21; PF01266.21; PF12831.4; PF03486.11; PF01134.19; PF01946.14; PF01494.16;	Amino_oxidase;NAD_binding_8;Pyr_redox;Pyr_redox_2;FAD_binding_2;DAO;FAD_oxidored;HI0933_like;GIDA;Thi4;FAD_binding_3;	Flavin containing amine oxidoreductase;NA;Pyridine nucleotide-disulphide oxidoreductase;Pyridine nucleotide-disulphide oxidoreductase;FAD binding domain;FAD dependent oxidoreductase;FAD dependent oxidoreductase;HI0933-like protein;Glucose inhibited division protein A;Thi4 family;FAD binding domain;	------	------	NOG03550;	R:General function prediction only;	GO:0016491; GO:0016491; GO:0016491; GO:0003677; GO:0016491;	MF:oxidoreductase activity;MF:oxidoreductase activity;MF:oxidoreductase activity;MF:DNA binding;MF:oxidoreductase activity;	K17839	PAO4, PAO3, PAO2	map00330; map00410;	Arginine and proline metabolism;beta-Alanine metabolism;
DN545931_c0_g2	2706	-6.83137	1.23704e-126	yes	down	-4.1626	1.20507e-07	yes	down	-5.66345	3.72473e-21	yes	down	-4.16288	6.15498e-15	yes	down	GAQ81721.1;	hypothetical protein KFL_000890100 [Klebsormidium nitens];	gi|1171752|sp|P41777.1|NOLC1_RAT;	RecName: Full=Nucleolar and coiled-body phosphoprotein 1; AltName: Full=140 kDa nucleolar phosphoprotein; Short=Nopp140; AltName: Full=Nucleolar 130 kDa protein; AltName: Full=Nucleolar phosphoprotein p130;	------	------	------	------	------	NOG62799;	R:General function prediction only;	------	------	K11294	NCL, NSR1	------	------
DN554920_c0_g1	2357	-1.37774	0.00383818	yes	down	-2.15726	1.15088e-17	yes	down	-1.04491	2.13395e-05	yes	down	-1.80376	1.49973e-10	yes	down	GAQ81440.1;	Hypothetical protein KFL_000800180 [Klebsormidium nitens];	gi|82081388|sp|Q5ZJ01.1|AB17B_CHICK;	RecName: Full=Protein ABHD17B; AltName: Full=Alpha/beta hydrolase domain-containing protein 17B; Short=Abhydrolase domain-containing protein 17B; Flags: Precursor;	------	------	------	------	------	------	------	------	------	------	------	------	------
DN514339_c0_g1	1023	-7.12841	2.94861e-114	yes	down	-3.63774	8.35483e-06	yes	down	-4.56331	1.34368e-11	yes	down	-4.40092	9.33712e-20	yes	down	GAQ81391.1;	eukaryotic translation initiation factor eIF-5A [Klebsormidium nitens];	gi|51702278|sp|P62924.1|IF5A_SPOEX;	RecName: Full=Eukaryotic translation initiation factor 5A; Short=eIF-5A >gi|51702279|sp|P62925.1|IF5A_SPOFR RecName: Full=Eukaryotic translation initiation factor 5A; Short=eIF-5A;	PF01287.17;	eIF-5a;	Eukaryotic elongation factor 5A hypusine, DNA-binding OB fold;	COG0231;	J:Translation, ribosomal structure and biogenesis;	------	------	GO:0045901; GO:0045905; GO:0006452; GO:0045901; GO:0045905; GO:0006452; GO:0045901; GO:0045905; GO:0006452; GO:0045901; GO:0045905; GO:0006452;GO:0043022; GO:0003746; GO:0003743; GO:0043022; GO:0003746; GO:0003743; GO:0043022; GO:0003746; GO:0003743; GO:0043022; GO:0003746; GO:0003743;	BP:positive regulation of translational elongation;BP:positive regulation of translational termination;BP:translational frameshifting;BP:positive regulation of translational elongation;BP:positive regulation of translational termination;BP:translational frameshifting;BP:positive regulation of translational elongation;BP:positive regulation of translational termination;BP:translational frameshifti…	K03263	EIF5A	------	------
DN485677_c0_g1	584	-6.74394	3.27222e-193	yes	down	-4.76946	1.94736e-10	yes	down	-4.43724	9.4068e-11	yes	down	-4.1755	4.04446e-18	yes	down	GAQ81320.1;	40S ribosomal protein S23 [Klebsormidium nitens];	gi|52000789|sp|Q6EV23.1|RS23_PAPDA;	RecName: Full=40S ribosomal protein S23 >gi|54039497|sp|Q962Q7.1|RS23_SPOFR RecName: Full=40S ribosomal protein S23;	PF00164.22;	Ribosom_S12_S23;	Ribosomal protein S12/S23;	COG0048;	J:Translation, ribosomal structure and biogenesis;	------	------	GO:0006412; GO:0006412; GO:0006412; GO:0006412; GO:0006412; GO:0015935; GO:0015935; GO:0015935; GO:0015935; GO:0022627;GO:0003735; GO:0003735; GO:0003735; GO:0003735; GO:0003735;	BP:translation;BP:translation;BP:translation;BP:translation;BP:translation;CC:small ribosomal subunit;CC:small ribosomal subunit;CC:small ribosomal subunit;CC:small ribosomal subunit;CC:cytosolic small ribosomal subunit;MF:structural constituent of ribosome;MF:structural constituent of ribosome;MF:structural constituent of ribosome;MF:structural constituent of ribosome;MF:structural constituent o…	K02973	RP-S23e, RPS23	map03010;	Ribosome;
DN537681_c0_g1	912	-1.54491	0.0113102	yes	down	-1.36815	0.000394136	yes	down	-1.36032	4.39862e-05	yes	down	-1.49355	0.00014851	yes	down	GAQ81300.1;	UDP-glucose pyrophosphorylase 3 [Klebsormidium nitens];	gi|1018738322|sp|F4IY62.1|UGPA3_ARATH;	RecName: Full=UTP--glucose-1-phosphate uridylyltransferase 3, chloroplastic; AltName: Full=UDP-glucose pyrophosphorylase 3; Flags: Precursor;	------	------	------	------	------	------	------	GO:0008152; GO:0008152; GO:0046506; GO:0006011; GO:0009507;GO:0070569; GO:0070569; GO:0003983;	BP:metabolic process;BP:metabolic process;BP:sulfolipid biosynthetic process;BP:UDP-glucose metabolic process;CC:chloroplast;MF:uridylyltransferase activity;MF:uridylyltransferase activity;MF:UT;	------	------	------	------
DN558976_c0_g1	4125	-2.95762	6.59316e-06	yes	down	-2.50118	1.4227e-34	yes	down	-1.89451	5.62538e-59	yes	down	-2.12564	1.78186e-20	yes	down	GAQ81286.1;	rubisco subunit binding-protein beta subunit [Klebsormidium nitens];	gi|75308802|sp|Q9C667.1|CPNB4_ARATH;	RecName: Full=Chaperonin 60 subunit beta 4, chloroplastic; Short=CPN-60 beta 4; Flags: Precursor;	PF00118.21; PF00646.30;	Cpn60_TCP1;F-box;	TCP-1/cpn60 chaperonin family;F-box domain;	COG0459;	O:Posttranslational modification, protein turnover, chaperones;	------	------	GO:0042026; GO:0042026; GO:0042026; GO:0042026; GO:0005737; GO:0005737; GO:0005737; GO:0005737;GO:0005524; GO:0005524; GO:0005524; GO:0005524;	BP:protein refolding;BP:protein refolding;BP:protein refolding;BP:protein refolding;CC:cytoplasm;CC:cytoplasm;CC:cytoplasm;CC:cytoplasm;MF:ATP binding;MF:ATP binding;MF:ATP binding;MF:ATP binding;	K04077	groEL, HSPD1	map03018;	RNA degradation;
DN506942_c0_g1	1105	-7.37133	1.52084e-54	yes	down	-3.46215	2.73775e-05	yes	down	-5.87772	7.70364e-27	yes	down	-4.14409	9.90547e-19	yes	down	GAQ81179.1;	spermidine synthase [Klebsormidium nitens];	gi|2498944|sp|Q64674.1|SPEE_MOUSE;	RecName: Full=Spermidine synthase; Short=SPDSY; AltName: Full=Putrescine aminopropyltransferase;	PF01564.14; PF13847.3; PF13649.3;	Spermine_synth;Methyltransf_31;Methyltransf_25;	Spermine/spermidine synthase;Methyltransferase domain;Methyltransferase domain;	COG0421;	E:Amino acid transport and metabolism;	------	------	GO:0006596; GO:0006596; GO:0006596; GO:0006596;GO:0016740; GO:0016740; GO:0016740; GO:0016740;	BP:polyamine biosynthetic process;BP:polyamine biosynthetic process;BP:polyamine biosynthetic process;BP:polyamine biosynthetic process;MF:transferase activity;MF:transferase activity;MF:transferase activity;MF:transferase activity;	K00797	speE, SRM	map00270; map00480; map00330; map00410;	Cysteine and methionine metabolism;Glutathione metabolism;Arginine and proline metabolism;beta-Alanine metabolism;
DN570366_c5_g1	5319	-1.61956	0.0163462	yes	down	-1.46238	7.07396e-19	yes	down	-1.50569	1.22977e-65	yes	down	-1.97257	6.32639e-34	yes	down	GAQ81112.1;	Zincin-like metalloproteases family protein [Klebsormidium nitens];	gi|576011151|sp|F4KDA5.1|MIPEP_ARATH;	RecName: Full=Probable mitochondrial intermediate peptidase, mitochondrial; Flags: Precursor;	PF01432.17; PF12697.4; PF00875.15;	Peptidase_M3;Abhydrolase_6;DNA_photolyase;	Peptidase family M3;Alpha/beta hydrolase family;DNA photolyase;	COG0339;	E:Amino acid transport and metabolism;	------	------	GO:0006627; GO:0006627; GO:0006627; GO:0006627; GO:0006627; GO:0005759; GO:0005759; GO:0009535; GO:0005759; GO:0005759; GO:0005759;GO:0046872; GO:0004222; GO:0046872; GO:0004222; GO:0004177; GO:0046872; GO:0004222; GO:0046872; GO:0004222; GO:0046872; GO:0004222;	BP:protein processing involved in protein targeting to mitochondrion;BP:protein processing involved in protein targeting to mitochondrion;BP:protein processing involved in protein targeting to mitochondrion;BP:protein processing involved in protein targeting to mitochondrion;BP:protein processing involved in protein targeting to mitochondrion;CC:mitochondrial matrix;CC:mitochondrial matrix;CC:chl…	K01410	MIPEP	------	------
DN541057_c0_g1	1665	-6.74152	6.48455e-112	yes	down	-3.80191	2.67532e-06	yes	down	-5.27402	1.20355e-17	yes	down	-4.46017	7.89144e-20	yes	down	GAQ80936.1;	short chain dehydrogenase/reductase protein [Klebsormidium nitens];	gi|34395772|sp|Q8CEE7.1|RDH13_MOUSE;	RecName: Full=Retinol dehydrogenase 13;	PF00106.22; PF13561.3; PF08659.7;	adh_short;adh_short_C2;KR;	short chain dehydrogenase;Enoyl;KR domain;	------	------	------	------	------	------	------	------	------	------
DN526828_c1_g1	1609	-1.52537	0.00298785	yes	down	-1.52564	1.27909e-17	yes	down	-1.59224	2.01189e-29	yes	down	-2.06571	3.87192e-27	yes	down	GAQ80801.1;	4-alpha-glucanotransferase [Klebsormidium nitens];	gi|75158841|sp|Q8RXD9.1|DPE2_ARATH;	RecName: Full=4-alpha-glucanotransferase DPE2; AltName: Full=Amylomaltase; AltName: Full=Disproportionating enzyme; Short=D-enzyme; AltName: Full=Protein DISPROPORTIONATING ENZYME 2;	PF00686.16;	CBM_20;	Starch binding domain;	------	------	------	------	GO:0004134; GO:2001070; GO:0004134; GO:2001070; GO:0004134; GO:2001070; GO:0004134; GO:2001070;	MF:4-alpha-glucanotransferase activity;MF:starch binding;MF:4-alpha-glucanotransferase activity;MF:starch binding;MF:4-alpha-glucanotransferase activity;MF:starch binding;MF:4-alpha-glucanotransferase activity;MF:starch binding;	K00705	malQ	map00500;	Starch and sucrose metabolism;
DN570643_c13_g2	5368	-1.04307	1.10749e-08	yes	down	-1.28418	1.62005e-16	yes	down	-1.41456	7.0325e-46	yes	down	-1.75001	2.91192e-41	yes	down	GAQ80801.1;	4-alpha-glucanotransferase [Klebsormidium nitens];	gi|75118561|sp|Q69Q02.1|DPE2_ORYSJ;	RecName: Full=4-alpha-glucanotransferase DPE2; AltName: Full=Amylomaltase; AltName: Full=Disproportionating enzyme; Short=D-enzyme; AltName: Full=Protein DISPROPORTIONATING ENZYME 2;	PF02446.14; PF00686.16; PF01612.17; PF02149.16;	Glyco_hydro_77;CBM_20;DNA_pol_A_exo1;KA1;	4-alpha-glucanotransferase;Starch binding domain;3'-5' exonuclease;Kinase associated domain 1;	COG1640;	G:Carbohydrate transport and metabolism;	------	------	GO:0004134; GO:2001070; GO:0004134; GO:2001070; GO:0004134; GO:2001070;	MF:4-alpha-glucanotransferase activity;MF:starch binding;MF:4-alpha-glucanotransferase activity;MF:starch binding;MF:4-alpha-glucanotransferase activity;MF:starch binding;	K00705	malQ	map00500;	Starch and sucrose metabolism;
DN567244_c0_g1	1118	-1.37855	1.43655e-05	yes	down	-1.68091	1.271e-07	yes	down	-1.54477	1.07927e-11	yes	down	-2.04219	7.55556e-11	yes	down	GAQ80716.1;	hypothetical protein KFL_000600330 [Klebsormidium nitens];	gi|75181323|sp|Q9LZQ1.1|TBL6_ARATH;	RecName: Full=Protein trichome birefringence-like 6;	PF13839.3;	PC-Esterase;	GDSL/SGNH-like Acyl-Esterase family found in Pmr5 and Cas1p;	------	------	------	------	GO:0016021;	CC:integral component of membrane;	------	------	------	------
DN536084_c0_g1	1080	-3.96872	3.25273e-08	yes	down	-3.02873	7.45185e-09	yes	down	-2.85185	7.97348e-12	yes	down	-1.93751	0.000437931	yes	down	GAQ80670.1;	pseudo-response regulator 1 [Klebsormidium nitens];	gi|52783243|sp|Q9LKL2.1|APRR1_ARATH;	RecName: Full=Two-component response regulator-like APRR1; AltName: Full=ABI3-interacting protein 1; AltName: Full=Pseudo-response regulator 1; AltName: Full=Timing of CAB expression 1;	------	------	------	------	------	------	------	GO:0000160; GO:0000160; GO:0000160; GO:0000160; GO:0000160; GO:0005634; GO:0005634; GO:0005622; GO:0005634; GO:0005634;	BP:phosphorelay signal transduction system;BP:phosphorelay signal transduction system;BP:phosphorelay signal transduction system;BP:phosphorelay signal transduction system;BP:phosphorelay signal transduction system;CC:nucleus;CC:nucleus;CC:intracellular;CC:nucleus;CC:nucleus;	K12127	TOC1, APRR1	map04712;	Circadian rhythm - plant;
DN487368_c0_g1	885	-6.68577	2.49393e-87	yes	down	-3.89993	1.10391e-06	yes	down	-5.52707	6.25191e-21	yes	down	-4.18982	8.0692e-18	yes	down	GAQ80419.1;	40S ribosomal protein S6 [Klebsormidium nitens];	gi|20139899|sp|Q95V32.1|RS6_SPOFR;	RecName: Full=40S ribosomal protein S6;	PF01092.16;	Ribosomal_S6e;	Ribosomal protein S6e;	------	------	------	------	GO:0006412; GO:0006412; GO:0006412; GO:0006412; GO:0005840; GO:0005840; GO:0005840; GO:0005840;GO:0003735; GO:0003735; GO:0003735; GO:0003735;	BP:translation;BP:translation;BP:translation;BP:translation;CC:ribosome;CC:ribosome;CC:ribosome;CC:ribosome;MF:structural constituent of ribosome;MF:structural constituent of ribosome;MF:structural constituent of ribosome;MF:structural constituent of ribosome;	K02991	RP-S6e, RPS6	map03010;	Ribosome;
DN532830_c0_g1	504	-1.89539	0.00623603	yes	down	-1.85256	1.09875e-05	yes	down	-1.41797	4.78853e-05	yes	down	-1.72537	0.00046862	yes	down	GAQ80281.1;	RNA-binding domain protein [Klebsormidium nitens];	gi|12230584|sp|Q08935.1|ROC1_NICSY;	RecName: Full=29 kDa ribonucleoprotein A, chloroplastic; AltName: Full=CP29A; Flags: Precursor;	PF00076.19;	RRM_1;	RNA recognition motif.;	------	------	------	------	GO:0003723; GO:0003723; GO:0003723; GO:0003723;	MF:RNA binding;MF:RNA binding;MF:RNA binding;MF:RNA binding;	K11294	NCL, NSR1	------	------
DN557647_c0_g1	1698	-1.85537	0.00109093	yes	down	-1.35304	4.52048e-17	yes	down	-1.13842	2.35011e-19	yes	down	-1.12349	1.0092e-12	yes	down	GAQ80281.1;	RNA-binding domain protein [Klebsormidium nitens];	gi|12230623|sp|Q9ZUU4.1|CP29B_ARATH;	RecName: Full=RNA-binding protein CP29B, chloroplastic; AltName: Full=Ribonucleoprotein At2g37220; Flags: Precursor;	PF00076.19;	RRM_1;	RNA recognition motif.;	COG0724;	R:General function prediction only;	------	------	GO:0003723; GO:0003723; GO:0003723; GO:0003723;	MF:RNA binding;MF:RNA binding;MF:RNA binding;MF:RNA binding;	K11294	NCL, NSR1	------	------
DN570186_c6_g1	2952	-2.11759	6.46448e-24	yes	down	-2.32541	9.33214e-28	yes	down	-1.81141	1.54153e-30	yes	down	-2.09863	2.6299e-29	yes	down	GAQ80281.1;	RNA-binding domain protein [Klebsormidium nitens];	gi|75216851|sp|Q9ZUU3.1|PP190_ARATH;	RecName: Full=Pentatricopeptide repeat-containing protein At2g37230;	PF13041.3; PF01535.17; PF12854.4; PF14559.3; PF00076.19;	PPR_2;PPR;PPR_1;TPR_19;RRM_1;	PPR repeat family;PPR repeat;PPR repeat;Tetratricopeptide repeat;RNA recognition motif.;	------	------	------	------	GO:0003723; GO:0003723; GO:0003723; GO:0003723;	MF:RNA binding;MF:RNA binding;MF:RNA binding;MF:RNA binding;	------	------	------	------
DN550718_c1_g1	2074	-7.40768	8.15557e-69	yes	down	-4.90705	2.09402e-11	yes	down	-2.586	0.000809925	yes	down	-4.29495	7.77713e-19	yes	down	GAQ80241.1;	hypothetical protein KFL_000490310 [Klebsormidium nitens];	gi|71152032|sp|Q6NYE2.1|RCC2_DANRE;	RecName: Full=Protein RCC2 homolog;	PF00415.15; PF13540.3;	RCC1;RCC1_2;	Regulator of chromosome condensation;Regulator of chromosome condensation;	------	------	------	------	------	------	------	------	------	------
DN559255_c3_g1	2816	-6.95545	2.01878e-78	yes	down	-4.4346	4.02577e-09	yes	down	-5.13088	1.66662e-16	yes	down	-3.95803	8.34971e-15	yes	down	GAQ79879.1;	6-phosphogluconate dehydrogenase [Klebsormidium nitens];	gi|20981679|sp|P52209.3|6PGD_HUMAN;	RecName: Full=6-phosphogluconate dehydrogenase, decarboxylating;	PF00393.16; PF03446.12;	6PGD;NAD_binding_2;	6-phosphogluconate dehydrogenase, C-terminal domain;NAD binding domain of 6-phosphogluconate dehydrogenase;	COG0362;	G:Carbohydrate transport and metabolism;	------	------	GO:0019521; GO:0006098; GO:0019521; GO:0006098; GO:0019521; GO:0006098; GO:0019521; GO:0006098;GO:0004616; GO:0004616; GO:0004616; GO:0004616;	BP:D-gluconate metabolic process;BP:pentose-phosphate shunt;BP:D-gluconate metabolic process;BP:pentose-phosphate shunt;BP:D-gluconate metabolic process;BP:pentose-phosphate shunt;BP:D-gluconate metabolic process;BP:pentose-phosphate shunt;MF:phosphogluconate dehydrogenas;MF:phosphogluconate dehydrogenas;MF:phosphogluconate dehydrogenas;MF:phosphogluconate dehydrogenas;	K00033	PGD, gnd, gntZ	map00480; map00030;	Glutathione metabolism;Pentose phosphate pathway;
DN537469_c0_g1	1830	-1.17403	0.0430856	yes	down	-1.07821	1.02104e-11	yes	down	-1.27569	1.79555e-27	yes	down	-1.27907	1.37188e-17	yes	down	GAQ79836.1;	cytochrome p450 [Klebsormidium nitens];	gi|597500966|sp|I7C6E8.1|C7A52_PANGI;	RecName: Full=Beta-amyrin 28-oxidase; AltName: Full=Cytochrome P450 CYP716A52v2 [Panax ginseng];	PF00067.19;	p450;	Cytochrome P450;	------	------	------	------	GO:0016125;GO:0020037; GO:0005506; GO:0004497; GO:0016705; GO:0020037; GO:0005506; GO:0004497; GO:0016705; GO:0020037; GO:0005506; GO:0004497; GO:0016705; GO:0020037; GO:0005506; GO:0004497; GO:0016705;	BP:sterol metabolic process;MF:heme binding;MF:iron ion binding;MF:monooxygenase activity;MF:oxidoreductase activity, acting on paired donors, with incorporation or reduction of molecular oxygen;MF:heme binding;MF:iron ion binding;MF:monooxygenase activity;MF:oxidoreductase activity, acting on paired donors, with incorporation or reduction of molecular oxygen;MF:heme binding;MF:iron ion binding;M…	K20667	CYP716A	------	------
DN551920_c4_g2	2667	-6.86094	2.63514e-142	yes	down	-2.29863	0.00946582	yes	down	-4.24269	7.21271e-10	yes	down	-4.29605	2.97036e-20	yes	down	GAQ79797.1;	putative RNA recognition motif containing protein [Klebsormidium nitens];	gi|78099805|sp|P26686.4|SRR55_DROME;	RecName: Full=Serine-arginine protein 55; Short=SRP55; AltName: Full=52 kDa bracketing protein; AltName: Full=B52 protein; AltName: Full=Protein enhancer of deformed;	PF00076.19; PF13893.3;	RRM_1;RRM_5;	RNA recognition motif.;RNA recognition motif.;	------	------	------	------	GO:0003723; GO:0008270; GO:0003723; GO:0003723; GO:0003723; GO:0003723;	MF:RNA binding;MF:zinc ion binding;MF:RNA binding;MF:RNA binding;MF:RNA binding;MF:RNA binding;	K12893	SFRS4_5_6	map03040;	Spliceosome;
DN565493_c4_g3	2010	-6.64992	6.04466e-218	yes	down	-3.7671	3.36279e-06	yes	down	-5.33066	1.52987e-16	yes	down	-4.71749	1.32706e-20	yes	down	GAQ79747.1;	heat shock protein [Klebsormidium nitens];	gi|75021709|sp|Q9BLC5.1|HSP83_BOMMO;	RecName: Full=Heat shock protein 83; Short=BmHSP90;	PF00183.15;	HSP90;	Hsp90 protein;	------	------	------	------	GO:0006457; GO:0006950; GO:0006457; GO:0006950; GO:0006457; GO:0006950; GO:0006457; GO:0006950; GO:0006457; GO:0006950;GO:0005524; GO:0051082; GO:0005524; GO:0051082; GO:0005524; GO:0051082; GO:0005524; GO:0051082; GO:0005524; GO:0051082;	BP:protein folding;BP:response to stress;BP:protein folding;BP:response to stress;BP:protein folding;BP:response to stress;BP:protein folding;BP:response to stress;BP:protein folding;BP:response to stress;MF:ATP binding;MF:unfolded protein binding;MF:ATP binding;MF:unfolded protein binding;MF:ATP binding;MF:unfolded protein binding;MF:ATP binding;MF:unfolded protein binding;MF:ATP binding;MF:unfo…	K04079	HSP90A, htpG	map04626; map04141;	Plant-pathogen interaction;Protein processing in endoplasmic reticulum;
DN519314_c0_g1	785	-6.74452	4.22675e-145	yes	down	-3.96537	6.61109e-07	yes	down	-4.85168	8.94041e-14	yes	down	-4.30574	1.06328e-17	yes	down	GAQ79672.1;	40S ribosomal protein S19 [Klebsormidium nitens];	gi|47117237|sp|Q8ITC3.1|RS19_ARGIR;	RecName: Full=40S ribosomal protein S19;	PF01090.16;	Ribosomal_S19e;	Ribosomal protein S19e;	COG2238;	J:Translation, ribosomal structure and biogenesis;	------	------	GO:0006412; GO:0006412; GO:0006412; GO:0006412; GO:0000028; GO:0006412; GO:0005840; GO:0005840; GO:0005840; GO:0005840; GO:0022627;GO:0003735; GO:0003735; GO:0003735; GO:0003735; GO:0003735;	BP:translation;BP:translation;BP:translation;BP:translation;BP:ribosomal small subunit assembly;BP:translation;CC:ribosome;CC:ribosome;CC:ribosome;CC:ribosome;CC:cytosolic small ribosomal subunit;MF:structural constituent of ribosome;MF:structural constituent of ribosome;MF:structural constituent of ribosome;MF:structural constituent of ribosome;MF:structural constituent of ribosome;	K02966	RP-S19e, RPS19	map03010;	Ribosome;
DN562018_c0_g2	1972	-1.69714	0.0456775	yes	down	-1.31269	1.64082e-06	yes	down	-1.0235	9.44394e-12	yes	down	-1.50957	2.47189e-11	yes	down	GAQ79485.1;	hypothetical protein KFL_000310350 [Klebsormidium nitens];	------	------	PF11282.5;	DUF3082;	Protein of unknown function;	------	------	NOG85011;	S:Function unknown;	GO:0016021; GO:0016021; GO:0016021; GO:0016021;	CC:integral component of membrane;CC:integral component of membrane;CC:integral component of membrane;CC:integral component of membrane;	------	------	------	------
DN534645_c0_g1	2642	-8.12059	5.38243e-201	yes	down	-3.9369	9.1241e-07	yes	down	-4.4934	4.25198e-11	yes	down	-4.77834	4.98708e-23	yes	down	GAQ79420.1;	malate dehydrogenase [Klebsormidium nitens];	gi|126734|sp|P28227.1|MAOX_ANAPL;	RecName: Full=NADP-dependent malic enzyme; Short=NADP-ME;	PF03949.12; PF00390.16;	Malic_M;malic;	Malic enzyme, NAD binding domain;Malic enzyme, N-terminal domain;	COG0281;	C:Energy production and conversion;	------	------	GO:0004471; GO:0046872; GO:0051287; GO:0004471; GO:0046872; GO:0051287; GO:0004471; GO:0046872; GO:0051287; GO:0004471; GO:0046872; GO:0051287; GO:0004471; GO:0046872; GO:0051287;	MF:malate dehydrogenas;MF:metal ion binding;MF:NAD binding;MF:malate dehydrogenas;MF:metal ion binding;MF:NAD binding;MF:malate dehydrogenas;MF:metal ion binding;MF:NAD binding;MF:malate dehydrogenas;MF:metal ion binding;MF:NAD binding;MF:malate dehydrogenas;MF:metal ion binding;MF:NAD binding;	K00029	E1.1.1.40, maeB	map00710; map00620;	Carbon fixation in photosynthetic organisms;Pyruvate metabolism;
DN569207_c2_g1	2128	-1.4675	4.03019e-14	yes	down	-1.52959	4.13975e-22	yes	down	-1.4338	2.14033e-57	yes	down	-1.17733	5.18962e-12	yes	down	GAQ79353.1;	early-responsive to dehydration stress family protein [Klebsormidium nitens];	gi|667467035|sp|F4I248.1|CSCLB_ARATH;	RecName: Full=CSC1-like protein At1g69450;	PF02714.12; PF14703.3;	RSN1_7TM;PHM7_cyt;	Calcium-dependent channel, 7TM region, putative phosphate;Cytosolic domain of 10TM putative phosphate transporter;	------	------	------	------	GO:0016021; GO:0016021; GO:0016021; GO:0016021; GO:0016021;	CC:integral component of membrane;CC:integral component of membrane;CC:integral component of membrane;CC:integral component of membrane;CC:integral component of membrane;	------	------	------	------
DN536766_c0_g1	1161	-1.02525	0.000701871	yes	down	-1.04361	2.24995e-06	yes	down	-1.12644	9.18249e-11	yes	down	-1.09092	5.8437e-07	yes	down	GAQ79079.1;	iron-sulfur cluster assembly protein [Klebsormidium nitens];	gi|75333645|sp|Q9CAF5.1|AB6I_ARATH;	RecName: Full=ABC transporter I family member 6, chloroplastic; Short=ABC transporter ABCI.6; Short=AtABCI6; AltName: Full=ABC transporter ATPase; AltName: Full=Non-intrinsic ABC protein 7; Short=AtNAP7; AltName: Full=Plastid SufC-like protein; Flags: Precursor;	------	------	------	------	------	------	------	GO:0005524; GO:0016887; GO:0005524; GO:0016887; GO:0005524; GO:0016887; GO:0005524; GO:0016887; GO:0005524; GO:0016887;	MF:ATP binding;MF:ATPase activity;MF:ATP binding;MF:ATPase activity;MF:ATP binding;MF:ATPase activity;MF:ATP binding;MF:ATPase activity;MF:ATP binding;MF:ATPase activity;	K09013	sufC	------	------
DN558531_c2_g1	2525	-3.79326	3.23541e-06	yes	down	-5.22475	1.04583e-93	yes	down	-6.22291	1.24613e-106	yes	down	-3.87606	6.08285e-23	yes	down	GAQ79022.1;	Polypyrimidine tract-binding protein [Klebsormidium nitens];	gi|62286941|sp|Q8WVV9.1|HNRLL_HUMAN;	RecName: Full=Heterogeneous nuclear ribonucleoprotein L-like; Short=hnRNPLL; AltName: Full=Stromal RNA-regulating factor;	PF13893.3; PF00076.19;	RRM_5;RRM_1;	RNA recognition motif.;RNA recognition motif.;	------	------	------	------	GO:0006397; GO:0005634;GO:0003723; GO:0003723; GO:0003723;	BP:mRNA processing;CC:nucleus;MF:RNA binding;MF:RNA binding;MF:RNA binding;	K13159	HNRNPL	------	------
DN553759_c3_g5	565	-7.10958	2.05022e-53	yes	down	-3.83372	1.98826e-06	yes	down	-4.3902	1.63371e-10	yes	down	-4.38328	1.72623e-21	yes	down	GAQ78827.1;	60S ribosomal protein L30 [Klebsormidium nitens];	gi|17368248|sp|P58375.1|RL30_SPOFR;	RecName: Full=60S ribosomal protein L30;	PF01248.23;	Ribosomal_L7Ae;	Ribosomal protein L7Ae/L30e/S12e/Gadd45 family;	------	------	------	------	GO:0006412; GO:0006412; GO:0005840; GO:0005840; GO:0005840;GO:0003735; GO:0003735;	BP:translation;BP:translation;CC:ribosome;CC:ribosome;CC:ribosome;MF:structural constituent of ribosome;MF:structural constituent of ribosome;	K02908	RP-L30e, RPL30	map03010;	Ribosome;
DN558874_c0_g1	1406	-1.16825	0.00700441	yes	down	-1.25387	4.67924e-08	yes	down	-1.14101	1.44854e-07	yes	down	-1.5905	1.20986e-07	yes	down	GAQ78820.1;	hypothetical protein KFL_000190380 [Klebsormidium nitens];	------	------	PF06695.8;	Sm_multidrug_ex;	Putative small multi-drug export protein;	------	------	NOG78963;	S:Function unknown;	GO:0016021;	CC:integral component of membrane;	------	------	------	------
DN561077_c0_g1	1943	-2.18329	0.0012503	yes	down	-1.44276	6.61109e-07	yes	down	-1.82043	4.0651e-20	yes	down	-2.10537	2.53857e-16	yes	down	GAQ78714.1;	NmrA-like negative transcriptional regulator family protein [Klebsormidium nitens];	gi|528050017|sp|E6Y2X0.1|PILR2_LINUS;	RecName: Full=Bifunctional pinoresinol-lariciresinol reductase 2; Short=PLR-Lu2; AltName: Full;	PF05368.10; PF13460.3; PF01370.18; PF16363.2;	NmrA;NAD_binding_10;Epimerase;GDP_Man_Dehyd;	NmrA-like family;NA;NAD dependent epimerase/dehydratase family;GDP-mannose 4,6 dehydratase;	------	------	------	------	------	------	K21568	PLR	------	------
DN554678_c0_g2	1839	-6.89388	1.04306e-183	yes	down	-6.2218	7.68818e-25	yes	down	-6.43282	4.82442e-46	yes	down	-4.18705	1.63454e-16	yes	down	GAQ78655.1;	Ribosome biogenesis protein:Nop56p/Sik1p [Klebsormidium nitens];	gi|117949609|sp|O00567.4|NOP56_HUMAN;	RecName: Full=Nucleolar protein 56; AltName: Full=Nucleolar protein 5A;	PF01798.15; PF08156.10;	Nop;NOP5NT;	snoRNA binding domain, fibrillarin;NOP5NT;	COG1498;	J:Translation, ribosomal structure and biogenesis;	------	------	------	------	K14564	NOP56	map03008;	Ribosome biogenesis in eukaryotes;
DN545038_c1_g1	713	-7.28927	3.55369e-72	yes	down	-6.04923	1.35976e-24	yes	down	-3.66476	3.46769e-07	yes	down	-4.70633	2.86856e-41	yes	down	GAQ78496.1;	RING-box protein 1 [Klebsormidium nitens];	gi|37538005|sp|Q9W5E1.1|RBX1A_DROME;	RecName: Full=RING-box protein 1A; AltName: Full=Regulator of cullins 1a; AltName: Full=dRbx1;	PF12678.4; PF12861.4; PF13639.3; PF13923.3; PF00097.22;	zf-rbx1;zf-ANAPC11;zf-RING_2;zf-C3HC4_2;zf-C3HC4;	RING-H2 zinc finger domain;Anaphase-promoting complex subunit 11 RING-H2 finger;Ring finger domain;Zinc finger, C3HC4 type;Zinc finger, C3HC4 type;	COG5194;	O:Posttranslational modification, protein turnover, chaperones;	------	------	GO:0045116; GO:0031146; GO:0031462; GO:0031463; GO:0080008; GO:0031467; GO:0043224;GO:0008270; GO:0008270; GO:0008270; GO:0097602; GO:0019788; GO:0061630; GO:0008270;	BP:protein neddylation;BP:SCF-dependent proteasomal ubiquitin-dependent protein catabolic process;CC:Cul2-RING ubiquitin ligase complex;CC:Cul3-RING ubiquitin ligase complex;CC:Cul4-RING E3 ubiquitin ligase complex;CC:Cul7-RING ubiquitin ligase complex;CC:nuclear SCF ubiquitin ligase complex;MF:zinc ion binding;MF:zinc ion binding;MF:zinc ion binding;MF:cullin family protein binding;MF:NEDD8 tran…	K03868	RBX1, ROC1	map04120; map03420; map04141;	Ubiquitin mediated proteolysis;Nucleotide excision repair;Protein processing in endoplasmic reticulum;
DN553773_c1_g2	822	-2.89013	1.97298e-09	yes	down	-3.75621	4.99365e-27	yes	down	-2.67684	2.21075e-22	yes	down	-1.93383	1.04815e-10	yes	down	GAQ78395.1;	chaperonin-like RbcX protein [Klebsormidium nitens];	------	------	PF02341.12;	RcbX;	RbcX protein;	------	------	------	------	------	------	------	------	------	------
DN548793_c6_g1	3496	-7.21771	1.07049e-107	yes	down	-4.85045	8.74371e-11	yes	down	-5.76137	5.01934e-26	yes	down	-4.42688	2.43526e-19	yes	down	GAQ78370.1;	hypothetical protein KFL_000120180 [Klebsormidium nitens];	gi|81908641|sp|Q4V7E8.1|LRRF2_RAT;	RecName: Full=Leucine-rich repeat flightless-interacting protein 2; Short=LRR FLII-interacting protein 2;	PF09738.6; PF04111.9; PF10660.6; PF09360.7;	DUF2051;APG6;MitoNEET_N;zf-CDGSH;	Double stranded RNA binding protein;Autophagy protein Apg6;Iron-containing outer mitochondrial membrane protein N-terminus;Iron-binding zinc finger CDGSH type;	------	------	------	------	GO:0055072; GO:0010150; GO:0072593; GO:0043231; GO:0009570; GO:0005739; GO:0043231; GO:0043231;GO:0051537; GO:0051537; GO:0051537; GO:0051537;	BP:iron ion homeostasis;BP:leaf senescence;BP:reactive oxygen species metabolic process;CC:intracellular membrane-bounded organelle;CC:chloroplast stroma;CC:mitochondrion;CC:intracellular membrane-bounded organelle;CC:intracellular membrane-bounded organelle;MF:2 iron, 2 sulfur cluster binding;MF:2 iron, 2 sulfur cluster binding;MF:2 iron, 2 sulfur cluster binding;MF:2 iron, 2 sulfur cluster bind…	------	------	------	------
DN561685_c0_g1	5129	-1.70112	0.0278812	yes	down	-1.23229	2.47958e-14	yes	down	-1.16999	2.00801e-18	yes	down	-1.34815	1.40412e-17	yes	down	GAQ78356.1;	3-deoxy-manno-octulosonate cytidylyltransferase [Klebsormidium nitens];	gi|75101013|sp|P93011.1|PP182_ARATH;	RecName: Full=Pentatricopeptide repeat-containing protein At2g33760;	PF01535.17; PF13041.3; PF14432.3; PF12854.4; PF13812.3; PF00300.19; PF02348.16; PF12804.4;	PPR;PPR_2;DYW_deaminase;PPR_1;PPR_3;His_Phos_1;CTP_transf_3;NTP_transf_3;	PPR repeat;PPR repeat family;DYW family of nucleic acid deaminases;PPR repeat;Pentatricopeptide repeat domain;Histidine phosphatase superfamily;Cytidylyltransferase;MobA-like NTP transferase domain;	------	------	NOG16738;	S:Function unknown;	GO:0005737; GO:0016021; GO:0005737; GO:0005737; GO:0016021;GO:0008690; GO:0008690; GO:0008690;	CC:cytoplasm;CC:integral component of membrane;CC:cytoplasm;CC:cytoplasm;CC:integral component of membrane;MF:3-deoxy-manno-octulosonate cytidylyltransferase activity;MF:3-deoxy-manno-octulosonate cytidylyltransferase activity;MF:3-deoxy-manno-octulosonate cytidylyltransferase activity;	------	------	------	------
DN567244_c0_g2	1164	-1.83838	6.9727e-07	yes	down	-1.84111	8.75875e-10	yes	down	-1.685	7.03485e-12	yes	down	-2.09829	3.46792e-07	yes	down	GAQ78272.1;	hypothetical protein KFL_000100380 [Klebsormidium nitens];	gi|75181323|sp|Q9LZQ1.1|TBL6_ARATH;	RecName: Full=Protein trichome birefringence-like 6;	PF14416.3; PF13839.3;	PMR5N;PC-Esterase;	PMR5 N terminal Domain;GDSL/SGNH-like Acyl-Esterase family found in Pmr5 and Cas1p;	------	------	------	------	GO:0016021;	CC:integral component of membrane;	------	------	------	------
DN543704_c4_g2	1638	-6.69358	8.38613e-112	yes	down	-3.74357	3.63363e-06	yes	down	-7.4727	1.19814e-146	yes	down	-4.29851	1.2341e-19	yes	down	GAQ78249.1;	Profilin [Klebsormidium nitens];	gi|56404802|sp|Q6QEJ7.1|PROF_APIME;	RecName: Full=Profilin;	PF00235.16;	Profilin;	Profilin;	------	------	------	------	GO:0005856; GO:0005856; GO:0005856; GO:0005856; GO:0005856;GO:0003779; GO:0003779; GO:0003779; GO:0003779; GO:0003779;	CC:cytoskeleton;CC:cytoskeleton;CC:cytoskeleton;CC:cytoskeleton;CC:cytoskeleton;MF:actin binding;MF:actin binding;MF:actin binding;MF:actin binding;MF:actin binding;	K05759	PFN	------	------
DN559260_c0_g1	2148	-2.09151	0.00225637	yes	down	-1.6491	2.05592e-15	yes	down	-1.26764	4.83821e-13	yes	down	-1.23623	0.000177907	yes	down	GAQ78233.1;	putative Pentatricopeptide repeat domain containing protein [Klebsormidium nitens];	gi|75213543|sp|Q9SZ52.1|PP344_ARATH;	RecName: Full=Pentatricopeptide repeat-containing protein At4g31850, chloroplastic; AltName: Full=Protein PROTON GRADIENT REGULATION 3; Flags: Precursor;	PF13041.3; PF12854.4; PF01535.17; PF13812.3; PF17177.1; PF10037.6; PF12921.4;	PPR_2;PPR_1;PPR;PPR_3;PPR_long;MRP-S27;ATP13;	PPR repeat family;PPR repeat;PPR repeat;Pentatricopeptide repeat domain;Pentacotripeptide-repeat region of PROPR;Mitochondrial 28S ribosomal protein S27;Mitochondrial ATPase expression;	------	------	NOG16738;	S:Function unknown;	GO:0003723; GO:0003676; GO:0008270;	MF:RNA binding;MF:nucleic acid binding;MF:zinc ion binding;	------	------	------	------
DN532412_c0_g1	2149	-6.7699	7.53345e-80	yes	down	-4.26155	4.67806e-08	yes	down	-5.24086	5.81187e-17	yes	down	-4.14443	2.33064e-15	yes	down	GAQ78196.1;	citrate synthase [Klebsormidium nitens];	gi|122067459|sp|Q16P20.1|CISY2_AEDAE;	RecName: Full=Probable citrate synthase 2, mitochondrial; Flags: Precursor;	PF00285.18;	Citrate_synt;	Citrate synthase, C-terminal domain;	COG0372;	C:Energy production and conversion;	------	------	GO:0006099; GO:0006099; GO:0006099; GO:0006099;GO:0004108; GO:0004108; GO:0004108; GO:0004108;	BP:tricarboxylic acid cycle;BP:tricarboxylic acid cycle;BP:tricarboxylic acid cycle;BP:tricarboxylic acid cycle;MF:citrat;MF:citrat;MF:citrat;MF:citrat;	K01647	CS, gltA	map00020; map00630;	Citrate cycl;Glyoxylate and dicarboxylate metabolism;
DN544881_c5_g4	606	-6.60026	3.78774e-82	yes	down	-4.01036	4.87125e-07	yes	down	-4.81577	1.58678e-13	yes	down	-3.98576	1.07933e-14	yes	down	GAQ78141.1;	60S ribosomal protein L21 [Klebsormidium nitens];	gi|1172991|sp|P46778.2|RL21_HUMAN;	RecName: Full=60S ribosomal protein L21;	PF01157.15;	Ribosomal_L21e;	Ribosomal protein L21e;	COG2139;	J:Translation, ribosomal structure and biogenesis;	------	------	GO:0006412; GO:0006412; GO:0006412; GO:0006412; GO:0005840; GO:0005840; GO:0005840; GO:0005840;GO:0003735; GO:0003735; GO:0003735; GO:0003735;	BP:translation;BP:translation;BP:translation;BP:translation;CC:ribosome;CC:ribosome;CC:ribosome;CC:ribosome;MF:structural constituent of ribosome;MF:structural constituent of ribosome;MF:structural constituent of ribosome;MF:structural constituent of ribosome;	K02889	RP-L21e, RPL21	map03010;	Ribosome;
DN511241_c0_g2	1067	-6.81453	2.14678e-128	yes	down	-5.83721	1.85546e-18	yes	down	-4.42918	7.51246e-11	yes	down	-4.1321	1.76176e-16	yes	down	GAQ77949.1;	60s ribosomal protein L31 [Klebsormidium nitens];	gi|75055087|sp|Q5RBR9.1|RL31_PONAB;	RecName: Full=60S ribosomal protein L31;	PF01198.16;	Ribosomal_L31e;	Ribosomal protein L31e;	COG2097;	J:Translation, ribosomal structure and biogenesis;	------	------	GO:0006412; GO:0006412; GO:0006412; GO:0006412; GO:0006412; GO:0005840; GO:0005840; GO:0005840; GO:0005840; GO:0005840;GO:0003735; GO:0003735; GO:0003735; GO:0003735; GO:0003735;	BP:translation;BP:translation;BP:translation;BP:translation;BP:translation;CC:ribosome;CC:ribosome;CC:ribosome;CC:ribosome;CC:ribosome;MF:structural constituent of ribosome;MF:structural constituent of ribosome;MF:structural constituent of ribosome;MF:structural constituent of ribosome;MF:structural constituent of ribosome;	K02910	RP-L31e, RPL31	map03010;	Ribosome;
DN509589_c0_g2	633	-7.03972	1.82525e-105	yes	down	-3.9909	5.4257e-07	yes	down	-4.7998	1.85357e-13	yes	down	-4.2997	8.14525e-20	yes	down	GAQ77939.1;	60S ribosomal protein L17 [Klebsormidium nitens];	gi|171769787|sp|A2I3Y6.1|RL17_MACHI;	RecName: Full=60S ribosomal protein L17 [Maconellicoccus hirsutus];	PF00237.16;	Ribosomal_L22;	Ribosomal protein L22p/L17e;	COG0091;	J:Translation, ribosomal structure and biogenesis;	------	------	GO:0006412; GO:0006412; GO:0006412; GO:0006412; GO:0006412; GO:0015934; GO:0015934; GO:0015934; GO:0015934; GO:0015934;GO:0003735; GO:0003735; GO:0003735; GO:0003735; GO:0003735;	BP:translation;BP:translation;BP:translation;BP:translation;BP:translation;CC:large ribosomal subunit;CC:large ribosomal subunit;CC:large ribosomal subunit;CC:large ribosomal subunit;CC:large ribosomal subunit;MF:structural constituent of ribosome;MF:structural constituent of ribosome;MF:structural constituent of ribosome;MF:structural constituent of ribosome;MF:structural constituent of ribosome;	K02880	RP-L17e, RPL17	map03010;	Ribosome;
DN544977_c0_g1	1899	-1.51622	8.92067e-05	yes	down	-1.04338	8.59436e-06	yes	down	-1.14074	2.59589e-08	yes	down	-1.08617	6.51258e-05	yes	down	GAQ77902.1;	putative Pentatricopeptide repeat domain containing protein [Klebsormidium nitens];	gi|75110949|sp|Q5XET4.1|PP142_ARATH;	RecName: Full=Pentatricopeptide repeat-containing protein At2g01860; AltName: Full=Protein EMBRYO DEFECTIVE 975;	PF13041.3; PF13812.3;	PPR_2;PPR_3;	PPR repeat family;Pentatricopeptide repeat domain;	------	------	NOG16738;	S:Function unknown;	GO:0003676; GO:0008270;	MF:nucleic acid binding;MF:zinc ion binding;	------	------	------	------
DN556755_c0_g2	2247	-1.41894	0.00123021	yes	down	-1.13354	8.6683e-06	yes	down	-1.197	2.42172e-06	yes	down	-1.02442	4.24964e-05	yes	down	GAQ77902.1;	putative Pentatricopeptide repeat domain containing protein [Klebsormidium nitens];	gi|75265624|sp|Q9SCP4.1|PP279_ARATH;	RecName: Full=Pentatricopeptide repeat-containing protein At3g53170;	PF13041.3; PF01535.17; PF12854.4; PF13812.3; PF17177.1;	PPR_2;PPR;PPR_1;PPR_3;PPR_long;	PPR repeat family;PPR repeat;PPR repeat;Pentatricopeptide repeat domain;Pentacotripeptide-repeat region of PROPR;	------	------	NOG16738;	S:Function unknown;	------	------	------	------	------	------
DN569013_c2_g1	2923	-1.29781	0.0426393	yes	down	-2.23848	1.21782e-28	yes	down	-1.86585	2.2561e-31	yes	down	-1.45583	2.88259e-12	yes	down	GAQ77721.1;	Phototropic-responsive NPH3 family protein [Klebsormidium nitens];	gi|75170847|sp|Q9FIK1.1|Y5780_ARATH;	RecName: Full=BTB/POZ domain-containing protein At5g47800;	PF03000.11; PF00651.28;	NPH3;BTB;	NPH3 family;BTB/POZ domain;	------	------	------	------	------	------	------	------	------	------
DN546246_c0_g1	408	-5.54027	7.43797e-10	yes	down	-4.98421	1.93153e-14	yes	down	-4.96675	2.6675e-17	yes	down	-2.95918	1.96427e-05	yes	down	GAQ77566.1;	myo-inositol oxygenase [Klebsormidium nitens];	gi|81175184|sp|Q9QXN4.2|MIOX_RAT;	RecName: Full=Inositol oxygenase; AltName: Full=Aldehyde reductase-like 6; AltName: Full=Kidney-specific protein 32; AltName: Full=Myo-inositol oxygenase; Short=MI oxygenase; AltName: Full=Renal-specific oxidoreductase;	PF05153.12;	MIOX;	Myo-inositol oxygenase;	------	------	------	------	GO:0019310; GO:0005737;GO:0050113; GO:0005506;	BP:inositol catabolic process;CC:cytoplasm;MF:inositol oxygenase activity;MF:iron ion binding;	K00469	MIOX	map00053; map00562;	Ascorbate and aldarate metabolism;Inositol phosphate metabolism;
DN538869_c3_g6	1341	-7.19776	6.11499e-162	yes	down	-4.36714	1.52298e-08	yes	down	-5.45316	1.80492e-21	yes	down	-4.32615	2.94169e-20	yes	down	BAU61591.1;	vacuolar;	gi|137478|sp|P23380.1|VATL_DROME;	RecName: Full=V-type proton ATPase 16 kDa proteolipid subunit; Short=V-ATPase 16 kDa proteolipid subunit; Short=VHA16K; AltName: Full=Ductin; AltName: Full=Vacuolar H+ ATPase subunit 16-1; AltName: Full=Vacuolar proton pump 16 kDa proteolipid subunit;	PF00137.18;	ATP-synt_C;	ATP synthase subunit C;	COG0636;	C:Energy production and conversion;	------	------	GO:0015991; GO:0015991; GO:0015991; GO:0007035; GO:0015991; GO:0015991; GO:0016021; GO:0033179; GO:0005774; GO:0016021; GO:0033179; GO:0005774; GO:0016021; GO:0005774; GO:0000220; GO:0016021; GO:0033179; GO:0005774; GO:0016021; GO:0033179;GO:0015078; GO:0015078; GO:0046961; GO:0015078; GO:0015078;	BP:ATP hydrolysis coupled proton transport;BP:ATP hydrolysis coupled proton transport;BP:ATP hydrolysis coupled proton transport;BP:vacuolar acidification;BP:ATP hydrolysis coupled proton transport;BP:ATP hydrolysis coupled proton transport;CC:integral component of membrane;CC:proton-transporting V-type ATPase, V0 domain;CC:vacuolar membrane;CC:integral component of membrane;CC:proton-transportin…	K02155	ATPeV0C, ATP6L	map04145; map00190;	Phagosome;Oxidative phosphorylation;
DN543780_c6_g6	1128	-6.90838	5.6383e-117	yes	down	-4.16193	1.09741e-07	yes	down	-5.03369	1.78498e-15	yes	down	-4.12427	1.82624e-14	yes	down	BAS30518.1;	histone H2A-like-1 [Polyblepharides amylifera];	gi|121990|sp|P08991.1|H2AV_STRPU;	RecName: Full=Histone H2A.V; AltName: Full=H2A.F/Z;	PF00125.21; PF16211.2;	Histone;Histone_H2A_C;	Core histone H2A/H2B/H3/H4;C-terminus of histone H2A;	COG5262;	B:Chromatin structure and dynamics;	------	------	GO:0000786; GO:0005634; GO:0000786; GO:0005634; GO:0000786; GO:0005634;GO:0003677; GO:0046982; GO:0003677; GO:0046982; GO:0003677; GO:0046982;	CC:nucleosome;CC:nucleus;CC:nucleosome;CC:nucleus;CC:nucleosome;CC:nucleus;MF:DNA binding;MF:protein heterodimerization activity;MF:DNA binding;MF:protein heterodimerization activity;MF:DNA binding;MF:protein heterodimerization activity;	K11251	H2A	------	------
DN547474_c2_g1	545	-6.16313	1.08907e-48	yes	down	-6.71948	9.38298e-55	yes	down	-6.00663	1.09964e-69	yes	down	-4.08758	4.05601e-35	yes	down	BAR79450.1;	actin, partial [Pleodorina californica];	gi|193806368|sp|P49128.2|ACT1_AEDAE;	RecName: Full=Actin-1; Flags: Precursor;	PF00022.16;	Actin;	Actin;	------	------	------	------	GO:0005737; GO:0005856; GO:0036156;GO:0005524; GO:0005524; GO:0005524;	CC:cytoplasm;CC:cytoskeleton;CC:inner dynein arm;MF:ATP binding;MF:ATP binding;MF:ATP binding;	K05692	ACTB_G1	map04145;	Phagosome;
DN567400_c4_g5	550	-6.81494	1.03066e-163	yes	down	-5.47858	4.86867e-15	yes	down	-4.30289	2.86778e-10	yes	down	-4.14701	1.30297e-16	yes	down	BAR79450.1;	actin, partial [Pleodorina californica];	gi|12644115|sp|P10987.4|ACT1_DROME;	RecName: Full=Actin-5C; Flags: Precursor >gi|67462097|sp|P84184.1|ACT3B_HELAM RecName: Full=Actin-A3b, cytoplasmic; Flags: Precursor [Helicoverpa armigera] >gi|67462098|sp|P84185.1|ACT5C_ANOGA RecName: Full=Actin-5C; AltName: Full=Actin-1D, cytoplasmic; Flags: Precursor >gi|67462113|sp|P84183.1|ACT4_BOMMO RecName: Full=Actin, cytoplasmic A4; Flags: Precursor;	PF00022.16;	Actin;	Actin;	------	------	------	------	GO:0036156; GO:0005737; GO:0005856;GO:0005524; GO:0005524; GO:0005524;	CC:inner dynein arm;CC:cytoplasm;CC:cytoskeleton;MF:ATP binding;MF:ATP binding;MF:ATP binding;	K05692	ACTB_G1	map04145;	Phagosome;
DN564736_c8_g8	374	-6.53619	4.64964e-49	yes	down	-6.31009	1.09414e-27	yes	down	-5.48228	1.54993e-22	yes	down	-3.6893	1.59231e-16	yes	down	BAK23239.1;	eukaryotic translation elongation factor 1 alpha [Boodlea coacta];	gi|56749835|sp|P84315.1|EF1A_HELVI;	RecName: Full=Elongation factor 1-alpha; Short=EF-1-alpha >gi|56749836|sp|P84316.1|EF1A_HELZE RecName: Full=Elongation factor 1-alpha; Short=EF-1-alpha >gi|56749837|sp|P84317.1|EF1A_HELAM RecName: Full=Elongation factor 1-alpha; Short=EF-1-alpha >gi|56749838|sp|P84318.1|EF1A_HELGL RecName: Full=Elongation factor 1-alpha; Short=EF-1-alpha >gi|56749839|sp|P84319.1|EF1A_HELAL RecName: Full=Elongatio…	------	------	------	------	------	------	------	GO:0005737; GO:0005737; GO:0005737; GO:0005737;GO:0005525; GO:0003924; GO:0003746; GO:0005525; GO:0003924; GO:0003746; GO:0005525; GO:0003924; GO:0003746; GO:0005525; GO:0003924; GO:0003746; GO:0005525; GO:0003924; GO:0003746;	CC:cytoplasm;CC:cytoplasm;CC:cytoplasm;CC:cytoplasm;MF:GTP binding;MF:GTPase activity;MF:translation elongation factor activity;MF:GTP binding;MF:GTPase activity;MF:translation elongation factor activity;MF:GTP binding;MF:GTPase activity;MF:translation elongation factor activity;MF:GTP binding;MF:GTPase activity;MF:translation elongation factor activity;MF:GTP binding;MF:GTPase activity;MF:transl…	K03231	EEF1A	map03013;	RNA transport;
DN542780_c0_g1	830	-1.80379	0.00685123	yes	down	-1.17663	0.0494646	yes	down	-1.78803	8.85714e-05	yes	down	-1.69087	0.011122	yes	down	BAK08819.1;	elongation factor 1-alpha [Chara braunii];	gi|20137974|sp|Q9HDF6.1|EF1A_PIRIN;	RecName: Full=Elongation factor 1-alpha; Short=EF-1-alpha;	PF00009.24;	GTP_EFTU;	Elongation factor Tu GTP binding domain;	------	------	------	------	GO:0005737; GO:0005737; GO:0005737; GO:0005737; GO:0005737;GO:0005525; GO:0003924; GO:0003746; GO:0005525; GO:0003924; GO:0003746; GO:0005525; GO:0003924; GO:0003746; GO:0005525; GO:0003924; GO:0003746; GO:0005525; GO:0003924; GO:0003746;	CC:cytoplasm;CC:cytoplasm;CC:cytoplasm;CC:cytoplasm;CC:cytoplasm;MF:GTP binding;MF:GTPase activity;MF:translation elongation factor activity;MF:GTP binding;MF:GTPase activity;MF:translation elongation factor activity;MF:GTP binding;MF:GTPase activity;MF:translation elongation factor activity;MF:GTP binding;MF:GTPase activity;MF:translation elongation factor activity;MF:GTP binding;MF:GTPase activ…	K03231	EEF1A	map03013;	RNA transport;
DN551372_c4_g2	410	-6.73682	6.54427e-149	yes	down	-3.21272	0.000126751	yes	down	-5.17143	7.95722e-18	yes	down	-3.7896	9.69595e-15	yes	down	BAK08819.1;	elongation factor 1-alpha [Chara braunii];	gi|1706582|sp|P53013.1|EF1A_CAEEL;	RecName: Full=Elongation factor 1-alpha; Short=EF-1-alpha;	PF00009.24;	GTP_EFTU;	Elongation factor Tu GTP binding domain;	------	------	------	------	GO:0005737; GO:0005737; GO:0005737; GO:0005737; GO:0005737;GO:0005525; GO:0003924; GO:0003746; GO:0005525; GO:0003924; GO:0003746; GO:0005525; GO:0003924; GO:0003746; GO:0005525; GO:0003924; GO:0003746; GO:0005525; GO:0003924; GO:0003746;	CC:cytoplasm;CC:cytoplasm;CC:cytoplasm;CC:cytoplasm;CC:cytoplasm;MF:GTP binding;MF:GTPase activity;MF:translation elongation factor activity;MF:GTP binding;MF:GTPase activity;MF:translation elongation factor activity;MF:GTP binding;MF:GTPase activity;MF:translation elongation factor activity;MF:GTP binding;MF:GTPase activity;MF:translation elongation factor activity;MF:GTP binding;MF:GTPase activ…	K03231	EEF1A	map03013;	RNA transport;
DN551876_c1_g1	1821	-2.6738	0.0194135	yes	down	-1.76808	5.46242e-09	yes	down	-2.3495	2.82307e-17	yes	down	-2.43566	3.44077e-12	yes	down	BAF79978.1;	receptor-like kinase [Nitella axillaris];	gi|264664517|sp|C0LGL4.1|Y2289_ARATH;	RecName: Full=Probable LRR receptor-like serine/threonine-protein kinase At2g28960; Flags: Precursor;	PF07714.14; PF00069.22;	Pkinase_Tyr;Pkinase;	Protein tyrosine kinase;Protein kinase domain;	------	------	------	------	GO:0016021; GO:0016021; GO:0016021; GO:0016021;GO:0005524; GO:0004672; GO:0005524; GO:0004672; GO:0005524; GO:0004672; GO:0005524; GO:0004672; GO:0005524; GO:0004672;	CC:integral component of membrane;CC:integral component of membrane;CC:integral component of membrane;CC:integral component of membrane;MF:ATP binding;MF:protein kinase activity;MF:ATP binding;MF:protein kinase activity;MF:ATP binding;MF:protein kinase activity;MF:ATP binding;MF:protein kinase activity;MF:ATP binding;MF:protein kinase activity;	------	------	------	------
DN557994_c0_g3	1155	-2.33391	0.00211016	yes	down	-3.05715	1.47467e-57	yes	down	-2.70371	2.04181e-76	yes	down	-1.90194	1.65689e-24	yes	down	AML79122.1;	putative LOV domain-containing protein [Cosmarium subtumidum];	gi|75169796|sp|Q9C9W9.1|ADO3_ARATH;	RecName: Full=Adagio protein 3; AltName: Full=F-box only protein 2a; Short=FBX2a; AltName: Full=Flavin-binding kelch repeat F-box protein 1;	PF13418.3; PF13415.3; PF07646.12;	Kelch_4;Kelch_3;Kelch_2;	Galactose oxidase, central domain;Galactose oxidase, central domain;Kelch motif;	------	------	------	------	------	------	K12116	FKF1	map04712;	Circadian rhythm - plant;
DN557994_c1_g1	1463	-2.45584	0.000118968	yes	down	-3.13782	2.53621e-104	yes	down	-2.75989	1.88452e-88	yes	down	-2.0189	7.70509e-13	yes	down	AML77646.1;	putative LOV domain-containing protein [Gonatozygon kinahani];	gi|75169796|sp|Q9C9W9.1|ADO3_ARATH;	RecName: Full=Adagio protein 3; AltName: Full=F-box only protein 2a; Short=FBX2a; AltName: Full=Flavin-binding kelch repeat F-box protein 1;	PF13426.4; PF00646.30; PF12937.4; PF13415.3; PF13418.3; PF13854.3; PF07646.12; PF01344.22;	PAS_9;F-box;F-box-like;Kelch_3;Kelch_4;Kelch_5;Kelch_2;Kelch_1;	PAS domain;F-box domain;F-box-like;Galactose oxidase, central domain;Galactose oxidase, central domain;Kelch motif;Kelch motif;Kelch motif;	------	------	------	------	------	------	K12116	FKF1	map04712;	Circadian rhythm - plant;
DN543209_c6_g1	561	-6.38779	4.90259e-45	yes	down	-3.76538	3.21451e-06	yes	down	-6.53794	1.88083e-39	yes	down	-4.31578	5.05983e-20	yes	down	ALU11282.1;	actin, partial [Valonia macrophysa];	gi|193806368|sp|P49128.2|ACT1_AEDAE;	RecName: Full=Actin-1; Flags: Precursor;	PF00022.16;	Actin;	Actin;	------	------	------	------	------	------	K05692	ACTB_G1	map04145;	Phagosome;
DN546565_c9_g4	358	-5.56248	2.76348e-14	yes	down	-6.00512	2.32002e-21	yes	down	-5.32171	1.16198e-24	yes	down	-3.43505	1.00241e-09	yes	down	ALU11282.1;	actin, partial [Valonia macrophysa];	gi|3182886|sp|O18499.1|ACT1_SACKO;	RecName: Full=Actin-1; Flags: Precursor;	PF00022.16;	Actin;	Actin;	------	------	------	------	------	------	K05692	ACTB_G1	map04145;	Phagosome;
DN548065_c4_g3	328	-5.86703	3.10812e-23	yes	down	-3.85584	1.35958e-06	yes	down	-4.70247	7.80445e-13	yes	down	-4.01272	3.34404e-25	yes	down	ALU11282.1;	actin, partial [Valonia macrophysa];	gi|113230|sp|P18601.1|ACT2_ARTSX;	RecName: Full=Actin, clone 211; Flags: Precursor;	PF00022.16;	Actin;	Actin;	------	------	------	------	------	------	K05692	ACTB_G1	map04145;	Phagosome;
DN549108_c12_g2	582	-6.77705	9.71257e-59	yes	down	-5.14516	9.34e-13	yes	down	-4.4607	3.95919e-11	yes	down	-4.01855	3.42698e-17	yes	down	ALU11282.1;	actin, partial [Valonia macrophysa];	gi|13124682|sp|P02572.3|ACT2_DROME;	RecName: Full=Actin-42A; Flags: Precursor;	PF00022.16;	Actin;	Actin;	------	------	------	------	------	------	K05692	ACTB_G1	map04145;	Phagosome;
DN555147_c0_g1	984	-1.73128	0.00451948	yes	down	-1.166	0.0109647	yes	down	-1.14195	0.00911453	yes	down	-1.46861	0.00944659	yes	down	AJY58975.1;	beta-tubulin, partial [Closterium ehrenbergii];	gi|135444|sp|P25862.1|TBB1_AVESA;	RecName: Full=Tubulin beta-1 chain; AltName: Full=Beta-1-tubulin;	------	------	------	------	------	------	------	GO:0007017; GO:0007017; GO:0007017; GO:0007017; GO:0007017; GO:0005874; GO:0005874; GO:0005874; GO:0005874; GO:0005737; GO:0005874;GO:0005525; GO:0003924; GO:0005200; GO:0005525; GO:0003924; GO:0005200; GO:0005525; GO:0003924; GO:0005200; GO:0005525; GO:0003924; GO:0005200; GO:0005525; GO:0003924; GO:0005200;	BP:microtubule-based process;BP:microtubule-based process;BP:microtubule-based process;BP:microtubule-based process;BP:microtubule-based process;CC:microtubule;CC:microtubule;CC:microtubule;CC:microtubule;CC:cytoplasm;CC:microtubule;MF:GTP binding;MF:GTPase activity;MF:structural constituent of cytoskeleton;MF:GTP binding;MF:GTPase activity;MF:structural constituent of cytoskeleton;MF:GTP binding…	------	------	------	------
DN550991_c1_g1	614	-2.68947	2.50978e-08	yes	down	-3.65841	1.96606e-20	yes	down	-4.05385	5.45576e-28	yes	down	-3.58349	4.38849e-17	yes	down	AGZ19352.1;	hypothetical protein CH29B_p06;	------	------	------	------	------	------	------	NOG80483;	S:Function unknown;	GO:0009507;	CC:chloroplast;	------	------	------	------
DN565518_c0_g1	1945	-1.77551	0.0223213	yes	down	-2.39074	1.54029e-07	yes	down	-2.21489	1.79486e-05	yes	down	-2.01897	2.03731e-05	yes	down	AGU68560.1;	PME1 [Penium margaritaceum];	gi|122214307|sp|Q3E989.1|PME54_ARATH;	RecName: Full=Probable pectinesterase/pectinesterase inhibitor 54; Includes: RecName: Full=Pectinesterase inhibitor 54; AltName: Full=Pectin methylesterase inhibitor 54; Includes: RecName: Full=Pectinesterase 54; Short=PE 54; AltName: Full=Pectin methylesterase 54; Short=AtPME54; Flags: Precursor;	PF01095.16; PF04043.12;	Pectinesterase;PMEI;	Pectinesterase;Plant invertase/pectin methylesterase inhibitor;	------	------	------	------	GO:0042545; GO:0045490; GO:0042545; GO:0005618; GO:0005618;GO:0045330; GO:0030599; GO:0045330; GO:0030599;	BP:cell wall modification;BP:pectin catabolic process;BP:cell wall modification;CC:cell wall;CC:cell wall;MF:aspartyl esterase activity;MF:pectinesterase activity;MF:aspartyl esterase activity;MF:pectinesterase activity;	K01051	E3.1.1.11	map00040;	Pentose and glucuronate interconversions;
DN531458_c0_g1	955	-6.72874	2.49393e-87	yes	down	-4.79501	9.96194e-11	yes	down	-4.4998	2.98784e-11	yes	down	-4.18096	1.2868e-16	yes	down	AGB85018.1;	ribosomal protein L35ae, partial [Auxenochlorella protothecoides];	gi|22002061|sp|P18077.2|RL35A_HUMAN;	RecName: Full=60S ribosomal protein L35a; AltName: Full=Cell growth-inhibiting gene 33 protein >gi|47117090|sp|P61272.1|RL35A_MACFA RecName: Full=60S ribosomal protein L35a >gi|62287491|sp|Q5R8K6.1|RL35A_PONAB RecName: Full=60S ribosomal protein L35a;	PF01247.15;	Ribosomal_L35Ae;	Ribosomal protein L35Ae;	COG2451;	J:Translation, ribosomal structure and biogenesis;	------	------	GO:0006412; GO:0006412; GO:0006412; GO:0006412; GO:0005840; GO:0005840; GO:0005840; GO:0005840;GO:0003735; GO:0003735; GO:0003735; GO:0003735;	BP:translation;BP:translation;BP:translation;BP:translation;CC:ribosome;CC:ribosome;CC:ribosome;CC:ribosome;MF:structural constituent of ribosome;MF:structural constituent of ribosome;MF:structural constituent of ribosome;MF:structural constituent of ribosome;	K02917	RP-L35Ae, RPL35A	map03010;	Ribosome;
DN555937_c4_g1	591	-6.65361	3.50172e-82	yes	down	-2.64766	0.00227918	yes	down	-8.31302	8.70197e-110	yes	down	-4.51	2.01225e-20	yes	down	ACM50884.1;	heat shock protein 90A [Ulva fasciata];	gi|172046850|sp|Q14568.2|HS902_HUMAN;	RecName: Full=Heat shock protein HSP 90-alpha A2; AltName: Full=Heat shock 90 kDa protein 1 alpha-like 3; AltName: Full=Heat shock protein HSP 90-alpha A2 pseudogene;	PF02518.23; PF13589.3;	HATPase_c;HATPase_c_3;	Histidine kinase-, DNA gyrase B-, and HSP90-like ATPase;Histidine kinase-, DNA gyrase B-, and HSP90-like ATPase;	------	------	------	------	GO:0006457; GO:0006950; GO:0006457; GO:0006950; GO:0006457; GO:0006950; GO:0006457; GO:0006950;GO:0005524; GO:0051082; GO:0005524; GO:0051082; GO:0005524; GO:0051082; GO:0005524; GO:0051082;	BP:protein folding;BP:response to stress;BP:protein folding;BP:response to stress;BP:protein folding;BP:response to stress;BP:protein folding;BP:response to stress;MF:ATP binding;MF:unfolded protein binding;MF:ATP binding;MF:unfolded protein binding;MF:ATP binding;MF:unfolded protein binding;MF:ATP binding;MF:unfolded protein binding;	K04079	HSP90A, htpG	map04626; map04141;	Plant-pathogen interaction;Protein processing in endoplasmic reticulum;
DN558955_c5_g2	463	-6.6983	9.58686e-94	yes	down	-3.85243	1.50504e-06	yes	down	-4.94622	2.30006e-15	yes	down	-3.68967	3.08998e-11	yes	down	ACL97366.1;	elongation factor-1 alpha, partial [Parvocaulis pusillus];	gi|56749835|sp|P84315.1|EF1A_HELVI;	RecName: Full=Elongation factor 1-alpha; Short=EF-1-alpha >gi|56749836|sp|P84316.1|EF1A_HELZE RecName: Full=Elongation factor 1-alpha; Short=EF-1-alpha >gi|56749837|sp|P84317.1|EF1A_HELAM RecName: Full=Elongation factor 1-alpha; Short=EF-1-alpha >gi|56749838|sp|P84318.1|EF1A_HELGL RecName: Full=Elongation factor 1-alpha; Short=EF-1-alpha >gi|56749839|sp|P84319.1|EF1A_HELAL RecName: Full=Elongatio…	PF00009.24;	GTP_EFTU;	Elongation factor Tu GTP binding domain;	------	------	------	------	GO:0005737; GO:0005737; GO:0005737; GO:0005737; GO:0005737;GO:0005525; GO:0003924; GO:0003746; GO:0005525; GO:0003924; GO:0003746; GO:0005525; GO:0003924; GO:0003746; GO:0005525; GO:0003924; GO:0003746; GO:0005525; GO:0003924; GO:0003746;	CC:cytoplasm;CC:cytoplasm;CC:cytoplasm;CC:cytoplasm;CC:cytoplasm;MF:GTP binding;MF:GTPase activity;MF:translation elongation factor activity;MF:GTP binding;MF:GTPase activity;MF:translation elongation factor activity;MF:GTP binding;MF:GTPase activity;MF:translation elongation factor activity;MF:GTP binding;MF:GTPase activity;MF:translation elongation factor activity;MF:GTP binding;MF:GTPase activ…	K03231	EEF1A	map03013;	RNA transport;
DN564736_c8_g10	1051	-6.73693	9.7312e-128	yes	down	-4.60449	1.49051e-09	yes	down	-4.80988	1.2005e-13	yes	down	-4.08441	8.10215e-17	yes	down	ACL97363.1;	elongation factor-1 alpha, partial [Ignatius tetrasporus];	gi|232028|sp|P29520.1|EF1A_BOMMO;	RecName: Full=Elongation factor 1-alpha; Short=EF-1-alpha;	PF03143.14; PF03144.22;	GTP_EFTU_D3;GTP_EFTU_D2;	Elongation factor Tu C-terminal domain;Elongation factor Tu domain 2;	------	------	------	------	GO:0005737; GO:0005737; GO:0005737; GO:0005737;GO:0005525; GO:0003924; GO:0003746; GO:0005525; GO:0003924; GO:0003746; GO:0005525; GO:0003924; GO:0003746; GO:0005525; GO:0003924; GO:0003746; GO:0005525;	CC:cytoplasm;CC:cytoplasm;CC:cytoplasm;CC:cytoplasm;MF:GTP binding;MF:GTPase activity;MF:translation elongation factor activity;MF:GTP binding;MF:GTPase activity;MF:translation elongation factor activity;MF:GTP binding;MF:GTPase activity;MF:translation elongation factor activity;MF:GTP binding;MF:GTPase activity;MF:translation elongation factor activity;MF:GTP binding;	K03231	EEF1A	map03013;	RNA transport;
DN559533_c2_g1	1511	-6.67407	2.25322e-37	yes	down	-6.13655	7.96769e-19	yes	down	-5.58673	1.29259e-19	yes	down	-4.82299	1.76633e-23	yes	down	ABX82566.1;	cytochrome c oxidase subunit;	gi|425906043|sp|P00400.2|COX1_DROYA;	RecName: Full=Cytochrome c oxidase subunit 1; AltName: Full=Cytochrome c oxidase polypeptide I;	------	------	------	------	------	------	------	GO:0009060; GO:0015990; GO:0006119; GO:0009060; GO:0015990; GO:0006119; GO:0009060; GO:0015990; GO:0006119; GO:0009060; GO:0015990; GO:0006119; GO:0009060; GO:0006119; GO:0016021; GO:0005743; GO:0005886; GO:0045277; GO:0016021; GO:0005743; GO:0005886; GO:0045277; GO:0016021; GO:0005743; GO:0005886; GO:0045277; GO:0016021; GO:0005743; GO:0005886; GO:0045277; GO:0016021; GO:0005743; GO:0045277;GO:0…	BP:aerobic respiration;BP:electron transport coupled proton transport;BP:oxidative phosphorylation;BP:aerobic respiration;BP:electron transport coupled proton transport;BP:oxidative phosphorylation;BP:aerobic respiration;BP:electron transport coupled proton transport;BP:oxidative phosphorylation;BP:aerobic respiration;BP:electron transport coupled proton transport;BP:oxidative phosphorylation;BP:…	K02256	COX1	map00190;	Oxidative phosphorylation;
DN544999_c4_g1	863	-6.6383	4.54901e-271	yes	down	-4.53359	3.18299e-09	yes	down	-4.49592	4.7751e-11	yes	down	-4.08724	5.1404e-15	yes	down	ABR01232.1;	heat shock protein 70 [Chlorella vulgaris];	gi|266311|sp|P11147.3|HSP7D_DROME;	RecName: Full=Heat shock 70 kDa protein cognate 4; AltName: Full=Heat shock 70 kDa protein 88E;	PF00012.17;	HSP70;	Hsp70 protein;	------	------	------	------	GO:0005524; GO:0005524; GO:0005524; GO:0005524;	MF:ATP binding;MF:ATP binding;MF:ATP binding;MF:ATP binding;	K03283	HSPA1_8	map04144; map04141; map03040;	Endocytosis;Protein processing in endoplasmic reticulum;Spliceosome;
DN557181_c11_g2	2407	-7.13828	9.60723e-109	yes	down	-3.7953	2.63161e-06	yes	down	-5.09364	1.50466e-15	yes	down	-4.23903	1.71497e-15	yes	down	AAX77224.2;	14-3-3 protein [Dunaliella salina];	gi|34978339|sp|P92177.2|1433E_DROME;	RecName: Full=14-3-3 protein epsilon; AltName: Full=Suppressor of Ras1 3-9;	PF00244.17;	14-3-3;	14-3-3 protein;	COG5040;	T:Signal transduction mechanisms;	------	------	GO:0019904; GO:0004623; GO:0019904; GO:0019904; GO:0004623; GO:0019904; GO:0019904;	MF:protein domain specific binding;MF:phospholipase A2 activity;MF:protein domain specific binding;MF:protein domain specific binding;MF:phospholipase A2 activity;MF:protein domain specific binding;MF:protein domain specific binding;	K06630	YWHAE	------	------
DN134903_c0_g1	659	-7.89996	8.81191e-70	yes	down	-2.9586	0.00051863	yes	down	-6.11097	7.47075e-34	yes	down	-4.14231	8.90242e-17	yes	down	------	------	gi|48428148|sp|Q9CPQ1.3|COX6C_MOUSE;	RecName: Full=Cytochrome c oxidase subunit 6C; AltName: Full=Cytochrome c oxidase polypeptide VIc;	PF02937.12;	COX6C;	Cytochrome c oxidase subunit VIc;	------	------	NOG84595;	O:Posttranslational modification, protein turnover, chaperones;	------	------	K02268	COX6C	map00190;	Oxidative phosphorylation;
DN1451_c0_g1	507	-6.81435	3.06279e-44	yes	down	-7.1399	9.39038e-59	yes	down	-3.67355	2.17112e-07	yes	down	-4.18234	3.83974e-14	yes	down	------	------	------	------	PF15879.2;	MWFE;	NADH-ubiquinone oxidoreductase MWFE subunit;	------	------	------	------	------	------	K03945	NDUFA1	map00190;	Oxidative phosphorylation;
DN319611_c0_g1	785	-7.14676	1.21441e-28	yes	down	-4.54261	6.82633e-10	yes	down	-7.22135	2.56863e-100	yes	down	-4.03602	9.72888e-12	yes	down	------	------	gi|47605410|sp|Q7M4F0.1|CUD9_SCHGR;	RecName: Full=Endocuticle structural glycoprotein SgAbd-9;	PF00379.20;	Chitin_bind_4;	Insect cuticle protein;	------	------	------	------	------	------	------	------	------	------
DN410256_c0_g1	824	-7.03158	5.08122e-24	yes	down	-2.73018	0.00156911	yes	down	-3.9247	2.32327e-08	yes	down	-4.40581	1.72243e-21	yes	down	------	------	gi|1705751|sp|P53568.1|CEBPG_MOUSE;	RecName: Full=CCAAT/enhancer-binding protein gamma; Short=C/EBP gamma; AltName: Full=Granulocyte colony-stimulating factor promoter element 1-binding protein; Short=GPE1-BP; Short=GPE1-binding protein; AltName: Full=Immunoglobulin enhancer-binding protein 1; Short=IG/EBP-1;	PF07716.12; PF00170.18;	bZIP_2;bZIP_1;	Basic region leucine zipper;bZIP transcription factor;	------	------	------	------	------	------	K10049	CEBPG	------	------
DN414527_c0_g2	1297	-7.31581	1.39111e-209	yes	down	-2.69399	0.00185353	yes	down	-4.35147	1.93026e-10	yes	down	-4.55366	9.38873e-22	yes	down	------	------	gi|6166591|sp|P54361.2|OAZ_DROME;	RecName: Full=Ornithine decarboxylase antizyme; Short=ODC-Az; AltName: Full=Protein gutfeeling;	PF02100.14;	ODC_AZ;	Ornithine decarboxylase antizyme;	------	------	------	------	------	------	K16548	OAZ1	------	------
DN417244_c0_g1	1410	-7.38271	2.68988e-37	yes	down	-6.37356	3.63351e-23	yes	down	-6.33234	1.89794e-33	yes	down	-4.74539	3.09552e-27	yes	down	------	------	gi|29336625|sp|Q24799.1|MYPH_ECHGR;	RecName: Full=Myophilin;	PF00307.28; PF00402.15;	CH;Calponin;	Calponin homology;Calponin family repeat;	COG5199;	Z:Cytoskeleton;	------	------	------	------	K20526	TAGLN	------	------
DN422166_c0_g1	765	-6.63974	3.13017e-58	yes	down	-3.16628	0.000169189	yes	down	-3.53525	1.28533e-06	yes	down	-4.69866	2.70222e-24	yes	down	------	------	------	------	PF15880.2; PF15990.2;	NDUFV3;UPF0767;	NADH dehydrogenase [ubiquinone] flavoprotein 3, mitochondrial;UPF0767 family;	------	------	------	------	------	------	------	------	------	------
DN427700_c0_g1	641	-7.99012	9.63221e-24	yes	down	-4.0437	2.99456e-07	yes	down	-7.64128	1.55233e-97	yes	down	-3.15957	0.000579802	yes	down	------	------	------	------	------	------	------	------	------	------	------	------	------	------	------	------	------
DN428183_c0_g2	804	-7.73079	9.76539e-53	yes	down	-7.94318	3.04423e-78	yes	down	-5.52155	1.76519e-19	yes	down	-4.93697	2.98225e-44	yes	down	------	------	gi|74865921|sp|Q8MSF5.1|RNK_DROME;	RecName: Full=Ribonuclease kappa; Short=RNase K; Short=RNase kappa;	------	------	------	------	------	------	------	------	------	K19770	RNASEK	------	------
DN429020_c0_g1	688	-7.43844	6.81566e-43	yes	down	-7.05387	1.18336e-57	yes	down	-6.37453	2.03796e-73	yes	down	-3.99773	5.23754e-16	yes	down	------	------	------	------	PF10169.6; PF10338.6;	Laps;DUF2423;	Learning-associated protein;Protein of unknown function;	------	------	------	------	------	------	------	------	------	------
DN444836_c0_g1	475	-8.20958	2.59192e-45	yes	down	-5.11203	1.28716e-12	yes	down	-6.75606	1.63235e-88	yes	down	-4.02351	1.13026e-14	yes	down	------	------	gi|51702021|sp|Q8R1I1.1|QCR9_MOUSE;	RecName: Full=Cytochrome b-c1 complex subunit 9; AltName: Full=Complex III subunit 9; AltName: Full=Complex III subunit X; AltName: Full=Cytochrome c1 non-heme 7 kDa protein; AltName: Full=Ubiquinol-cytochrome c reductase complex 7.2 kDa protein;	PF05365.9;	UCR_UQCRX_QCR9;	Ubiquinol-cytochrome C reductase, UQCRX/QCR9 like;	------	------	------	------	------	------	K00419	QCR9, UCRC	map00190;	Oxidative phosphorylation;
DN458667_c0_g1	1558	-8.01084	6.39598e-97	yes	down	-2.70026	0.00179887	yes	down	-5.90191	1.29039e-27	yes	down	-4.84737	6.59401e-31	yes	down	------	------	gi|327478582|sp|P13284.3|GILT_HUMAN;	RecName: Full=Gamma-interferon-inducible lysosomal thiol reductase; AltName: Full=Gamma-interferon-inducible protein IP-30; AltName: Full=Legumaturain; Flags: Precursor;	PF03227.13;	GILT;	Gamma interferon inducible lysosomal thiol reductase;	------	------	------	------	------	------	K08059	IFI30, GILT	------	------
DN459744_c0_g1	867	-6.9638	6.50845e-58	yes	down	-5.99866	2.73901e-19	yes	down	-5.46869	1.12159e-18	yes	down	-4.63345	8.70107e-25	yes	down	------	------	gi|14286117|sp|Q24251.2|ATP5H_DROME;	RecName: Full=ATP synthase subunit d, mitochondrial; Short=ATPase subunit d;	PF05873.9;	Mt_ATP-synt_D;	ATP synthase D chain, mitochondrial;	------	------	------	------	------	------	K02138	ATPeF0D, ATP5H, ATP7	map00190;	Oxidative phosphorylation;
DN461720_c0_g1	518	-7.16811	8.28048e-33	yes	down	-7.08824	1.37327e-49	yes	down	-3.92151	7.58103e-09	yes	down	-3.60559	1.3039e-13	yes	down	------	------	------	------	------	------	------	------	------	------	------	------	------	------	------	------	------
DN464951_c0_g1	807	-7.07282	5.93256e-81	yes	down	-4.82997	1.16201e-10	yes	down	-7.30106	5.17451e-115	yes	down	-4.49492	4.54547e-27	yes	down	------	------	gi|585180|sp|P38040.1|GBG1_DROME;	RecName: Full=Guanine nucleotide-binding protein subunit gamma-1; Flags: Precursor;	PF00631.19;	G-gamma;	GGL domain;	------	------	NOG80600;	Z:Cytoskeleton;	------	------	------	------	------	------
DN469320_c0_g1	877	-7.47154	3.42098e-31	yes	down	-8.22036	6.53356e-81	yes	down	-5.04433	1.9469e-14	yes	down	-4.62406	7.56179e-19	yes	down	------	------	gi|51701458|sp|Q9VCI5.1|DHSD_DROME;	RecName: Full=Succinate dehydrogenase [ubiquinone] cytochrome b small subunit, mitochondrial; Short=CybS; AltName: Full=Succinate dehydrogenase complex subunit D; AltName: Full=Succinate-ubiquinone reductase membrane anchor subunit; Flags: Precursor;	PF05328.9;	CybS;	CybS, succinate dehydrogenase cytochrome B small subunit;	------	------	------	------	------	------	K00237	SDHD, SDH4	map00020; map00190;	Citrate cycl;Oxidative phosphorylation;
DN478036_c0_g1	983	-6.36239	3.67882e-29	yes	down	-7.97605	3.43378e-89	yes	down	-5.49623	1.16897e-17	yes	down	-4.93863	5.97603e-25	yes	down	------	------	gi|110832803|sp|Q9MZE0.2|C1QBP_CHLAE;	RecName: Full=Complement component 1 Q subcomponent-binding protein, mitochondrial; AltName: Full=Globular head receptor of C1 complement protein; AltName: Full=Mitochondrial matrix protein p32; Flags: Precursor;	PF02330.13;	MAM33;	Mitochondrial glycoprotein;	------	------	------	------	------	------	K15414	C1QBP	------	------
DN490873_c0_g1	891	-7.70611	7.49348e-97	yes	down	-5.01125	5.32351e-12	yes	down	-5.97639	4.67115e-40	yes	down	-4.37591	2.57916e-24	yes	down	------	------	gi|2493139|sp|Q25532.1|VATG_MANSE;	RecName: Full=V-type proton ATPase subunit G; Short=V-ATPase subunit G; AltName: Full=V-ATPase 13 kDa subunit; AltName: Full=Vacuolar proton pump subunit G;	PF03179.12;	V-ATPase_G;	Vacuolar;	------	------	------	------	------	------	K02152	ATPeV1G, ATP6G	map04145; map00190;	Phagosome;Oxidative phosphorylation;
DN493226_c0_g1	609	-8.49637	1.5697e-38	yes	down	-7.30663	2.85702e-66	yes	down	-2.72255	0.00038484	yes	down	-4.4067	2.01279e-23	yes	down	------	------	------	------	------	------	------	------	------	------	------	------	------	------	------	------	------
DN495606_c0_g1	679	-7.79173	3.33113e-55	yes	down	-2.27982	0.0102502	yes	down	-8.00325	7.8105e-93	yes	down	-4.03685	4.10136e-07	yes	down	------	------	------	------	------	------	------	------	------	------	------	------	------	------	------	------	------
DN504181_c0_g1	1149	-7.02513	3.55327e-142	yes	down	-2.2382	0.0117729	yes	down	-3.89187	4.1444e-08	yes	down	-4.64485	6.91837e-23	yes	down	------	------	gi|82187665|sp|Q7SXU0.1|EI3JA_DANRE;	RecName: Full=Eukaryotic translation initiation factor 3 subunit J-A; Short=eIF3j-A; AltName: Full=Eukaryotic translation initiation factor 3 subunit 1-A; AltName: Full=eIF-3-alpha-A; AltName: Full=eIF3 p35-A;	PF08597.7;	eIF3_subunit;	Translation initiation factor eIF3 subunit;	------	------	------	------	------	------	K03245	EIF3J	map03013;	RNA transport;
DN504442_c0_g2	818	-7.63497	2.79337e-48	yes	down	-6.43362	2.51322e-26	yes	down	-3.51161	1.40239e-06	yes	down	-4.30013	2.46738e-18	yes	down	------	------	gi|408387552|sp|P86360.1|ALL2_THAPI;	RecName: Full=Allergen Tha p 2; AltName: Allergen=Tha p 2; Flags: Precursor [Thaumetopoea pityocampa];	------	------	------	------	------	------	------	------	------	------	------	------	------
DN509053_c0_g1	478	-8.33748	1.64111e-23	yes	down	-6.7717	3.11131e-43	yes	down	-6.72298	7.19278e-49	yes	down	-4.38362	1.12983e-16	yes	down	------	------	gi|117128|sp|P17665.1|COX7C_MOUSE;	RecName: Full=Cytochrome c oxidase subunit 7C, mitochondrial; AltName: Full=Cytochrome c oxidase polypeptide VIIc; Flags: Precursor;	PF02935.13;	COX7C;	Cytochrome c oxidase subunit VIIc;	------	------	------	------	------	------	K02272	COX7C	map00190;	Oxidative phosphorylation;
DN509477_c0_g1	740	-8.00726	2.00631e-46	yes	down	-8.55366	1.78503e-57	yes	down	-5.80334	2.89046e-28	yes	down	-3.79311	5.65205e-12	yes	down	------	------	------	------	------	------	------	------	------	------	------	------	------	------	------	------	------
DN511013_c0_g1	835	-5.51054	5.56575e-06	yes	down	-4.55655	3.15854e-09	yes	down	-7.13191	6.7018e-47	yes	down	-4.92569	4.89508e-73	yes	down	------	------	------	------	------	------	------	------	------	------	------	------	------	------	------	------	------
DN511348_c0_g1	605	-7.79789	5.29768e-44	yes	down	-7.14864	1.09513e-64	yes	down	-6.58741	4.64579e-82	yes	down	-4.53941	4.33954e-26	yes	down	------	------	------	------	PF09072.7;	TMA7;	Translation machinery associated TMA7;	------	------	------	------	------	------	------	------	------	------
DN514099_c0_g2	571	-6.14237	1.35249e-14	yes	down	-7.45206	2.60702e-47	yes	down	-6.52356	3.3813e-60	yes	down	-3.45184	2.56396e-14	yes	down	------	------	------	------	PF01456.14;	Mucin;	Mucin-like glycoprotein;	------	------	------	------	------	------	------	------	------	------
DN514681_c0_g1	875	-6.87777	2.61566e-64	yes	down	-4.37698	1.90486e-08	yes	down	-4.75343	1.62289e-12	yes	down	-3.68852	3.95387e-06	yes	down	------	------	gi|75075674|sp|Q4R4E0.1|NDUB5_MACFA;	RecName: Full=NADH dehydrogenase [ubiquinone] 1 beta subcomplex subunit 5, mitochondrial; AltName: Full=Complex I-SGDH; Short=CI-SGDH; AltName: Full=NADH-ubiquinone oxidoreductase SGDH subunit; Flags: Precursor [Macaca fascicularis];	PF09781.6;	NDUF_B5;	NAD;	------	------	NOG35341;	U:Intracellular trafficking, secretion, and vesicular transport;	------	------	K03961	NDUFB5	map00190;	Oxidative phosphorylation;
DN514845_c0_g1	1076	-6.89324	4.04904e-58	yes	down	-7.7736	6.27252e-77	yes	down	-4.51273	5.83306e-13	yes	down	-3.56522	1.51294e-11	yes	down	------	------	------	------	------	------	------	------	------	------	------	------	------	------	------	------	------
DN516165_c0_g1	767	-7.68944	3.79692e-49	yes	down	-8.45371	3.19021e-67	yes	down	-6.27884	1.74187e-45	yes	down	-4.63972	2.30112e-31	yes	down	------	------	gi|74715659|sp|Q8NHE4.1|VA0E2_HUMAN;	RecName: Full=V-type proton ATPase subunit e 2; Short=V-ATPase subunit e 2; AltName: Full=Lysosomal 9 kDa ;	PF05493.10;	ATP_synt_H;	ATP synthase subunit H;	------	------	NOG78938;	C:Energy production and conversion;	------	------	K02153	ATPeV0E, ATP6H	map04145; map00190;	Phagosome;Oxidative phosphorylation;
DN517460_c0_g2	649	-7.24679	1.32865e-34	yes	down	-7.58681	3.80678e-61	yes	down	-6.54074	3.64887e-80	yes	down	-4.52317	4.29806e-17	yes	down	------	------	gi|74753466|sp|Q9Y244.1|POMP_HUMAN;	RecName: Full=Proteasome maturation protein; AltName: Full=Proteassemblin; AltName: Full=Protein UMP1 homolog; Short=hUMP1; AltName: Full=Voltage-gated K channel beta subunit 4.1 >gi|75041762|sp|Q5R9L9.1|POMP_PONAB RecName: Full=Proteasome maturation protein; AltName: Full=Proteassemblin;	PF05348.8;	UMP1;	Proteasome maturation factor UMP1;	------	------	------	------	------	------	K11599	POMP, UMP1	map03050;	Proteasome;
DN518361_c2_g1	1225	-6.67767	2.17099e-21	yes	down	-4.41149	1.15403e-08	yes	down	-5.92411	4.60613e-26	yes	down	-4.42392	3.33382e-20	yes	down	------	------	gi|1170338|sp|P45973.1|CBX5_HUMAN;	RecName: Full=Chromobox protein homolog 5; AltName: Full=Antigen p25; AltName: Full=Heterochromatin protein 1 homolog alpha; Short=HP1 alpha;	PF01393.16; PF00385.21;	Chromo_shadow;Chromo;	Chromo shadow domain;Chromo;	------	------	------	------	------	------	K11585;K11587	CBX1, HP1B, SWI6;CBX5, HP1A	------	------
DN520116_c1_g2	704	-7.01821	1.64831e-20	yes	down	-5.75267	3.64552e-19	yes	down	-2.01506	0.0109594	yes	down	-3.63626	3.53475e-06	yes	down	------	------	gi|47605413|sp|Q7M4F3.1|CUD2_SCHGR;	RecName: Full=Endocuticle structural glycoprotein SgAbd-2;	PF00379.20;	Chitin_bind_4;	Insect cuticle protein;	------	------	------	------	------	------	------	------	------	------
DN520520_c0_g1	589	-5.55306	4.80098e-12	yes	down	-8.05149	2.27202e-62	yes	down	-4.97419	1.80918e-17	yes	down	-3.10204	1.08882e-10	yes	down	------	------	------	------	------	------	------	------	------	------	------	------	------	------	------	------	------
DN521055_c0_g1	686	-6.54279	5.316e-128	yes	down	-2.70917	0.00173014	yes	down	-5.54275	1.77278e-23	yes	down	-3.76398	2.14965e-12	yes	down	------	------	------	------	------	------	------	------	------	------	------	------	------	------	------	------	------
DN521211_c0_g1	592	-6.63981	1.91625e-08	yes	down	-4.45979	3.08256e-09	yes	down	-7.55729	7.41859e-73	yes	down	-3.40203	0.000161863	yes	down	------	------	------	------	------	------	------	------	------	------	------	------	------	------	------	------	------
DN521218_c0_g1	470	-7.31131	3.13241e-51	yes	down	-7.91485	7.07671e-58	yes	down	-6.52067	1.81442e-87	yes	down	-4.05238	2.2243e-22	yes	down	------	------	gi|75056692|sp|Q53CF9.1|COX7C_SAISC;	RecName: Full=Cytochrome c oxidase subunit 7C, mitochondrial; AltName: Full=Cytochrome c oxidase polypeptide VIIc; Flags: Precursor;	PF02935.13;	COX7C;	Cytochrome c oxidase subunit VIIc;	------	------	------	------	------	------	K02272	COX7C	map00190;	Oxidative phosphorylation;
DN522178_c0_g1	1247	-8.28403	1.50682e-108	yes	down	-2.8425	0.000916202	yes	down	-2.92767	0.000113777	yes	down	-4.40038	2.13938e-18	yes	down	------	------	gi|34395915|sp|Q9VBV3.1|TAKT_DROME;	RecName: Full=Protein takeout; Flags: Precursor;	PF06585.8;	JHBP;	Haemolymph juvenile hormone binding protein;	------	------	------	------	------	------	------	------	------	------
DN522664_c0_g1	590	-7.43102	1.44953e-99	yes	down	-4.00491	5.19418e-07	yes	down	-5.92934	2.05537e-32	yes	down	-4.28944	6.22415e-16	yes	down	------	------	gi|461587|sp|P29419.3|ATP5I_RAT;	RecName: Full=ATP synthase subunit e, mitochondrial; Short=ATPase subunit e;	PF05680.9;	ATP-synt_E;	ATP synthase E chain;	------	------	------	------	------	------	K02129	ATPeF0E, ATP5I	map00190;	Oxidative phosphorylation;
DN523441_c0_g1	1406	-6.3328	9.17563e-08	yes	down	-1.94768	0.0312867	yes	down	-1.61931	0.0433672	yes	down	-3.86258	2.96485e-14	yes	down	------	------	------	------	------	------	------	------	------	------	------	------	------	------	------	------	------
DN523621_c0_g2	1034	-7.67286	1.80375e-71	yes	down	-8.69529	1.96373e-78	yes	down	-4.40679	1.64934e-10	yes	down	-4.69477	5.79973e-24	yes	down	------	------	------	------	PF01290.17;	Thymosin;	Thymosin beta-4 family;	------	------	------	------	------	------	------	------	------	------
DN523929_c0_g2	683	-7.61492	1.41975e-65	yes	down	-7.80991	4.39924e-76	yes	down	-6.70087	1.15278e-109	yes	down	-4.64335	1.62267e-20	yes	down	------	------	gi|115502333|sp|Q0MQJ3.1|NDUBB_PONPY;	RecName: Full=NADH dehydrogenase [ubiquinone] 1 beta subcomplex subunit 11, mitochondrial; AltName: Full=Complex I-ESSS; Short=CI-ESSS; AltName: Full=NADH-ubiquinone oxidoreductase ESSS subunit; Flags: Precursor;	PF10183.6;	ESSS;	ESSS subunit of NAD;	------	------	------	------	------	------	K11351	NDUFB11	map00190;	Oxidative phosphorylation;
DN524448_c0_g1	1350	-7.34319	3.74781e-51	yes	down	-5.39034	9.87246e-14	yes	down	-3.92552	4.101e-08	yes	down	-4.07769	4.70317e-12	yes	down	------	------	gi|1169596|sp|P41496.2|FABPM_SCHGR;	RecName: Full=Fatty acid-binding protein, muscle; AltName: Full=M-FABP;	PF00061.20; PF14651.3;	Lipocalin;Lipocalin_7;	Lipocalin / cytosolic fatty-acid binding protein family;Lipocalin / cytosolic fatty-acid binding protein family;	------	------	------	------	------	------	K08756	FABP7	------	------
DN524935_c0_g1	1218	-6.49851	1.4954e-06	yes	down	-3.51895	1.71388e-05	yes	down	-2.57159	0.000877592	yes	down	-3.27483	7.75882e-05	yes	down	------	------	------	------	------	------	------	------	------	------	------	------	------	------	------	------	------
DN524951_c0_g1	491	-3.04934	9.27261e-25	yes	down	-2.64208	1.08207e-12	yes	down	-2.32905	2.80047e-27	yes	down	-1.6677	2.48639e-10	yes	down	------	------	------	------	------	------	------	------	------	------	------	------	------	------	------	------	------
DN525957_c0_g1	944	-8.16358	6.95889e-118	yes	down	-9.05187	4.46903e-105	yes	down	-5.44765	6.79191e-21	yes	down	-4.04243	1.88045e-24	yes	down	------	------	------	------	------	------	------	------	------	------	------	------	------	------	------	------	------
DN526289_c0_g1	1109	-7.20903	3.41235e-115	yes	down	-6.40434	1.56593e-28	yes	down	-4.38526	1.32381e-10	yes	down	-4.25574	6.82185e-17	yes	down	------	------	------	------	PF02178.16;	AT_hook;	AT hook motif;	------	------	------	------	------	------	------	------	------	------
DN526893_c0_g1	547	-7.98862	7.80516e-52	yes	down	-2.04377	0.0229891	yes	down	-5.59281	3.78529e-29	yes	down	-3.84888	7.74225e-12	yes	down	------	------	gi|20140777|sp|Q9CQ69.3|QCR8_MOUSE;	RecName: Full=Cytochrome b-c1 complex subunit 8; AltName: Full=Complex III subunit 8; AltName: Full=Complex III subunit VIII; AltName: Full=Ubiquinol-cytochrome c reductase complex 9.5 kDa protein; AltName: Full=Ubiquinol-cytochrome c reductase complex ubiquinone-binding protein QP-C;	PF02939.13;	UcrQ;	UcrQ family;	------	------	------	------	------	------	K00418	QCR8, UQCRQ	map00190;	Oxidative phosphorylation;
DN527079_c0_g1	856	-7.88662	9.10338e-34	yes	down	-3.11623	0.000218657	yes	down	-7.14428	7.31785e-135	yes	down	-4.66193	2.09526e-24	yes	down	------	------	gi|47605412|sp|Q7M4F2.1|CUD8_SCHGR;	RecName: Full=Endocuticle structural glycoprotein SgAbd-8;	PF00379.20;	Chitin_bind_4;	Insect cuticle protein;	------	------	------	------	------	------	------	------	------	------
DN527089_c0_g1	995	-7.35748	3.60816e-52	yes	down	-4.23425	1.2147e-08	yes	down	-2.37444	0.00238552	yes	down	-4.16165	5.33336e-15	yes	down	------	------	gi|1169595|sp|P41509.2|FABPM_LOCMI;	RecName: Full=Fatty acid-binding protein, muscle; AltName: Full=M-FABP;	PF00061.20; PF14651.3;	Lipocalin;Lipocalin_7;	Lipocalin / cytosolic fatty-acid binding protein family;Lipocalin / cytosolic fatty-acid binding protein family;	------	------	------	------	------	------	K08756	FABP7	------	------
DN527267_c0_g3	794	-7.28054	1.91184e-57	yes	down	-8.39538	1.07441e-64	yes	down	-3.46363	2.42013e-06	yes	down	-4.25862	2.79775e-19	yes	down	------	------	gi|115502308|sp|Q0MQC8.1|NDUB2_GORGO;	RecName: Full=NADH dehydrogenase [ubiquinone] 1 beta subcomplex subunit 2, mitochondrial; AltName: Full=Complex I-AGGG; Short=CI-AGGG; AltName: Full=NADH-ubiquinone oxidoreductase AGGG subunit; Flags: Precursor [Gorilla gorilla gorilla];	PF14813.3;	NADH_B2;	NADH dehydrogenase 1 beta subcomplex subunit 2;	------	------	------	------	------	------	K03958	NDUFB2	map00190;	Oxidative phosphorylation;
DN527770_c0_g1	434	-3.41849	1.61741e-11	yes	down	-2.90417	1.82612e-17	yes	down	-2.36627	2.9988e-18	yes	down	-2.27579	4.82055e-13	yes	down	------	------	gi|1350820|sp|P49313.1|ROC1_NICPL;	RecName: Full=30 kDa ribonucleoprotein, chloroplastic; AltName: Full=CP-RBP30; Flags: Precursor;	------	------	------	------	------	------	------	------	------	------	------	------	------
DN528759_c0_g1	788	-6.86058	2.08088e-52	yes	down	-7.2744	2.00324e-86	yes	down	-4.77747	4.01033e-13	yes	down	-4.57688	9.41804e-23	yes	down	------	------	gi|19862081|sp|P99028.2|QCR6_MOUSE;	RecName: Full=Cytochrome b-c1 complex subunit 6, mitochondrial; AltName: Full=Complex III subunit 6; AltName: Full=Complex III subunit VIII; AltName: Full=Cytochrome c1 non-heme 11 kDa protein; AltName: Full=Mitochondrial hinge protein; AltName: Full=Ubiquinol-cytochrome c reductase complex 11 kDa protein; Flags: Precursor;	PF02320.13;	UCR_hinge;	Ubiquinol-cytochrome C reductase hinge protein;	------	------	------	------	------	------	K00416	QCR6, UQCRH	map00190;	Oxidative phosphorylation;
DN528888_c0_g1	255	-5.42722	0.000535734	yes	down	-3.47014	1.58829e-05	yes	down	-3.51112	8.3588e-07	yes	down	-3.30489	7.47473e-05	yes	down	------	------	------	------	------	------	------	------	------	------	------	------	------	------	------	------	------
DN529489_c0_g1	1664	-6.72085	3.1261e-62	yes	down	-4.38281	1.54374e-08	yes	down	-3.78551	1.33528e-07	yes	down	-4.26975	4.2322e-18	yes	down	------	------	------	------	------	------	------	------	------	------	------	------	------	------	------	------	------
DN529593_c2_g1	1568	-6.60013	1.57179e-65	yes	down	-2.36059	0.00744129	yes	down	-5.41529	8.90508e-19	yes	down	-4.4038	6.00525e-15	yes	down	------	------	gi|50403767|sp|Q09024.4|IMPL2_DROME;	RecName: Full=Neural/ectodermal development factor IMP-L2; Flags: Precursor;	PF13927.3; PF07679.13; PF13895.3; PF00047.22; PF07686.14;	Ig_3;I-set;Ig_2;ig;V-set;	Immunoglobulin domain;Immunoglobulin I-set domain;Immunoglobulin domain;Immunoglobulin domain;Immunoglobulin V-set domain;	------	------	------	------	------	------	------	------	------	------
DN530275_c0_g1	1700	-7.94395	1.87794e-146	yes	down	-9.04285	5.57427e-131	yes	down	-6.55021	1.25201e-46	yes	down	-4.72446	4.87112e-23	yes	down	------	------	------	------	------	------	------	------	------	------	------	------	------	------	------	------	------
DN531240_c0_g1	1113	-6.50262	2.18533e-99	yes	down	-3.23278	0.000112078	yes	down	-6.02556	1.94076e-29	yes	down	-3.95809	1.24754e-16	yes	down	------	------	gi|56404651|sp|Q91XC8.3|DAP1_MOUSE;	RecName: Full=Death-associated protein 1; Short=DAP-1;	PF15228.3;	DAP;	Death-associated protein;	------	------	------	------	------	------	------	------	------	------
DN531456_c0_g1	527	-3.07415	1.88471e-05	yes	down	-3.07367	1.07845e-13	yes	down	-3.20901	5.31463e-22	yes	down	-2.7511	1.34101e-14	yes	down	------	------	------	------	------	------	------	------	------	------	------	------	------	K12130	PRR5	map04712;	Circadian rhythm - plant;
DN531981_c0_g1	776	-7.55103	7.87554e-20	yes	down	-4.22525	4.96461e-08	yes	down	-3.24746	1.24459e-05	yes	down	-4.32193	3.02304e-13	yes	down	------	------	gi|47605411|sp|Q7M4F1.1|CUD4_SCHGR;	RecName: Full=Endocuticle structural glycoprotein SgAbd-4;	PF00379.20;	Chitin_bind_4;	Insect cuticle protein;	------	------	------	------	------	------	------	------	------	------
DN532211_c0_g2	850	-7.71084	7.24922e-47	yes	down	-4.21787	7.73211e-08	yes	down	-4.2163	9.88374e-10	yes	down	-4.52381	1.70602e-23	yes	down	------	------	------	------	------	------	------	------	------	------	------	------	------	------	------	------	------
DN532649_c0_g1	475	-2.14119	0.0434555	yes	down	-3.33658	6.0584e-12	yes	down	-3.59495	8.91531e-16	yes	down	-4.25763	2.04216e-14	yes	down	------	------	------	------	------	------	------	------	------	------	------	------	------	------	------	------	------
DN532858_c0_g2	2005	-7.4611	8.46333e-24	yes	down	-2.96684	0.000498404	yes	down	-5.37428	4.88193e-21	yes	down	-4.172	2.13131e-12	yes	down	------	------	------	------	------	------	------	------	------	------	------	------	------	K03006	RPB1, POLR2A	map00240; map03020; map00230;	Pyrimidine metabolism;RNA polymerase;Purine metabolism;
DN533095_c0_g2	763	-4.30055	0.000138084	yes	down	-3.08781	1.79087e-20	yes	down	-2.12598	2.286e-14	yes	down	-2.60909	2.3578e-08	yes	down	------	------	gi|75274140|sp|Q9LTV3.1|SAU72_ARATH;	RecName: Full=Auxin-responsive protein SAUR72; AltName: Full=Protein SMALL AUXIN UP RNA 72;	PF02519.11;	Auxin_inducible;	Auxin responsive protein;	------	------	------	------	------	------	K14488	SAUR	map04075;	Plant hormone signal transduction;
DN533888_c3_g1	2052	-7.35052	3.37498e-88	yes	down	-3.6368	9.08302e-06	yes	down	-3.97905	1.90047e-08	yes	down	-4.30907	1.81619e-16	yes	down	------	------	------	------	PF07898.10;	DUF1676;	Protein of unknown function;	------	------	------	------	------	------	------	------	------	------
DN534196_c0_g1	817	-4.08575	2.10963e-05	yes	down	-5.22448	1.56304e-17	yes	down	-4.3507	6.27946e-19	yes	down	-3.24894	2.54318e-11	yes	down	------	------	gi|85701136|sp|P84527.1|KIWEL_ACTDE;	RecName: Full=Kiwellin; AltName: Allergen=Act d 5; Contains: RecName: Full=Kissper; Contains: RecName: Full=KiTH-3; Contains: RecName: Full=KiTH-1; Contains: RecName: Full=KiTH-2;	------	------	------	------	------	------	------	------	------	------	------	------	------
DN534375_c0_g1	736	-6.7419	5.88544e-16	yes	down	-5.02841	2.54953e-12	yes	down	-2.33492	0.00283607	yes	down	-4.20918	3.06954e-12	yes	down	------	------	------	------	------	------	------	------	------	------	------	------	------	------	------	------	------
DN534828_c0_g1	2105	-7.6691	2.75861e-52	yes	down	-2.94066	0.000567024	yes	down	-4.90116	3.95731e-14	yes	down	-4.36236	4.43815e-18	yes	down	------	------	------	------	PF01442.15; PF07464.8; PF04513.9; PF05478.8; PF05960.8; PF02601.12;	Apolipoprotein;ApoLp-III;Baculo_PEP_C;Prominin;DUF885;Exonuc_VII_L;	Apolipoprotein A1/A4/E domain;Apolipophorin-III precursor;Baculovirus polyhedron envelope protein, PEP, C terminus;Prominin;Bacterial protein of unknown function;Exonuclease VII, large subunit;	------	------	------	------	------	------	------	------	------	------
DN534898_c1_g1	1578	-7.1082	3.38014e-109	yes	down	-3.59742	1.1065e-05	yes	down	-4.10715	4.58328e-09	yes	down	-4.29232	5.32305e-17	yes	down	------	------	------	------	------	------	------	------	------	------	------	------	------	K09140	TSR3	------	------
DN535088_c0_g1	1670	-6.07496	5.37601e-19	yes	down	-8.91596	1.11476e-95	yes	down	-5.04184	1.9138e-20	yes	down	-4.02297	1.34199e-19	yes	down	------	------	------	------	------	------	------	------	------	------	------	------	------	------	------	------	------
DN535203_c4_g1	1877	-7.42307	1.39044e-19	yes	down	-3.56216	1.14374e-05	yes	down	-1.61657	0.0429963	yes	down	-4.13835	8.11838e-13	yes	down	------	------	------	------	------	------	------	------	------	------	------	------	------	------	------	------	------
DN535540_c0_g2	570	-6.99406	9.20047e-99	yes	down	-4.80676	1.2848e-10	yes	down	-3.22532	1.51963e-05	yes	down	-4.05554	8.30987e-16	yes	down	------	------	------	------	PF16020.2;	Deltameth_res;	Deltamethrin resistance;	------	------	------	------	------	------	------	------	------	------
DN536720_c0_g1	884	-8.41612	1.79039e-60	yes	down	-4.65336	1.76636e-09	yes	down	-5.09541	9.81119e-17	yes	down	-4.30883	6.51333e-15	yes	down	------	------	gi|114034|sp|P05090.1|APOD_HUMAN;	RecName: Full=Apolipoprotein D; Short=Apo-D; Short=ApoD; Flags: Precursor;	PF08212.9; PF00061.20; PF03973.10;	Lipocalin_2;Lipocalin;Triabin;	Lipocalin-like domain;Lipocalin / cytosolic fatty-acid binding protein family;Triabin;	------	------	------	------	------	------	K03098	APOD	------	------
DN536918_c0_g1	1009	-1.18728	0.0430325	yes	down	-1.19424	0.00663994	yes	down	-1.27956	0.000296835	yes	down	-1.5488	0.000419674	yes	down	------	------	gi|17369167|sp|Q9LDH0.1|XYLT_ARATH;	RecName: Full=Beta;	------	------	------	------	------	------	------	------	------	K03714	XYLT	------	------
DN537476_c0_g1	1628	-6.03776	4.74508e-12	yes	down	-2.99548	0.000430012	yes	down	-6.44365	8.58903e-50	yes	down	-4.50426	2.52726e-28	yes	down	------	------	------	------	PF15999.2;	DUF4774;	Domain of unknown function;	------	------	------	------	------	------	------	------	------	------
DN537897_c0_g2	1091	-6.76016	8.24202e-69	yes	down	-4.26231	3.8993e-08	yes	down	-4.69651	3.80602e-13	yes	down	-4.1373	9.41306e-13	yes	down	------	------	gi|47605413|sp|Q7M4F3.1|CUD2_SCHGR;	RecName: Full=Endocuticle structural glycoprotein SgAbd-2;	PF00379.20;	Chitin_bind_4;	Insect cuticle protein;	------	------	------	------	------	------	------	------	------	------
DN538141_c0_g1	1256	-2.15676	0.00285654	yes	down	-2.70436	5.01949e-13	yes	down	-1.72927	1.53541e-07	yes	down	-1.55385	2.64507e-05	yes	down	------	------	------	------	------	------	------	------	------	------	------	------	------	------	------	------	------
DN538207_c3_g1	643	-7.73517	7.94415e-26	yes	down	-6.14415	8.89499e-24	yes	down	-7.79392	3.24938e-126	yes	down	-4.88339	6.16194e-39	yes	down	------	------	------	------	------	------	------	------	------	------	------	------	------	------	------	------	------
DN538584_c0_g1	1081	-6.39434	6.23373e-26	yes	down	-7.40891	4.16383e-106	yes	down	-4.13375	2.53254e-09	yes	down	-4.37269	1.27818e-24	yes	down	------	------	------	------	PF01395.19;	PBP_GOBP;	PBP/GOBP family;	------	------	------	------	------	------	------	------	------	------
DN538654_c0_g1	1553	-7.15127	6.96095e-24	yes	down	-3.33509	5.92148e-05	yes	down	-4.81051	4.50118e-14	yes	down	-4.26852	6.01991e-24	yes	down	------	------	------	------	PF03103.14;	DUF243;	Domain of unknown function;	------	------	------	------	------	------	------	------	------	------
DN538969_c0_g1	1273	-5.53782	7.77187e-06	yes	down	-7.17538	3.70031e-45	yes	down	-8.09828	1.45757e-51	yes	down	-4.77668	1.68287e-20	yes	down	------	------	gi|29427577|sp|O76879.2|CCCP_DROME;	RecName: Full=Circadian clock-controlled protein; Flags: Precursor;	PF06585.8;	JHBP;	Haemolymph juvenile hormone binding protein;	------	------	------	------	------	------	------	------	------	------
DN539092_c0_g1	218	-5.61278	1.38075e-15	yes	down	-5.01938	7.60717e-20	yes	down	-5.01261	1.5433e-23	yes	down	-2.80393	4.82168e-05	yes	down	------	------	------	------	------	------	------	------	------	------	------	------	------	------	------	------	------
DN539097_c2_g5	1582	-6.27465	4.10444e-59	yes	down	-7.86681	5.79189e-56	yes	down	-2.77064	0.000293979	yes	down	-4.57812	1.1149e-26	yes	down	------	------	------	------	------	------	------	------	------	------	------	------	------	------	------	------	------
DN539601_c4_g1	424	-6.02342	2.51888e-20	yes	down	-6.4161	2.73426e-38	yes	down	-5.7944	1.11679e-46	yes	down	-3.75166	7.71215e-15	yes	down	------	------	------	------	------	------	------	------	------	------	------	------	------	------	------	------	------
DN539880_c1_g4	650	-6.8651	4.2689e-25	yes	down	-2.11578	0.0181209	yes	down	-6.0123	1.20978e-30	yes	down	-4.49714	1.57573e-20	yes	down	------	------	------	------	------	------	------	------	------	------	------	------	------	------	------	------	------
DN540508_c3_g1	3056	-6.79707	8.69623e-32	yes	down	-4.01926	5.0578e-07	yes	down	-4.36621	1.79874e-10	yes	down	-4.56353	3.94997e-23	yes	down	------	------	gi|10720060|sp|Q9XYN1.1|INX2_SCHAM;	RecName: Full=Innexin inx2; Short=Innexin-2; AltName: Full=G-Inx2;	PF00876.15;	Innexin;	Innexin;	------	------	NOG11306;	S:Function unknown;	------	------	------	------	------	------
DN540985_c0_g1	1696	-3.33004	1.2426e-58	yes	down	-2.84691	3.41043e-59	yes	down	-2.55405	1.96114e-68	yes	down	-2.02101	1.2281e-27	yes	down	------	------	------	------	------	------	------	------	------	------	------	------	------	------	------	------	------
DN541574_c0_g1	789	-6.46158	4.9952e-33	yes	down	-8.7812	5.13218e-67	yes	down	-5.57536	2.04771e-24	yes	down	-4.50998	1.57574e-23	yes	down	------	------	gi|327488288|sp|B0FHH8.1|ML1P_MANSE;	RecName: Full=MD-2-related lipid-recognition protein; Short=MsML-1; Flags: Precursor;	PF02221.12;	E1_DerP2_DerF2;	ML domain;	------	------	------	------	------	------	K13443	NPC2	------	------
DN541579_c0_g1	2280	-7.11263	5.37931e-155	yes	down	-4.1859	1.0808e-07	yes	down	-4.37417	1.86907e-10	yes	down	-4.50953	1.23846e-21	yes	down	------	------	gi|74942162|sp|Q9GPH3.1|ATFC_BOMMO;	RecName: Full=Activating transcription factor of chaperone;	PF00170.18;	bZIP_1;	bZIP transcription factor;	------	------	------	------	------	------	K04374	ATF4, CREB2	map04141;	Protein processing in endoplasmic reticulum;
DN541784_c0_g2	1242	-7.40915	2.25207e-26	yes	down	-4.92077	8.8716e-12	yes	down	-4.40129	8.10896e-11	yes	down	-4.38722	3.19863e-17	yes	down	------	------	gi|47605413|sp|Q7M4F3.1|CUD2_SCHGR;	RecName: Full=Endocuticle structural glycoprotein SgAbd-2;	------	------	------	------	------	NOG51763;	S:Function unknown;	------	------	------	------	------	------
DN542040_c3_g1	1067	-7.19786	1.83622e-63	yes	down	-3.32319	6.60319e-05	yes	down	-4.31829	3.79299e-10	yes	down	-4.31319	1.24179e-18	yes	down	------	------	------	------	PF05283.8;	MGC-24;	Multi-glycosylated core protein 24;	------	------	------	------	------	------	------	------	------	------
DN542040_c4_g6	1894	-8.31669	8.81915e-46	yes	down	-4.28627	4.27426e-08	yes	down	-4.31614	3.20473e-10	yes	down	-4.39068	1.8339e-16	yes	down	------	------	------	------	PF00015.18;	MCPsignal;	Methyl-accepting chemotaxis protein;	------	------	------	------	------	------	------	------	------	------
DN542200_c0_g3	1129	-6.76573	2.95715e-41	yes	down	-4.94744	3.94217e-11	yes	down	-4.23854	1.34689e-09	yes	down	-4.33242	4.47409e-19	yes	down	------	------	gi|22096358|sp|P14318.2|MP20_DROME;	RecName: Full=Muscle-specific protein 20;	PF00307.28; PF00402.15;	CH;Calponin;	Calponin homology;Calponin family repeat;	------	------	------	------	------	------	K20526	TAGLN	------	------
DN542283_c2_g1	1242	-7.99932	5.1877e-206	yes	down	-9.61014	2.70525e-153	yes	down	-4.99196	2.84533e-16	yes	down	-4.1057	8.99532e-21	yes	down	------	------	------	------	------	------	------	------	------	------	------	------	------	------	------	------	------
DN542293_c1_g1	1960	-6.78918	7.28009e-108	yes	down	-3.40727	3.93788e-05	yes	down	-4.96842	2.62966e-14	yes	down	-4.48823	1.63558e-22	yes	down	------	------	------	------	------	------	------	------	------	------	------	------	------	K13291	TUT	------	------
DN542697_c0_g2	454	-9.41724	1.08823e-40	yes	down	-7.63026	1.32548e-84	yes	down	-7.20081	1.76162e-103	yes	down	-4.87674	7.49225e-26	yes	down	------	------	------	------	------	------	------	------	------	------	------	------	------	------	------	------	------
DN542744_c3_g4	880	-7.56909	5.31876e-16	yes	down	-7.70477	7.29786e-119	yes	down	-3.78708	1.40331e-07	yes	down	-4.77341	5.99255e-25	yes	down	------	------	gi|166198777|sp|A4QP81.1|FRRS1_DANRE;	RecName: Full=Putative ferric-chelate reductase 1;	PF02014.13;	Reeler;	Reeler domain;	------	------	------	------	------	------	------	------	------	------
DN542874_c0_g1	1537	-7.48303	2.87038e-23	yes	down	-3.28246	8.05328e-05	yes	down	-3.28935	9.23053e-06	yes	down	-4.4046	3.40681e-23	yes	down	------	------	------	------	------	------	------	------	------	------	------	------	------	------	------	------	------
DN543200_c0_g1	814	-2.41732	0.00412474	yes	down	-1.58355	6.36797e-10	yes	down	-1.0309	6.2791e-06	yes	down	-1.11428	0.00227124	yes	down	------	------	------	------	------	------	------	------	------	------	------	------	------	------	------	------	------
DN543222_c2_g3	967	-6.86983	2.03507e-11	yes	down	-4.60768	1.14863e-09	yes	down	-2.91258	0.00011873	yes	down	-2.78921	0.00281727	yes	down	------	------	gi|117622|sp|P11734.1|CU08_LOCMI;	RecName: Full=Cuticle protein 8; AltName: Full=LM-ACP 8; Short=LM-8;	PF00379.20;	Chitin_bind_4;	Insect cuticle protein;	------	------	------	------	------	------	------	------	------	------
DN543222_c4_g1	418	-7.07148	3.44927e-18	yes	down	-6.08018	6.54907e-30	yes	down	-5.74996	4.70232e-35	yes	down	-4.10357	1.60068e-17	yes	down	------	------	gi|117622|sp|P11734.1|CU08_LOCMI;	RecName: Full=Cuticle protein 8; AltName: Full=LM-ACP 8; Short=LM-8;	PF00379.20;	Chitin_bind_4;	Insect cuticle protein;	------	------	------	------	------	------	------	------	------	------
DN543349_c4_g4	703	-5.02435	0.000531406	yes	down	-4.27984	2.08791e-08	yes	down	-2.46852	0.00148328	yes	down	-4.63451	4.19968e-33	yes	down	------	------	------	------	------	------	------	------	------	------	------	------	------	------	------	------	------
DN543434_c6_g1	1705	-7.10714	8.7201e-61	yes	down	-5.97256	5.80539e-18	yes	down	-5.2418	6.78308e-17	yes	down	-4.2893	2.87578e-12	yes	down	------	------	------	------	PF07898.10;	DUF1676;	Protein of unknown function;	------	------	------	------	------	------	------	------	------	------
DN543599_c2_g3	1561	-7.07965	2.55954e-18	yes	down	-2.17775	0.0146391	yes	down	-4.2046	2.61551e-10	yes	down	-4.05595	1.78445e-12	yes	down	------	------	gi|1706194|sp|P80683.1|CUA3A_TENMO;	RecName: Full=Larval cuticle protein A3A; AltName: Full=TM-LCP A3A; Short=TM-A3A;	PF00379.20;	Chitin_bind_4;	Insect cuticle protein;	------	------	NOG71418;	S:Function unknown;	------	------	------	------	------	------
DN543836_c0_g3	710	-9.86541	2.512e-19	yes	down	-7.88102	2.0606e-45	yes	down	-7.24794	1.14331e-55	yes	down	-4.55292	4.06856e-19	yes	down	------	------	------	------	------	------	------	------	------	------	------	------	------	------	------	------	------
DN543974_c4_g1	1626	-7.25421	9.82169e-112	yes	down	-5.58419	2.13529e-15	yes	down	-5.76798	5.2061e-23	yes	down	-4.38308	1.4328e-21	yes	down	------	------	gi|232277|sp|Q00649.1|HSPB1_CHICK;	RecName: Full=Heat shock protein beta-1; Short=HspB1; AltName: Full=25 kDa IAP; AltName: Full=Actin polymerization inhibitor; AltName: Full=Heat shock 25 kDa protein; Short=HSP 25; AltName: Full=Heat shock 27 kDa protein; Short=HSP 27;	PF00011.18;	HSP20;	Hsp20/alpha crystallin family;	------	------	------	------	------	------	------	------	------	------
DN543992_c0_g5	750	-2.17878	5.35641e-11	yes	down	-1.78401	3.43121e-09	yes	down	-2.51021	1.07145e-34	yes	down	-2.1402	4.00863e-11	yes	down	------	------	------	------	------	------	------	------	------	------	------	------	------	------	------	------	------
DN544211_c0_g1	1384	-7.28246	1.31641e-31	yes	down	-5.41646	7.22941e-15	yes	down	-3.83294	1.1727e-07	yes	down	-3.42493	2.15544e-05	yes	down	------	------	gi|48427979|sp|P82119.1|CUO6_BLACR;	RecName: Full=Cuticle protein 6; AltName: Full=BcNCP14.9 [Blaberus craniifer];	PF00379.20;	Chitin_bind_4;	Insect cuticle protein;	------	------	NOG99878;	S:Function unknown;	------	------	------	------	------	------
DN544211_c0_g2	1880	-7.03999	8.12862e-52	yes	down	-4.50606	2.91223e-09	yes	down	-5.44175	2.2938e-19	yes	down	-4.13586	2.10566e-14	yes	down	------	------	gi|48427979|sp|P82119.1|CUO6_BLACR;	RecName: Full=Cuticle protein 6; AltName: Full=BcNCP14.9 [Blaberus craniifer];	PF00379.20;	Chitin_bind_4;	Insect cuticle protein;	------	------	------	------	------	------	------	------	------	------
DN544295_c1_g1	1262	-6.86098	7.36057e-32	yes	down	-2.93384	0.000581977	yes	down	-3.21343	1.29351e-05	yes	down	-4.7711	2.3886e-15	yes	down	------	------	------	------	------	------	------	------	------	------	------	------	------	------	------	------	------
DN544641_c1_g1	764	-6.584	2.902e-18	yes	down	-3.2167	0.000122407	yes	down	-6.04491	5.95464e-30	yes	down	-4.12981	4.69573e-14	yes	down	------	------	------	------	------	------	------	------	------	------	------	------	------	------	------	------	------
DN544728_c7_g1	2032	-7.3491	2.19259e-19	yes	down	-2.11548	0.0183662	yes	down	-4.75795	3.66662e-13	yes	down	-3.4217	2.16889e-05	yes	down	------	------	------	------	PF00059.18;	Lectin_C;	Lectin C-type domain;	------	------	NOG20939; NOG01722;	S:Function unknown;R:General function prediction only;	------	------	------	------	------	------
DN545089_c0_g1	1470	-4.27127	0.000115359	yes	down	-4.27404	2.13474e-62	yes	down	-3.10299	5.48007e-36	yes	down	-3.39808	3.88534e-19	yes	down	------	------	------	------	PF00582.23;	Usp;	Universal stress protein family;	------	------	------	------	------	------	------	------	------	------
DN545457_c1_g1	4457	-7.07265	1.77452e-46	yes	down	-3.51308	1.96861e-05	yes	down	-4.33763	3.44882e-10	yes	down	-4.55198	1.47538e-21	yes	down	------	------	gi|308191588|sp|A2V735.1|TPM_CHIOP;	RecName: Full=Tropomyosin; AltName: Full=Tropomyosin, slow-tonic isoform; Short=Tm-Chio-tonic;	PF03999.9; PF00261.17; PF12718.4; PF06009.9; PF08317.8; PF16716.2;	MAP65_ASE1;Tropomyosin;Tropomyosin_1;Laminin_II;Spc7;BST2;	Microtubule associated protein;Tropomyosin;Tropomyosin like;Laminin Domain II;Spc7 kinetochore protein;Bone marrow stromal antigen 2;	------	------	------	------	------	------	K16732;K10373	PRC1;TPM1	------	------
DN545768_c3_g1	1504	-6.77755	5.58965e-99	yes	down	-1.95911	0.0298357	yes	down	-6.0923	8.09915e-41	yes	down	-4.56305	3.96608e-38	yes	down	------	------	gi|122140189|sp|Q3SZ87.1|SSRG_BOVIN;	RecName: Full=Translocon-associated protein subunit gamma; Short=TRAP-gamma; AltName: Full=Signal sequence receptor subunit gamma; Short=SSR-gamma;	PF07074.9;	TRAP-gamma;	Translocon-associated protein, gamma subunit;	------	------	NOG04632;	U:Intracellular trafficking, secretion, and vesicular transport;	------	------	K13251	SSR3	map04141;	Protein processing in endoplasmic reticulum;
DN545780_c1_g3	859	-7.37983	6.50108e-219	yes	down	-4.34179	3.419e-08	yes	down	-4.83849	2.33411e-13	yes	down	-4.39018	2.50651e-15	yes	down	------	------	------	------	------	------	------	------	------	------	------	------	------	------	------	------	------
DN545977_c0_g1	3210	-6.83986	1.23922e-52	yes	down	-4.93377	1.24439e-11	yes	down	-3.23729	1.37306e-05	yes	down	-4.27346	6.93025e-14	yes	down	------	------	------	------	------	------	------	------	------	------	------	------	------	------	------	------	------
DN546492_c0_g1	952	-2.44423	0.0212415	yes	down	-2.02422	4.34964e-12	yes	down	-1.29689	4.08185e-08	yes	down	-2.22627	3.3663e-06	yes	down	------	------	------	------	------	------	------	------	------	------	------	------	------	------	------	------	------
DN546584_c4_g1	1688	-6.33292	5.89472e-21	yes	down	-8.53965	4.70119e-152	yes	down	-7.51149	2.8582e-182	yes	down	-4.51204	7.20839e-19	yes	down	------	------	------	------	------	------	------	------	------	------	------	------	------	------	------	------	------
DN547011_c3_g3	1773	-7.28048	1.6849e-18	yes	down	-2.93544	0.000581557	yes	down	-5.3961	3.1923e-20	yes	down	-4.5296	4.82415e-19	yes	down	------	------	gi|1345862|sp|P11733.2|CU07_LOCMI;	RecName: Full=Cuticle protein 7; AltName: Full=LM-ACP 7; Short=LM-7;	PF00379.20;	Chitin_bind_4;	Insect cuticle protein;	------	------	------	------	------	------	------	------	------	------
DN547123_c0_g1	1120	-1.67642	0.0290614	yes	down	-1.39432	9.14364e-07	yes	down	-1.37433	1.22775e-08	yes	down	-1.27601	1.6622e-05	yes	down	------	------	------	------	------	------	------	------	------	------	------	------	------	------	------	------	------
DN547363_c3_g1	1280	-7.41828	1.11285e-32	yes	down	-6.6009	1.72291e-34	yes	down	-3.41305	3.57123e-06	yes	down	-4.04727	2.55292e-11	yes	down	------	------	------	------	------	------	------	------	------	------	------	------	------	------	------	------	------
DN547363_c4_g1	452	-7.82594	4.40263e-21	yes	down	-5.68639	1.14782e-55	yes	down	-1.90227	0.0162906	yes	down	-4.43696	6.96308e-14	yes	down	------	------	------	------	------	------	------	------	------	------	------	------	------	------	------	------	------
[truncated: 109 more rows]

## Sheet: Upregulated
Gene_id	Length	Log2FC(L1/LNC)	Padjust	Significant	Regulate	Log2FC(L2/LNC)	Padjust	Significant	Regulate	Log2FC(L3/LNC)	Padjust	Significant	Regulate	Log2FC(L4/LNC)	Padjust	Significant	Regulate	NR_hit-name	NR_description	Swiss-Prot_hit-name	Swiss-Prot_description	Pfam_id	Domain	Domain description	COG_id	COG_Functional Categories	NOG_id	NOG_Functional Categories	GO_id	GO_term	KO_id	KO_name	Pathway_id	Pathway_definition
[truncated: 73 more rows]
