# Supplementary material for: Transcriptomic Sequencing and Co-Expression Network Analysis on Key Genes and Pathways Regulating Nitrogen Use Efficiency in Myriophyllum aquaticum
Source: Int J Mol Sci. 2019 Mar 29;20(7):1587. doi: 10.3390/ijms20071587 (PMC6480359; doi:10.3390/ijms20071587)
Supplement: Supplementary file 1 [file ijms-20-01587-s001.zip › Supplementary Materials/Supplementary Table S4.xlsx]

## Sheet: Supplementary Table S4
Table S4 Genes expression and annotation in the nine clusters of Myriophyllum aquaticum.

## Sheet: Cluster1
Gene_id	LNC	L1	L2	L3	L4	Length	NR_hit-name	NR_description	Swiss-Prot_hit-name	Swiss-Prot_description	Pfam_id	Domain	Domain description	COG_id	COG_Functional Categories	NOG_id	NOG_Functional Categories	GO_id	GO_term	KO_id	KO_name	Pathway_id	Pathway_definition
DN183614_c0_g1	-0.00598946	0.252255	0.108028	-0.184966	-0.169327	727	------	------	gi|121231|sp|P02220.1|GLB4_TYLHE;	RecName: Full=Extracellular globin-2C; AltName: Full=Erythrocruorin; AltName: Full=Extracellular globin IIC;	PF00042.19;	Globin;	Globin;	------	------	------	------	------	------	------	------	------	------
DN239834_c0_g1	-0.0945742	0.337325	-0.0775408	-0.0945742	-0.0706362	2102	------	------	------	------	------	------	------	------	------	------	------	------	------	------	------	------	------
DN447369_c0_g1	0.0167417	0.248931	0.108387	-0.187727	-0.186333	710	GAX83141.1;	hypothetical protein CEUSTIGMA_g10567.t1 [Chlamydomonas eustigma];	gi|21759388|sp|Q90Z10.3|RL13_DANRE;	RecName: Full=60S ribosomal protein L13;	PF01294.15;	Ribosomal_L13e;	Ribosomal protein L13e;	COG4352;	J:Translation, ribosomal structure and biogenesis;	------	------	GO:0006412; GO:0006412; GO:0006412; GO:0006412; GO:0006412; GO:0005840; GO:0005840; GO:0005840; GO:0005840; GO:0005840;GO:0003735; GO:0003735; GO:0003735; GO:0003735; GO:0003735;	BP:translation;BP:translation;BP:translation;BP:translation;BP:translation;CC:ribosome;CC:ribosome;CC:ribosome;CC:ribosome;CC:ribosome;MF:structural constituent of ribosome;MF:structural constituent of ribosome;MF:structural constituent of ribosome;MF:structural constituent of ribosome;MF:structural constituent of ribosome;	K02873	RP-L13e, RPL13	map03010;	Ribosome;
DN490654_c0_g1	-0.122299	0.296562	0.0537925	-0.104344	-0.123711	948	XP_002509000.1;	predicted protein, partial [Micromonas commoda];	gi|62286746|sp|Q5R1M5.1|CELA1_FELCA;	RecName: Full=Chymotrypsin-like elastase family member 1; AltName: Full=Elastase-1; Flags: Precursor;	PF00089.23; PF13365.3;	Trypsin;Trypsin_2;	Trypsin;Trypsin-like peptidase domain;	------	------	------	------	GO:0004252; GO:0004252; GO:0004252; GO:0004252;	MF:serine-type endopeptidase activity;MF:serine-type endopeptidase activity;MF:serine-type endopeptidase activity;MF:serine-type endopeptidase activity;	K01326;K09630	PRSS36;CELA1	------	------
DN503423_c0_g1	-0.0722111	0.20056	0.10821	0.0329903	-0.269549	1294	XP_005642835.1;	alpha/beta-hydrolase [Coccomyxa subellipsoidea C-169];	gi|67476665|sp|P34913.2|HYES_HUMAN;	RecName: Full=Bifunctional epoxide hydrolase 2; Includes: RecName: Full=Cytosolic epoxide hydrolase 2; Short=CEH; AltName: Full=Epoxide hydratase; AltName: Full=Soluble epoxide hydrolase; Short=SEH; Includes: RecName: Full=Lipid-phosphate phosphatase;	PF00561.17; PF12697.4; PF12146.5;	Abhydrolase_1;Abhydrolase_6;Hydrolase_4;	alpha/beta hydrolase fold;Alpha/beta hydrolase family;Serine aminopeptidase, S33;	------	------	------	------	GO:0016021;GO:0016787; GO:0016787; GO:0003824;	CC:integral component of membrane;MF:hydrolase activity;MF:hydrolase activity;MF:catalytic activity;	------	------	------	------
DN505281_c0_g1	-0.149157	0.363155	0.0424303	-0.118267	-0.138161	1434	PRW59930.1;	granule-bound starch synthase chloroplastic amyloplastic-like [Chlorella sorokiniana];	gi|294862522|sp|P48052.3|CBPA2_HUMAN;	RecName: Full=Carboxypeptidase A2; Flags: Precursor;	PF00246.21; PF02244.13;	Peptidase_M14;Propep_M14;	Zinc carboxypeptidase;Carboxypeptidase activation peptide;	------	------	------	------	------	------	------	------	------	------
DN509774_c0_g1	-0.103727	0.362782	-0.0556767	-0.0836333	-0.119745	900	------	------	------	------	------	------	------	------	------	------	------	------	------	------	------	------	------
DN512168_c0_g1	-0.148405	0.381435	0.0792307	-0.174321	-0.13794	834	------	------	gi|119804|sp|P07483.2|FABPH_RAT;	RecName: Full=Fatty acid-binding protein, heart; AltName: Full=Fatty acid-binding protein 3; AltName: Full=Heart-type fatty acid-binding protein; Short=H-FABP;	PF00061.20; PF14651.3;	Lipocalin;Lipocalin_7;	Lipocalin / cytosolic fatty-acid binding protein family;Lipocalin / cytosolic fatty-acid binding protein family;	------	------	------	------	------	------	K08752	FABP3	------	------
DN514756_c0_g1	-0.0953091	0.312909	-0.0967168	-0.0967168	-0.0241662	893	GAQ88364.1;	hypothetical protein KFL_004220030 [Klebsormidium nitens];	------	------	PF00775.18;	Dioxygenase_C;	Dioxygenase;	------	------	------	------	GO:0006725; GO:0006725; GO:0016021;GO:0005506; GO:0016702; GO:0008199; GO:0016702; GO:0008199; GO:0016702;	BP:cellular aromatic compound metabolic process;BP:cellular aromatic compound metabolic process;CC:integral component of membrane;MF:iron ion binding;MF:oxidoreductase activity, acting on single donors with incorporation of molecular oxygen, incorporation of two atoms of oxygen;MF:ferric iron binding;MF:oxidoreductase activity, acting on single donors with incorporation of molecular oxygen, incor…	------	------	------	------
DN515065_c0_g1	-0.122041	0.408156	0.00860673	-0.128132	-0.16659	898	XP_003062292.1;	predicted protein, partial [Micromonas pusilla CCMP1545];	gi|461858|sp|P35003.1|CTRL_HALRU;	RecName: Full=Chymotrypsin-like serine proteinase; Flags: Precursor;	PF00089.23; PF13365.3;	Trypsin;Trypsin_2;	Trypsin;Trypsin-like peptidase domain;	------	------	------	------	GO:0004252; GO:0004252; GO:0004252; GO:0004252;	MF:serine-type endopeptidase activity;MF:serine-type endopeptidase activity;MF:serine-type endopeptidase activity;MF:serine-type endopeptidase activity;	K09632	CTRL	------	------
DN516874_c0_g1	0.105578	0.333295	-0.085869	-0.0898149	-0.263189	549	------	------	------	------	------	------	------	------	------	------	------	------	------	------	------	------	------
DN519834_c0_g1	-0.0967461	0.280439	-0.012766	-0.0967461	-0.0741803	878	------	------	gi|81883381|sp|Q5RK28.1|NMES1_RAT;	RecName: Full=Normal mucosa of esophagus-specific gene 1 protein;	PF06522.8;	B12D;	NADH-ubiquinone reductase complex 1 MLRQ subunit;	------	------	------	------	------	------	------	------	------	------
DN519941_c0_g1	0.00621891	0.281463	-0.0319944	-0.0923807	-0.163307	867	------	------	------	------	------	------	------	------	------	------	------	------	------	------	------	------	------
DN521631_c0_g1	-0.101743	0.283863	0.00433409	-0.101743	-0.0847101	708	------	------	------	------	------	------	------	------	------	------	------	------	------	------	------	------	------
DN522136_c0_g1	0.0615407	0.300703	0.0258042	-0.180222	-0.207826	758	XP_001416891.1;	Ribosomal protein L7, component of cytosolic 80S ribosome and 60S large subunit [Ostreococcus lucimarinus CCE9901];	gi|6094097|sp|O01802.1|RL7_CAEEL;	RecName: Full=60S ribosomal protein L7;	PF08079.9; PF00327.17;	Ribosomal_L30_N;Ribosomal_L30;	Ribosomal L30 N-terminal domain;Ribosomal protein L30p/L7e;	COG1841;	J:Translation, ribosomal structure and biogenesis;	------	------	GO:0005840; GO:0005840; GO:0005840; GO:0005840;	CC:ribosome;CC:ribosome;CC:ribosome;CC:ribosome;	K15200;K02937	RP-L7e, RPL7;GTF3C2	map03010;	Ribosome;
DN523725_c0_g1	0.0999871	0.106179	-0.0635914	-0.0395981	-0.102976	844	------	------	gi|75170767|sp|Q9FI66.1|DIR3_ARATH;	RecName: Full=Dirigent protein 3; Short=AtDIR3; Flags: Precursor;	PF03018.11;	Dirigent;	Dirigent-like protein;	------	------	------	------	------	------	------	------	------	------
DN524167_c0_g2	-0.074718	0.346761	-0.0972838	-0.0774754	-0.0972838	939	XP_002502779.1;	cysteine endopeptidase [Micromonas commoda];	gi|160431607|sp|A0E358.2|CATL2_PARTE;	RecName: Full=Cathepsin L 2; Flags: Precursor;	PF00112.20; PF08246.9;	Peptidase_C1;Inhibitor_I29;	Papain family cysteine protease;Cathepsin propeptide inhibitor domain;	------	------	------	------	GO:0008234; GO:0008234; GO:0008234; GO:0008234; GO:0008234;	MF:cysteine-type peptidase activity;MF:cysteine-type peptidase activity;MF:cysteine-type peptidase activity;MF:cysteine-type peptidase activity;MF:cysteine-type peptidase activity;	K01365	CTSL	map04145;	Phagosome;
DN524246_c0_g1	-0.0935789	0.234303	-0.0142328	-0.0208761	-0.105616	1311	------	------	gi|75336847|sp|Q9S7T5.1|OFP14_ARATH;	RecName: Full=Transcription repressor OFP14; AltName: Full=Ovate family protein 14; Short=AtOFP14;	PF04844.10;	Ovate;	Transcriptional repressor, ovate;	------	------	------	------	------	------	------	------	------	------
DN524603_c0_g1	-0.127059	0.379897	-0.0243962	-0.114221	-0.114221	822	GAQ83412.1;	translationally controlled tumor protein [Klebsormidium nitens];	gi|6094441|sp|O18477.1|TCTP_LUMRU;	RecName: Full=Translationally-controlled tumor protein homolog; Short=TCTP;	PF00838.14;	TCTP;	Translationally controlled tumour protein;	------	------	------	------	------	------	------	------	------	------
DN525653_c0_g1	-0.0995071	0.339299	-0.0742013	-0.0995071	-0.0660834	1050	------	------	------	------	------	------	------	------	------	------	------	------	------	------	------	------	------
DN525702_c0_g1	-0.171259	0.36777	0.0775212	-0.102774	-0.171259	955	PRW45673.1;	serine protease 27-like [Chlorella sorokiniana];	gi|2507248|sp|P49275.2|DERF3_DERFA;	RecName: Full=Mite allergen Der f 3; AltName: Full=Allergen Der f III; AltName: Allergen=Der f 3; Flags: Precursor;	PF00089.23; PF09342.8;	Trypsin;DUF1986;	Trypsin;Domain of unknown function;	------	------	------	------	GO:0004252; GO:0004252;	MF:serine-type endopeptidase activity;MF:serine-type endopeptidase activity;	K01310	CTRB	------	------
DN526008_c0_g1	-0.205055	0.218789	0.0164988	0.156769	-0.187002	2056	GAQ81971.1;	oxidoreductase, FAD-binding [Klebsormidium nitens];	gi|66773897|sp|Q67YU0.1|CKX5_ARATH;	RecName: Full=Cytokinin dehydrogenase 5; AltName: Full=Cytokinin oxidase 5; Short=AtCKX5; Short=AtCKX6; Short=CKO5; Flags: Precursor;	PF09265.7; PF01565.20;	Cytokin-bind;FAD_binding_4;	Cytokinin dehydrogenase 1, FAD and cytokinin binding;FAD binding domain;	COG0277;	C:Energy production and conversion;	------	------	GO:0016021;GO:0050660; GO:0008168; GO:0016614;	CC:integral component of membrane;MF:flavin adenine dinucleotide binding;MF:methyltransferase activity;MF:oxidoreductase activity, acting on CH-OH group of donors;	K00279	CKX	map00908;	Zeatin biosynthesis;
DN526217_c0_g2	0.17541	0.311066	-0.081001	-0.0847988	-0.320676	475	------	------	gi|75097411|sp|O22285.1|PMTB_ARATH;	RecName: Full=Probable methyltransferase PMT11;	------	------	------	------	------	------	------	------	------	------	------	------	------
DN526555_c0_g1	0.167491	0.203995	-0.000572084	-0.1467	-0.224214	532	GAQ85851.1;	hypothetical protein KFL_002570190 [Klebsormidium nitens];	gi|75335370|sp|Q9LRT1.1|Y3804_ARATH;	RecName: Full=Probably inactive leucine-rich repeat receptor-like protein kinase At3g28040; Flags: Precursor;	PF00069.22; PF07714.14;	Pkinase;Pkinase_Tyr;	Protein kinase domain;Protein tyrosine kinase;	------	------	------	------	GO:0016021; GO:0016021; GO:0016021; GO:0016021; GO:0016021;GO:0005524; GO:0004672; GO:0005524; GO:0004672; GO:0005524; GO:0004672; GO:0005524; GO:0004672; GO:0005524; GO:0004672;	CC:integral component of membrane;CC:integral component of membrane;CC:integral component of membrane;CC:integral component of membrane;CC:integral component of membrane;MF:ATP binding;MF:protein kinase activity;MF:ATP binding;MF:protein kinase activity;MF:ATP binding;MF:protein kinase activity;MF:ATP binding;MF:protein kinase activity;MF:ATP binding;MF:protein kinase activity;	------	------	------	------
DN526572_c0_g1	0.277909	0.240089	-0.197808	-0.154793	-0.165398	530	------	------	gi|75170847|sp|Q9FIK1.1|Y5780_ARATH;	RecName: Full=BTB/POZ domain-containing protein At5g47800;	PF03000.11;	NPH3;	NPH3 family;	------	------	------	------	------	------	------	------	------	------
DN526754_c0_g1	0.0887647	0.0926653	0.0171878	-0.0119772	-0.186641	642	GAQ87147.1;	Myosin-related protein [Klebsormidium nitens];	gi|75170647|sp|Q9FHN8.1|KCBP_ARATH;	RecName: Full=Kinesin-like calmodulin-binding protein; AltName: Full=Protein ZWICHEL;	PF16796.2; PF00225.20;	Microtub_bd;Kinesin;	Microtubule binding;Kinesin motor domain;	------	------	------	------	GO:0007018; GO:0007018; GO:0007018; GO:0007018; GO:0043622; GO:0001578; GO:0007018; GO:0010091; GO:0048629; GO:0005856; GO:0005856; GO:0005856; GO:0005856; GO:0055028; GO:0072686; GO:0009524; GO:0005886;GO:0005524; GO:0008017; GO:0003777; GO:0005524; GO:0008017; GO:0003777; GO:0005524; GO:0008017; GO:0003777; GO:0005524; GO:0008017; GO:0003777; GO:0051015; GO:0043531; GO:0005524; GO:0008569; GO:0…	BP:microtubule-based movement;BP:microtubule-based movement;BP:microtubule-based movement;BP:microtubule-based movement;BP:cortical microtubule organization;BP:microtubule bundle formation;BP:microtubule-based movement;BP:trichome branching;BP:trichome patterning;CC:cytoskeleton;CC:cytoskeleton;CC:cytoskeleton;CC:cytoskeleton;CC:cortical microtubule;CC:mitotic spindle;CC:phragmoplast;CC:plasma me…	------	------	------	------
DN527438_c0_g1	0.0695636	0.205699	0.0556828	-0.226269	-0.104676	818	------	------	------	------	------	------	------	------	------	------	------	------	------	------	------	------	------
DN527968_c0_g1	0.126704	0.107616	-0.112108	-0.0825119	-0.0396997	473	------	------	------	------	------	------	------	------	------	------	------	------	------	------	------	------	------
DN527985_c0_g2	-0.140255	0.295101	0.00619167	-0.0196644	-0.141373	1258	------	------	------	------	------	------	------	------	------	------	------	------	------	------	------	------	------
DN528399_c1_g1	0.0291041	0.0507315	-0.0275749	-0.117862	0.0656007	873	GAQ84291.1;	Transducin/WD40 repeat-like superfamily protein [Klebsormidium nitens];	------	------	------	------	------	------	------	------	------	------	------	------	------	------	------
DN528478_c0_g1	0.118729	0.439047	-0.22541	-0.22541	-0.106955	648	GAQ77691.1;	molecular chaperone HtpG [Klebsormidium nitens];	gi|939204590|sp|F4JFN3.1|HS906_ARATH;	RecName: Full=Heat shock protein 90-6, mitochondrial; Short=AtHSP90.6; Short=AtHsp90-6; AltName: Full=Heat shock protein 89-1; Short=Hsp89-1; Flags: Precursor;	PF00183.15;	HSP90;	Hsp90 protein;	------	------	------	------	GO:0006457; GO:0006950; GO:0006457; GO:0006950; GO:0006457; GO:0006950;GO:0005524; GO:0051082; GO:0005524; GO:0051082; GO:0005524; GO:0051082;	BP:protein folding;BP:response to stress;BP:protein folding;BP:response to stress;BP:protein folding;BP:response to stress;MF:ATP binding;MF:unfolded protein binding;MF:ATP binding;MF:unfolded protein binding;MF:ATP binding;MF:unfolded protein binding;	K09487	HSP90B, TRA1	map04626; map04141;	Plant-pathogen interaction;Protein processing in endoplasmic reticulum;
DN528732_c0_g1	0.111261	0.167323	0.0218555	-0.208439	-0.0919998	535	GAQ87109.1;	ATP phosphoribosyltransferase [Klebsormidium nitens];	gi|75244160|sp|Q8GSJ1.1|HIS1B_ARATH;	RecName: Full=ATP phosphoribosyltransferase 2, chloroplastic; Short=ATP-PRTase 2; Short=AtATP-PRT2; Flags: Precursor;	------	------	------	------	------	------	------	GO:0000105; GO:0000105; GO:0000105; GO:0005737; GO:0005737; GO:0005737;GO:0003879; GO:0000287; GO:0003879; GO:0000287; GO:0003879; GO:0000287;	BP:histidine biosynthetic process;BP:histidine biosynthetic process;BP:histidine biosynthetic process;CC:cytoplasm;CC:cytoplasm;CC:cytoplasm;MF:ATP phosphoribosyltransferase activity;MF:magnesium ion binding;MF:ATP phosphoribosyltransferase activity;MF:magnesium ion binding;MF:ATP phosphoribosyltransferase activity;MF:magnesium ion binding;	K00765	hisG	map00340;	Histidine metabolism;
DN530023_c0_g1	0.129355	0.151155	0.00741827	-0.0748604	-0.213068	772	------	------	gi|75320513|sp|Q5D869.1|NRPE1_ARATH;	RecName: Full=DNA-directed RNA polymerase V subunit 1; AltName: Full=DNA-directed RNA polymerase D subunit 1b; Short=AtNRPD1b; Short=Nuclear RNA polymerase D 1b; AltName: Full=DNA-directed RNA polymerase E subunit 1; Short=Nuclear RNA polymerase E 1; AltName: Full=Protein DEFECTIVE IN MERISTEM SILENCING 5; AltName: Full=Protein DEFECTIVE IN RNA-DIRECTED DNA METHYLATION 3; AltName: Full=Protein RN…	------	------	------	------	------	------	------	------	------	K16251	NRPE1	------	------
DN530100_c0_g1	-0.219356	0.271285	0.0237267	0.0418506	-0.117506	457	------	------	------	------	------	------	------	------	------	------	------	------	------	------	------	------	------
DN530126_c0_g2	0.0925084	0.160948	-0.100353	0.0554176	-0.208522	1075	------	------	gi|75274971|sp|O48915.1|NDR1_ARATH;	RecName: Full=Protein NDR1; AltName: Full=Non-race specific disease resistance protein 1; Short=AtNDR1; Flags: Precursor;	------	------	------	------	------	------	------	------	------	------	------	------	------
DN530209_c0_g1	-0.213674	0.316914	0.0357978	0.0321328	-0.17117	665	------	------	gi|75183648|sp|Q9M384.1|SCR_ARATH;	RecName: Full=Protein SCARECROW; Short=AtSCR; AltName: Full=GRAS family protein 20; Short=AtGRAS-20; AltName: Full=Protein SHOOT GRAVITROPISM 1;	------	------	------	------	------	------	------	------	------	------	------	------	------
DN530284_c1_g1	0.178403	0.293595	0.0588498	-0.264779	-0.266069	451	PRW60014.1;	60S ribosomal L26-1 [Chlorella sorokiniana];	gi|31340368|sp|Q95WA0.1|RL26_LITLI;	RecName: Full=60S ribosomal protein L26;	PF16906.2; PF00467.26;	Ribosomal_L26;KOW;	Ribosomal proteins L26 eukaryotic, L24P archaeal;KOW motif;	COG0198;	J:Translation, ribosomal structure and biogenesis;	------	------	GO:0006412; GO:0006412; GO:0006412; GO:0015934; GO:0015934; GO:0015934;GO:0003735; GO:0003735; GO:0003735;	BP:translation;BP:translation;BP:translation;CC:large ribosomal subunit;CC:large ribosomal subunit;CC:large ribosomal subunit;MF:structural constituent of ribosome;MF:structural constituent of ribosome;MF:structural constituent of ribosome;	K02898	RP-L26e, RPL26	map03010;	Ribosome;
DN530648_c0_g1	0.0141642	0.2012	-0.011111	-0.118169	-0.0860836	1062	------	------	gi|17369167|sp|Q9LDH0.1|XYLT_ARATH;	RecName: Full=Beta;	------	------	------	------	------	------	------	------	------	K03714	XYLT	------	------
DN530834_c0_g1	0.139655	0.109499	-0.183471	-0.0319309	-0.0337518	731	------	------	------	------	------	------	------	------	------	------	------	------	------	------	------	------	------
DN531144_c0_g1	0.102934	0.216661	-0.0556043	-0.109076	-0.154915	529	------	------	gi|75165193|sp|Q94C48.1|WDL5_ARATH;	RecName: Full=Protein WVD2-like 5;	PF06886.8;	TPX2;	Targeting protein for Xklp2;	------	------	------	------	------	------	------	------	------	------
DN531212_c0_g2	0.0681042	0.258098	-0.147732	-0.191483	0.013012	657	------	------	------	------	------	------	------	------	------	------	------	------	------	------	------	------	------
DN531900_c0_g1	0.152246	0.171463	0.0580724	-0.0994009	-0.282381	521	XP_001420062.1;	predicted protein [Ostreococcus lucimarinus CCE9901];	gi|75306316|sp|Q94A41.1|AMY3_ARATH;	RecName: Full=Alpha-amylase 3, chloroplastic; Short=AtAMY3; AltName: Full=1,4-alpha-D-glucan glucanohydrolase; Flags: Precursor;	PF07821.9;	Alpha-amyl_C2;	Alpha-amylase C-terminal beta-sheet domain;	------	------	------	------	GO:0005975; GO:0005975; GO:0005975; GO:0005975; GO:0009570;GO:0004556; GO:0005509; GO:0004556; GO:0005509; GO:0004556; GO:0005509; GO:0004556; GO:0005509;	BP:carbohydrate metabolic process;BP:carbohydrate metabolic process;BP:carbohydrate metabolic process;BP:carbohydrate metabolic process;CC:chloroplast stroma;MF:alpha-amylase activity;MF:calcium ion binding;MF:alpha-amylase activity;MF:calcium ion binding;MF:alpha-amylase activity;MF:calcium ion binding;MF:alpha-amylase activity;MF:calcium ion binding;	------	------	------	------
DN532181_c1_g1	-0.0744589	0.193156	-0.209792	0.097035	-0.00594063	1124	------	------	gi|122214588|sp|Q3EA54.1|CSPLL_ARATH;	RecName: Full=CASP-like protein 4A4; Short=AtCASPL4A4;	PF04535.9;	DUF588;	Domain of unknown function;	------	------	------	------	------	------	------	------	------	------
DN532375_c0_g1	0.129267	0.202185	-0.02669	-0.0690779	-0.235683	634	------	------	------	------	------	------	------	------	------	------	------	------	------	------	------	------	------
DN532458_c0_g1	0.0178954	0.190067	-0.0476878	-0.0369308	-0.123344	997	------	------	gi|363805608|sp|F4I8B9.1|Y1501_ARATH;	RecName: Full=Putative WEB family protein At1g65010, chloroplastic; Flags: Precursor;	PF05701.8;	WEMBL;	Weak chloroplast movement under blue light;	------	------	------	------	------	------	------	------	------	------
DN532786_c0_g1	0.172633	0.218891	-0.0701178	-0.207792	-0.113614	789	GAQ79028.1;	plasma membrane h+ ATPase [Klebsormidium nitens];	gi|584794|sp|Q08435.1|PMA1_NICPL;	RecName: Full=Plasma membrane ATPase 1; AltName: Full=Proton pump 1;	------	------	------	------	------	------	------	GO:0016021; GO:0005886;GO:0005524; GO:0046872; GO:0008553;	CC:integral component of membrane;CC:plasma membrane;MF:ATP binding;MF:metal ion binding;MF:hydrogen-exporting ATPase activity, phosphorylative mechanism;	K01535	PMA1, PMA2	map00190;	Oxidative phosphorylation;
DN532812_c0_g1	0.0873566	0.189108	-0.1125	-0.0260515	-0.137914	634	GAQ81702.1;	hypothetical protein KFL_000880160 [Klebsormidium nitens];	gi|82234145|sp|Q641I1.1|F135B_XENLA;	RecName: Full=Protein FAM135B;	------	------	------	------	------	------	------	GO:0044255;GO:0052689;	BP:cellular lipid metabolic process;MF:carboxylic ester hydrolase activity;	------	------	------	------
DN532898_c0_g1	0.218371	0.136992	-0.00161589	-0.0821831	-0.271564	723	GAQ80801.1;	4-alpha-glucanotransferase [Klebsormidium nitens];	gi|75118561|sp|Q69Q02.1|DPE2_ORYSJ;	RecName: Full=4-alpha-glucanotransferase DPE2; AltName: Full=Amylomaltase; AltName: Full=Disproportionating enzyme; Short=D-enzyme; AltName: Full=Protein DISPROPORTIONATING ENZYME 2;	PF02446.14;	Glyco_hydro_77;	4-alpha-glucanotransferase;	------	------	------	------	GO:0000025; GO:0005829;GO:0004134; GO:2001070; GO:0004134; GO:2001070; GO:0004134; GO:0010297; GO:0004134; GO:2001070;	BP:maltose catabolic process;CC:cytosol;MF:4-alpha-glucanotransferase activity;MF:starch binding;MF:4-alpha-glucanotransferase activity;MF:starch binding;MF:4-alpha-glucanotransferase activity;MF:heteropolysaccharide binding;MF:4-alpha-glucanotransferase activity;MF:starch binding;	K00705	malQ	map00500;	Starch and sucrose metabolism;
DN533089_c0_g1	-0.0511616	0.420181	-0.0878624	-0.0846153	-0.196541	756	------	------	gi|34395733|sp|Q9SSG3.2|HIPL1_ARATH;	RecName: Full=HIPL1 protein; Flags: Precursor;	PF03024.11;	Folate_rec;	Folate receptor family;	------	------	------	------	------	------	------	------	------	------
DN533475_c0_g1	0.0915908	0.388353	-0.168248	-0.159602	-0.152094	4123	GAQ78362.1;	Trehalose-6-phosphate synthase component TPS1 and related subunits [Klebsormidium nitens];	gi|172044488|sp|O23617.2|TPS5_ARATH;	RecName: Full=Alpha,alpha-trehalose-phosphate synthase [UDP-forming] 5; AltName: Full=Trehalose-6-phosphate synthase 5; Short=AtTPS5;	PF00982.18; PF02358.13; PF08282.9;	Glyco_transf_20;Trehalose_PPase;Hydrolase_3;	Glycosyltransferase family 20;Trehalose-phosphatase;haloacid dehalogenase-like hydrolase;	COG0380; COG1877;	G:Carbohydrate transport and metabolism;	------	------	GO:0005992; GO:0005992; GO:0005992;GO:0003824; GO:0003824; GO:0003824;	BP:trehalose biosynthetic process;BP:trehalose biosynthetic process;BP:trehalose biosynthetic process;MF:catalytic activity;MF:catalytic activity;MF:catalytic activity;	K16055	TPS	map00500;	Starch and sucrose metabolism;
DN533512_c1_g1	-0.0896873	0.330268	-0.0754469	-0.0896873	-0.0754469	1219	GAQ77750.1;	Succinate dehydrogenase [Klebsormidium nitens];	gi|20455488|sp|P21912.3|SDHB_HUMAN;	RecName: Full=Succinate dehydrogenase [ubiquinone] iron-sulfur subunit, mitochondrial; AltName: Full=Iron-sulfur subunit of complex II; Short=Ip; Flags: Precursor;	PF13085.3; PF13534.3; PF13183.3; PF13237.3;	Fer2_3;Fer4_17;Fer4_8;Fer4_10;	2Fe-2S iron-sulfur cluster binding domain;4Fe-4S dicluster domain;4Fe-4S dicluster domain;4Fe-4S dicluster domain;	COG0479;	C:Energy production and conversion;	------	------	GO:0006099; GO:0006099; GO:0006099; GO:0005743; GO:0005743; GO:0005743;GO:0051537; GO:0051538; GO:0051539; GO:0009055; GO:0046872; GO:0008177; GO:0051537; GO:0051538; GO:0051539; GO:0009055; GO:0046872; GO:0008177; GO:0051537; GO:0051538; GO:0051539; GO:0009055; GO:0046872; GO:0008177;	BP:tricarboxylic acid cycle;BP:tricarboxylic acid cycle;BP:tricarboxylic acid cycle;CC:mitochondrial inner membrane;CC:mitochondrial inner membrane;CC:mitochondrial inner membrane;MF:2 iron, 2 sulfur cluster binding;MF:3 iron, 4 sulfur cluster binding;MF:4 iron, 4 sulfur cluster binding;MF:electron carrier activity;MF:metal ion binding;MF:succinate dehydrogenas;MF:2 iron, 2 sulfur cluster binding…	K00235	SDHB, SDH2	map00020; map00190;	Citrate cycl;Oxidative phosphorylation;
DN533728_c0_g2	0.00166557	0.380115	0.0306293	-0.139454	-0.272955	838	------	------	------	------	------	------	------	------	------	------	------	------	------	------	------	------	------
DN533799_c0_g2	0.147796	0.166047	-0.014582	-0.0238978	-0.275363	630	BAF79978.1;	receptor-like kinase [Nitella axillaris];	gi|75155911|sp|Q8LFN2.1|Y3037_ARATH;	RecName: Full=Probable inactive leucine-rich repeat receptor-like protein kinase At3g03770; Flags: Precursor;	PF07714.14; PF00069.22;	Pkinase_Tyr;Pkinase;	Protein tyrosine kinase;Protein kinase domain;	------	------	------	------	GO:0016021; GO:0016021; GO:0016021;GO:0005524; GO:0004672; GO:0005524; GO:0004672; GO:0005524; GO:0004672; GO:0005524; GO:0004674; GO:0005524; GO:0004674;	CC:integral component of membrane;CC:integral component of membrane;CC:integral component of membrane;MF:ATP binding;MF:protein kinase activity;MF:ATP binding;MF:protein kinase activity;MF:ATP binding;MF:protein kinase activity;MF:ATP binding;MF:protein serine/threonine kinase activity;MF:ATP binding;MF:protein serine/threonine kinase activity;	K04733	IRAK4	------	------
DN533923_c0_g1	0.121539	0.0821794	-0.0309065	-0.153624	-0.0191879	580	------	------	gi|754388950|sp|F4HXQ7.1|MYOB1_ARATH;	RecName: Full=Myosin-binding protein 1;	------	------	------	------	------	------	------	------	------	------	------	------	------
DN534158_c0_g2	-0.116065	0.270716	-0.0431199	-0.00182564	-0.109706	939	------	------	gi|122209129|sp|Q2V0Z5.1|MIS12_ARATH;	RecName: Full=Protein MIS12 homolog; AltName: Full=Protein MINICHROMOSOME INSTABILITY 12; Short=AtMIS12; Short=Protein MIS12-LIKE;	PF05859.9;	Mis12;	Mis12 protein;	------	------	------	------	------	------	------	------	------	------
DN534184_c0_g2	0.0625962	0.145337	-0.123372	0.00274013	-0.0873013	892	GAQ79123.1;	hypothetical protein KFL_000240530 [Klebsormidium nitens];	gi|76363264|sp|Q6DRN3.1|NOC3L_DANRE;	RecName: Full=Nucleolar complex protein 3 homolog; Short=NOC3 protein homolog; AltName: Full=NOC3-like protein; AltName: Full=Nucleolar complex-associated protein 3-like protein;	PF07540.8;	NOC3p;	Nucleolar complex-associated protein;	------	------	------	------	------	------	K14834	NOC3	------	------
DN534251_c0_g1	0.0521544	0.391449	-0.077218	-0.106545	-0.25984	677	GAQ79549.1;	hypotetical protein [Klebsormidium nitens];	------	------	PF10358.6;	NT-C2;	N-terminal C2 in EEIG1 and EHBP1 proteins;	------	------	------	------	GO:0016192; GO:0016021;	BP:vesicle-mediated transport;CC:integral component of membrane;	------	------	------	------
DN534255_c0_g1	0.115078	0.0676848	0.0565166	-0.18609	-0.0531894	876	------	------	------	------	------	------	------	------	------	------	------	------	------	K19513	CLEC16A	------	------
DN534282_c0_g1	0.160674	0.173895	-0.0848385	-0.0520586	-0.197672	649	------	------	------	------	------	------	------	------	------	------	------	------	------	------	------	------	------
DN534515_c0_g1	-0.103193	0.262147	0.0105614	-0.0724129	-0.097102	1199	------	------	------	------	PF03087.11;	DUF241;	Arabidopsis protein of unknown function;	------	------	------	------	------	------	------	------	------	------
DN534914_c0_g1	0.258693	0.429289	-0.222458	-0.364957	-0.100567	842	------	------	gi|75170826|sp|Q9FIG6.1|DIR1_ARATH;	RecName: Full=Dirigent protein 1; Short=AtDIR1; Flags: Precursor;	PF03018.11;	Dirigent;	Dirigent-like protein;	------	------	------	------	------	------	------	------	------	------
DN535053_c0_g1	-0.0804193	0.360731	0.0742518	-0.321604	-0.0329597	632	------	------	------	------	------	------	------	------	------	------	------	------	------	------	------	------	------
DN535216_c0_g1	0.055255	0.163087	-0.15292	-0.0762861	0.0108641	673	------	------	------	------	------	------	------	------	------	------	------	------	------	------	------	------	------
DN535301_c0_g1	-0.0252133	0.173534	0.0301901	-0.0316686	-0.146842	1822	------	------	------	------	PF00168.27;	C2;	C2 domain;	------	------	------	------	------	------	------	------	------	------
DN536031_c0_g1	-0.10417	0.315469	-0.00512548	-0.0119919	-0.194182	1057	GAQ81072.1;	hypothetical protein KFL_000700080 [Klebsormidium nitens];	gi|75147162|sp|Q84MA9.1|Y1063_ARATH;	RecName: Full=Inactive leucine-rich repeat receptor-like serine/threonine-protein kinase At1g60630; Flags: Precursor;	PF13855.3; PF12799.4; PF12877.4;	LRR_8;LRR_4;DUF3827;	Leucine rich repeat;Leucine Rich repeats;Domain of unknown function;	------	------	------	------	GO:0016021; GO:0016021; GO:0016021;	CC:integral component of membrane;CC:integral component of membrane;CC:integral component of membrane;	------	------	------	------
DN536032_c1_g1	0.167627	0.148877	-0.162493	-0.41693	0.262919	955	PRW61361.1;	left border a [Chlorella sorokiniana];	gi|139698|sp|P09761.1|WIN1_SOLTU;	RecName: Full=Wound-induced protein WIN1; Flags: Precursor;	PF00967.14; PF00187.16;	Barwin;Chitin_bind_1;	Barwin family;Chitin recognition protein;	------	------	------	------	GO:0042742; GO:0050832;	BP:defense response to bacterium;BP:defense response to fungus;	------	------	------	------
DN536099_c3_g3	-0.0676895	0.259329	-0.0562601	-0.0676895	-0.0676895	1425	XP_007512709.1;	nucleosome binding protein [Bathycoccus prasinos];	gi|17366497|sp|Q24537.1|HMG2_DROME;	RecName: Full=High mobility group protein DSP1; AltName: Full=Protein dorsal switch 1;	PF09011.7; PF00505.16;	HMG_box_2;HMG_box;	HMG-box domain;HMG;	COG5648;	B:Chromatin structure and dynamics;	------	------	GO:0006281; GO:0006260; GO:0006355; GO:0006351; GO:0005634; GO:0005634; GO:0005694; GO:0005634; GO:0005634; GO:0005634;GO:0003677; GO:0003677; GO:0003677; GO:0003677; GO:0003677;	BP:DNA repair;BP:DNA replication;BP:regulation of transcription, DNA-templated;BP:transcription, DNA-templated;CC:nucleus;CC:nucleus;CC:chromosome;CC:nucleus;CC:nucleus;CC:nucleus;MF:DNA binding;MF:DNA binding;MF:DNA binding;MF:DNA binding;MF:DNA binding;	K10802	HMGB1	map03410;	Base excision repair;
DN536441_c1_g2	-0.00835085	0.329698	-0.025125	0.0106724	-0.306895	905	GAQ87130.1;	Putative serine-threonine/tyrosine-protein kinase catalytic domain containing protein [Klebsormidium nitens];	gi|264664508|sp|C0LGS3.1|Y4372_ARATH;	RecName: Full=Probable LRR receptor-like serine/threonine-protein kinase At4g37250; Flags: Precursor;	PF00069.22; PF07714.14;	Pkinase;Pkinase_Tyr;	Protein kinase domain;Protein tyrosine kinase;	------	------	------	------	GO:0016021; GO:0016021; GO:0016021; GO:0016021;GO:0005524; GO:0004672; GO:0005524; GO:0004672; GO:0005524; GO:0004672; GO:0005524; GO:0004672; GO:0005524; GO:0004672;	CC:integral component of membrane;CC:integral component of membrane;CC:integral component of membrane;CC:integral component of membrane;MF:ATP binding;MF:protein kinase activity;MF:ATP binding;MF:protein kinase activity;MF:ATP binding;MF:protein kinase activity;MF:ATP binding;MF:protein kinase activity;MF:ATP binding;MF:protein kinase activity;	------	------	------	------
DN536484_c0_g1	-0.111217	0.39884	-0.115183	-0.0298478	-0.142593	988	XP_002946658.1;	hypothetical protein VOLCADRAFT_103070 [Volvox carteri f. nagariensis];	gi|1175367|sp|Q09695.1|YA22_SCHPO;	RecName: Full=Uncharacterized protein C2F7.02c;	PF03031.15;	NIF;	NLI interacting factor-like phosphatase;	------	------	------	------	GO:0016791; GO:0004721; GO:0016791; GO:0016791; GO:0016791;	MF:phosphatase activity;MF:phosphoprotein phosphatase activity;MF:phosphatase activity;MF:phosphatase activity;MF:phosphatase activity;	K15731	CTDSP	------	------
DN536625_c0_g1	-0.0183543	0.397047	-0.129892	-0.104269	-0.144532	1797	GAQ79790.1;	Cytochrome P450 [Klebsormidium nitens];	gi|5915845|sp|O49859.1|C82A4_SOYBN;	RecName: Full=Cytochrome P450 82A4; AltName: Full=Cytochrome P450 CP9;	PF00067.19;	p450;	Cytochrome P450;	------	------	------	------	GO:0016021;GO:0020037; GO:0005506; GO:0004497; GO:0016705; GO:0020037; GO:0005506; GO:0004497; GO:0016705; GO:0020037; GO:0005506; GO:0004497; GO:0016705; GO:0020037; GO:0005506; GO:0004497; GO:0016705;	CC:integral component of membrane;MF:heme binding;MF:iron ion binding;MF:monooxygenase activity;MF:oxidoreductase activity, acting on paired donors, with incorporation or reduction of molecular oxygen;MF:heme binding;MF:iron ion binding;MF:monooxygenase activity;MF:oxidoreductase activity, acting on paired donors, with incorporation or reduction of molecular oxygen;MF:heme binding;MF:iron ion bin…	------	------	------	------
DN536990_c0_g2	-0.186928	0.310207	-0.0160755	-0.00429029	-0.102913	912	------	------	------	------	------	------	------	------	------	------	------	------	------	------	------	------	------
DN537216_c0_g1	-0.175411	0.296427	0.145833	-0.180615	-0.0862347	810	------	------	gi|75158807|sp|Q8RX55.1|B3GTI_ARATH;	RecName: Full=Hydroxyproline O-galactosyltransferase GALT5; Short=AtGALT5; AltName: Full=Beta-1,3-galactosyltransferase 18;	------	------	------	------	------	------	------	------	------	K20843	GALT2S	------	------
DN537441_c0_g2	-0.0074617	0.21738	-0.0074617	-0.105528	-0.0969281	1022	XP_005652183.1;	beta-glucosidase [Coccomyxa subellipsoidea C-169];	gi|77416521|sp|Q6UWM7.2|LCTL_HUMAN;	RecName: Full=Lactase-like protein; AltName: Full=Klotho/lactase-phlorizin hydrolase-related protein; Flags: Precursor;	PF00232.15;	Glyco_hydro_1;	Glycosyl hydrolase family 1;	------	------	------	------	GO:0005975; GO:0030245; GO:0005975; GO:0005975;GO:0004553; GO:0008422; GO:0102483; GO:0004553; GO:0004553;	BP:carbohydrate metabolic process;BP:cellulose catabolic process;BP:carbohydrate metabolic process;BP:carbohydrate metabolic process;MF:hydrolase activity, hydrolyzing O-glycosyl compounds;MF:beta-glucosidase activity;MF:scopolin beta-glucosidase activity;MF:hydrolase activity, hydrolyzing O-glycosyl compounds;MF:hydrolase activity, hydrolyzing O-glycosyl compounds;	K01229	LCT	map00052;	Galactose metabolism;
DN537619_c0_g1	0.00536976	0.338388	-0.0997288	-0.0909167	-0.153113	1766	GAQ87889.1;	amino acid permease-like protein [Klebsormidium nitens];	gi|75311177|sp|Q9LHN7.1|PHSC_ARATH;	RecName: Full=Probable polyamine transporter At3g13620;	PF13520.3; PF00324.18; PF01027.17;	AA_permease_2;AA_permease;Bax1-I;	Amino acid permease;Amino acid permease;Inhibitor of apoptosis-promoting Bax1;	COG0531;	E:Amino acid transport and metabolism;	------	------	GO:0016021; GO:0016021; GO:0016020;GO:0022857; GO:0022857; GO:0022857;	CC:integral component of membrane;CC:integral component of membrane;CC:membrane;MF:transmembrane transporter activity;MF:transmembrane transporter activity;MF:transmembrane transporter activity;	------	------	------	------
DN537746_c0_g1	0.23782	0.111485	-0.0380143	-0.155128	-0.156163	480	XP_013903722.1;	hypothetical protein MNEG_3250 [Monoraphidium neglectum];	gi|730463|sp|P41056.2|RL33B_YEAST;	RecName: Full=60S ribosomal protein L33-B; AltName: Full=L37; AltName: Full=RP47; AltName: Full=YL37;	PF01247.15;	Ribosomal_L35Ae;	Ribosomal protein L35Ae;	COG2451;	J:Translation, ribosomal structure and biogenesis;	------	------	GO:0006412; GO:0006412; GO:0006412; GO:0006412; GO:0005840; GO:0005840; GO:0005840; GO:0005840;GO:0003735; GO:0003735; GO:0003735; GO:0003735;	BP:translation;BP:translation;BP:translation;BP:translation;CC:ribosome;CC:ribosome;CC:ribosome;CC:ribosome;MF:structural constituent of ribosome;MF:structural constituent of ribosome;MF:structural constituent of ribosome;MF:structural constituent of ribosome;	K02917	RP-L35Ae, RPL35A	map03010;	Ribosome;
DN537769_c0_g2	-0.0394134	0.296415	0.0784361	-0.0969289	-0.238509	1229	------	------	gi|122177743|sp|Q1A173.1|RADL6_ARATH;	RecName: Full=Protein RADIALIS-like 6; Short=AtRL6; Short=Protein RAD-like 6; AltName: Full=Protein RADIALIS-LIKE SANT/MYB 3; Short=Protein RSM3;	------	------	------	COG5269; COG5269;	J:Translation, ribosomal structure and biogenesis;O:Posttranslational modification, protein turnover, chaperones;	------	------	------	------	------	------	------	------
DN537992_c0_g2	0.116841	0.173124	-0.162547	-0.0840661	-0.0433506	468	------	------	------	------	------	------	------	------	------	------	------	------	------	------	------	------	------
DN538127_c6_g1	0.0143955	0.224534	0.0266013	-0.132765	-0.132765	857	ABA01103.1;	mitochondrial ADP/ATP translocator [Chlamydomonas incerta];	gi|113465|sp|P27080.1|ADT_CHLRE;	RecName: Full=ADP,ATP carrier protein; AltName: Full=ADP/ATP translocase; AltName: Full=Adenine nucleotide translocator; Short=ANT;	PF00153.24;	Mito_carr;	Mitochondrial carrier protein;	------	------	NOG00459;	U:Intracellular trafficking, secretion, and vesicular transport;	GO:0046902; GO:0016021; GO:0005743; GO:0016021; GO:0005743; GO:0016021; GO:0005743; GO:0005743; GO:0016021; GO:0016021; GO:0005743;GO:0022857; GO:0022857; GO:0022857; GO:0022857; GO:0005471; GO:0022857;	BP:regulation of mitochondrial membrane permeability;CC:integral component of membrane;CC:mitochondrial inner membrane;CC:integral component of membrane;CC:mitochondrial inner membrane;CC:integral component of membrane;CC:mitochondrial inner membrane;CC:mitochondrial inner membrane;CC:integral component of membrane;CC:integral component of membrane;CC:mitochondrial inner membrane;MF:transmembrane…	K05863	SLC25A4S, ANT	------	------
DN538161_c0_g1	0.0952977	0.205157	0.0192219	-0.0987765	-0.2209	709	GAQ78585.1;	bZIP transcription factor [Klebsormidium nitens];	gi|75312268|sp|Q9M7Q4.1|AI5L5_ARATH;	RecName: Full=ABSCISIC ACID-INSENSITIVE 5-like protein 5; AltName: Full=ABA-responsive element-binding protein 1; AltName: Full=Abscisic acid responsive elements-binding factor 2; Short=ABRE-binding factor 2; AltName: Full=bZIP transcription factor 36; Short=AtbZIP36;	------	------	------	------	------	------	------	GO:0003700;	MF:transcription factor activity, sequence-specific DNA binding;	K14432	ABF	map04075;	Plant hormone signal transduction;
DN538161_c0_g2	0.184488	0.190126	0.241278	-0.535153	-0.0807399	567	GAQ78585.1;	bZIP transcription factor [Klebsormidium nitens];	gi|75312266|sp|Q9M7Q2.1|AI5L7_ARATH;	RecName: Full=ABSCISIC ACID-INSENSITIVE 5-like protein 7; AltName: Full=ABA-responsive element-binding protein 2; AltName: Full=Abscisic acid responsive elements-binding factor 4; Short=ABRE-binding factor 4; AltName: Full=bZIP transcription factor 38; Short=AtbZIP38;	------	------	------	------	------	------	------	GO:0003700;	MF:transcription factor activity, sequence-specific DNA binding;	K14432	ABF	map04075;	Plant hormone signal transduction;
DN538287_c0_g2	0.0377859	0.172484	-0.0473583	-0.044698	-0.118214	1293	------	------	------	------	PF00170.18; PF07716.12;	bZIP_1;bZIP_2;	bZIP transcription factor;Basic region leucine zipper;	------	------	------	------	------	------	------	------	------	------
DN538316_c0_g2	0.0490715	0.296913	-0.123957	-0.219398	-0.00263031	783	------	------	------	------	------	------	------	------	------	------	------	------	------	------	------	------	------
DN538335_c1_g2	0.209157	0.121346	0.123957	-0.0722967	-0.382163	1518	PNW88956.1;	hypothetical protein CHLRE_01g051950v5 [Chlamydomonas reinhardtii];	gi|75160614|sp|Q8S9J6.1|ASPA_ARATH;	RecName: Full=Aspartyl protease family protein At5g10770; Flags: Precursor;	PF14543.3; PF14541.3; PF00026.20;	TAXi_N;TAXi_C;Asp;	Xylanase inhibitor N-terminal;Xylanase inhibitor C-terminal;Eukaryotic aspartyl protease;	------	------	------	------	GO:0030163; GO:0006508; GO:0016021;GO:0004190; GO:0004190; GO:0004190; GO:0004190; GO:0004190;	BP:protein catabolic process;BP:proteolysis;CC:integral component of membrane;MF:aspartic-type endopeptidase activity;MF:aspartic-type endopeptidase activity;MF:aspartic-type endopeptidase activity;MF:aspartic-type endopeptidase activity;MF:aspartic-type endopeptidase activity;	------	------	------	------
DN538399_c1_g1	0.04739	0.403628	-0.0617544	-0.300901	-0.0883627	1549	------	------	------	------	------	------	------	------	------	------	------	------	------	------	------	------	------
DN538461_c0_g1	0.0404028	0.159798	-0.0361193	-0.165693	0.0016116	1002	GAQ79384.1;	hypothetical protein KFL_000290340 [Klebsormidium nitens];	gi|75332918|sp|Q96289.1|ZAT10_ARATH;	RecName: Full=Zinc finger protein ZAT10; AltName: Full=Salt-tolerance zinc finger;	PF13912.3; PF12171.5; PF13465.3; PF13894.3;	zf-C2H2_6;zf-C2H2_jaz;zf-H2C2_2;zf-C2H2_4;	C2H2-type zinc finger;Zinc-finger double-stranded RNA-binding;Zinc-finger double domain;C2H2-type zinc finger;	------	------	------	------	GO:0006351; GO:0005634;GO:0003676; GO:0003677; GO:0003677; GO:0003700;	BP:transcription, DNA-templated;CC:nucleus;MF:nucleic acid binding;MF:DNA binding;MF:DNA binding;MF:transcription factor activity, sequence-specific DNA binding;	------	------	------	------
DN538491_c0_g1	0.129081	0.100533	-0.0369793	-0.0822545	-0.11038	1635	------	------	------	------	------	------	------	------	------	------	------	------	------	K11511	APITD1, CENPS, MHF1	------	------
DN538692_c2_g1	-0.0900925	0.308426	-0.0553304	-0.0843402	-0.0786631	1511	XP_013902395.1;	cytidylate kinase [Monoraphidium neglectum];	gi|125149|sp|P05081.1|KAD1_CHICK;	RecName: Full=Adenylate kinase isoenzyme 1; Short=AK 1; AltName: Full=ATP-AMP transphosphorylase 1; AltName: Full=ATP:AMP phosphotransferase; AltName: Full=Adenylate monophosphate kinase; AltName: Full=Myokinase;	PF00406.19; PF13207.3; PF13671.3; PF13238.3;	ADK;AAA_17;AAA_33;AAA_18;	Adenylate kinase;AAA domain;AAA domain;AAA domain;	COG0563;	F:Nucleotide transport and metabolism;	------	------	GO:0006207; GO:0006221; GO:0006207; GO:0006221; GO:0006207; GO:0006221; GO:0006207; GO:0006221; GO:0006207; GO:0006221; GO:0005737; GO:0016021; GO:0005634; GO:0031514;GO:0005524; GO:0004127; GO:0009041; GO:0005524; GO:0004127; GO:0009041; GO:0005524; GO:0004127; GO:0009041; GO:0005524; GO:0004127; GO:0009041; GO:0005524; GO:0004127; GO:0009041;	BP:'de novo' pyrimidine nucleobase biosynthetic process;BP:pyrimidine nucleotide biosynthetic process;BP:'de novo' pyrimidine nucleobase biosynthetic process;BP:pyrimidine nucleotide biosynthetic process;BP:'de novo' pyrimidine nucleobase biosynthetic process;BP:pyrimidine nucleotide biosynthetic process;BP:'de novo' pyrimidine nucleobase biosynthetic process;BP:pyrimidine nucleotide biosynthetic…	K00939	adk, AK	map00730; map00230;	Thiamine metabolism;Purine metabolism;
DN538793_c0_g1	-0.0786652	0.284128	-0.0466867	-0.0786652	-0.0801105	3477	------	------	------	------	PF00910.19; PF13191.3; PF00493.20;	RNA_helicase;AAA_16;MCM;	RNA helicase;AAA ATPase domain;MCM2/3/5 family;	------	------	------	------	------	------	------	------	------	------
DN539104_c0_g1	0.247156	0.143553	0.0122266	-0.0895499	-0.313385	639	------	------	------	------	------	------	------	------	------	------	------	------	------	------	------	------	------
DN539124_c0_g2	0.147533	0.438349	-0.186751	-0.398232	-0.000899076	575	GAQ88297.1;	Molecular chaperones HSP70/HSC70 [Klebsormidium nitens];	gi|729623|sp|Q03685.1|BIP5_TOBAC;	RecName: Full=Luminal-binding protein 5; Short=BiP 5; AltName: Full=78 kDa glucose-regulated protein homolog 5; Short=GRP-78-5; Flags: Precursor;	PF00012.17; PF10712.6;	HSP70;NAD-GH;	Hsp70 protein;NAD-specific glutamate dehydrogenase;	------	------	------	------	GO:0005524; GO:0005524; GO:0005524; GO:0005524;	MF:ATP binding;MF:ATP binding;MF:ATP binding;MF:ATP binding;	K09490	HSPA5, BIP	map03060; map04141;	Protein export;Protein processing in endoplasmic reticulum;
DN539323_c0_g1	0.135954	0.123431	0.104048	-0.0496954	-0.313739	1123	GAQ84036.1;	Cold acclimation protein WCOR413 family [Klebsormidium nitens];	gi|75164996|sp|Q94AL8.1|CRIM1_ARATH;	RecName: Full=Cold-regulated 413 inner membrane protein 1, chloroplastic; Short=AtCOR413-IM1; AltName: Full=Cold-regulated 413 thylakoid membrane 1; Short=AtCOR413-TM1; Flags: Precursor;	PF05562.8;	WCOR413;	Cold acclimation protein WCOR413;	------	------	------	------	GO:0016021;	CC:integral component of membrane;	------	------	------	------
DN539476_c0_g1	0.0361718	0.16479	-0.241294	0.0924306	-0.052098	975	------	------	------	------	------	------	------	------	------	------	------	------	------	------	------	------	------
DN539520_c0_g1	0.0097036	0.343936	-0.134039	-0.103137	-0.116464	1003	------	------	gi|75127072|sp|Q6NMR8.1|FAF3_ARATH;	RecName: Full=Protein FANTASTIC FOUR 3;	PF11250.5;	FAF;	Fantastic Four meristem regulator;	------	------	------	------	------	------	------	------	------	------
DN539599_c3_g1	0.029358	0.175024	0.00865372	-0.0493382	-0.163697	887	------	------	------	------	PF01457.13;	Peptidase_M8;	Leishmanolysin;	------	------	------	------	------	------	K01404	GP63	------	------
DN539680_c0_g1	-0.0203099	0.308098	0.0199094	-0.194916	-0.112781	787	GAQ84949.1;	Leucine rich repeat protein [Klebsormidium nitens];	gi|264664489|sp|C0LGP4.1|Y3475_ARATH;	RecName: Full=Probable LRR receptor-like serine/threonine-protein kinase At3g47570; Flags: Precursor;	PF13855.3; PF12799.4; PF08263.9;	LRR_8;LRR_4;LRRNT_2;	Leucine rich repeat;Leucine Rich repeats;Leucine rich repeat N-terminal domain;	------	------	------	------	GO:0016021; GO:0016021; GO:0016021; GO:0016021; GO:0016301;	CC:integral component of membrane;CC:integral component of membrane;CC:integral component of membrane;CC:integral component of membrane;MF:kinase activity;	------	------	------	------
DN539856_c0_g1	0.113184	0.188964	-0.100326	-0.0160461	-0.185776	1179	GAQ85002.1;	receptor-like protein kinase [Klebsormidium nitens];	gi|263419027|sp|C0LGF4.1|FEI1_ARATH;	RecName: Full=LRR receptor-like serine/threonine-protein kinase FEI 1; Flags: Precursor;	PF00069.22; PF07714.14;	Pkinase;Pkinase_Tyr;	Protein kinase domain;Protein tyrosine kinase;	------	------	------	------	GO:0016021; GO:0016021; GO:0016021; GO:0016021; GO:0016021;GO:0005524; GO:0004672; GO:0005524; GO:0004672; GO:0005524; GO:0004672; GO:0005524; GO:0004672; GO:0005524; GO:0004672;	CC:integral component of membrane;CC:integral component of membrane;CC:integral component of membrane;CC:integral component of membrane;CC:integral component of membrane;MF:ATP binding;MF:protein kinase activity;MF:ATP binding;MF:protein kinase activity;MF:ATP binding;MF:protein kinase activity;MF:ATP binding;MF:protein kinase activity;MF:ATP binding;MF:protein kinase activity;	------	------	------	------
DN539890_c0_g1	0.0299558	0.331721	-0.10801	-0.036705	-0.216962	664	------	------	------	------	------	------	------	------	------	------	------	------	------	------	------	------	------
DN539890_c1_g1	0.0498463	0.137304	-0.118323	0.0151632	-0.0839909	963	------	------	------	------	------	------	------	------	------	------	------	------	------	------	------	------	------
DN540101_c0_g1	-0.086322	0.322162	-0.0138976	0.0487595	-0.270702	1296	------	------	------	------	------	------	------	------	------	------	------	------	------	------	------	------	------
DN540197_c0_g1	0.0708553	0.346339	-0.164325	-0.0518724	-0.200997	1215	------	------	------	------	------	------	------	------	------	------	------	------	------	------	------	------	------
DN540340_c1_g5	0.221818	0.353948	-0.0597356	-0.313045	-0.202985	515	PSC67120.1;	gamma-glutamyltranspeptidase 1-like [Micractinium conductrix];	gi|75181457|sp|Q9M0G0.1|GAGT3_ARATH;	RecName: Full=Gamma-glutamyltranspeptidase 3; AltName: Full=Gamma-glutamyltransferase 3; AltName: Full=Gamma-glutamyltranspeptidase 4; AltName: Full=Glutathione hydrolase 3;	PF01019.18;	G_glu_transpept;	Gamma-glutamyltranspeptidase;	------	------	------	------	GO:0006751; GO:0006751; GO:0016021;GO:0036374; GO:0036374;	BP:glutathione catabolic process;BP:glutathione catabolic process;CC:integral component of membrane;MF:glutathione hydrolase activity;MF:glutathione hydrolase activity;	K18592	GGT1_5, CD224	map00460; map00590; map00480; map00430;	Cyanoamino acid metabolism;Arachidonic acid metabolism;Glutathione metabolism;Taurine and hypotaurine metabolism;
DN540379_c0_g1	0.00802536	0.231723	-0.0602859	-0.0373085	-0.142154	1031	GAQ88753.1;	40S ribosomal protein S4 family protein [Klebsormidium nitens];	gi|1173257|sp|P46300.1|RS4_SOLTU;	RecName: Full=40S ribosomal protein S4;	PF00900.17; PF16121.2; PF08071.9; PF00467.26; PF01479.22;	Ribosomal_S4e;40S_S4_C;RS4NT;KOW;S4;	Ribosomal family S4e;40S ribosomal protein S4 C-terminus;RS4NT;KOW motif;S4 domain;	------	------	------	------	GO:0006412; GO:0006412; GO:0006412; GO:0005840; GO:0005840; GO:0005840;GO:0019843; GO:0003735; GO:0019843; GO:0003735; GO:0019843; GO:0003735;	BP:translation;BP:translation;BP:translation;CC:ribosome;CC:ribosome;CC:ribosome;MF:rRNA binding;MF:structural constituent of ribosome;MF:rRNA binding;MF:structural constituent of ribosome;MF:rRNA binding;MF:structural constituent of ribosome;	K02987	RP-S4e, RPS4	map03010;	Ribosome;
DN540390_c0_g1	0.0637359	0.0852016	-0.0466766	-0.0789825	-0.0232785	2248	PRW59808.1;	putative Xaa-Pro aminopeptidase 3 [Chlorella sorokiniana];	gi|313471759|sp|B5DEQ3.1|XPP3_RAT;	RecName: Full=Probable Xaa-Pro aminopeptidase 3; Short=X-Pro aminopeptidase 3; AltName: Full=Aminopeptidase P3; Short=APP3;	PF00557.21; PF05195.13;	Peptidase_M24;AMP_N;	Metallopeptidase family M24;Aminopeptidase P, N-terminal domain;	COG0006;	E:Amino acid transport and metabolism;	------	------	GO:0004177; GO:0030145; GO:0004177; GO:0030145; GO:0004177; GO:0030145;	MF:aminopeptidase activity;MF:manganese ion binding;MF:aminopeptidase activity;MF:manganese ion binding;MF:aminopeptidase activity;MF:manganese ion binding;	K01262	pepP	------	------
DN540418_c1_g1	0.123064	0.168179	-0.0824926	-0.130477	-0.0782732	945	------	------	------	------	PF12313.5;	NPR1_like_C;	NPR1/NIM1 like defence protein C terminal;	------	------	------	------	------	------	------	------	------	------
DN540657_c0_g1	-0.0266625	0.337544	-0.0862028	-0.140245	-0.0844338	2825	XP_013902790.1;	UDP-glucuronosyltransferase 3A2 [Monoraphidium neglectum];	gi|678019183|sp|U3U992.1|UGT8_CATRO;	RecName: Full=7-deoxyloganetic acid glucosyltransferase; AltName: Full=UDP-glucose glucosyltransferase 8; Short=CrUGT8; AltName: Full=UDP-glycosyltransferase 709C2;	PF03033.17; PF00201.15;	Glyco_transf_28;UDPGT;	Glycosyltransferase family 28 N-terminal domain;UDP-glucoronosyl and UDP-glucosyl transferase;	------	------	------	------	GO:0008152; GO:0008152; GO:0008152; GO:0008152; GO:0008152; GO:0016021;GO:0016758; GO:0016758; GO:0003851; GO:0016758; GO:0016758;	BP:metabolic process;BP:metabolic process;BP:metabolic process;BP:metabolic process;BP:metabolic process;CC:integral component of membrane;MF:transferase activity, transferring hexosyl groups;MF:transferase activity, transferring hexosyl groups;MF:2-hydroxyacylsphingosine 1-beta-galactosyltransferase activity;MF:transferase activity, transferring hexosyl groups;MF:transferase activity, transferri…	K21373	UGT8, UGT709C2	------	------
DN540675_c0_g1	0.0342548	0.0879104	0.0043812	-0.00103063	-0.125516	1986	GAQ80909.1;	Zinc finger RING-type domain containing protein [Klebsormidium nitens];	gi|68565248|sp|Q940Q4.2|ATL13_ARATH;	RecName: Full=RING-H2 finger protein ATL13;	PF13639.3; PF17123.2; PF12678.4; PF12861.4; PF13923.3; PF00097.22; PF13445.3; PF14634.3;	zf-RING_2;zf-RING_11;zf-rbx1;zf-ANAPC11;zf-C3HC4_2;zf-C3HC4;zf-RING_UBOX;zf-RING_5;	Ring finger domain;RING-like zinc finger;RING-H2 zinc finger domain;Anaphase-promoting complex subunit 11 RING-H2 finger;Zinc finger, C3HC4 type;Zinc finger, C3HC4 type;RING-type zinc-finger;zinc-RING finger domain;	------	------	------	------	GO:0016021; GO:0016021;	CC:integral component of membrane;CC:integral component of membrane;	------	------	------	------
DN540813_c6_g1	0.00445446	0.290016	0.109133	-0.183803	-0.2198	1085	GAQ77975.1;	60S acidic ribosomal protein P0 [Klebsormidium nitens];	gi|20139848|sp|Q9U3U0.1|RLA0_CERCA;	RecName: Full=60S acidic ribosomal protein P0; Short=CcP0;	PF00466.17; PF00428.16;	Ribosomal_L10;Ribosomal_60s;	Ribosomal protein L10;60s Acidic ribosomal protein;	COG0244;	J:Translation, ribosomal structure and biogenesis;	------	------	GO:0042254; GO:0042254; GO:0042254; GO:0005840; GO:0005840; GO:0005840;	BP:ribosome biogenesis;BP:ribosome biogenesis;BP:ribosome biogenesis;CC:ribosome;CC:ribosome;CC:ribosome;	K02941	RP-LP0, RPLP0	map03010;	Ribosome;
DN540842_c0_g1	-0.135475	0.279	-0.0220302	-0.0509251	-0.0705699	1345	GAQ81419.1;	bZIP transcription factor [Klebsormidium nitens];	gi|12230709|sp|O24160.1|TGA21_TOBAC;	RecName: Full=TGACG-sequence-specific DNA-binding protein TGA-2.1; Short=TGA2.1;	------	------	------	------	------	------	------	GO:0006351; GO:0006351;GO:0003700; GO:0043565; GO:0003700; GO:0043565;	BP:transcription, DNA-templated;BP:transcription, DNA-templated;MF:transcription factor activity, sequence-specific DNA binding;MF:sequence-specific DNA binding;MF:transcription factor activity, sequence-specific DNA binding;MF:sequence-specific DNA binding;	K14431	TGA	map04075;	Plant hormone signal transduction;
DN540852_c0_g1	-0.176355	0.382642	-0.0515286	-0.0237112	-0.131048	761	GAQ89911.1;	Plant regulator RWP-RK family protein [Klebsormidium nitens];	gi|374095497|sp|Q7X9B9.3|NLP2_ARATH;	RecName: Full=Protein NLP2; Short=AtNLP2; AltName: Full=NIN-like protein 2; AltName: Full=Nodule inception protein-like protein 2;	PF00564.21;	PB1;	PB1 domain;	------	------	------	------	------	------	------	------	------	------
DN540875_c0_g1	-0.0255652	0.345623	-0.0166334	-0.0616139	-0.24181	1635	------	------	gi|122222407|sp|Q0JHU5.1|ERG1_ORYSJ;	RecName: Full=Elicitor-responsive protein 1; AltName: Full=17 kDa phloem protein; AltName: Full=Fungal elicitor immediate early-responsive gene 1 protein; Short=FIERG1; AltName: Full=RPP17 >gi|158513217|sp|A2WWV5.2|ERG1_ORYSI RecName: Full=Elicitor-responsive protein 1; AltName: Full=17 kDa phloem protein; AltName: Full=Fungal elicitor immediate early-responsive gene 1 protein; Short=FIERG1; AltN…	PF00168.27;	C2;	C2 domain;	------	------	------	------	------	------	------	------	------	------
DN540894_c0_g1	-0.0573944	0.215221	-0.0502159	-0.0502159	-0.0573944	1198	XP_001700627.1;	F1F0 ATP synthase gamma subunit [Chlamydomonas reinhardtii];	gi|12644041|sp|O01666.2|ATPG_DROME;	RecName: Full=ATP synthase subunit gamma, mitochondrial; AltName: Full=F-ATPase gamma subunit; Flags: Precursor;	PF00231.16;	ATP-synt;	ATP synthase;	COG0224;	C:Energy production and conversion;	------	------	GO:0015986; GO:0015986; GO:0015986; GO:0015986; GO:0015986; GO:0005618; GO:0009507; GO:0005753; GO:0005730; GO:0045261; GO:0045261; GO:0045261; GO:0045261; GO:0045261;GO:0046933; GO:0008270; GO:0046933; GO:0046933; GO:0046933; GO:0046933;	BP:ATP synthesis coupled proton transport;BP:ATP synthesis coupled proton transport;BP:ATP synthesis coupled proton transport;BP:ATP synthesis coupled proton transport;BP:ATP synthesis coupled proton transport;CC:cell wall;CC:chloroplast;CC:mitochondrial proton-transporting ATP synthase complex;CC:nucleolus;CC:proton-transporting ATP synthase complex, catalytic core;CC:proton-transporting ATP syn…	K02136	ATPeF1G, ATP5C1, ATP3	map00190;	Oxidative phosphorylation;
DN541026_c4_g2	0.0883516	0.27655	-0.111506	-0.126698	-0.126698	801	------	------	------	------	------	------	------	------	------	------	------	------	------	------	------	------	------
DN541191_c0_g1	0.00284176	0.233519	-0.009947	-0.215467	-0.0109465	796	GAQ83732.1;	hypothetical protein KFL_001600010 [Klebsormidium nitens];	gi|308191549|sp|Q4VCM1.2|LCAT2_ARATH;	RecName: Full=Phospholipid--sterol O-acyltransferase; AltName: Full=Lecithin-cholesterol acyltransferase-like 2;	------	------	------	------	------	------	------	GO:0006629;GO:0008374;	BP:lipid metabolic process;MF:O-acyltransferase activity;	------	------	------	------
DN541252_c0_g1	0.0354173	0.168945	-0.164982	-0.0452153	0.00583516	970	------	------	------	------	------	------	------	------	------	------	------	------	------	------	------	------	------
DN541397_c0_g6	0.00452365	0.178124	-0.148636	-0.005731	-0.0282805	1934	XP_002502057.1;	Ca2+:Cation antiporter family [Micromonas commoda];	gi|75096914|sp|O04034.1|CCX5_ARATH;	RecName: Full=Cation/calcium exchanger 5; AltName: Full=Protein CATION EXCHANGER 11;	PF01699.21;	Na_Ca_ex;	Sodium/calcium exchanger protein;	------	------	------	------	GO:0055085; GO:0055085; GO:0055085; GO:0055085; GO:0055085; GO:0016021; GO:0016021; GO:0016021; GO:0016021; GO:0016021;	BP:transmembrane transport;BP:transmembrane transport;BP:transmembrane transport;BP:transmembrane transport;BP:transmembrane transport;CC:integral component of membrane;CC:integral component of membrane;CC:integral component of membrane;CC:integral component of membrane;CC:integral component of membrane;	K13754	SLC24A6, NCKX6	------	------
DN541476_c0_g1	0.094475	0.130262	-0.0168922	-0.0818893	-0.125955	684	GAQ86607.1;	hypothetical protein KFL_003000010 [Klebsormidium nitens];	gi|84028194|sp|P49100.2|CYB5_ORYSJ;	RecName: Full=Cytochrome b5;	PF00173.25;	Cyt-b5;	Cytochrome b5-like Heme/Steroid binding domain;	------	------	------	------	GO:0016021; GO:0016021; GO:0016021; GO:0016021;GO:0020037; GO:0046872; GO:0020037; GO:0046872; GO:0020037; GO:0046872; GO:0009703; GO:0020037; GO:0046872; GO:0020037; GO:0046872;	CC:integral component of membrane;CC:integral component of membrane;CC:integral component of membrane;CC:integral component of membrane;MF:heme binding;MF:metal ion binding;MF:heme binding;MF:metal ion binding;MF:heme binding;MF:metal ion binding;MF:nitrate reductas;MF:heme binding;MF:metal ion binding;MF:heme binding;MF:metal ion binding;	------	------	------	------
DN541536_c0_g1	0.01084	0.271448	-0.0648448	0.0402114	-0.257655	1370	GAQ80716.1;	hypothetical protein KFL_000600330 [Klebsormidium nitens];	gi|75170353|sp|Q9FG35.1|TBR_ARATH;	RecName: Full=Protein trichome birefringence;	PF13839.3; PF14416.3;	PC-Esterase;PMR5N;	GDSL/SGNH-like Acyl-Esterase family found in Pmr5 and Cas1p;PMR5 N terminal Domain;	------	------	------	------	GO:0016021;	CC:integral component of membrane;	------	------	------	------
DN541611_c0_g1	0.0127644	0.226038	-0.0487661	-0.0560989	-0.133938	1187	------	------	------	------	------	------	------	------	------	------	------	------	------	------	------	------	------
DN541653_c0_g3	0.113216	0.134477	-0.0380515	-0.17159	-0.0380515	702	------	------	------	------	PF06687.9;	SUR7;	SUR7/PalI family;	------	------	------	------	------	------	------	------	------	------
DN541691_c2_g1	-0.0586105	0.42196	-0.0333831	-0.195487	-0.13448	1157	GAQ92965.1;	Leucine-rich repeat receptor-like protein kinase family protein, partial [Klebsormidium nitens];	gi|29427562|sp|O22476.1|BRI1_ARATH;	RecName: Full=Protein BRASSINOSTEROID INSENSITIVE 1; Short=AtBRI1; AltName: Full=Brassinosteroid LRR receptor kinase; Flags: Precursor;	PF13855.3; PF12799.4;	LRR_8;LRR_4;	Leucine rich repeat;Leucine Rich repeats;	------	------	------	------	GO:0030244; GO:0016021; GO:0016021; GO:0016021;GO:0016301; GO:0005524; GO:0004672; GO:0016301;	BP:cellulose biosynthetic process;CC:integral component of membrane;CC:integral component of membrane;CC:integral component of membrane;MF:kinase activity;MF:ATP binding;MF:protein kinase activity;MF:kinase activity;	K00876	udk, UCK	map00240;	Pyrimidine metabolism;
DN541728_c0_g1	0.0991651	0.250681	-0.0783547	-0.0663899	-0.205101	488	------	------	------	------	PF00612.24;	IQ;	IQ calmodulin-binding motif;	------	------	------	------	------	------	------	------	------	------
DN541892_c1_g1	-0.00898148	0.0751294	-0.0186061	-0.117345	0.069803	1386	------	------	------	------	------	------	------	------	------	------	------	------	------	------	------	------	------
DN541955_c0_g2	0.0893119	0.182037	0.0453904	-0.306688	-0.0100512	4356	GAQ88668.1;	major facilitator superfamily protein [Klebsormidium nitens];	gi|754388961|sp|F4I9E1.1|NFD4_ARATH;	RecName: Full=Protein NUCLEAR FUSION DEFECTIVE 4;	PF06813.10; PF07690.13;	Nodulin-like;MFS_1;	Nodulin-like;Major Facilitator Superfamily;	------	------	NOG11974;	S:Function unknown;	GO:0055085; GO:0055085; GO:0016021; GO:0016021; GO:0016021; GO:0016021; GO:0016021;	BP:transmembrane transport;BP:transmembrane transport;CC:integral component of membrane;CC:integral component of membrane;CC:integral component of membrane;CC:integral component of membrane;CC:integral component of membrane;	------	------	------	------
DN542113_c3_g3	0.0877901	0.193495	0.0996469	-0.313297	-0.0676348	622	PNH07290.1;	Autophagy-related protein 8d [Tetrabaena socialis];	gi|3024687|sp|P87068.2|ATG8_LACBI;	RecName: Full=Autophagy-related protein 8; AltName: Full=Autophagy-related ubiquitin-like modifier ATG8; Flags: Precursor;	PF02991.13; PF04110.10;	Atg8;APG12;	Autophagy protein Atg8 ubiquitin like;Ubiquitin-like autophagy protein Apg12;	------	------	NOG40753;	U:Intracellular trafficking, secretion, and vesicular transport;	GO:0006914; GO:0006914; GO:0006995; GO:0006914; GO:0006914;	BP:autophagy;BP:autophagy;BP:cellular response to nitrogen starvation;BP:autophagy;BP:autophagy;	K08341;K13335	GABARAP, ATG8, LC3;PEX16	map04146;	Peroxisome;
DN542121_c0_g2	0.0419126	0.159365	-0.307515	0.107458	-0.00122073	866	XP_005649143.1;	hypothetical protein COCSUDRAFT_46871 [Coccomyxa subellipsoidea C-169];	gi|71660789|sp|Q8LG10.2|GAT15_ARATH;	RecName: Full=GATA transcription factor 15;	PF00320.24;	GATA;	GATA zinc finger;	------	------	------	------	GO:0003700; GO:0043565; GO:0008270; GO:0003682; GO:0003700; GO:0043565; GO:0008270; GO:0003682; GO:0003700; GO:0043565; GO:0008270; GO:0003682; GO:0003700; GO:0043565; GO:0008270;	MF:transcription factor activity, sequence-specific DNA binding;MF:sequence-specific DNA binding;MF:zinc ion binding;MF:chromatin binding;MF:transcription factor activity, sequence-specific DNA binding;MF:sequence-specific DNA binding;MF:zinc ion binding;MF:chromatin binding;MF:transcription factor activity, sequence-specific DNA binding;MF:sequence-specific DNA binding;MF:zinc ion binding;MF:chr…	------	------	------	------
DN542140_c0_g1	0.0212322	0.194498	0.00399606	-0.195576	-0.0241499	1463	KXZ41049.1;	CYCA2 protein [Gonium pectorale];	gi|74656257|sp|Q59YH3.1|CG11_CANAL;	RecName: Full=G1/S-specific cyclin CCN1;	PF00134.20; PF02984.16;	Cyclin_N;Cyclin_C;	Cyclin, N-terminal domain;Cyclin, C-terminal domain;	COG5024;	D:Cell cycle control, cell division, chromosome partitioning;	------	------	GO:0005634; GO:0005634; GO:0005634; GO:0005634; GO:0005634;	CC:nucleus;CC:nucleus;CC:nucleus;CC:nucleus;CC:nucleus;	------	------	------	------
DN542267_c1_g1	0.086047	0.0758841	-0.0359474	-0.0438439	-0.0821398	1579	GAQ79947.1;	hypothetical protein KFL_000420185 [Klebsormidium nitens];	gi|332313388|sp|Q9LNJ9.2|FKGP_ARATH;	RecName: Full=Bifunctional fucokinase/fucose pyrophosphorylase; Short=AtFKGP; Includes: RecName: Full=L-fucokinase; Includes: RecName: Full=Fucose-1-phosphate guanylyltransferase; AltName: Full=GDP-fucose pyrophosphorylase;	PF07959.9;	Fucokinase;	L-fucokinase;	------	------	------	------	GO:0016772; GO:0005524; GO:0016301;	MF:transferase activity, transferring phosphorus-containing groups;MF:ATP binding;MF:kinase activity;	K05305	FUK	map00520; map00051;	Amino sugar and nucleotide sugar metabolism;Fructose and mannose metabolism;
DN542326_c5_g1	0.0784677	0.119535	-0.106307	-0.0465278	-0.0451678	684	GAQ85632.1;	no exine formation 1 [Klebsormidium nitens];	------	------	------	------	------	------	------	------	------	GO:0016021; GO:0016021; GO:0016021; GO:0016021;	CC:integral component of membrane;CC:integral component of membrane;CC:integral component of membrane;CC:integral component of membrane;	------	------	------	------
DN542437_c1_g1	-0.0888895	0.296121	-0.0294523	-0.0888895	-0.0888895	1109	------	------	------	------	------	------	------	------	------	------	------	------	------	------	------	------	------
DN542455_c0_g1	0.0698912	0.0737388	-0.0283493	-0.0369131	-0.0783676	2318	GAQ77902.1;	putative Pentatricopeptide repeat domain containing protein [Klebsormidium nitens];	gi|75206038|sp|Q9SI53.1|PP147_ARATH;	RecName: Full=Pentatricopeptide repeat-containing protein At2g03880, mitochondrial; Flags: Precursor;	PF13041.3; PF01535.17; PF12854.4; PF14432.3; PF13812.3;	PPR_2;PPR;PPR_1;DYW_deaminase;PPR_3;	PPR repeat family;PPR repeat;PPR repeat;DYW family of nucleic acid deaminases;Pentatricopeptide repeat domain;	------	------	NOG16738;	S:Function unknown;	------	------	------	------	------	------
DN542553_c4_g1	0.0647536	0.415099	-0.130235	-0.210045	-0.139573	602	GAQ80771.1;	enolase [Klebsormidium nitens];	gi|14423688|sp|Q9LEJ0.1|ENO1_HEVBR;	RecName: Full=Enolase 1; AltName: Full=2-phospho-D-glycerate hydro-lyase 1; AltName: Full=2-phosphoglycerate dehydratase 1; AltName: Allergen=Hev b 9;	PF03952.13; PF00113.19;	Enolase_N;Enolase_C;	Enolase, N-terminal domain;Enolase, C-terminal TIM barrel domain;	------	------	------	------	GO:0006096; GO:0006096; GO:0006096; GO:0016579; GO:0006511; GO:0006096; GO:0000015; GO:0000015; GO:0000015; GO:0000015;GO:0000287; GO:0004634; GO:0000287; GO:0004634; GO:0000287; GO:0004634; GO:0036459; GO:0000287; GO:0004634;	BP:glycolytic process;BP:glycolytic process;BP:glycolytic process;BP:protein deubiquitination;BP:ubiquitin-dependent protein catabolic process;BP:glycolytic process;CC:phosphopyruvate hydratase complex;CC:phosphopyruvate hydratase complex;CC:phosphopyruvate hydratase complex;CC:phosphopyruvate hydratase complex;MF:magnesium ion binding;MF:phosphopyruvate hydratase activity;MF:magnesium ion bindin…	K01689	ENO, eno	map03018; map00010;	RNA degradation;Glycolysis / Gluconeogenesis;
DN542629_c0_g1	0.073624	0.158706	-0.0509449	-0.0539128	-0.127472	1518	GAQ86531.1;	disease resistance protei;	gi|46577339|sp|Q40392.1|TMVRN_NICGU;	RecName: Full=TMV resistance protein N;	PF00931.19; PF01582.17; PF13676.3; PF13191.3; PF00004.26;	NB-ARC;TIR;TIR_2;AAA_16;AAA;	NB-ARC domain;TIR domain;TIR domain;AAA ATPase domain;ATPase family associated with various cellular activities;	------	------	------	------	GO:0007165; GO:0016021;GO:0043531;	BP:signal transduction;CC:integral component of membrane;MF:ADP binding;	------	------	------	------
DN542710_c0_g1	-0.0766084	0.188544	0.0380822	-0.0423452	-0.107673	1703	GAQ86618.1;	hypothetical protein KFL_003000110 [Klebsormidium nitens];	gi|75181732|sp|Q9M153.1|GDL61_ARATH;	RecName: Full=GDSL esterase/lipase At4g01130; AltName: Full=Extracellular lipase At4g01130; Flags: Precursor;	PF00657.19;	Lipase_GDSL;	GDSL-like Lipase/Acylhydrolase;	------	------	NOG122134;	S:Function unknown;	GO:0006629; GO:0006629; GO:0006629; GO:0016021;GO:0016788; GO:0016298; GO:0016298; GO:0016788; GO:0016298;	BP:lipid metabolic process;BP:lipid metabolic process;BP:lipid metabolic process;CC:integral component of membrane;MF:hydrolase activity, acting on ester bonds;MF:lipase activity;MF:lipase activity;MF:hydrolase activity, acting on ester bonds;MF:lipase activity;	------	------	------	------
DN542821_c1_g1	0.0751664	0.244908	-0.129885	-0.107366	-0.0828243	1223	------	------	------	------	------	------	------	------	------	------	------	------	------	------	------	------	------
DN542855_c0_g1	0.0389254	0.194794	0.00887576	-0.117361	-0.125234	1017	------	------	gi|75174772|sp|Q9LMI0.1|TPS7_ARATH;	RecName: Full=Probable alpha,alpha-trehalose-phosphate synthase [UDP-forming] 7; AltName: Full=Trehalose-6-phosphate synthase 7; Short=AtTPS7;	------	------	------	------	------	------	------	------	------	------	------	------	------
DN543043_c0_g1	0.0354414	0.33757	-0.17953	-0.0727615	-0.120719	1338	GAQ81958.1;	putative Small MutS-related domain [Klebsormidium nitens];	gi|75266764|sp|Q9SZL5.1|PP356_ARATH;	RecName: Full=Pentatricopeptide repeat-containing protein At4g38150;	PF13041.3; PF01535.17; PF13812.3; PF12854.4; PF17177.1;	PPR_2;PPR;PPR_3;PPR_1;PPR_long;	PPR repeat family;PPR repeat;Pentatricopeptide repeat domain;PPR repeat;Pentacotripeptide-repeat region of PROPR;	------	------	NOG20852;	O:Posttranslational modification, protein turnover, chaperones;	------	------	K03457	TC.NCS1	------	------
DN543146_c0_g1	-0.18123	0.184154	-0.00985531	0.0277638	-0.0208333	2414	GAQ80786.1;	Putative L-ascorbate oxidase [Klebsormidium nitens];	gi|75325499|sp|Q6Z8L2.1|LAC9_ORYSJ;	RecName: Full=Putative laccase-9; AltName: Full=Benzenediol:oxygen oxidoreductase 9; AltName: Full=Diphenol oxidase 9; AltName: Full=Urishiol oxidase 9; Flags: Precursor;	PF07731.11; PF07732.12; PF00394.19;	Cu-oxidase_2;Cu-oxidase_3;Cu-oxidase;	Multicopper oxidase;Multicopper oxidase;Multicopper oxidase;	------	------	------	------	GO:0005507; GO:0016491; GO:0005507; GO:0016491; GO:0005507; GO:0016491; GO:0005507; GO:0016491; GO:0005507; GO:0016491;	MF:copper ion binding;MF:oxidoreductase activity;MF:copper ion binding;MF:oxidoreductase activity;MF:copper ion binding;MF:oxidoreductase activity;MF:copper ion binding;MF:oxidoreductase activity;MF:copper ion binding;MF:oxidoreductase activity;	K05909	E1.10.3.2	------	------
DN543186_c3_g1	0.14074	0.15719	-0.190109	-0.131626	0.0238043	1584	XP_005647426.1;	protein disulfide isomerase [Coccomyxa subellipsoidea C-169];	gi|11133775|sp|Q43116.1|PDI_RICCO;	RecName: Full=Protein disulfide-isomerase; Short=PDI; Flags: Precursor;	PF00085.17; PF13848.3; PF04756.10; PF13098.3; PF00578.18; PF13899.3; PF07912.10;	Thioredoxin;Thioredoxin_6;OST3_OST6;Thioredoxin_2;AhpC-TSA;Thioredoxin_7;ERp29_N;	Thioredoxin;Thioredoxin-like domain;OST3 / OST6 family, transporter family;Thioredoxin-like domain;AhpC/TSA family;Thioredoxin-like;ERp29, N-terminal domain;	COG0526;	O:Posttranslational modification, protein turnover, chaperones;	------	------	GO:0045454; GO:0045454; GO:0045454; GO:0005783; GO:0005783; GO:0005783;GO:0003756; GO:0003756; GO:0016853;	BP:cell redox homeostasis;BP:cell redox homeostasis;BP:cell redox homeostasis;CC:endoplasmic reticulum;CC:endoplasmic reticulum;CC:endoplasmic reticulum;MF:protein disulfide isomerase activity;MF:protein disulfide isomerase activity;MF:isomerase activity;	K09580	PDIA1, P4HB	map04141;	Protein processing in endoplasmic reticulum;
DN543400_c1_g2	-0.00719898	0.108413	0.0645266	-0.161803	-0.00393693	1206	GAQ81734.1;	alpha-mannosidase [Klebsormidium nitens];	gi|75163519|sp|Q93Y37.1|MNS3_ARATH;	RecName: Full=Mannosyl-oligosaccharide 1,2-alpha-mannosidase MNS3;	PF01532.17;	Glyco_hydro_47;	Glycosyl hydrolase family 47;	------	------	NOG00691;	R:General function prediction only;	GO:0008152; GO:0008152; GO:0008152; GO:0008152; GO:0016021; GO:0016020; GO:0016021; GO:0016020;GO:0005509; GO:0004571; GO:0005509; GO:0004571; GO:0005509; GO:0004571; GO:0005509; GO:0004571;	BP:metabolic process;BP:metabolic process;BP:metabolic process;BP:metabolic process;CC:integral component of membrane;CC:membrane;CC:integral component of membrane;CC:membrane;MF:calcium ion binding;MF:mannosyl-oligosaccharide 1,2-alpha-mannosidase activity;MF:calcium ion binding;MF:mannosyl-oligosaccharide 1,2-alpha-mannosidase activity;MF:calcium ion binding;MF:mannosyl-oligosaccharide 1,2-alph…	K01230	MAN1	map00510; map04141;	N-Glycan biosynthesis;Protein processing in endoplasmic reticulum;
DN543417_c0_g1	-0.010729	0.350644	-0.0380786	-0.176246	-0.125591	1005	GAQ81575.1;	Pathogenesis-related thaumatin superfamily protein [Klebsormidium nitens];	gi|135915|sp|P28493.1|PR5_ARATH;	RecName: Full=Pathogenesis-related protein 5; Short=PR-5; Flags: Precursor;	PF00314.14;	Thaumatin;	Thaumatin family;	------	------	NOG128292;	S:Function unknown;	GO:0005524; GO:0004672;	MF:ATP binding;MF:protein kinase activity;	------	------	------	------
DN543420_c0_g1	0.100778	0.115659	-0.0584122	-0.0207049	-0.13732	615	GAQ82763.1;	Transmembrane amino acid transporter family protein [Klebsormidium nitens];	gi|1353046|sp|P47082.1|AVT1_YEAST;	RecName: Full=Vacuolar amino acid transporter 1;	PF01490.15; PF03222.10;	Aa_trans;Trp_Tyr_perm;	Transmembrane amino acid transporter protein;Tryptophan/tyrosine permease family;	COG0814;	E:Amino acid transport and metabolism;	------	------	GO:0016021; GO:0016021; GO:0016021; GO:0016021;	CC:integral component of membrane;CC:integral component of membrane;CC:integral component of membrane;CC:integral component of membrane;	K15015	SLC32A, VGAT	------	------
DN543440_c0_g1	-0.128228	0.407604	-0.110021	-0.0876811	-0.0816742	1047	------	------	------	------	------	------	------	------	------	------	------	------	------	------	------	------	------
DN543582_c0_g1	-0.0456964	0.212515	0.0842798	0.0648933	-0.315992	1477	GAQ81442.1;	CYCLIN D [Klebsormidium nitens];	gi|75313638|sp|Q9SN11.1|CCD33_ARATH;	RecName: Full=Cyclin-D3-3; AltName: Full=G1/S-specific cyclin-D3-3; Short=CycD3;3;	PF00134.20; PF02984.16;	Cyclin_N;Cyclin_C;	Cyclin, N-terminal domain;Cyclin, C-terminal domain;	------	------	------	------	GO:0005634; GO:0005634; GO:0005634; GO:0005634; GO:0005634;	CC:nucleus;CC:nucleus;CC:nucleus;CC:nucleus;CC:nucleus;	K14505	CYCD3	map04075;	Plant hormone signal transduction;
DN543610_c0_g1	-0.152064	0.332787	-0.0697262	-0.0408666	-0.0701296	3108	GAQ85002.1;	receptor-like protein kinase [Klebsormidium nitens];	gi|116256124|sp|Q8RY67.2|WAKLO_ARATH;	RecName: Full=Wall-associated receptor kinase-like 14; Flags: Precursor;	PF00069.22; PF07714.14;	Pkinase;Pkinase_Tyr;	Protein kinase domain;Protein tyrosine kinase;	------	------	------	------	GO:0016021; GO:0016021; GO:0016021; GO:0016021; GO:0016021;GO:0005524; GO:0004672; GO:0005524; GO:0004672; GO:0005524; GO:0016491; GO:0004672; GO:0005524; GO:0004672; GO:0005524; GO:0004672;	CC:integral component of membrane;CC:integral component of membrane;CC:integral component of membrane;CC:integral component of membrane;CC:integral component of membrane;MF:ATP binding;MF:protein kinase activity;MF:ATP binding;MF:protein kinase activity;MF:ATP binding;MF:oxidoreductase activity;MF:protein kinase activity;MF:ATP binding;MF:protein kinase activity;MF:ATP binding;MF:protein kinase a…	------	------	------	------
DN543637_c4_g1	-0.118355	0.415248	-0.0601822	-0.118355	-0.118355	1048	------	------	------	------	------	------	------	------	------	------	------	------	------	------	------	------	------
DN543720_c0_g1	0.0536235	0.224454	-0.011264	-0.108654	-0.15816	986	------	------	gi|41017227|sp|Q9C8E7.1|GLR33_ARATH;	RecName: Full=Glutamate receptor 3.3; AltName: Full=Ligand-gated ion channel 3.3; Flags: Precursor;	PF01094.25; PF13458.3;	ANF_receptor;Peripla_BP_6;	Receptor family ligand binding region;Periplasmic binding protein;	------	------	------	------	------	------	K05387	GRIP	------	------
DN543754_c0_g1	0.121168	0.0656356	-0.0949637	-0.22139	0.129549	973	GAQ86085.1;	glutathione S-transferase [Klebsormidium nitens];	gi|417148|sp|P32110.1|GSTX6_SOYBN;	RecName: Full=Probable glutathione S-transferase; AltName: Full=G2-4; AltName: Full=Heat shock protein 26A;	PF13417.3; PF02798.17; PF13409.3; PF13410.3; PF00043.22; PF14497.3; PF17172.1; PF10568.6;	GST_N_3;GST_N;GST_N_2;GST_C_2;GST_C;GST_C_3;GST_N_4;Tom37;	Glutathione S-transferase, N-terminal domain;Glutathione S-transferase, N-terminal domain;Glutathione S-transferase, N-terminal domain;Glutathione S-transferase, C-terminal domain;Glutathione S-transferase, C-terminal domain;Glutathione S-transferase, C-terminal domain;Glutathione S-transferase N-terminal domain;Outer mitochondrial membrane transport complex protein;	------	------	------	------	GO:0008152; GO:0005737;GO:0016740; GO:0004364;	BP:metabolic process;CC:cytoplasm;MF:transferase activity;MF:glutathione transferase activity;	K00799	GST, gst	map00480;	Glutathione metabolism;
DN543848_c0_g1	0.0785644	0.0772699	-0.0822869	-0.0539073	-0.0196401	1682	GAQ84261.1;	putative Pentatricopeptide repeat domain containing protein [Klebsormidium nitens];	gi|75213324|sp|Q9SY02.1|PP301_ARATH;	RecName: Full=Pentatricopeptide repeat-containing protein At4g02750;	PF13041.3; PF01535.17; PF12854.4; PF13812.3; PF14559.3;	PPR_2;PPR;PPR_1;PPR_3;TPR_19;	PPR repeat family;PPR repeat;PPR repeat;Pentatricopeptide repeat domain;Tetratricopeptide repeat;	------	------	------	------	------	------	------	------	------	------
DN544165_c0_g1	0.053362	0.168192	0.178751	-0.114193	-0.286113	1684	------	------	------	------	PF02496.13;	ABA_WDS;	ABA/WDS induced protein;	------	------	------	------	------	------	------	------	------	------
DN544189_c1_g1	0.134081	0.312169	0.119064	-0.137453	-0.427862	561	GAQ86686.1;	hypothetical protein KFL_003040125 [Klebsormidium nitens];	gi|75175345|sp|Q9LP24.1|Y1571_ARATH;	RecName: Full=Probable leucine-rich repeat receptor-like protein kinase At1g35710; Flags: Precursor;	PF13855.3; PF12799.4;	LRR_8;LRR_4;	Leucine rich repeat;Leucine Rich repeats;	------	------	------	------	GO:0016021; GO:0016021; GO:0016021;	CC:integral component of membrane;CC:integral component of membrane;CC:integral component of membrane;	------	------	------	------
DN544191_c0_g2	0.0801273	0.107524	-0.0495504	-0.0662027	-0.0718985	1402	------	------	------	------	------	------	------	------	------	------	------	------	------	------	------	------	------
DN544207_c1_g2	0.0799457	0.1262	-0.084848	-0.179319	0.0580215	780	------	------	------	------	------	------	------	------	------	------	------	------	------	------	------	------	------
DN544231_c3_g1	0.0799309	0.0843783	-0.0360459	-0.0206047	-0.107659	1488	------	------	------	------	------	------	------	------	------	------	------	------	------	------	------	------	------
DN544275_c3_g1	0.0688393	0.399073	-0.192128	-0.348755	0.0729704	444	------	------	------	------	------	------	------	------	------	------	------	------	------	K04733	IRAK4	------	------
DN544308_c0_g5	-0.194907	0.195064	0.061214	0.040977	-0.102349	904	------	------	------	------	------	------	------	------	------	------	------	------	------	------	------	------	------
DN544322_c0_g1	0.0877356	0.170686	0.1716	-0.208337	-0.221684	600	------	------	------	------	------	------	------	------	------	------	------	------	------	------	------	------	------
DN544359_c0_g1	-0.0164254	0.230376	0.00121517	-0.00949988	-0.205665	988	GAQ80222.1;	hypothetical protein KFL_000490120 [Klebsormidium nitens];	gi|75200684|sp|Q9SAF0.1|ORP1D_ARATH;	RecName: Full=Oxysterol-binding protein-related protein 1D; AltName: Full=OSBP-related protein 1D;	PF01237.15; PF06634.9;	Oxysterol_BP;DUF1156;	Oxysterol-binding protein;Protein of unknown function;	------	------	------	------	------	------	K20456;K20463	OSBP;OSBPL3_6_7, ORP3_6_7	------	------
DN544371_c0_g3	-0.00597509	0.173282	0.169409	-0.15412	-0.182596	765	------	------	------	------	PF07795.8;	DUF1635;	Protein of unknown function;	------	------	------	------	------	------	------	------	------	------
DN544432_c2_g1	0.118164	0.196573	0.0185443	-0.131485	-0.201797	842	GAQ92965.1;	Leucine-rich repeat receptor-like protein kinase family protein, partial [Klebsormidium nitens];	gi|281185491|sp|Q8VZG8.3|MIK2_ARATH;	RecName: Full=MDIS1-interacting receptor like kinase 2; Short=AtMIK2; AltName: Full=Probable LRR receptor-like serine/threonine-protein kinase At4g08850; Flags: Precursor;	PF12799.4; PF13855.3;	LRR_4;LRR_8;	Leucine Rich repeats;Leucine rich repeat;	------	------	------	------	GO:0016021; GO:0016021; GO:0016021;GO:0016301;	CC:integral component of membrane;CC:integral component of membrane;CC:integral component of membrane;MF:kinase activity;	------	------	------	------
DN544473_c1_g3	-0.0137464	0.215293	0.0481522	-0.242628	-0.00707055	694	------	------	------	------	------	------	------	------	------	------	------	------	------	------	------	------	------
DN544633_c0_g1	0.0175604	0.206403	-0.0191378	-0.028042	-0.176784	990	GAQ87345.1;	delta14-sterol reductase [Klebsormidium nitens];	gi|20138022|sp|Q9LDR4.2|ERG24_ARATH;	RecName: Full=Delt;	PF01222.14; PF06966.9;	ERG4_ERG24;DUF1295;	Ergosterol biosynthesis ERG4/ERG24 family;Protein of unknown function;	------	------	NOG01029;	I:Lipid transport and metabolism;	GO:0006633;GO:0016021; GO:0016021; GO:0005737; GO:0016021; GO:0016628; GO:0016836; GO:0016628;	BP:fatty acid biosynthetic process;CC:integral component of membrane;CC:integral component of membrane;CC:cytoplasm;CC:integral component of membrane;MF:oxidoreductase activity, acting on the CH-CH group of donors, NAD or NADP as acceptor;MF:hydro-lyase activity;MF:oxidoreductase activity, acting on the CH-CH group of donors, NAD or NADP as acceptor;	K00222	TM7SF2, ERG24	map00100;	Steroid biosynthesis;
DN544701_c0_g1	-0.000668606	0.297543	-0.275801	0.0401136	-0.061187	849	------	------	------	------	------	------	------	------	------	------	------	------	------	------	------	------	------
DN544725_c0_g3	-0.0641797	0.349203	0.105371	-0.137627	-0.252767	1523	GAQ89254.1;	Non-specific phospholipase C [Klebsormidium nitens];	gi|75153311|sp|Q8H965.1|NPC6_ARATH;	RecName: Full=Non-specific phospholipase C6; Flags: Precursor;	PF04185.11;	Phosphoesterase;	Phosphoesterase family;	COG3511;	M:Cell wall/membrane/envelope biogenesis;	------	------	GO:0008152;GO:0016788;	BP:metabolic process;MF:hydrolase activity, acting on ester bonds;	K01114	plcC	map00565; map00564; map00562;	Ether lipid metabolism;Glycerophospholipid metabolism;Inositol phosphate metabolism;
DN544775_c0_g2	0.0896886	0.212523	-0.0948821	-0.0960879	-0.111242	1756	------	------	------	------	------	------	------	------	------	------	------	------	------	------	------	------	------
DN544779_c0_g1	8.16847e-05	0.188762	-0.0665104	-0.127705	0.00537157	1545	AAX98242.1;	putative glucosyltransferase [Chara globularis];	gi|75181330|sp|Q9LZR3.1|CSLA9_ARATH;	RecName: Full=Glucomannan 4-beta-mannosyltransferase 9; AltName: Full=Cellulose synthase-like protein A9; Short=AtCslA9; AltName: Full=Glucomannan synthase; AltName: Full=Mannan synthase 9; AltName: Full=Protein RESISTANT TO AGROBACTERIUM TRANSFORMATION 4;	PF00535.23; PF13641.3; PF13632.3; PF13506.3;	Glycos_transf_2;Glyco_tranf_2_3;Glyco_trans_2_3;Glyco_transf_21;	Glycosyl transferase family 2;Glycosyltransferase like family 2;Glycosyl transferase family group 2;Glycosyl transferase family 21;	------	------	------	------	GO:0016021; GO:0016021; GO:0016021; GO:0016021;GO:0016740; GO:0016740; GO:0016740; GO:0016740;	CC:integral component of membrane;CC:integral component of membrane;CC:integral component of membrane;CC:integral component of membrane;MF:transferase activity;MF:transferase activity;MF:transferase activity;MF:transferase activity;	K13680	CSLA	------	------
DN545073_c1_g7	-0.00377249	0.290768	0.0212555	-0.165831	-0.14242	912	PNW75662.1;	hypothetical protein CHLRE_12g535851v5 [Chlamydomonas reinhardtii];	gi|51701880|sp|Q6PBF0.3|RL8_XENTR;	RecName: Full=60S ribosomal protein L8;	PF03947.15; PF00181.20;	Ribosomal_L2_C;Ribosomal_L2;	Ribosomal Proteins L2, C-terminal domain;Ribosomal Proteins L2, RNA binding domain;	COG0090;	J:Translation, ribosomal structure and biogenesis;	------	------	GO:0006412; GO:0002181; GO:0006412; GO:0006412; GO:0006412; GO:0015934; GO:0022625; GO:0015934; GO:0015934; GO:0005840;GO:0003723; GO:0003735; GO:0003723; GO:0003735; GO:0003723; GO:0003735; GO:0003723; GO:0003735; GO:0003735;	BP:translation;BP:cytoplasmic translation;BP:translation;BP:translation;BP:translation;CC:large ribosomal subunit;CC:cytosolic large ribosomal subunit;CC:large ribosomal subunit;CC:large ribosomal subunit;CC:ribosome;MF:RNA binding;MF:structural constituent of ribosome;MF:RNA binding;MF:structural constituent of ribosome;MF:RNA binding;MF:structural constituent of ribosome;MF:RNA binding;MF:struc…	K02938	RP-L8e, RPL8	map03010;	Ribosome;
DN545193_c0_g1	-0.0255873	0.308544	-0.124566	-0.161204	0.00281383	1846	GAQ86713.1;	hypothetical protein KFL_003070010 [Klebsormidium nitens];	gi|66773939|sp|Q9FUJ1.1|CKX7_ARATH;	RecName: Full=Cytokinin dehydrogenase 7; AltName: Full=Cytokinin oxidase 7; Short=AtCKX5; Short=AtCKX7; Short=CKO7;	PF09265.7; PF01565.20;	Cytokin-bind;FAD_binding_4;	Cytokinin dehydrogenase 1, FAD and cytokinin binding;FAD binding domain;	------	------	------	------	GO:0016021;GO:0050660; GO:0016614; GO:0050660; GO:0008168; GO:0016614;	CC:integral component of membrane;MF:flavin adenine dinucleotide binding;MF:oxidoreductase activity, acting on CH-OH group of donors;MF:flavin adenine dinucleotide binding;MF:methyltransferase activity;MF:oxidoreductase activity, acting on CH-OH group of donors;	K00279	CKX	map00908;	Zeatin biosynthesis;
DN545231_c0_g1	0.298417	0.157608	-0.0906461	-0.141799	-0.22358	2181	------	------	------	------	------	------	------	------	------	------	------	------	------	------	------	------	------
DN545485_c6_g3	-0.0987381	0.394952	-0.0987381	-0.0987381	-0.0987381	1081	ACL97367.1;	elongation factor-1 alpha, partial [Caulerpa cf. racemosa GG-2009];	gi|2494242|sp|Q01520.1|EF1A_PODAS;	RecName: Full=Elongation factor 1-alpha; Short=EF-1-alpha;	PF03143.14; PF03144.22; PF14578.3;	GTP_EFTU_D3;GTP_EFTU_D2;GTP_EFTU_D4;	Elongation factor Tu C-terminal domain;Elongation factor Tu domain 2;Elongation factor Tu domain 4;	------	------	------	------	GO:0005737; GO:0005737; GO:0005737; GO:0005737; GO:0005737;GO:0005525; GO:0003924; GO:0003746; GO:0005525; GO:0003924; GO:0003746; GO:0005525; GO:0003924; GO:0003746; GO:0005525; GO:0003924; GO:0003746; GO:0005525; GO:0003924; GO:0003746;	CC:cytoplasm;CC:cytoplasm;CC:cytoplasm;CC:cytoplasm;CC:cytoplasm;MF:GTP binding;MF:GTPase activity;MF:translation elongation factor activity;MF:GTP binding;MF:GTPase activity;MF:translation elongation factor activity;MF:GTP binding;MF:GTPase activity;MF:translation elongation factor activity;MF:GTP binding;MF:GTPase activity;MF:translation elongation factor activity;MF:GTP binding;MF:GTPase activ…	K03231	EEF1A	map03013;	RNA transport;
DN545585_c0_g1	0.043852	0.21305	-0.0799483	-0.162325	-0.0146287	855	GAQ77653.1;	ATMRK serine/threonine protein kinase-like domain [Klebsormidium nitens];	gi|939319656|sp|F4JTP5.1|STY46_ARATH;	RecName: Full=Serine/threonine-protein kinase STY46; AltName: Full=Serine/threonine/tyrosine-protein kinase 46;	------	------	------	------	------	------	------	GO:0005524; GO:0004674;	MF:ATP binding;MF:protein serine/threonine kinase activity;	------	------	------	------
DN545609_c0_g1	0.253356	0.402549	-0.239268	-0.213387	-0.203251	1736	------	------	------	------	------	------	------	------	------	------	------	------	------	------	------	------	------
DN545678_c4_g2	0.203516	0.143354	-0.0908326	-0.128019	-0.128019	1481	GAQ87005.1;	putative pyridoxine biosynthesis protein [Klebsormidium nitens];	gi|2501578|sp|Q39963.1|PDX1_HEVBR;	RecName: Full=Probable pyridoxal 5'-phosphate synthase subunit PDX1; Short=PLP synthase subunit PDX1; AltName: Full=Ethylene-inducible protein HEVER;	PF01680.14; PF05690.11; PF01207.14;	SOR_SNZ;ThiG;Dus;	SOR/SNZ family;Thiazole biosynthesis protein ThiG;Dihydrouridine synthase;	COG0214;	H:Coenzyme transport and metabolism;	------	------	GO:0042823; GO:0042823; GO:0042823;GO:0003824; GO:0003824; GO:0003824;	BP:pyridoxal phosphate biosynthetic process;BP:pyridoxal phosphate biosynthetic process;BP:pyridoxal phosphate biosynthetic process;MF:catalytic activity;MF:catalytic activity;MF:catalytic activity;	K06215	pdxS, pdx1	map00750;	Vitamin B6 metabolism;
DN545721_c2_g2	-0.0668446	0.305335	0.0317297	0.0190636	-0.289283	582	GAQ88628.1;	GTP-binding ADP-ribosylation factor [Klebsormidium nitens];	gi|1703380|sp|P51823.2|ARF2_ORYSJ;	RecName: Full=ADP-ribosylation factor 2;	PF00025.18; PF08477.10; PF00071.19; PF00503.17; PF04670.9; PF09439.7;	Arf;Roc;Ras;G-alpha;Gtr1_RagA;SRPRB;	ADP-ribosylation factor family;Ras of Complex, Roc, domain of DAPkinase;Ras family;G-protein alpha subunit;Gtr1/RagA G protein conserved region;Signal recognition particle receptor beta subunit;	COG1100;	R:General function prediction only;	------	------	GO:0015031; GO:0016192; GO:0005622; GO:0005794; GO:0005622; GO:0005622;GO:0005525; GO:0005525; GO:0005525; GO:0005525;	BP:protein transport;BP:vesicle-mediated transport;CC:intracellular;CC:Golgi apparatus;CC:intracellular;CC:intracellular;MF:GTP binding;MF:GTP binding;MF:GTP binding;MF:GTP binding;	K07937	ARF1	map04144;	Endocytosis;
DN545746_c2_g3	-0.0421171	0.378846	-0.0156362	-0.0774779	-0.243615	702	AJY58974.1;	alpha-tubulin [Closterium ehrenbergii];	gi|464849|sp|P33629.1|TBA_PRUDU;	RecName: Full=Tubulin alpha chain;	PF03953.14;	Tubulin_C;	Tubulin C-terminal domain;	------	------	------	------	GO:0007017; GO:0007017; GO:0007017; GO:0005737; GO:0005874; GO:0005737; GO:0005874; GO:0005737; GO:0005874;GO:0005525; GO:0003924; GO:0005200; GO:0005525; GO:0003924; GO:0005200; GO:0005525; GO:0003924; GO:0005200;	BP:microtubule-based process;BP:microtubule-based process;BP:microtubule-based process;CC:cytoplasm;CC:microtubule;CC:cytoplasm;CC:microtubule;CC:cytoplasm;CC:microtubule;MF:GTP binding;MF:GTPase activity;MF:structural constituent of cytoskeleton;MF:GTP binding;MF:GTPase activity;MF:structural constituent of cytoskeleton;MF:GTP binding;MF:GTPase activity;MF:structural constituent of cytoskeleton;	K07374	TUBA	map04145;	Phagosome;
DN545755_c5_g4	0.226331	0.161375	-0.145816	-0.19725	-0.04464	706	GAQ92829.1;	40S ribosomal protein S10 [Klebsormidium nitens];	gi|2500493|sp|Q08745.1|RS10A_YEAST;	RecName: Full=40S ribosomal protein S10-A;	PF03501.12;	S10_plectin;	Plectin/S10 domain;	COG5045;	J:Translation, ribosomal structure and biogenesis;	------	------	GO:0005840; GO:0005840; GO:0005840;	CC:ribosome;CC:ribosome;CC:ribosome;	K02947	RP-S10e, RPS10	map03010;	Ribosome;
DN545789_c10_g1	0.0740839	0.140861	-0.150245	0.0356178	-0.100318	1665	GAQ84987.1;	Beta tubulin [Klebsormidium nitens];	gi|408407919|sp|Q56YW9.2|TBB2_ARATH;	RecName: Full=Tubulin beta-2 chain >gi|408407920|sp|Q9ASR0.2|TBB3_ARATH RecName: Full=Tubulin beta-3 chain;	PF00091.22; PF03953.14; PF13809.3; PF14881.3;	Tubulin;Tubulin_C;Tubulin_2;Tubulin_3;	Tubulin/FtsZ family, GTPase domain;Tubulin C-terminal domain;Tubulin like;Tubulin domain;	COG5023;	Z:Cytoskeleton;	------	------	GO:0007017; GO:0007017; GO:0007017; GO:0007017; GO:0007017; GO:0005737; GO:0005874; GO:0005737; GO:0005874; GO:0005737; GO:0005874; GO:0005737; GO:0005874; GO:0005737; GO:0005874;GO:0005525; GO:0003924; GO:0005200; GO:0005525; GO:0003924; GO:0005200; GO:0005525; GO:0003924; GO:0005200; GO:0005525; GO:0003924; GO:0005200; GO:0003924; GO:0005200; GO:0005525;	BP:microtubule-based process;BP:microtubule-based process;BP:microtubule-based process;BP:microtubule-based process;BP:microtubule-based process;CC:cytoplasm;CC:microtubule;CC:cytoplasm;CC:microtubule;CC:cytoplasm;CC:microtubule;CC:cytoplasm;CC:microtubule;CC:cytoplasm;CC:microtubule;MF:GTP binding;MF:GTPase activity;MF:structural constituent of cytoskeleton;MF:GTP binding;MF:GTPase activity;MF:s…	K07375	TUBB	map04145;	Phagosome;
DN545799_c0_g1	0.062156	0.46177	-0.115467	-0.146471	-0.261988	1217	------	------	------	------	PF04570.11;	zf-FLZ;	zinc-finger of the FCS-type, C2-C2;	------	------	------	------	------	------	------	------	------	------
DN545822_c0_g1	0.0595804	0.108838	-0.0399455	-0.0759176	-0.0525549	973	------	------	gi|3122785|sp|O22584.1|RS14_LUPLU;	RecName: Full=40S ribosomal protein S14;	------	------	------	------	------	------	------	------	------	------	------	------	------
DN545857_c1_g1	0.120335	0.141524	-0.0391238	-0.0818067	-0.140928	3738	GAQ80562.1;	peptide transporter [Klebsormidium nitens];	gi|75305727|sp|Q93VV5.1|PTR16_ARATH;	RecName: Full=Protein NRT1/ PTR FAMILY 4.3; Short=AtNPF4.3; AltName: Full=Nitrate transporter 1.14;	PF00854.18;	PTR2;	POT family;	------	------	------	------	GO:0006857; GO:0006857; GO:0006857; GO:0006857; GO:0016021; GO:0016021; GO:0016021; GO:0016021;GO:0022857; GO:0022857; GO:0022857; GO:0022857;	BP:oligopeptide transport;BP:oligopeptide transport;BP:oligopeptide transport;BP:oligopeptide transport;CC:integral component of membrane;CC:integral component of membrane;CC:integral component of membrane;CC:integral component of membrane;MF:transmembrane transporter activity;MF:transmembrane transporter activity;MF:transmembrane transporter activity;MF:transmembrane transporter activity;	------	------	------	------
DN545887_c0_g2	-0.0150255	0.101685	-0.0127031	0.081092	-0.155049	1194	------	------	------	------	------	------	------	------	------	------	------	------	------	------	------	------	------
DN546109_c0_g1	0.0616922	0.159535	-0.0782919	-0.0457046	-0.097231	1635	GAQ79478.1;	putative DNA repair protein XPGC [Klebsormidium nitens];	gi|317376195|sp|C6TEX6.1|FEN1_SOYBN;	RecName: Full=Flap endonuclease 1; Short=FEN-1; AltName: Full=Flap structure-specific endonuclease 1;	PF00867.15; PF00752.14; PF01367.17;	XPG_I;XPG_N;5_3_exonuc;	XPG I-region;XPG N-terminal domain;5'-3' exonuclease, C-terminal SAM fold;	COG0258;	L:Replication, recombination and repair;	------	------	GO:0006284; GO:0043137; GO:0006284; GO:0043137; GO:0006284; GO:0043137; GO:0005739; GO:0005730; GO:0005654; GO:0005739; GO:0005730; GO:0005654; GO:0005739; GO:0005730; GO:0005654;GO:0008409; GO:0017108; GO:0003677; GO:0000287; GO:0008409; GO:0017108; GO:0003677; GO:0000287; GO:0008409; GO:0017108; GO:0003677; GO:0000287;	BP:base-excision repair;BP:DNA replication, removal of RNA primer;BP:base-excision repair;BP:DNA replication, removal of RNA primer;BP:base-excision repair;BP:DNA replication, removal of RNA primer;CC:mitochondrion;CC:nucleolus;CC:nucleoplasm;CC:mitochondrion;CC:nucleolus;CC:nucleoplasm;CC:mitochondrion;CC:nucleolus;CC:nucleoplasm;MF:5'-3' exonuclease activity;MF:5'-flap endonuclease activity;MF:…	K04799	FEN1, RAD2	map03450; map03410; map03030;	Non-homologous end-joining;Base excision repair;DNA replication;
DN546168_c2_g1	0.0673981	0.177105	-0.0790985	-0.0485764	-0.116828	1929	------	------	gi|46576532|sp|Q84WU6.1|ARFQ_ARATH;	RecName: Full=Auxin response factor 17;	PF06507.10;	Auxin_resp;	Auxin response factor;	------	------	------	------	------	------	------	------	------	------
DN546214_c0_g3	-0.166078	0.263176	0.0160594	-0.0172043	-0.0959536	831	------	------	------	------	------	------	------	------	------	------	------	------	------	------	------	------	------
DN546224_c0_g1	-0.274577	0.275511	0.00707509	0.150873	-0.158882	1086	------	------	------	------	------	------	------	------	------	------	------	------	------	------	------	------	------
DN546297_c1_g1	-0.0845974	0.318587	0.158441	-0.197527	-0.194903	1729	YP_008816119.1;	apocytochrome;	gi|30580241|sp|Q9G0S9.1|CYB_MICMU;	RecName: Full=Cytochrome b; AltName: Full=Complex III subunit 3; AltName: Full=Complex III subunit III; AltName: Full=Cytochrome b-c1 complex subunit 3; AltName: Full=Ubiquinol-cytochrome-c reductase complex cytochrome b subunit;	PF00420.21;	Oxidored_q2;	NADH-ubiquinone/plastoquinone oxidoreductase chain 4L;	------	------	------	------	GO:0006122; GO:0006122; GO:0006122; GO:0006122; GO:0006122; GO:0016021; GO:0005743; GO:0045275; GO:0016021; GO:0005743; GO:0045275; GO:0016021; GO:0005743; GO:0045275; GO:0016021; GO:0005743; GO:0045275; GO:0016021; GO:0005743; GO:0045275;GO:0046872; GO:0008121; GO:0046872; GO:0008121; GO:0046872; GO:0008121; GO:0046872; GO:0008121; GO:0046872; GO:0008121;	BP:mitochondrial electron transport, ubiquinol to cytochrome c;BP:mitochondrial electron transport, ubiquinol to cytochrome c;BP:mitochondrial electron transport, ubiquinol to cytochrome c;BP:mitochondrial electron transport, ubiquinol to cytochrome c;BP:mitochondrial electron transport, ubiquinol to cytochrome c;CC:integral component of membrane;CC:mitochondrial inner membrane;CC:respiratory cha…	K00412	CYTB, petB	map00190;	Oxidative phosphorylation;
DN546300_c0_g1	0.0628616	0.255611	0.0635571	-0.281151	-0.100879	1692	GAQ82752.1;	peroxidase [Klebsormidium nitens];	gi|25453194|sp|O80822.2|PER25_ARATH;	RecName: Full=Peroxidase 25; Short=Atperox P25; Flags: Precursor;	PF00141.20;	peroxidase;	Peroxidase;	------	------	NOG131641;	G:Carbohydrate transport and metabolism;	GO:0042744; GO:0006979; GO:0042744; GO:0006979; GO:0005576; GO:0005576;GO:0020037; GO:0046872; GO:0004601; GO:0020037; GO:0046872; GO:0004601;	BP:hydrogen peroxide catabolic process;BP:response to oxidative stress;BP:hydrogen peroxide catabolic process;BP:response to oxidative stress;CC:extracellular region;CC:extracellular region;MF:heme binding;MF:metal ion binding;MF:peroxidase activity;MF:heme binding;MF:metal ion binding;MF:peroxidase activity;	K00430	E1.11.1.7	map00940;	Phenylpropanoid biosynthesis;
DN546333_c0_g2	0.176468	0.26241	0.00966926	-0.272832	-0.175715	891	GAQ89166.1;	Myb domain protein [Klebsormidium nitens];	gi|127585|sp|P10290.1|MYBC_MAIZE;	RecName: Full=Anthocyanin regulatory C1 protein;	PF00249.28; PF13921.3;	Myb_DNA-binding;Myb_DNA-bind_6;	Myb-like DNA-binding domain;Myb-like DNA-binding domain;	------	------	------	------	GO:0003677; GO:0003677; GO:0003677;	MF:DNA binding;MF:DNA binding;MF:DNA binding;	K09422	MYBP	------	------
DN546351_c0_g1	0.0600906	0.165569	-0.0513493	-0.105707	-0.0686037	904	GAQ78839.1;	mitochondrial ribosomal protein L12 precursor [Klebsormidium nitens];	gi|14195176|sp|Q9L5W4.1|RL7_LIBAC;	RecName: Full=50S ribosomal protein L7/L12;	PF00542.16;	Ribosomal_L12;	Ribosomal protein L7/L12 C-terminal domain;	------	------	------	------	GO:0006412; GO:0006412; GO:0006412; GO:0006412; GO:0006412; GO:0005840; GO:0005840; GO:0005840; GO:0005840; GO:0005840;GO:0003735; GO:0003735; GO:0003735; GO:0003735; GO:0003735;	BP:translation;BP:translation;BP:translation;BP:translation;BP:translation;CC:ribosome;CC:ribosome;CC:ribosome;CC:ribosome;CC:ribosome;MF:structural constituent of ribosome;MF:structural constituent of ribosome;MF:structural constituent of ribosome;MF:structural constituent of ribosome;MF:structural constituent of ribosome;	K02935	RP-L7, MRPL12, rplL	map03010;	Ribosome;
DN546432_c0_g1	0.144551	0.136199	0.0403414	-0.249273	-0.0718179	545	------	------	------	------	------	------	------	------	------	------	------	------	------	------	------	------	------
DN546459_c1_g1	0.0452534	0.290647	-0.00808041	-0.117975	-0.209845	1150	XP_005646729.1;	AP2-domain-containing protein [Coccomyxa subellipsoidea C-169];	gi|48428609|sp|Q39127.1|TINY_ARATH;	RecName: Full=Ethylene-responsive transcription factor TINY;	PF00847.17;	AP2;	AP2 domain;	------	------	------	------	GO:0006351; GO:0006351; GO:0006351; GO:0006351; GO:0006351; GO:0005634; GO:0005634; GO:0005634; GO:0005634; GO:0005634;GO:0003677; GO:0003700; GO:0003677; GO:0003700; GO:0003677; GO:0003700; GO:0003677; GO:0003700; GO:0003677; GO:0003700;	BP:transcription, DNA-templated;BP:transcription, DNA-templated;BP:transcription, DNA-templated;BP:transcription, DNA-templated;BP:transcription, DNA-templated;CC:nucleus;CC:nucleus;CC:nucleus;CC:nucleus;CC:nucleus;MF:DNA binding;MF:transcription factor activity, sequence-specific DNA binding;MF:DNA binding;MF:transcription factor activity, sequence-specific DNA binding;MF:DNA binding;MF:transcri…	K09286	EREBP	------	------
DN546463_c0_g1	0.0849886	0.16931	-0.0839737	-0.0929983	-0.0773262	958	GAQ77983.1;	RNA helixase SDE3 [Klebsormidium nitens];	gi|50401594|sp|Q8GYD9.1|SDE3_ARATH;	RecName: Full=Probable RNA helicase SDE3; AltName: Full=Silencing defective protein 3;	PF13087.3;	AAA_12;	AAA domain;	------	------	------	------	GO:0003676; GO:0008270;	MF:nucleic acid binding;MF:zinc ion binding;	K18422	MOV10	------	------
DN546463_c0_g2	0.129819	0.107272	-0.0586004	-0.0923417	-0.0861484	2780	GAQ77983.1;	RNA helixase SDE3 [Klebsormidium nitens];	gi|50401594|sp|Q8GYD9.1|SDE3_ARATH;	RecName: Full=Probable RNA helicase SDE3; AltName: Full=Silencing defective protein 3;	PF13086.3; PF13087.3; PF13604.3; PF13245.3; PF04851.12; PF13401.3; PF00580.18; PF05127.11;	AAA_11;AAA_12;AAA_30;AAA_19;ResIII;AAA_22;UvrD-helicase;Helicase_RecD;	AAA domain;AAA domain;AAA domain;Part of AAA domain;Type III restriction enzyme, res subunit;AAA domain;UvrD/REP helicase N-terminal domain;Helicase;	------	------	------	------	GO:0004386; GO:0003676; GO:0003676; GO:0008270; GO:0003676;	MF:helicase activity;MF:nucleic acid binding;MF:nucleic acid binding;MF:zinc ion binding;MF:nucleic acid binding;	K18422	MOV10	------	------
DN546470_c0_g1	0.118951	0.20619	-0.0573845	-0.102898	-0.164858	895	------	------	------	------	PF14009.3;	DUF4228;	Domain of unknown function;	------	------	------	------	------	------	------	------	------	------
DN546484_c3_g3	-0.117494	0.401896	-0.0580569	-0.113173	-0.113173	1788	XP_005642719.1;	glyceraldehyde-3-phosphate dehydrogenase, type I [Coccomyxa subellipsoidea C-169];	gi|257096375|sp|Q5MJ86.1|G3P2_DANRE;	RecName: Full=Glyceraldehyde-3-phosphate dehydrogenase 2;	PF02800.17; PF00044.21;	Gp_dh_C;Gp_dh_N;	Glyceraldehyde 3-phosphate dehydrogenase, C-terminal domain;Glyceraldehyde 3-phosphate dehydrogenase, NAD binding domain;	COG0057;	G:Carbohydrate transport and metabolism;	------	------	GO:0006006; GO:0006006; GO:0006006; GO:0006006;GO:0051287; GO:0050661; GO:0016620; GO:0051287; GO:0050661; GO:0016620; GO:0051287; GO:0050661; GO:0016620; GO:0051287; GO:0050661; GO:0016620;	BP:glucose metabolic process;BP:glucose metabolic process;BP:glucose metabolic process;BP:glucose metabolic process;MF:NAD binding;MF:NADP binding;MF:oxidoreductase activity, acting on the aldehyde or oxo group of donors, NAD or NADP as acceptor;MF:NAD binding;MF:NADP binding;MF:oxidoreductase activity, acting on the aldehyde or oxo group of donors, NAD or NADP as acceptor;MF:NAD binding;MF:NADP …	K00134;K10705	GAPDH, gapA;GAPDHS	map00010; map00710;	Glycolysis / Gluconeogenesis;Carbon fixation in photosynthetic organisms;
DN546720_c0_g1	-0.0712902	0.331209	-0.250859	0.0274278	-0.0364871	1028	------	------	------	------	------	------	------	------	------	------	------	------	------	------	------	------	------
DN546903_c1_g3	0.0245678	0.0822048	-0.100506	0.00507829	-0.0113448	3112	GAQ89339.1;	Nucleus encoded mitochondrial/chloroplast DNA-directed RNA polymerase [Klebsormidium nitens];	gi|90111039|sp|Q8VWF8.2|RPOT2_NICSY;	RecName: Full=DNA-directed RNA polymerase 2, chloroplastic/mitochondrial; AltName: Full=NsRpoT-B; AltName: Full=T7 bacteriophage-type single subunit RNA polymerase 2; Flags: Precursor;	PF00940.16; PF14700.3;	RNA_pol;RPOL_N;	DNA-dependent RNA polymerase;DNA-directed RNA polymerase N-terminal;	------	------	------	------	GO:0006351; GO:0006351; GO:0006351; GO:0006351; GO:0006351;GO:0003677; GO:0003899; GO:0003677; GO:0003899; GO:0003677; GO:0003899; GO:0003677; GO:0003899; GO:0003677; GO:0003899;	BP:transcription, DNA-templated;BP:transcription, DNA-templated;BP:transcription, DNA-templated;BP:transcription, DNA-templated;BP:transcription, DNA-templated;MF:DNA binding;MF:DNA-directed RNA polymerase activity;MF:DNA binding;MF:DNA-directed RNA polymerase activity;MF:DNA binding;MF:DNA-directed RNA polymerase activity;MF:DNA binding;MF:DNA-directed RNA polymerase activity;MF:DNA binding;MF:D…	K10908	POLRMT, RPO41	------	------
DN546921_c0_g1	-0.117302	0.374993	-0.0345165	-0.117302	-0.105872	1549	GAQ91476.1;	hypothetical protein KFL_007920050 [Klebsormidium nitens];	gi|729704|sp|Q04832.1|HEXP_LEIMA;	RecName: Full=DNA-binding protein HEXBP; AltName: Full=Hexamer-binding protein;	PF00098.20; PF13917.3; PF13696.3;	zf-CCHC;zf-CCHC_3;zf-CCHC_2;	Zinc knuckle;Zinc knuckle;Zinc knuckle;	------	------	------	------	GO:0003676; GO:0008270; GO:0003676; GO:0008270; GO:0003676; GO:0008270; GO:0003676; GO:0008270; GO:0003676; GO:0008270;	MF:nucleic acid binding;MF:zinc ion binding;MF:nucleic acid binding;MF:zinc ion binding;MF:nucleic acid binding;MF:zinc ion binding;MF:nucleic acid binding;MF:zinc ion binding;MF:nucleic acid binding;MF:zinc ion binding;	K09250	CNBP	------	------
DN546954_c0_g2	-0.0886961	0.274916	-0.0131491	-0.0886961	-0.0843747	1962	------	------	------	------	PF13385.3; PF01607.21;	Laminin_G_3;CBM_14;	Concanavalin A-like lectin/glucanases superfamily;Chitin binding Peritrophin-A domain;	------	------	------	------	------	------	------	------	------	------
DN546959_c1_g1	-0.0354679	0.362264	-0.0215067	-0.0818026	-0.223487	2267	OUS44532.1;	exo-1,4-beta-glucosidase [Ostreococcus tauri];	gi|597500950|sp|A7LXU3.1|BGH3B_BACO1;	RecName: Full=Beta-glucosidase BoGH3B; AltName: Full=Glycosyl hydrolase family protein 3B; Short=BoGH3B; Flags: Precursor;	PF01915.19; PF00933.18;	Glyco_hydro_3_C;Glyco_hydro_3;	Glycosyl hydrolase family 3 C-terminal domain;Glycosyl hydrolase family 3 N terminal domain;	COG1472;	G:Carbohydrate transport and metabolism;	------	------	GO:0005975; GO:0005975; GO:0005975; GO:0016021;GO:0004553; GO:0004553; GO:0004553;	BP:carbohydrate metabolic process;BP:carbohydrate metabolic process;BP:carbohydrate metabolic process;CC:integral component of membrane;MF:hydrolase activity, hydrolyzing O-glycosyl compounds;MF:hydrolase activity, hydrolyzing O-glycosyl compounds;MF:hydrolase activity, hydrolyzing O-glycosyl compounds;	K05349	bglX	map00460; map00940; map00500;	Cyanoamino acid metabolism;Phenylpropanoid biosynthesis;Starch and sucrose metabolism;
DN546971_c0_g2	0.0467842	0.192006	-0.0854896	-0.129131	-0.0241697	617	------	------	------	------	------	------	------	------	------	------	------	------	------	------	------	------	------
DN546983_c3_g1	0.148231	0.225551	-0.0464155	-0.130275	-0.197091	759	XP_003083319.1;	Sodium/solute symporter [Ostreococcus tauri];	gi|403399374|sp|F4KD71.1|DUR3_ARATH;	RecName: Full=Urea-proton symporter DUR3; Short=AtDUR3; AltName: Full=High-affinity urea active transporter DUR3;	------	------	------	------	------	------	------	GO:0006995; GO:0016021; GO:0016021; GO:0005886; GO:0016021; GO:0016021; GO:0016021;GO:0015204; GO:0015204; GO:0015204; GO:0015204; GO:0015204;	BP:cellular response to nitrogen starvation;CC:integral component of membrane;CC:integral component of membrane;CC:plasma membrane;CC:integral component of membrane;CC:integral component of membrane;CC:integral component of membrane;MF:urea transmembrane transporter activity;MF:urea transmembrane transporter activity;MF:urea transmembrane transporter activity;MF:urea transmembrane transporter act…	K20989	DUR3	------	------
DN546987_c0_g1	0.139137	0.214092	-0.119839	-0.093355	-0.140034	876	GAQ80517.1;	Calcium-binding EF hand family protein [Klebsormidium nitens];	gi|224487710|sp|Q6XLQ7.2|CALU_RABIT;	RecName: Full=Calumenin; Flags: Precursor;	PF00036.29; PF13499.3;	EF-hand_1;EF-hand_7;	EF hand;EF-hand domain pair;	------	------	NOG06269;	O:Posttranslational modification, protein turnover, chaperones;	GO:0005509; GO:0005509;	MF:calcium ion binding;MF:calcium ion binding;	------	------	------	------
DN546999_c0_g1	0.0448754	0.282079	0.0620402	-0.211166	-0.177828	655	------	------	gi|38503205|sp|Q9M7J9.2|POT8_ARATH;	RecName: Full=Potassium transporter 8; Short=AtHAK8; Short=AtPOT8;	PF02705.13;	K_trans;	K+ potassium transporter;	------	------	------	------	------	------	K03549	kup	------	------
DN547017_c0_g1	0.0204629	0.20075	0.0513808	-0.201386	-0.0712082	828	------	------	------	------	------	------	------	------	------	------	------	------	------	------	------	------	------
DN547018_c1_g1	-0.16541	0.39945	-0.0822346	-0.0657309	-0.0860746	1288	GAQ87030.1;	hypothetical protein KFL_003260130 [Klebsormidium nitens];	gi|62900335|sp|Q9M5A9.1|GPT1_ARATH;	RecName: Full=Glucose-6-phosphate/phosphate translocator 1, chloroplastic; Flags: Precursor;	PF03151.13; PF00892.17; PF08449.8;	TPT;EamA;UAA;	Triose-phosphate Transporter family;EamA-like transporter family;UAA transporter family;	------	------	NOG00787;	U:Intracellular trafficking, secretion, and vesicular transport;	GO:0016021; GO:0009941; GO:0016021; GO:0016021; GO:0016021;GO:0022857; GO:0015120; GO:0071917;	CC:integral component of membrane;CC:chloroplast envelope;CC:integral component of membrane;CC:integral component of membrane;CC:integral component of membrane;MF:transmembrane transporter activity;MF:phosphoglycerate transmembrane transporter activity;MF:triose-phosphate transmembrane transporter activity;	K15283	SLC35E1	------	------
DN547047_c0_g1	-0.196524	0.355054	0.128794	-0.103753	-0.183572	1016	GAQ84368.1;	hypothetical protein KFL_001860150 [Klebsormidium nitens];	gi|81907123|sp|Q9QY93.1|DCTP1_MOUSE;	RecName: Full=dCTP pyrophosphatase 1; AltName: Full=Deoxycytidine-triphosphatase 1; Short=dCTPase 1; AltName: Full=RS21-C6; AltName: Full=XTP3-transactivated gene A protein homolog;	PF12643.4; PF03819.14;	MazG-like;MazG;	MazG-like family;MazG nucleotide pyrophosphohydrolase domain;	COG1694;	R:General function prediction only;	------	------	GO:0009143; GO:0009143; GO:0009143; GO:0009143;GO:0046872; GO:0047429; GO:0047429; GO:0003677; GO:0047429; GO:0047429; GO:0003723;	BP:nucleoside triphosphate catabolic process;BP:nucleoside triphosphate catabolic process;BP:nucleoside triphosphate catabolic process;BP:nucleoside triphosphate catabolic process;MF:metal ion binding;MF:nucleoside-triphosphate diphosphatase activity;MF:nucleoside-triphosphate diphosphatase activity;MF:DNA binding;MF:nucleoside-triphosphate diphosphatase activity;MF:nucleoside-triphosphate diphos…	K16904	DCTPP1	map00240;	Pyrimidine metabolism;
DN547218_c3_g1	0.217566	0.154173	-0.144337	-0.28706	0.0596577	734	GAQ79511.1;	60S ribosomal protein L27A [Klebsormidium nitens];	gi|2500274|sp|P78987.1|RL27A_BLUGH;	RecName: Full=60S ribosomal protein L27a; AltName: Full=L29;	PF00828.16;	Ribosomal_L27A;	Ribosomal proteins 50S-L15, 50S-L18e, 60S-L27A;	COG0200;	J:Translation, ribosomal structure and biogenesis;	------	------	GO:0006412; GO:0006412; GO:0006412; GO:0006412; GO:0015934; GO:0015934; GO:0015934; GO:0015934;GO:0003735; GO:0003735; GO:0003735; GO:0003735;	BP:translation;BP:translation;BP:translation;BP:translation;CC:large ribosomal subunit;CC:large ribosomal subunit;CC:large ribosomal subunit;CC:large ribosomal subunit;MF:structural constituent of ribosome;MF:structural constituent of ribosome;MF:structural constituent of ribosome;MF:structural constituent of ribosome;	K02900	RP-L27Ae, RPL27A	map03010;	Ribosome;
DN547296_c5_g1	0.402834	0.196322	-0.0917979	-0.282675	-0.224683	1618	XP_007508450.1;	PREDICTED: similar to Zinc finger protein 27;	gi|160358927|sp|Q9C0G0.2|ZN407_HUMAN;	RecName: Full=Zinc finger protein 407;	PF00096.23; PF13465.3; PF13909.3;	zf-C2H2;zf-H2C2_2;zf-H2C2_5;	Zinc finger, C2H2 type;Zinc-finger double domain;C2H2-type zinc-finger domain;	------	------	------	------	GO:0003676; GO:0003676; GO:0003676; GO:0003676; GO:0003676;	MF:nucleic acid binding;MF:nucleic acid binding;MF:nucleic acid binding;MF:nucleic acid binding;MF:nucleic acid binding;	------	------	------	------
DN547432_c1_g1	-0.0713882	0.268394	-0.058551	-0.0713882	-0.0670669	1819	PSC67282.1;	polyadenylate-binding 1 [Micractinium conductrix];	gi|47605941|sp|Q9EPH8.1|PABP1_RAT;	RecName: Full=Polyadenylate-binding protein 1; Short=PABP-1; Short=Pol;	PF00076.19; PF11608.5; PF16842.2;	RRM_1;Limkain-b1;RRM_occluded;	RNA recognition motif.;Limkain b1;Occluded RNA-recognition motif;	------	------	------	------	GO:0005737; GO:0005737; GO:0005737; GO:0005737;GO:0003723; GO:0003723; GO:0003723; GO:0003723;	CC:cytoplasm;CC:cytoplasm;CC:cytoplasm;CC:cytoplasm;MF:RNA binding;MF:RNA binding;MF:RNA binding;MF:RNA binding;	K13126	PABPC	map03018; map03013; map03015;	RNA degradation;RNA transport;mRNA surveillance pathway;
DN547473_c0_g1	0.00139474	0.162197	0.00241781	-0.183491	0.0174816	739	------	------	------	------	------	------	------	------	------	------	------	------	------	------	------	------	------
DN547525_c0_g1	0.0631568	0.17925	-0.204387	-0.176235	0.138215	708	------	------	------	------	PF14380.3;	WAK_assoc;	Wall-associated receptor kinase C-terminal;	------	------	------	------	------	------	------	------	------	------
DN547583_c1_g3	0.172405	0.193955	-0.168254	-0.188062	-0.0100448	656	XP_001695177.1;	adenine nucleotide translocator [Chlamydomonas reinhardtii];	gi|113466|sp|P02723.1|ADT_NEUCR;	RecName: Full=ADP,ATP carrier protein; AltName: Full=ADP/ATP translocase; AltName: Full=Adenine nucleotide translocator; Short=ANT;	PF00153.24;	Mito_carr;	Mitochondrial carrier protein;	------	------	NOG00459;	U:Intracellular trafficking, secretion, and vesicular transport;	GO:0046902;GO:0005743; GO:0016021; GO:0016021; GO:0005743; GO:0016021; GO:0005743; GO:0016021; GO:0005743; GO:0016021; GO:0005743; GO:0022857; GO:0005471; GO:0022857; GO:0022857; GO:0022857; GO:0022857;	BP:regulation of mitochondrial membrane permeability;CC:mitochondrial inner membrane;CC:integral component of membrane;CC:integral component of membrane;CC:mitochondrial inner membrane;CC:integral component of membrane;CC:mitochondrial inner membrane;CC:integral component of membrane;CC:mitochondrial inner membrane;CC:integral component of membrane;CC:mitochondrial inner membrane;MF:transmembrane…	K05863	SLC25A4S, ANT	------	------
DN547593_c0_g1	-0.0471497	0.266146	0.0539622	-0.128144	-0.144814	2867	------	------	------	------	PF13968.3; PF04578.10;	DUF4220;DUF594;	Domain of unknown function;Protein of unknown function, DUF594;	------	------	------	------	------	------	------	------	------	------
DN547610_c0_g1	-0.021496	0.289108	-0.0169377	-0.066732	-0.183942	800	GAQ78148.1;	Cupredoxin superfamily protein [Klebsormidium nitens];	gi|75220730|sp|Q39131.1|LAML_ARATH;	RecName: Full=Lamin-like protein; Flags: Precursor;	PF02298.14;	Cu_bind_like;	Plastocyanin-like domain;	------	------	NOG191381;	U:Intracellular trafficking, secretion, and vesicular transport;	GO:0009055;	MF:electron carrier activity;	------	------	------	------
DN547613_c0_g1	-0.117542	0.24329	-0.00590874	-0.0124725	-0.107366	1138	XP_005646729.1;	AP2-domain-containing protein [Coccomyxa subellipsoidea C-169];	gi|75264381|sp|Q9LYD3.1|DREB3_ARATH;	RecName: Full=Dehydration-responsive element-binding protein 3; AltName: Full=Protein TINY 2;	PF00847.17;	AP2;	AP2 domain;	------	------	------	------	GO:0006351; GO:0006351; GO:0006351; GO:0006351; GO:0006351; GO:0005634; GO:0005634; GO:0005634; GO:0005634; GO:0005634;GO:0003677; GO:0003700; GO:0003677; GO:0003700; GO:0003677; GO:0003700; GO:0003677; GO:0003700; GO:0003677; GO:0003700;	BP:transcription, DNA-templated;BP:transcription, DNA-templated;BP:transcription, DNA-templated;BP:transcription, DNA-templated;BP:transcription, DNA-templated;CC:nucleus;CC:nucleus;CC:nucleus;CC:nucleus;CC:nucleus;MF:DNA binding;MF:transcription factor activity, sequence-specific DNA binding;MF:DNA binding;MF:transcription factor activity, sequence-specific DNA binding;MF:DNA binding;MF:transcri…	K09286	EREBP	------	------
DN547662_c0_g2	0.0984103	0.0835718	0.143544	-0.192408	-0.133119	1573	GAQ78079.1;	Endosomal targeting BRO1-like domain-containing protein [Klebsormidium nitens];	------	------	------	------	------	------	------	------	------	------	------	------	------	------	------
DN547688_c0_g1	0.116667	0.18019	-0.0613535	-0.0917865	-0.143718	659	GAQ84182.1;	hypothetical protein KFL_001790220 [Klebsormidium nitens];	gi|251757332|sp|Q8N9R8.2|SCAI_HUMAN;	RecName: Full=Protein SCAI; AltName: Full=Suppressor of cancer cell invasion protein;	PF12070.5;	DUF3550;	Protein of unknown function;	------	------	------	------	GO:0006351; GO:0006351; GO:0006351; GO:0006351; GO:0006351;GO:0003714; GO:0003714; GO:0003714; GO:0003714; GO:0003714;	BP:transcription, DNA-templated;BP:transcription, DNA-templated;BP:transcription, DNA-templated;BP:transcription, DNA-templated;BP:transcription, DNA-templated;MF:transcription corepressor activity;MF:transcription corepressor activity;MF:transcription corepressor activity;MF:transcription corepressor activity;MF:transcription corepressor activity;	------	------	------	------
DN547704_c0_g1	0.0949811	0.449887	-0.243425	-0.222595	-0.0788479	666	------	------	------	------	------	------	------	------	------	------	------	------	------	------	------	------	------
DN547704_c0_g2	0.167982	0.28683	-0.225586	-0.143943	-0.0852827	660	------	------	------	------	------	------	------	------	------	------	------	------	------	------	------	------	------
DN547734_c1_g1	0.0120173	0.425428	-0.0543334	-0.0809478	-0.302164	698	GAQ78274.1;	LRR receptor-like serine/threonine-protein kinase FLS2 [Klebsormidium nitens];	gi|281185491|sp|Q8VZG8.3|MIK2_ARATH;	RecName: Full=MDIS1-interacting receptor like kinase 2; Short=AtMIK2; AltName: Full=Probable LRR receptor-like serine/threonine-protein kinase At4g08850; Flags: Precursor;	PF13855.3; PF12799.4;	LRR_8;LRR_4;	Leucine rich repeat;Leucine Rich repeats;	------	------	------	------	GO:0030244; GO:0016021; GO:0016021; GO:0016021;GO:0016301; GO:0016301; GO:0005524; GO:0004672;	BP:cellulose biosynthetic process;CC:integral component of membrane;CC:integral component of membrane;CC:integral component of membrane;MF:kinase activity;MF:kinase activity;MF:ATP binding;MF:protein kinase activity;	------	------	------	------
DN547773_c0_g1	0.0837149	0.112885	-0.0460016	-0.0511565	-0.0994421	799	------	------	------	------	------	------	------	------	------	------	------	------	------	------	------	------	------
DN547808_c0_g1	0.00961383	0.1422	0.0369914	0.054776	-0.243581	1681	PNW71560.1;	hypothetical protein CHLRE_16g659400v5 [Chlamydomonas reinhardtii];	gi|97052021|sp|Q2MHE4.1|HT1_ARATH;	RecName: Full=Serine/threonine-protein kinase HT1; AltName: Full=High leaf temperature protein 1;	PF07714.14; PF00069.22; PF14531.3;	Pkinase_Tyr;Pkinase;Kinase-like;	Protein tyrosine kinase;Protein kinase domain;Kinase-like;	COG0515;	T:Signal transduction mechanisms;	------	------	GO:0035556; GO:0006468; GO:0005737;GO:0005524; GO:0004672; GO:0005524; GO:0004672; GO:0005524; GO:0004672; GO:0005524; GO:0004674; GO:0005524; GO:0004672; GO:0004871;	BP:intracellular signal transduction;BP:protein phosphorylation;CC:cytoplasm;MF:ATP binding;MF:protein kinase activity;MF:ATP binding;MF:protein kinase activity;MF:ATP binding;MF:protein kinase activity;MF:ATP binding;MF:protein serine/threonine kinase activity;MF:ATP binding;MF:protein kinase activity;MF:signal transducer activity;	------	------	------	------
DN547940_c0_g1	0.0986683	0.315704	-0.0127861	-0.104057	-0.297529	827	GAQ90027.1;	CCAAT-binding factor subunit C [Klebsormidium nitens];	gi|84029365|sp|Q8LCG7.2|NFYC2_ARATH;	RecName: Full=Nuclear transcription factor Y subunit C-2; Short=AtNF-YC-2; AltName: Full=Transcriptional activator HAP5B;	PF00808.20; PF00125.21;	CBFD_NFYB_HMF;Histone;	Histone-like transcription factor;Core histone H2A/H2B/H3/H4;	COG5208;	K:Transcription;	------	------	GO:0006351; GO:0006351; GO:0006351; GO:0005634; GO:0016602; GO:0016602; GO:0016602;GO:0046982; GO:0003677; GO:0003700; GO:0046982; GO:0046982; GO:0003677; GO:0003700; GO:0046982; GO:0003677; GO:0003700; GO:0046982;	BP:transcription, DNA-templated;BP:transcription, DNA-templated;BP:transcription, DNA-templated;CC:nucleus;CC:CCAAT-binding factor complex;CC:CCAAT-binding factor complex;CC:CCAAT-binding factor complex;MF:protein heterodimerization activity;MF:DNA binding;MF:transcription factor activity, sequence-specific DNA binding;MF:protein heterodimerization activity;MF:protein heterodimerization activity;…	K08066	NFYC	------	------
DN547942_c0_g1	0.0976903	0.278769	-0.162317	-0.0698112	-0.144331	674	XP_003063704.1;	predicted protein, partial [Micromonas pusilla CCMP1545];	gi|334302851|sp|Q9C9H7.2|RLP12_ARATH;	RecName: Full=Receptor-like protein 12; Short=AtRLP12; Flags: Precursor;	PF13855.3; PF12799.4;	LRR_8;LRR_4;	Leucine rich repeat;Leucine Rich repeats;	------	------	------	------	GO:0016021; GO:0016021;GO:0016301;	CC:integral component of membrane;CC:integral component of membrane;MF:kinase activity;	------	------	------	------
DN547954_c0_g1	0.0221442	0.41072	-0.107418	-0.147264	-0.178182	1151	GAQ78140.1;	hypothetical protein KFL_000080460 [Klebsormidium nitens];	gi|75268040|sp|Q9ZUN5.1|TET2_ARATH;	RecName: Full=Tetraspanin-2;	PF00335.17; PF09972.6;	Tetraspannin;DUF2207;	Tetraspanin family;Predicted membrane protein;	------	------	------	------	GO:0016021;	CC:integral component of membrane;	------	------	------	------
DN547962_c2_g4	-0.121182	0.399319	-0.0120924	-0.106129	-0.159915	684	GAQ80900.1;	hypothetical protein KFL_000650330, partial [Klebsormidium nitens];	gi|75175345|sp|Q9LP24.1|Y1571_ARATH;	RecName: Full=Probable leucine-rich repeat receptor-like protein kinase At1g35710; Flags: Precursor;	PF13855.3; PF12799.4; PF00560.30;	LRR_8;LRR_4;LRR_1;	Leucine rich repeat;Leucine Rich repeats;Leucine Rich Repeat;	------	------	------	------	GO:0016021; GO:0016021; GO:0016301;	CC:integral component of membrane;CC:integral component of membrane;MF:kinase activity;	------	------	------	------
DN548060_c0_g1	0.0952879	0.0968307	0.00736426	0.0509876	-0.25047	1521	GAQ81115.1;	Rho GTPase effector BNI1 and related formins [Klebsormidium nitens];	gi|75159129|sp|Q8S0F0.1|FH1_ORYSJ;	RecName: Full=Formin-like protein 1; AltName: Full=OsFH1; Flags: Precursor;	PF02181.20;	FH2;	Formin Homology 2 Domain;	------	------	------	------	GO:0007165;	BP:signal transduction;	------	------	------	------
DN548096_c0_g1	0.0188569	0.441928	0.0571704	-0.147229	-0.370726	2385	GAQ80562.1;	peptide transporter [Klebsormidium nitens];	gi|544018|sp|Q05085.1|PTR7_ARATH;	RecName: Full=Protein NRT1/ PTR FAMILY 6.3; Short=AtNPF6.3; AltName: Full=Nitrate transporter 1.1; Short=AtNRT1; AltName: Full=Nitrate/chlorate transporter; AltName: Full=Protein CHLORINA 1;	PF00854.18;	PTR2;	POT family;	COG3104;	E:Amino acid transport and metabolism;	------	------	GO:0006857; GO:0006857; GO:0006857; GO:0006857; GO:0016021; GO:0016021; GO:0016021; GO:0016021;GO:0022857; GO:0022857; GO:0022857; GO:0022857;	BP:oligopeptide transport;BP:oligopeptide transport;BP:oligopeptide transport;BP:oligopeptide transport;CC:integral component of membrane;CC:integral component of membrane;CC:integral component of membrane;CC:integral component of membrane;MF:transmembrane transporter activity;MF:transmembrane transporter activity;MF:transmembrane transporter activity;MF:transmembrane transporter activity;	K14638	SLC15A3_4, PHT	------	------
DN548106_c0_g1	0.0853546	0.110002	-0.0260601	-0.0936903	-0.0756061	3573	GAQ84261.1;	putative Pentatricopeptide repeat domain containing protein [Klebsormidium nitens];	gi|223635763|sp|Q9LER0.2|PP381_ARATH;	RecName: Full=Pentatricopeptide repeat-containing protein At5g14770, mitochondrial; Flags: Precursor;	PF13041.3; PF12854.4; PF01535.17; PF13812.3; PF17177.1;	PPR_2;PPR_1;PPR;PPR_3;PPR_long;	PPR repeat family;PPR repeat;PPR repeat;Pentatricopeptide repeat domain;Pentacotripeptide-repeat region of PROPR;	------	------	------	------	GO:0003723; GO:0003676; GO:0008270;	MF:RNA binding;MF:nucleic acid binding;MF:zinc ion binding;	------	------	------	------
DN548135_c0_g1	-0.00770261	0.175795	-0.110792	-0.11761	0.0603099	972	GAQ88484.1;	C2H2 zinc finger protein [Klebsormidium nitens];	gi|75337199|sp|Q9SGD1.1|ZWIP3_ARATH;	RecName: Full=Zinc finger protein WIP3; AltName: Full=WIP-domain protein 3; Short=AtWIP3;	PF00096.23; PF13894.3; PF13465.3; PF12874.4; PF13912.3; PF12171.5;	zf-C2H2;zf-C2H2_4;zf-H2C2_2;zf-met;zf-C2H2_6;zf-C2H2_jaz;	Zinc finger, C2H2 type;C2H2-type zinc finger;Zinc-finger double domain;Zinc-finger of C2H2 type;C2H2-type zinc finger;Zinc-finger double-stranded RNA-binding;	------	------	------	------	GO:0003676; GO:0003676; GO:0003676;	MF:nucleic acid binding;MF:nucleic acid binding;MF:nucleic acid binding;	------	------	------	------
DN548286_c3_g2	-0.0315312	0.209812	0.0014539	-0.151308	-0.0284268	1383	------	------	gi|1346387|sp|P48000.1|KNAT3_ARATH;	RecName: Full=Homeobox protein knotted-1-like 3; AltName: Full=Protein KNAT3;	PF03791.10;	KNOX2;	KNOX2 domain;	------	------	------	------	------	------	------	------	------	------
DN548320_c0_g2	0.106199	0.189829	-0.0665516	0.0415285	-0.271005	599	------	------	gi|115833|sp|P27524.1|CB4A_SOLLC;	RecName: Full=Chlorophyll a-b binding protein CP24 10A, chloroplastic; Short=CAB-10A; Short=LHCP; Flags: Precursor;	------	------	------	------	------	------	------	------	------	------	------	------	------
DN548409_c0_g1	0.0416475	0.13597	0.040097	-0.0857402	-0.131974	1122	------	------	gi|75313493|sp|Q9SJ54.1|NHL12_ARATH;	RecName: Full=NDR1/HIN1-like protein 12;	PF03168.10;	LEA_2;	Late embryogenesis abundant protein;	------	------	------	------	------	------	------	------	------	------
DN548428_c0_g8	0.115597	0.417486	-0.0148226	-0.27594	-0.24232	611	------	------	------	------	------	------	------	------	------	------	------	------	------	------	------	------	------
DN548430_c7_g5	-0.130913	0.401417	-0.0158572	-0.130913	-0.123734	1186	XP_002947651.1;	component of cytosolic 80S ribosome and 60S large subunit [Volvox carteri f. nagariensis];	gi|1350686|sp|P49165.1|RL4_URECA;	RecName: Full=60S ribosomal protein L4; AltName: Full=L1;	PF00573.19; PF14374.3;	Ribosomal_L4;Ribos_L4_asso_C;	Ribosomal protein L4/L1 family;60S ribosomal protein L4 C-terminal domain;	COG0088;	J:Translation, ribosomal structure and biogenesis;	------	------	GO:0006412; GO:0006412; GO:0006412; GO:0006412; GO:0006412; GO:0005840; GO:0005840; GO:0005840; GO:0005840; GO:0005840;GO:0003735; GO:0003735; GO:0003735; GO:0003735; GO:0003735;	BP:translation;BP:translation;BP:translation;BP:translation;BP:translation;CC:ribosome;CC:ribosome;CC:ribosome;CC:ribosome;CC:ribosome;MF:structural constituent of ribosome;MF:structural constituent of ribosome;MF:structural constituent of ribosome;MF:structural constituent of ribosome;MF:structural constituent of ribosome;	K02930	RP-L4e, RPL4	map03010;	Ribosome;
DN548437_c3_g1	-0.129104	0.33989	0.185458	-0.227186	-0.169059	1358	AOG75413.1;	UDP-apiose/UDP-xylose synthase [Netrium digitus];	gi|75204847|sp|Q9SGE0.1|AXS2_ARATH;	RecName: Full=UDP-D-apiose/UDP-D-xylose synthase 2;	PF01370.18; PF16363.2; PF02719.12; PF01073.16; PF03435.15; PF07993.9;	Epimerase;GDP_Man_Dehyd;Polysacc_synt_2;3Beta_HSD;Sacchrp_dh_NADP;NAD_binding_4;	NAD dependent epimerase/dehydratase family;GDP-mannose 4,6 dehydratase;Polysaccharide biosynthesis protein;3-beta hydroxysteroid dehydrogenase/isomerase family;Saccharopine dehydrogenase NADP binding domain;Male sterility protein;	COG0451;	M:Cell wall/membrane/envelope biogenesis;	------	------	GO:0003824; GO:0050662; GO:0003824; GO:0050662;	MF:catalytic activity;MF:coenzyme binding;MF:catalytic activity;MF:coenzyme binding;	K12449	AXS	map00520;	Amino sugar and nucleotide sugar metabolism;
DN548447_c2_g1	0.0578792	0.0727436	-0.0578826	-0.0296072	-0.043133	2712	GAQ82285.1;	Tandem pore domain K+ channel [Klebsormidium nitens];	gi|38605078|sp|Q9SVV6.1|KCO6_ARATH;	RecName: Full=Two-pore potassium channel 3; Short=AtTPK3; AltName: Full=Calcium-activated outward-rectifying potassium channel 6; Short=AtKCO6;	PF07885.13; PF00520.28;	Ion_trans_2;Ion_trans;	Ion channel;Ion transport protein;	------	------	------	------	GO:0016021; GO:0016021; GO:0016021; GO:0016021;GO:0005267; GO:0005509; GO:0005267; GO:0005509; GO:0005267; GO:0005509; GO:0005267;	CC:integral component of membrane;CC:integral component of membrane;CC:integral component of membrane;CC:integral component of membrane;MF:potassium channel activity;MF:calcium ion binding;MF:potassium channel activity;MF:calcium ion binding;MF:potassium channel activity;MF:calcium ion binding;MF:potassium channel activity;	K05389	KCNKF	------	------
DN548484_c0_g1	0.0603853	0.159815	-0.00588207	-0.0453322	-0.168986	1069	------	------	------	------	------	------	------	------	------	------	------	------	------	------	------	------	------
DN548485_c0_g1	-0.0287915	0.367169	-0.0756279	-0.207829	-0.0549203	2524	GAQ83907.1;	SPX domain containing protein [Klebsormidium nitens];	gi|75219504|sp|O48781.1|SPX2_ARATH;	RecName: Full=SPX domain-containing protein 2; AltName: Full=Protein SPX DOMAIN GENE 2; Short=AtSPX2;	PF03105.16;	SPX;	SPX domain;	------	------	------	------	GO:0016036; GO:0016036; GO:0016036; GO:0016036; GO:0016036; GO:0005634; GO:0046982;	BP:cellular response to phosphate starvation;BP:cellular response to phosphate starvation;BP:cellular response to phosphate starvation;BP:cellular response to phosphate starvation;BP:cellular response to phosphate starvation;CC:nucleus;MF:protein heterodimerization activity;	------	------	------	------
DN548542_c0_g2	0.0606473	0.0929729	-0.0790147	-0.0181393	-0.0564661	1846	------	------	------	------	------	------	------	------	------	------	------	------	------	------	------	------	------
DN548576_c4_g4	-0.00551296	0.291294	0.105909	-0.195845	-0.195845	1037	GAX74605.1;	hypothetical protein CEUSTIGMA_g2053.t1 [Chlamydomonas eustigma];	gi|135489|sp|P11833.1|TBB_PARLI;	RecName: Full=Tubulin beta chain; AltName: Full=Beta-tubulin;	PF00091.22; PF03953.14; PF10644.6;	Tubulin;Tubulin_C;Misat_Tub_SegII;	Tubulin/FtsZ family, GTPase domain;Tubulin C-terminal domain;Misato Segment II tubulin-like domain;	COG5023;	Z:Cytoskeleton;	------	------	GO:0007017; GO:0007017; GO:0007017; GO:0007017; GO:0007017; GO:0005874; GO:0005874; GO:0005737; GO:0005874; GO:0005737; GO:0005874; GO:0005737; GO:0005874;GO:0005525; GO:0003924; GO:0005200; GO:0005525; GO:0003924; GO:0005200; GO:0003924; GO:0005200; GO:0005525; GO:0003924; GO:0005200; GO:0005525; GO:0005525; GO:0003924; GO:0005200;	BP:microtubule-based process;BP:microtubule-based process;BP:microtubule-based process;BP:microtubule-based process;BP:microtubule-based process;CC:microtubule;CC:microtubule;CC:cytoplasm;CC:microtubule;CC:cytoplasm;CC:microtubule;CC:cytoplasm;CC:microtubule;MF:GTP binding;MF:GTPase activity;MF:structural constituent of cytoskeleton;MF:GTP binding;MF:GTPase activity;MF:structural constituent of c…	K07375	TUBB	map04145;	Phagosome;
DN548669_c0_g1	0.0536798	0.0850484	-0.0114636	0.0173932	-0.144658	887	------	------	------	------	------	------	------	------	------	------	------	------	------	------	------	------	------
DN548670_c0_g1	0.28865	0.129299	-0.0568759	-0.185578	-0.175496	1516	GAQ81756.1;	Amine oxidase [Klebsormidium nitens];	gi|75206576|sp|Q9SKX5.1|PAO2_ARATH;	RecName: Full=Probable polyamine oxidase 2; Short=AtPAO2; AltName: Full=Amine oxidase 1;	PF01593.21;	Amino_oxidase;	Flavin containing amine oxidoreductase;	------	------	------	------	GO:0016491; GO:0016491;	MF:oxidoreductase activity;MF:oxidoreductase activity;	K17839	PAO4, PAO3, PAO2	map00330; map00410;	Arginine and proline metabolism;beta-Alanine metabolism;
DN548673_c0_g1	0.172394	0.158338	-0.0394288	-0.0879985	-0.203304	1237	GAQ86261.1;	Mitochondrial oxidative phosphorylation uncoupling protein [Klebsormidium nitens];	gi|75315972|sp|Q9ZWG1.1|PUMP2_ARATH;	RecName: Full=Mitochondrial uncoupling protein 2; Short=AtPUMP2;	PF00153.24;	Mito_carr;	Mitochondrial carrier protein;	------	------	------	------	GO:0006839; GO:0006839; GO:0006839; GO:0006839; GO:0006839; GO:0016021; GO:0031966; GO:0016021; GO:0031966; GO:0016021; GO:0031966; GO:0016021; GO:0031966; GO:0016021; GO:0031966;	BP:mitochondrial transport;BP:mitochondrial transport;BP:mitochondrial transport;BP:mitochondrial transport;BP:mitochondrial transport;CC:integral component of membrane;CC:mitochondrial membrane;CC:integral component of membrane;CC:mitochondrial membrane;CC:integral component of membrane;CC:mitochondrial membrane;CC:integral component of membrane;CC:mitochondrial membrane;CC:integral component of…	K15103	UCP2_3, SLC25A8_9	------	------
DN548679_c0_g1	0.00636738	0.160967	-0.131684	-0.0621759	0.026525	823	GAQ83409.1;	Lateral organ boundarie;	gi|29428015|sp|Q9LQR0.1|LBD1_ARATH;	RecName: Full=LOB domain-containing protein 1; AltName: Full=ASYMMETRIC LEAVES 2-like protein 8; Short=AS2-like protein 8;	PF03195.11;	DUF260;	Protein of unknown function DUF260;	------	------	------	------	------	------	------	------	------	------
DN548743_c0_g1	0.0176937	0.176341	-0.152876	-0.0536927	0.0125337	2330	GAQ77670.1;	mechanosensitive channel of small conductance [Klebsormidium nitens];	gi|75181076|sp|Q9LYG9.1|MSL10_ARATH;	RecName: Full=Mechanosensitive ion channel protein 10; AltName: Full=Mechanosensitive channel of small conductance-like 10; AltName: Full=MscS-Like protein 10; Short=AtMSL10;	PF00924.15;	MS_channel;	Mechanosensitive ion channel;	------	------	------	------	GO:0055085; GO:0055085; GO:0055085; GO:0055085; GO:0055085; GO:0016021; GO:0016021; GO:0016021; GO:0016021; GO:0016021; GO:0016787;	BP:transmembrane transport;BP:transmembrane transport;BP:transmembrane transport;BP:transmembrane transport;BP:transmembrane transport;CC:integral component of membrane;CC:integral component of membrane;CC:integral component of membrane;CC:integral component of membrane;CC:integral component of membrane;MF:hydrolase activity;	------	------	------	------
DN548788_c2_g5	0.0272687	0.270717	-0.114081	-0.0524874	-0.131418	1488	GAQ89045.1;	Zinc finger RING-type domain containing protein [Klebsormidium nitens];	gi|75301346|sp|Q8LE94.1|RING3_ARATH;	RecName: Full=E3 ubiquitin-protein ligase At3g02290; AltName: Full=RING finger protein At3g02290;	PF13639.3; PF12678.4; PF12861.4; PF13923.3; PF13445.3; PF14634.3; PF00097.22; PF17123.2; PF13920.3;	zf-RING_2;zf-rbx1;zf-ANAPC11;zf-C3HC4_2;zf-RING_UBOX;zf-RING_5;zf-C3HC4;zf-RING_11;zf-C3HC4_3;	Ring finger domain;RING-H2 zinc finger domain;Anaphase-promoting complex subunit 11 RING-H2 finger;Zinc finger, C3HC4 type;RING-type zinc-finger;zinc-RING finger domain;Zinc finger, C3HC4 type;RING-like zinc finger;Zinc finger, C3HC4 type;	------	------	------	------	GO:0008270; GO:0008270; GO:0008270; GO:0008270;	MF:zinc ion binding;MF:zinc ion binding;MF:zinc ion binding;MF:zinc ion binding;	------	------	------	------
DN548856_c5_g2	0.0382586	0.188112	-0.0343168	-0.00471918	-0.187334	688	------	------	------	------	PF01392.19;	Fz;	Fz domain;	------	------	------	------	------	------	K01404	GP63	------	------
DN548943_c0_g1	0.256467	0.216848	-0.0809861	-0.204126	-0.188203	1243	XP_002502132.1;	predicted protein [Micromonas commoda];	gi|71660789|sp|Q8LG10.2|GAT15_ARATH;	RecName: Full=GATA transcription factor 15;	PF00320.24;	GATA;	GATA zinc finger;	------	------	------	------	GO:0003700; GO:0043565; GO:0008270; GO:0003700; GO:0043565; GO:0008270; GO:0003700; GO:0043565; GO:0008270; GO:0003682; GO:0003700; GO:0043565; GO:0008270;	MF:transcription factor activity, sequence-specific DNA binding;MF:sequence-specific DNA binding;MF:zinc ion binding;MF:transcription factor activity, sequence-specific DNA binding;MF:sequence-specific DNA binding;MF:zinc ion binding;MF:transcription factor activity, sequence-specific DNA binding;MF:sequence-specific DNA binding;MF:zinc ion binding;MF:chromatin binding;MF:transcription factor act…	------	------	------	------
DN549074_c0_g2	0.0720264	0.120968	0.00348725	-0.0988131	-0.0976687	3216	GAQ83814.1;	Kinesin-like protein [Klebsormidium nitens];	gi|126215730|sp|Q2TAC6.2|KIF19_HUMAN;	RecName: Full=Kinesin-like protein KIF19;	PF00225.20; PF16796.2;	Kinesin;Microtub_bd;	Kinesin motor domain;Microtubule binding;	COG5059;	Z:Cytoskeleton;	------	------	GO:0007018; GO:0007018; GO:0007018; GO:0007018; GO:0007018; GO:0005874; GO:0005874;GO:0005524; GO:0008017; GO:0003777; GO:0005524; GO:0008017; GO:0003777; GO:0005524; GO:0008017; GO:0003777; GO:0005524; GO:0008017; GO:0003777; GO:0005524; GO:0008017; GO:0003777;	BP:microtubule-based movement;BP:microtubule-based movement;BP:microtubule-based movement;BP:microtubule-based movement;BP:microtubule-based movement;CC:microtubule;CC:microtubule;MF:ATP binding;MF:microtubule binding;MF:microtubule motor activity;MF:ATP binding;MF:microtubule binding;MF:microtubule motor activity;MF:ATP binding;MF:microtubule binding;MF:microtubule motor activity;MF:ATP binding;…	K10401	KIF18_19	------	------
DN549084_c4_g6	-0.0832331	0.353077	0.20765	-0.259324	-0.21817	1017	YP_001315135.1;	NADH dehydrogenase subunit 1 [Chlorokybus atmophyticus];	gi|3122450|sp|Q37546.1|NU1M_LUMTE;	RecName: Full=NADH-ubiquinone oxidoreductase chain 1; AltName: Full=NADH dehydrogenase subunit 1;	PF00146.18;	NADHdh;	NADH dehydrogenase;	------	------	------	------	GO:0016021; GO:0005739; GO:0005886; GO:0016021; GO:0005739; GO:0005886; GO:0016021; GO:0005739; GO:0005886; GO:0016021; GO:0005886;GO:0008137; GO:0008137; GO:0008137; GO:0016491;	CC:integral component of membrane;CC:mitochondrion;CC:plasma membrane;CC:integral component of membrane;CC:mitochondrion;CC:plasma membrane;CC:integral component of membrane;CC:mitochondrion;CC:plasma membrane;CC:integral component of membrane;CC:plasma membrane;MF:NADH dehydrogenas;MF:NADH dehydrogenas;MF:NADH dehydrogenas;MF:oxidoreductase activity;	K03878	ND1	map00190;	Oxidative phosphorylation;
DN549116_c0_g1	0.221812	0.191305	-0.0313137	-0.189404	-0.1924	813	GAQ92965.1;	Leucine-rich repeat receptor-like protein kinase family protein, partial [Klebsormidium nitens];	gi|334302851|sp|Q9C9H7.2|RLP12_ARATH;	RecName: Full=Receptor-like protein 12; Short=AtRLP12; Flags: Precursor;	PF13855.3; PF12799.4;	LRR_8;LRR_4;	Leucine rich repeat;Leucine Rich repeats;	------	------	------	------	GO:0016021; GO:0016021; GO:0016021;GO:0016301; GO:0016301;	CC:integral component of membrane;CC:integral component of membrane;CC:integral component of membrane;MF:kinase activity;MF:kinase activity;	K08059	IFI30, GILT	------	------
DN549182_c2_g1	0.0795192	0.0468149	0.115664	-0.330977	0.0889789	663	PSC68375.1;	14-3-3 protein [Micractinium conductrix];	gi|2492491|sp|Q99002.1|1433_TRIHA;	RecName: Full=14-3-3 protein homolog; AltName: Full=Th1433;	PF00244.17;	14-3-3;	14-3-3 protein;	------	------	------	------	GO:0019904; GO:0019904; GO:0019904;	MF:protein domain specific binding;MF:protein domain specific binding;MF:protein domain specific binding;	K06630	YWHAE	------	------
DN549278_c0_g2	-0.017834	0.401203	0.0305944	-0.143101	-0.270862	1665	GAQ82792.1;	auxin-binding protein [Klebsormidium nitens];	gi|461450|sp|P33491.1|ABP2_TOBAC;	RecName: Full=Auxin-binding protein T92; Short=ABP; Flags: Precursor;	PF02041.13; PF07883.8;	Auxin_BP;Cupin_2;	Auxin binding protein;Cupin domain;	------	------	NOG99230;	R:General function prediction only;	GO:0010011; GO:0010011; GO:0010011;	MF:auxin binding;MF:auxin binding;MF:auxin binding;	------	------	------	------
DN549308_c0_g3	0.0464587	0.126074	0.150355	-0.281471	-0.0414167	1373	GAQ88500.1;	THO complex subunit 4 [Klebsormidium nitens];	gi|2498564|sp|Q09330.1|MLO3_SCHPO;	RecName: Full=mRNA export protein mlo3; AltName: Full=RNA-annealing protein mlo3;	PF00076.19; PF16842.2; PF13865.3;	RRM_1;RRM_occluded;FoP_duplication;	RNA recognition motif.;Occluded RNA-recognition motif;C-terminal duplication domain of Friend of PRMT1;	------	------	NOG40758;	R:General function prediction only;	GO:0003723; GO:0003723; GO:0003723;	MF:RNA binding;MF:RNA binding;MF:RNA binding;	K12881	THOC4, ALY	map03013; map03015; map03040;	RNA transport;mRNA surveillance pathway;Spliceosome;
DN549390_c1_g1	0.0871528	0.104833	0.0392961	0.0120427	-0.243325	1563	XP_005652181.1;	Alpha/beta hydrolase fold-3 [Coccomyxa subellipsoidea C-169];	gi|75335430|sp|Q9LT10.1|CXE18_ARATH;	RecName: Full=Probable carboxylesterase 18; AltName: Full=AtCXE18;	PF07859.10; PF00135.25; PF10340.6;	Abhydrolase_3;COesterase;DUF2424;	alpha/beta hydrolase fold;Carboxylesterase family;Protein of unknown function;	------	------	------	------	GO:0008152; GO:0008152; GO:0008152;GO:0016787; GO:0016787; GO:0016787;	BP:metabolic process;BP:metabolic process;BP:metabolic process;MF:hydrolase activity;MF:hydrolase activity;MF:hydrolase activity;	------	------	------	------
DN549400_c0_g4	0.206383	0.102984	-0.0274374	-0.155805	-0.126124	493	GAQ92579.1;	hypothetical protein KFL_010600035 [Klebsormidium nitens];	gi|334302851|sp|Q9C9H7.2|RLP12_ARATH;	RecName: Full=Receptor-like protein 12; Short=AtRLP12; Flags: Precursor;	PF13855.3; PF12799.4;	LRR_8;LRR_4;	Leucine rich repeat;Leucine Rich repeats;	------	------	------	------	GO:0016021; GO:0016021; GO:0016021;GO:0016301; GO:0016301;	CC:integral component of membrane;CC:integral component of membrane;CC:integral component of membrane;MF:kinase activity;MF:kinase activity;	------	------	------	------
DN549451_c0_g4	-0.0662162	0.43734	-0.0196935	-0.0970169	-0.254413	1067	------	------	gi|30173240|sp|Q42484.1|RPS2_ARATH;	RecName: Full=Disease resistance protein RPS2; AltName: Full=Resistance to Pseudomonas syringae protein 2;	PF13855.3; PF12799.4;	LRR_8;LRR_4;	Leucine rich repeat;Leucine Rich repeats;	------	------	------	------	------	------	K13459;K11279	RPS2;NAP1L1, NRP	map04626;	Plant-pathogen interaction;
DN549477_c0_g2	0.054329	0.0721216	0.0922735	-0.0540832	-0.164641	1176	GAQ81614.1;	putative thylakoid rhodanese-like protein [Klebsormidium nitens];	gi|73622092|sp|Q9M158.2|STR4_ARATH;	RecName: Full=Rhodanese-like domain-containing protein 4, chloroplastic; AltName: Full=Protein THYLAKOID RHODANESE-LIKE; AltName: Full=Sulfurtransferase 4; Short=AtStr4; Flags: Precursor;	------	------	------	------	------	------	------	------	------	K17525	CHID1	------	------
DN549514_c0_g2	0.0193982	0.160844	-0.0144884	-0.119431	-0.0463235	1316	XP_003063826.1;	histone chaperone [Micromonas pusilla CCMP1545];	gi|3913481|sp|Q24533.1|DICH_DROME;	RecName: Full=SOX domain-containing protein dichaete; AltName: Full=Protein fish-hook;	PF00505.16; PF09011.7;	HMG_box;HMG_box_2;	HMG;HMG-box domain;	------	------	NOG114936;	B:Chromatin structure and dynamics;	GO:0006281; GO:0006260; GO:0006355; GO:0006351; GO:0005694; GO:0005634; GO:0005634; GO:0005634; GO:0005634; GO:0005634;GO:0003677; GO:0003677; GO:0003677; GO:0003677; GO:0003677;	BP:DNA repair;BP:DNA replication;BP:regulation of transcription, DNA-templated;BP:transcription, DNA-templated;CC:chromosome;CC:nucleus;CC:nucleus;CC:nucleus;CC:nucleus;CC:nucleus;MF:DNA binding;MF:DNA binding;MF:DNA binding;MF:DNA binding;MF:DNA binding;	K09267	SOX1S	------	------
DN549555_c0_g1	0.139838	0.198027	-0.179862	-0.0298155	-0.128187	465	------	------	------	------	------	------	------	------	------	------	------	------	------	------	------	------	------
DN549555_c0_g2	0.106743	0.19301	-0.106036	0.0187379	-0.212454	702	------	------	gi|29839556|sp|Q8L9A0.1|RM21_ARATH;	RecName: Full=50S ribosomal protein L21, mitochondrial; AltName: Full=Protein NUCLEAR FUSION DEFECTIVE 1; Flags: Precursor;	PF00829.18;	Ribosomal_L21p;	Ribosomal prokaryotic L21 protein;	------	------	------	------	------	------	K02888	RP-L21, MRPL21, rplU	map03010;	Ribosome;
DN549585_c4_g3	0.266574	0.283621	0.179942	0.114187	-0.844325	820	GAQ93312.1;	light harvesting chlorophyll a b-binding protein [Klebsormidium nitens];	gi|115788|sp|P07371.1|CB22_PEA;	RecName: Full=Chlorophyll a-b binding protein AB80, chloroplastic; AltName: Full=LHCII type I CAB-AB80; Short=LHCP; Flags: Precursor;	PF00504.18;	Chloroa_b-bind;	Chlorophyll A-B binding protein;	------	------	NOG17936;	R:General function prediction only;	GO:0009765; GO:0018298; GO:0009765; GO:0018298; GO:0009765; GO:0018298; GO:0009765; GO:0018298; GO:0009765; GO:0018298; GO:0009535; GO:0016021; GO:0009522; GO:0009523; GO:0009535; GO:0016021; GO:0009522; GO:0009523; GO:0009535; GO:0016021; GO:0009522; GO:0009523; GO:0009535; GO:0016021; GO:0009522; GO:0009523; GO:0009535; GO:0016021; GO:0009522; GO:0009523;GO:0016168; GO:0016168; GO:0016168; GO:0…	BP:photosynthesis, light harvesting;BP:protein-chromophore linkage;BP:photosynthesis, light harvesting;BP:protein-chromophore linkage;BP:photosynthesis, light harvesting;BP:protein-chromophore linkage;BP:photosynthesis, light harvesting;BP:protein-chromophore linkage;BP:photosynthesis, light harvesting;BP:protein-chromophore linkage;CC:chloroplast thylakoid membrane;CC:integral component of membr…	K08912	LHCB1	map00196;	Photosynthesis - antenna proteins;
DN549586_c0_g1	0.1024	0.0948316	-0.0219504	-0.0405616	-0.13472	4002	XP_007509799.1;	predicted protein [Bathycoccus prasinos];	gi|327507743|sp|Q8VY16.2|CDP1_ARATH;	RecName: Full=Plastid division protein CDP1, chloroplastic; AltName: Full=ARC6-homolog protein; AltName: Full=Protein CHLOROPLAST DIVISION SITE POSITIONING 1; Short=AtCDP1; AltName: Full=Protein PARALOG OF ARC6; Flags: Precursor;	PF13355.3;	DUF4101;	Protein of unknown function;	------	------	------	------	------	------	------	------	------	------
DN549599_c0_g2	0.0454243	0.0893058	-0.0443685	0.100442	-0.190804	1443	GAQ80451.1;	Eukaryotic aspartyl protease family protein [Klebsormidium nitens];	gi|61214233|sp|Q766C3.1|NEP1_NEPGR;	RecName: Full=Aspartic proteinase nepenthesin-1; AltName: Full=Nepenthesin-I; Flags: Precursor;	PF14543.3; PF14541.3; PF00026.20;	TAXi_N;TAXi_C;Asp;	Xylanase inhibitor N-terminal;Xylanase inhibitor C-terminal;Eukaryotic aspartyl protease;	------	------	------	------	GO:0016021; GO:0016021; GO:0016021;GO:0004190; GO:0004190; GO:0004190; GO:0004190; GO:0004190;	CC:integral component of membrane;CC:integral component of membrane;CC:integral component of membrane;MF:aspartic-type endopeptidase activity;MF:aspartic-type endopeptidase activity;MF:aspartic-type endopeptidase activity;MF:aspartic-type endopeptidase activity;MF:aspartic-type endopeptidase activity;	------	------	------	------
DN549611_c0_g1	-0.0997014	0.265075	-0.0647527	-0.0665473	-0.0340737	2502	------	------	------	------	------	------	------	------	------	------	------	------	------	------	------	------	------
DN549616_c2_g1	0.119713	0.216032	0.0359609	-0.182944	-0.188762	935	------	------	gi|75266435|sp|Q9SW07.1|GDU2_ARATH;	RecName: Full=Protein GLUTAMINE DUMPER 2;	------	------	------	------	------	------	------	------	------	------	------	------	------
DN549648_c0_g1	0.00571347	0.387879	-0.0568044	-0.119047	-0.217741	1501	GAQ88793.1;	hypothetical protein KFL_004600040 [Klebsormidium nitens];	------	------	PF12697.4; PF00561.17; PF12146.5;	Abhydrolase_6;Abhydrolase_1;Hydrolase_4;	Alpha/beta hydrolase family;alpha/beta hydrolase fold;Serine aminopeptidase, S33;	------	------	NOG43268;	R:General function prediction only;	GO:0016787;	MF:hydrolase activity;	------	------	------	------
DN549670_c1_g3	-0.120763	0.410576	-0.106753	-0.0876473	-0.0954127	2438	GAQ87310.1;	Phosphatidylinositol transfer protein SEC14 and related proteins [Klebsormidium nitens];	gi|75164908|sp|Q94A34.1|SFH12_ARATH;	RecName: Full=Phosphatidylinositol/phosphatidylcholine transfer protein SFH12; AltName: Full=Protein SEC FOURTEEN HOMOLOGS 12; Short=AtSFH12;	PF00650.17; PF03765.12;	CRAL_TRIO;CRAL_TRIO_N;	CRAL/TRIO domain;CRAL/TRIO, N-terminal domain;	------	------	NOG06107;	U:Intracellular trafficking, secretion, and vesicular transport;	------	------	------	------	------	------
DN549686_c0_g1	0.0897771	0.242755	-0.113513	-0.148702	-0.0703167	1331	GAQ86790.1;	Heat shock transcription factor [Klebsormidium nitens];	gi|75311616|sp|Q9LV52.1|HSFC1_ARATH;	RecName: Full=Heat stress transcription factor C-1; Short=AtHsfC1; AltName: Full=AtHsf-08;	PF00447.14;	HSF_DNA-bind;	HSF-type DNA-binding;	------	------	------	------	GO:0005634; GO:0005634; GO:0005634;GO:0003700; GO:0043565; GO:0003700; GO:0043565; GO:0003700; GO:0043565;	CC:nucleus;CC:nucleus;CC:nucleus;MF:transcription factor activity, sequence-specific DNA binding;MF:sequence-specific DNA binding;MF:transcription factor activity, sequence-specific DNA binding;MF:sequence-specific DNA binding;MF:transcription factor activity, sequence-specific DNA binding;MF:sequence-specific DNA binding;	K09419	HSFF	------	------
DN549774_c0_g1	-0.0571438	0.190154	0.0238768	-0.0397767	-0.117111	990	------	------	------	------	------	------	------	------	------	------	------	------	------	------	------	------	------
DN549786_c0_g1	-0.0839693	0.225514	-0.0641541	-0.12419	0.0467989	2677	BAD88436.1;	MADS-box transcription factor CgMADS1 [Chara globularis];	gi|122180284|sp|Q1PFA4.1|AGL30_ARATH;	RecName: Full=Agamous-like MADS-box protein AGL30;	PF00319.15;	SRF-TF;	SRF-type transcription factor;	------	------	------	------	GO:0045944; GO:0006351; GO:0045944; GO:0006351; GO:0045944; GO:0006351; GO:0005634; GO:0005634; GO:0005634;GO:0003700; GO:0046983; GO:0000977; GO:0003700; GO:0046983; GO:0000977; GO:0003700; GO:0046983; GO:0000977;	BP:positive regulation of transcription from RNA polymerase II promoter;BP:transcription, DNA-templated;BP:positive regulation of transcription from RNA polymerase II promoter;BP:transcription, DNA-templated;BP:positive regulation of transcription from RNA polymerase II promoter;BP:transcription, DNA-templated;CC:nucleus;CC:nucleus;CC:nucleus;MF:transcription factor activity, sequence-specific DN…	------	------	------	------
DN549793_c0_g1	0.0860898	0.187757	-0.210183	0.0829277	-0.146592	1224	------	------	------	------	------	------	------	------	------	------	------	------	------	------	------	------	------
DN549827_c0_g2	0.092635	0.0945169	-0.035187	-0.0262395	-0.125725	1659	GAQ83129.1;	hypothetical protein KFL_001360255 [Klebsormidium nitens];	gi|75146596|sp|Q84J71.1|PP161_ARATH;	RecName: Full=Pentatricopeptide repeat-containing protein At2g17670;	PF13041.3; PF12854.4; PF01535.17; PF13812.3; PF17177.1;	PPR_2;PPR_1;PPR;PPR_3;PPR_long;	PPR repeat family;PPR repeat;PPR repeat;Pentatricopeptide repeat domain;Pentacotripeptide-repeat region of PROPR;	------	------	------	------	GO:0009451; GO:0043231;GO:0004519; GO:0003723;	BP:RNA modification;CC:intracellular membrane-bounded organelle;MF:endonuclease activity;MF:RNA binding;	------	------	------	------
DN549952_c0_g3	-0.0803569	0.293168	-0.0564189	-0.0803569	-0.0760355	1827	------	------	gi|1174756|sp|P42638.1|TPM2_SCHMA;	RecName: Full=Tropomyosin-2; AltName: Full=Tropomyosin II; Short=SmTMII; Short=TMII;	PF00261.17; PF12718.4; PF12795.4; PF01576.16; PF08614.8;	Tropomyosin;Tropomyosin_1;MscS_porin;Myosin_tail_1;ATG16;	Tropomyosin;Tropomyosin like;Mechanosensitive ion channel porin domain;Myosin tail;Autophagy protein 16;	------	------	------	------	------	------	K10373	TPM1	------	------
DN549999_c1_g2	0.151883	0.142267	-0.0273902	-0.0314003	-0.235359	1336	GAQ92579.1;	hypothetical protein KFL_010600035 [Klebsormidium nitens];	gi|75175345|sp|Q9LP24.1|Y1571_ARATH;	RecName: Full=Probable leucine-rich repeat receptor-like protein kinase At1g35710; Flags: Precursor;	PF12799.4; PF13855.3;	LRR_4;LRR_8;	Leucine Rich repeats;Leucine rich repeat;	------	------	------	------	GO:0016021; GO:0016021; GO:0016021;GO:0016301;	CC:integral component of membrane;CC:integral component of membrane;CC:integral component of membrane;MF:kinase activity;	------	------	------	------
DN550018_c0_g1	0.0258261	0.131778	-0.0383883	0.00332526	-0.122541	3050	XP_022234913.1;	RNA polymerase II second largest subuni;	gi|75335101|sp|Q9LK40.1|NRPD2_ARATH;	RecName: Full=DNA-directed RNA polymerases IV and V subunit 2; AltName: Full=DNA-directed RNA polymerase D subunit 2a; Short=AtNRPD2a; Short=Nuclear RNA polymerase D 2a; AltName: Full=Nuclear RNA polymerase E 2; AltName: Full=Protein DEFECTIVE IN MERISTEM SILENCING 2; AltName: Full=Protein DEFECTIVE IN RNA-DIRECTED DNA METHYLATION 2; AltName: Full=RNA polymerase IV subunit 2a; Short=POL IV 2a;	PF04563.12;	RNA_pol_Rpb2_1;	RNA polymerase beta subunit;	------	------	------	------	GO:0006351; GO:0006351; GO:0035196; GO:0006351; GO:0005829; GO:0005665; GO:0009506;GO:0003677; GO:0003899; GO:0032549; GO:0003677; GO:0003899; GO:0032549; GO:0003677; GO:0003899; GO:0032549;	BP:transcription, DNA-templated;BP:transcription, DNA-templated;BP:production of miRNAs involved in gene silencing by miRNA;BP:transcription, DNA-templated;CC:cytosol;CC:DNA-directed RNA polymerase II, core complex;CC:plasmodesma;MF:DNA binding;MF:DNA-directed RNA polymerase activity;MF:ribonucleoside binding;MF:DNA binding;MF:DNA-directed RNA polymerase activity;MF:ribonucleoside binding;MF:DNA …	K16252	NRPD2, NRPE2	------	------
DN550052_c6_g1	0.043163	0.188938	-0.0281958	0.0185266	-0.222432	556	GAQ91307.1;	Dof zinc finger protein [Klebsormidium nitens];	gi|55584037|sp|Q8LDR0.2|DOF54_ARATH;	RecName: Full=Dof zinc finger protein DOF5.4; Short=AtDOF5.4; AltName: Full=OBF-binding protein 4;	PF02701.12;	zf-Dof;	Dof domain, zinc finger;	------	------	------	------	GO:0006355; GO:0006355; GO:0006355; GO:0006355; GO:0006355;GO:0003677; GO:0003677; GO:0003677; GO:0003677; GO:0003677;	BP:regulation of transcription, DNA-templated;BP:regulation of transcription, DNA-templated;BP:regulation of transcription, DNA-templated;BP:regulation of transcription, DNA-templated;BP:regulation of transcription, DNA-templated;MF:DNA binding;MF:DNA binding;MF:DNA binding;MF:DNA binding;MF:DNA binding;	------	------	------	------
DN550059_c0_g1	0.11344	0.151178	-0.0160243	-0.105055	-0.143539	1059	GAQ86281.1;	hypothetical protein KFL_002800110 [Klebsormidium nitens];	------	------	------	------	------	------	------	------	------	GO:0046872;	MF:metal ion binding;	------	------	------	------
DN550074_c0_g1	-0.0123371	0.342099	-0.0155597	-0.0904494	-0.223753	968	GAQ81230.1;	3-hydroxyacyl-ACP dehydrase [Klebsormidium nitens];	gi|109828990|sp|Q2JTA0.1|FABZ_SYNJA;	RecName: Full=3-hydroxyacyl-[acyl-carrier-protein] dehydratase FabZ; AltName: Full;	PF07977.10;	FabA;	FabA-like domain;	COG0764;	I:Lipid transport and metabolism;	------	------	GO:0006633; GO:0006633; GO:0006633; GO:0006633; GO:0005737; GO:0005737; GO:0016021; GO:0005737; GO:0005737;GO:0016836; GO:0016836; GO:0016628; GO:0016836; GO:0016836;	BP:fatty acid biosynthetic process;BP:fatty acid biosynthetic process;BP:fatty acid biosynthetic process;BP:fatty acid biosynthetic process;CC:cytoplasm;CC:cytoplasm;CC:integral component of membrane;CC:cytoplasm;CC:cytoplasm;MF:hydro-lyase activity;MF:hydro-lyase activity;MF:oxidoreductase activity, acting on the CH-CH group of donors, NAD or NADP as acceptor;MF:hydro-lyase activity;MF:hydro-lya…	K02372	fabZ	map00780; map00061;	Biotin metabolism;Fatty acid biosynthesis;
DN550092_c0_g2	0.195382	0.271896	-0.160397	-0.398295	0.091415	682	XP_002959976.1;	hypothetical protein VOLCADRAFT_78580 [Volvox carteri f. nagariensis];	gi|82582284|sp|Q6CQE5.2|TAR1_KLULA;	RecName: Full=Protein TAR1;	------	------	------	------	------	------	------	------	------	------	------	------	------
DN550099_c1_g1	0.00753853	0.153144	0.0248529	-0.0981392	-0.0873964	2007	------	------	------	------	------	------	------	------	------	------	------	------	------	------	------	------	------
DN550151_c0_g1	-0.16369	0.234976	0.0588847	-0.0752206	-0.0549498	1883	------	------	------	------	------	------	------	------	------	------	------	------	------	------	------	------	------
DN550168_c2_g1	0.0769794	0.346722	-0.119718	-0.0969038	-0.207079	2777	GAQ81639.1;	DRB5 dsRNA-binding protein 5 [Klebsormidium nitens];	gi|75244610|sp|Q8H1D4.1|DRB4_ARATH;	RecName: Full=Double-stranded RNA-binding protein 4; AltName: Full=dsRNA-binding protein 4; Short=AtDRB4;	PF00035.23; PF14709.4;	dsrm;DND1_DSRM;	Double-stranded RNA binding motif;double strand RNA binding domain from DEAD END PROTEIN 1;	------	------	------	------	GO:0003723;	MF:RNA binding;	------	------	------	------
DN550192_c4_g1	-0.109636	0.316875	0.0120331	-0.109636	-0.109636	869	PSC74465.1;	60S ribosomal L5 [Micractinium conductrix];	gi|132983|sp|P15125.2|RL5A_XENLA;	RecName: Full=60S ribosomal protein L5-A;	PF17144.1; PF14204.3;	Ribosomal_L5e;Ribosomal_L18_c;	Ribosomal large subunit proteins 60S L5, and 50S L18;Ribosomal L18 C-terminal region;	COG0256;	J:Translation, ribosomal structure and biogenesis;	------	------	GO:0006412; GO:0006412; GO:0006412; GO:0005840; GO:0005840; GO:0005840;GO:0008097; GO:0003735; GO:0008097; GO:0003735; GO:0008097; GO:0003735;	BP:translation;BP:translation;BP:translation;CC:ribosome;CC:ribosome;CC:ribosome;MF:5S rRNA binding;MF:structural constituent of ribosome;MF:5S rRNA binding;MF:structural constituent of ribosome;MF:5S rRNA binding;MF:structural constituent of ribosome;	K02932	RP-L5e, RPL5	map03010;	Ribosome;
DN550192_c4_g2	-0.0720227	0.271057	-0.0549894	-0.0720227	-0.0720227	1076	GAQ88858.1;	60S ribosomal protein L5 [Klebsormidium nitens];	gi|132983|sp|P15125.2|RL5A_XENLA;	RecName: Full=60S ribosomal protein L5-A;	PF17144.1; PF14204.3;	Ribosomal_L5e;Ribosomal_L18_c;	Ribosomal large subunit proteins 60S L5, and 50S L18;Ribosomal L18 C-terminal region;	COG0256;	J:Translation, ribosomal structure and biogenesis;	------	------	GO:0006412; GO:0006412; GO:0006412; GO:0005840; GO:0005840; GO:0005840;GO:0008097; GO:0003735; GO:0008097; GO:0003735; GO:0008097; GO:0003735;	BP:translation;BP:translation;BP:translation;CC:ribosome;CC:ribosome;CC:ribosome;MF:5S rRNA binding;MF:structural constituent of ribosome;MF:5S rRNA binding;MF:structural constituent of ribosome;MF:5S rRNA binding;MF:structural constituent of ribosome;	K02932	RP-L5e, RPL5	map03010;	Ribosome;
DN550330_c1_g4	-0.0879444	0.326472	-0.0626385	-0.0879444	-0.0879444	2459	YP_009310469.1;	ATP synthase F1 subunit alph;	gi|114402|sp|P19483.1|ATPA_BOVIN;	RecName: Full=ATP synthase subunit alpha, mitochondrial; Flags: Precursor;	PF00006.22; PF00306.24; PF02874.20;	ATP-synt_ab;ATP-synt_ab_C;ATP-synt_ab_N;	ATP synthase alpha/beta family, nucleotide-binding domain;ATP synthase alpha/beta chain, C terminal domain;ATP synthase alpha/beta family, beta-barrel domain;	COG0056;	C:Energy production and conversion;	------	------	GO:0015986; GO:0015986; GO:0015986; GO:0015986; GO:0015986; GO:0005739; GO:0045261; GO:0005739; GO:0045261; GO:0005739; GO:0045261; GO:0005739; GO:0045261; GO:0005739; GO:0045261;GO:0005524; GO:0046933; GO:0005524; GO:0046933; GO:0005524; GO:0046933; GO:0005524; GO:0046933; GO:0005524; GO:0046933;	BP:ATP synthesis coupled proton transport;BP:ATP synthesis coupled proton transport;BP:ATP synthesis coupled proton transport;BP:ATP synthesis coupled proton transport;BP:ATP synthesis coupled proton transport;CC:mitochondrion;CC:proton-transporting ATP synthase complex, catalytic core;CC:mitochondrion;CC:proton-transporting ATP synthase complex, catalytic core;CC:mitochondrion;CC:proton-transpor…	K02132	ATPeF1A, ATP5A1, ATP1	map00190;	Oxidative phosphorylation;
DN550332_c0_g1	0.0875847	0.22812	0.0113705	-0.401922	0.0748463	1813	GAQ82752.1;	peroxidase [Klebsormidium nitens];	gi|223635590|sp|A7NY33.1|PER4_VITVI;	RecName: Full=Peroxidase 4; Flags: Precursor;	PF00141.20;	peroxidase;	Peroxidase;	------	------	NOG130945;	G:Carbohydrate transport and metabolism;	GO:0042744; GO:0006979; GO:0042744; GO:0006979; GO:0006979; GO:0006979; GO:0006979; GO:0005576; GO:0005576; GO:0016021;GO:0020037; GO:0046872; GO:0004601; GO:0020037; GO:0046872; GO:0004601; GO:0020037; GO:0004601; GO:0020037; GO:0004601; GO:0020037; GO:0004601;	BP:hydrogen peroxide catabolic process;BP:response to oxidative stress;BP:hydrogen peroxide catabolic process;BP:response to oxidative stress;BP:response to oxidative stress;BP:response to oxidative stress;BP:response to oxidative stress;CC:extracellular region;CC:extracellular region;CC:integral component of membrane;MF:heme binding;MF:metal ion binding;MF:peroxidase activity;MF:heme binding;MF:…	K00430	E1.11.1.7	map00940;	Phenylpropanoid biosynthesis;
DN550337_c2_g1	-0.0764348	0.280228	-0.0552455	-0.0764348	-0.0721134	1741	XP_005645852.1;	glutathione S-transferase [Coccomyxa subellipsoidea C-169];	gi|55583899|sp|Q6PE25.1|EF1G_DANRE;	RecName: Full=Elongation factor 1-gamma; Short=EF-1-gamma; AltName: Full=eEF-1B gamma;	PF00647.16; PF02798.17; PF00043.22; PF13417.3; PF13410.3; PF14497.3;	EF1G;GST_N;GST_C;GST_N_3;GST_C_2;GST_C_3;	Elongation factor 1 gamma, conserved domain;Glutathione S-transferase, N-terminal domain;Glutathione S-transferase, C-terminal domain;Glutathione S-transferase, N-terminal domain;Glutathione S-transferase, C-terminal domain;Glutathione S-transferase, C-terminal domain;	COG0625;	O:Posttranslational modification, protein turnover, chaperones;	------	------	GO:0070143; GO:0070143; GO:0070143; GO:0005739; GO:0005739; GO:0005739;GO:0016740; GO:0003746; GO:0003746; GO:0004813; GO:0005524; GO:0000049; GO:0008270; GO:0004813; GO:0005524; GO:0000049; GO:0008270; GO:0004813; GO:0005524; GO:0000049; GO:0008270;	BP:mitochondrial alanyl-tRNA aminoacylation;BP:mitochondrial alanyl-tRNA aminoacylation;BP:mitochondrial alanyl-tRNA aminoacylation;CC:mitochondrion;CC:mitochondrion;CC:mitochondrion;MF:transferase activity;MF:translation elongation factor activity;MF:translation elongation factor activity;MF:alanine-tRNA ligase activity;MF:ATP binding;MF:tRNA binding;MF:zinc ion binding;MF:alanine-tRNA ligase ac…	K03233	EEF1G	------	------
DN550394_c2_g1	0.110849	0.237735	-0.0211864	-0.0719502	-0.255447	943	GAQ92965.1;	Leucine-rich repeat receptor-like protein kinase family protein, partial [Klebsormidium nitens];	gi|75175345|sp|Q9LP24.1|Y1571_ARATH;	RecName: Full=Probable leucine-rich repeat receptor-like protein kinase At1g35710; Flags: Precursor;	PF12799.4; PF13855.3; PF14580.3;	LRR_4;LRR_8;LRR_9;	Leucine Rich repeats;Leucine rich repeat;Leucine-rich repeat;	------	------	------	------	GO:0030244; GO:0016021; GO:0016021; GO:0016021; GO:0016021;GO:0016301; GO:0005524; GO:0004672;	BP:cellulose biosynthetic process;CC:integral component of membrane;CC:integral component of membrane;CC:integral component of membrane;CC:integral component of membrane;MF:kinase activity;MF:ATP binding;MF:protein kinase activity;	------	------	------	------
DN550461_c3_g1	0.120495	0.12989	-0.0732169	-0.103952	-0.0732169	944	------	------	------	------	PF05433.12;	Rick_17kDa_Anti;	Glycine zipper 2TM domain;	------	------	------	------	------	------	------	------	------	------
DN550609_c0_g2	0.0881293	0.140213	-0.0246498	-0.150732	-0.0529608	1041	GAQ81229.1;	TIM8 mitochondrial import inner membrane translocon protein [Klebsormidium nitens];	gi|12230183|sp|Q9XGY4.1|TIM8_ARATH;	RecName: Full=Mitochondrial import inner membrane translocase subunit TIM8;	PF02953.12;	zf-Tim10_DDP;	Tim10/DDP family zinc finger;	------	------	NOG87308;	O:Posttranslational modification, protein turnover, chaperones;	GO:0015031; GO:0015031; GO:0015031; GO:0005739; GO:0005758; GO:0005739;GO:0046872; GO:0046872; GO:0046872;	BP:protein transport;BP:protein transport;BP:protein transport;CC:mitochondrion;CC:mitochondrial intermembrane space;CC:mitochondrion;MF:metal ion binding;MF:metal ion binding;MF:metal ion binding;	K17780	TIM8	------	------
DN550658_c1_g2	0.0215387	0.219225	-0.0866944	-0.249074	0.0950054	1013	GAQ87081.1;	hypothetical protein KFL_003300040 [Klebsormidium nitens];	gi|119370639|sp|Q8L9S3.2|GRXC6_ARATH;	RecName: Full=Glutaredoxin-C6; Short=AtGrxC6; AltName: Full=Protein ROXY 21;	PF00462.21;	Glutaredoxin;	Glutaredoxin;	COG0695;	O:Posttranslational modification, protein turnover, chaperones;	------	------	GO:0045454; GO:0045454; GO:0045454; GO:0005623; GO:0005623; GO:0005623;GO:0009055; GO:0015035; GO:0009055; GO:0015035; GO:0009055; GO:0015035;	BP:cell redox homeostasis;BP:cell redox homeostasis;BP:cell redox homeostasis;CC:cell;CC:cell;CC:cell;MF:electron carrier activity;MF:protein disulfide oxidoreductase activity;MF:electron carrier activity;MF:protein disulfide oxidoreductase activity;MF:electron carrier activity;MF:protein disulfide oxidoreductase activity;	K03676	grxC, GLRX, GLRX2	------	------
DN550697_c6_g1	-0.1035	0.327863	-0.0231145	-0.1035	-0.0977481	1525	XP_013895729.1;	Eukaryotic translation initiation factor 5A-1 [Monoraphidium neglectum];	gi|25090601|sp|Q9GU68.2|IF5A_DROME;	RecName: Full=Eukaryotic translation initiation factor 5A; Short=eIF-5A;	PF01287.17;	eIF-5a;	Eukaryotic elongation factor 5A hypusine, DNA-binding OB fold;	COG0231;	J:Translation, ribosomal structure and biogenesis;	------	------	GO:0045901; GO:0045905; GO:0006452; GO:0045901; GO:0045905; GO:0006452; GO:0045901; GO:0045905; GO:0006452;GO:0043022; GO:0003746; GO:0003743; GO:0043022; GO:0003746; GO:0003743; GO:0043022; GO:0003746; GO:0003743;	BP:positive regulation of translational elongation;BP:positive regulation of translational termination;BP:translational frameshifting;BP:positive regulation of translational elongation;BP:positive regulation of translational termination;BP:translational frameshifting;BP:positive regulation of translational elongation;BP:positive regulation of translational termination;BP:translational frameshifti…	K03263	EIF5A	------	------
DN550765_c1_g1	0.0927746	0.0968146	0.0441515	-0.112266	-0.121474	1340	GAQ81964.1;	WRKY DNA-binding protein [Klebsormidium nitens];	gi|75129732|sp|Q6VWJ6.1|WRK46_HORVU;	RecName: Full=WRKY transcription factor SUSIBA2; AltName: Full=Sugar signaling in barley 2; AltName: Full=WRKY transcription factor 46;	PF03106.12;	WRKY;	WRKY DNA -binding domain;	------	------	------	------	GO:0006351; GO:0006351; GO:0006351; GO:0005634; GO:0005634; GO:0005634;GO:0003700; GO:0043565; GO:0003700; GO:0043565; GO:0003700; GO:0043565;	BP:transcription, DNA-templated;BP:transcription, DNA-templated;BP:transcription, DNA-templated;CC:nucleus;CC:nucleus;CC:nucleus;MF:transcription factor activity, sequence-specific DNA binding;MF:sequence-specific DNA binding;MF:transcription factor activity, sequence-specific DNA binding;MF:sequence-specific DNA binding;MF:transcription factor activity, sequence-specific DNA binding;MF:sequence-…	K18835	WRKY2	map04626;	Plant-pathogen interaction;
DN550910_c1_g1	0.0407543	0.190421	0.0371862	-0.0466779	-0.221684	1496	GAQ84397.1;	V-SNARE [Klebsormidium nitens];	gi|332278197|sp|Q944A9.2|NPS11_ARATH;	RecName: Full=Novel plant SNARE 11; Short=AtNPSN11;	------	------	------	------	------	------	------	GO:0006429; GO:0005737; GO:0016021;GO:0002161; GO:0005524; GO:0004823;	BP:leucyl-tRNA aminoacylation;CC:cytoplasm;CC:integral component of membrane;MF:aminoacyl-tRNA editing activity;MF:ATP binding;MF:leucine-tRNA ligase activity;	K08494	NSPN	------	------
DN550962_c0_g1	-0.156382	0.348512	-0.0334969	-0.0143708	-0.144262	2733	GAQ82337.1;	Chromatin-associated protein [Klebsormidium nitens];	gi|110832800|sp|Q94F88.2|CMT3_ARATH;	RecName: Full=DNA;	PF00145.14; PF00385.21; PF01426.15;	DNA_methylase;Chromo;BAH;	C-5 cytosine-specific DNA methylase;Chromo;BAH domain;	------	------	------	------	GO:0005634; GO:0005634; GO:0005634; GO:0005634;GO:0003682; GO:0003886; GO:0003677; GO:0008168; GO:0003682; GO:0003886; GO:0003886; GO:0003886;	CC:nucleus;CC:nucleus;CC:nucleus;CC:nucleus;MF:chromatin binding;MF:DN;MF:DNA binding;MF:methyltransferase activity;MF:chromatin binding;MF:DN;MF:DN;MF:DN;	K00558	DNMT1, dcm	map00270;	Cysteine and methionine metabolism;
DN550987_c0_g1	0.0612207	0.143877	-0.266698	-0.0127291	0.0743298	685	------	------	gi|75266609|sp|Q9SX98.1|LHTL8_ARATH;	RecName: Full=Lysine histidine transporter-like 8; AltName: Full=Amino acid transporter-like protein 1;	------	------	------	------	------	------	------	------	------	------	------	------	------
DN550991_c1_g1	0.327876	0.242031	-0.0756442	-0.207938	-0.286325	614	AGZ19352.1;	hypothetical protein CH29B_p06;	------	------	------	------	------	------	------	NOG80483;	S:Function unknown;	GO:0009507;	CC:chloroplast;	------	------	------	------
DN551005_c0_g1	0.0103709	0.43729	-0.0437917	-0.141531	-0.262338	1209	GAQ80662.1;	AWPM-19-like family protein [Klebsormidium nitens];	------	------	PF05512.8;	AWPM-19;	AWPM-19-like family;	------	------	NOG133297;	S:Function unknown;	GO:0016021;	CC:integral component of membrane;	------	------	------	------
DN551027_c0_g1	0.0284989	0.408812	0.373733	-0.447481	-0.363563	1050	GAQ87912.1;	HAV22-like protein [Klebsormidium nitens];	gi|57012623|sp|Q9S760.1|HA22D_ARATH;	RecName: Full=HVA22-like protein d; Short=AtHVA22d;	PF03134.16;	TB2_DP1_HVA22;	TB2/DP1, HVA22 family;	COG5052;	U:Intracellular trafficking, secretion, and vesicular transport;	------	------	GO:0016021; GO:0016021; GO:0016021;	CC:integral component of membrane;CC:integral component of membrane;CC:integral component of membrane;	K17279	REEP5_6	------	------
DN551059_c0_g1	-0.0526655	0.147008	-0.0662686	-0.0555448	0.0274713	2122	------	------	------	------	------	------	------	------	------	------	------	------	------	------	------	------	------
DN551081_c0_g2	0.160479	0.179665	-0.0502602	-0.257056	-0.0328279	1605	GAQ80785.1;	cinnamoyl CoA reductase [Klebsormidium nitens];	gi|75313115|sp|Q9S9N9.1|CCR1_ARATH;	RecName: Full=Cinnamoyl-CoA reductase 1; Short=AtCCR1; AltName: Full=Protein IRREGULAR XYLEM 4;	PF01370.18; PF01073.16; PF13460.3; PF05368.10; PF16363.2; PF07993.9; PF02719.12; PF08659.7; PF00106.22;	Epimerase;3Beta_HSD;NAD_binding_10;NmrA;GDP_Man_Dehyd;NAD_binding_4;Polysacc_synt_2;KR;adh_short;	NAD dependent epimerase/dehydratase family;3-beta hydroxysteroid dehydrogenase/isomerase family;NA;NmrA-like family;GDP-mannose 4,6 dehydratase;Male sterility protein;Polysaccharide biosynthesis protein;KR domain;short chain dehydrogenase;	COG0451;	M:Cell wall/membrane/envelope biogenesis;	------	------	GO:0016021;GO:0003824; GO:0050662; GO:0003824; GO:0050662; GO:0050662; GO:0004601; GO:0003824; GO:0050662; GO:0050662; GO:0004601;	CC:integral component of membrane;MF:catalytic activity;MF:coenzyme binding;MF:catalytic activity;MF:coenzyme binding;MF:coenzyme binding;MF:peroxidase activity;MF:catalytic activity;MF:coenzyme binding;MF:coenzyme binding;MF:peroxidase activity;	------	------	------	------
DN551081_c0_g3	-0.189653	0.287469	-0.0112328	-0.0112328	-0.0753503	950	------	------	gi|75200744|sp|Q9SAH9.1|CCR2_ARATH;	RecName: Full=Cinnamoyl-CoA reductase 2; Short=AtCCR2;	------	------	------	------	------	------	------	------	------	K09753	CCR	map00940;	Phenylpropanoid biosynthesis;
DN551142_c4_g1	-0.0643576	0.217011	-0.0715361	-0.0715361	-0.0095813	1258	XP_013894878.1;	cerevisin [Monoraphidium neglectum];	gi|114081|sp|P08594.2|AQL1_THEAQ;	RecName: Full=Aqualysin-1; AltName: Full=Aqualysin-I; Flags: Precursor;	PF00082.19; PF05922.13;	Peptidase_S8;Inhibitor_I9;	Subtilase family;Peptidase inhibitor I9;	------	------	------	------	GO:0004252; GO:0004252; GO:0004252; GO:0004252; GO:0004252;	MF:serine-type endopeptidase activity;MF:serine-type endopeptidase activity;MF:serine-type endopeptidase activity;MF:serine-type endopeptidase activity;MF:serine-type endopeptidase activity;	K20754	pstI	------	------
DN551144_c0_g1	-0.027027	0.436211	-0.0193401	-0.178618	-0.211226	726	------	------	------	------	------	------	------	------	------	NOG126905;	S:Function unknown;	------	------	------	------	------	------
DN551156_c0_g1	0.113899	0.100072	0.132045	-0.0410556	-0.304961	2207	PRW58606.1;	CDGSH iron-sulfur domain-containing NEET [Chlorella sorokiniana];	gi|75171468|sp|Q9FLI7.1|NEET_ARATH;	RecName: Full=CDGSH iron-sulfur domain-containing protein NEET; Short=At-NEET;	------	------	------	------	------	------	------	GO:0043231; GO:0043231; GO:0043231;GO:0051537; GO:0051537; GO:0051537;	CC:intracellular membrane-bounded organelle;CC:intracellular membrane-bounded organelle;CC:intracellular membrane-bounded organelle;MF:2 iron, 2 sulfur cluster binding;MF:2 iron, 2 sulfur cluster binding;MF:2 iron, 2 sulfur cluster binding;	------	------	------	------
DN551164_c3_g1	-0.101316	0.25303	-0.078735	-0.0233566	-0.0496219	1202	GAQ80199.1;	Sorbitol dehydrogenase [Klebsormidium nitens];	gi|229830633|sp|Q1PSI9.2|IDND_VITVI;	RecName: Full=L-idonate 5-dehydrogenase;	------	------	------	------	------	------	------	GO:0016491; GO:0008270; GO:0016491; GO:0008270; GO:0016491; GO:0008270;	MF:oxidoreductase activity;MF:zinc ion binding;MF:oxidoreductase activity;MF:zinc ion binding;MF:oxidoreductase activity;MF:zinc ion binding;	K00008;K19635	E1.1.1.366;SORD, gutB	map00040; map00051;	Pentose and glucuronate interconversions;Fructose and mannose metabolism;
DN551166_c0_g1	0.0529282	0.127338	-0.0170035	-0.0616531	-0.10161	2670	------	------	------	------	------	------	------	------	------	------	------	------	------	------	------	------	------
DN551220_c0_g1	-0.2062	0.365026	0.00828096	0.0431701	-0.210278	917	------	------	gi|115502384|sp|Q9SK27.2|ENL1_ARATH;	RecName: Full=Early nodulin-like protein 1; AltName: Full=Phytocyanin-like protein; Flags: Precursor;	------	------	------	------	------	------	------	------	------	------	------	------	------
DN551238_c0_g1	0.0434989	0.133694	-0.00120315	0.050598	-0.226587	1155	GAQ80027.1;	aquaporin [Klebsormidium nitens];	gi|1175013|sp|P43286.1|PIP21_ARATH;	RecName: Full=Aquaporin PIP2-1; AltName: Full=Plasma membrane intrinsic protein 2-1; Short=AtPIP2;1; AltName: Full=Plasma membrane intrinsic protein 2a; Short=PIP2a; Contains: RecName: Full=Aquaporin PIP2-1, N-terminally processed;	PF00230.17;	MIP;	Major intrinsic protein;	------	------	------	------	GO:0016021; GO:0016021; GO:0016021; GO:0016021; GO:0016021;GO:0015267; GO:0015267; GO:0015267; GO:0015267; GO:0015267;	CC:integral component of membrane;CC:integral component of membrane;CC:integral component of membrane;CC:integral component of membrane;CC:integral component of membrane;MF:channel activity;MF:channel activity;MF:channel activity;MF:channel activity;MF:channel activity;	K09872	PIP	------	------
DN551265_c1_g3	-0.120158	0.306505	0.0332435	-0.115137	-0.104454	1030	------	------	gi|75308896|sp|Q9C8Z9.1|BH148_ARATH;	RecName: Full=Transcription factor bHLH148; AltName: Full=ATBS1 interacting factor 2; AltName: Full=Basic helix-loop-helix protein 148; Short=AtbHLH148; Short=bHLH 148; AltName: Full=Transcription factor EN 143; AltName: Full=bHLH transcription factor bHLH148;	------	------	------	------	------	------	------	------	------	------	------	------	------
DN551312_c0_g1	0.0757508	0.207655	-0.0317831	-0.0463651	-0.205258	1188	PSC73220.1;	transcription factor DIVARICATA-like [Micractinium conductrix];	gi|75330977|sp|Q8S9H7.1|DIV_ANTMA;	RecName: Full=Transcription factor DIVARICATA;	PF00249.28; PF13921.3;	Myb_DNA-binding;Myb_DNA-bind_6;	Myb-like DNA-binding domain;Myb-like DNA-binding domain;	------	------	------	------	GO:0006355; GO:0006351; GO:0006355; GO:0006351; GO:0006355; GO:0006351; GO:0005634; GO:0005634; GO:0016021; GO:0005634;GO:0005524; GO:0003677; GO:0004672; GO:0003677; GO:0003677;	BP:regulation of transcription, DNA-templated;BP:transcription, DNA-templated;BP:regulation of transcription, DNA-templated;BP:transcription, DNA-templated;BP:regulation of transcription, DNA-templated;BP:transcription, DNA-templated;CC:nucleus;CC:nucleus;CC:integral component of membrane;CC:nucleus;MF:ATP binding;MF:DNA binding;MF:protein kinase activity;MF:DNA binding;MF:DNA binding;	------	------	------	------
DN551365_c0_g1	0.119141	0.127091	0.236236	-0.150979	-0.331489	1077	------	------	------	------	------	------	------	------	------	------	------	------	------	------	------	------	------
DN551457_c0_g2	-0.118001	0.335994	0.206733	-0.326102	-0.0986248	1029	------	------	gi|15214252|sp|Q9ZNS6.1|RCI2B_ARATH;	RecName: Full=Hydrophobic protein RCI2B; AltName: Full=Low temperature and salt-responsive protein LTI6B;	------	------	------	------	------	------	------	------	------	------	------	------	------
DN551524_c0_g1	0.0521596	0.169117	-0.108397	0.00207587	-0.114956	1877	------	------	gi|75099211|sp|O64815.1|HLS1L_ARATH;	RecName: Full=Probable N-acetyltransferase HLS1-like;	PF00583.22; PF13508.4; PF08445.7;	Acetyltransf_1;Acetyltransf_7;FR47;	Acetyltransferase;Acetyltransferase;FR47-like protein;	------	------	NOG13166;	R:General function prediction only;	------	------	------	------	------	------
DN551593_c2_g1	0.0931329	0.320189	-0.0867773	-0.157935	-0.168609	642	GAQ85535.1;	plastid division protein FtsZ [Klebsormidium nitens];	gi|21903428|sp|Q42545.2|FTSZ1_ARATH;	RecName: Full=Cell division protein FtsZ homolog 1, chloroplastic; Short=AtFtsZ1; Short=AtFtsZ1-1; Short=Chloroplast FtsZ; Short=CpFtsZ; AltName: Full=Protein ACCUMULATION AND REPLICATION OF CHLOROPLASTS 10; AltName: Full=Protein PLASTID MOVEMENT IMPAIRED4; Flags: Precursor;	PF00091.22;	Tubulin;	Tubulin/FtsZ family, GTPase domain;	------	------	------	------	GO:0007017; GO:0007017; GO:0007017; GO:0005737; GO:0005874; GO:0005737; GO:0005874; GO:0005737; GO:0005874; GO:0005737;GO:0005525; GO:0003924; GO:0005525; GO:0003924; GO:0005525; GO:0003924; GO:0005525; GO:0003924;	BP:microtubule-based process;BP:microtubule-based process;BP:microtubule-based process;CC:cytoplasm;CC:microtubule;CC:cytoplasm;CC:microtubule;CC:cytoplasm;CC:microtubule;CC:cytoplasm;MF:GTP binding;MF:GTPase activity;MF:GTP binding;MF:GTPase activity;MF:GTP binding;MF:GTPase activity;MF:GTP binding;MF:GTPase activity;	K03531	ftsZ	------	------
DN551621_c1_g1	0.130815	0.148629	-0.0254138	-0.166664	-0.0873653	804	------	------	------	------	------	------	------	------	------	------	------	------	------	------	------	------	------
DN551734_c0_g1	-0.0521931	0.29698	-0.0998592	-0.00790239	-0.137025	1865	CCD17872.1;	putative peroxidase [Micrasterias denticulata];	gi|26397792|sp|Q9FJZ9.1|PER72_ARATH;	RecName: Full=Peroxidase 72; Short=Atperox P72; AltName: Full=ATP6a; AltName: Full=PRXR8; Flags: Precursor;	PF00141.20;	peroxidase;	Peroxidase;	------	------	NOG123237;	G:Carbohydrate transport and metabolism;	GO:0042744; GO:0006979; GO:0042744; GO:0006979; GO:0006979; GO:0006979; GO:0005576; GO:0005576; GO:0016021;GO:0020037; GO:0046872; GO:0004601; GO:0020037; GO:0046872; GO:0004601; GO:0020037; GO:0004601; GO:0020037; GO:0004601;	BP:hydrogen peroxide catabolic process;BP:response to oxidative stress;BP:hydrogen peroxide catabolic process;BP:response to oxidative stress;BP:response to oxidative stress;BP:response to oxidative stress;CC:extracellular region;CC:extracellular region;CC:integral component of membrane;MF:heme binding;MF:metal ion binding;MF:peroxidase activity;MF:heme binding;MF:metal ion binding;MF:peroxidase …	K00430	E1.11.1.7	map00940;	Phenylpropanoid biosynthesis;
DN551744_c0_g1	0.0379695	0.146721	0.00496926	-0.128951	-0.0607095	953	------	------	------	------	------	------	------	------	------	------	------	------	------	------	------	------	------
DN551783_c4_g1	-0.0633227	0.236257	-0.0462893	-0.0633227	-0.0633227	1757	KXZ44282.1;	hypothetical protein GPECTOR_70g513 [Gonium pectorale];	gi|223634731|sp|P53597.4|SUCA_HUMAN;	RecName: Full=Succinyl-CoA ligase [ADP/GDP-forming] subunit alpha, mitochondrial; AltName: Full=Succinyl-CoA synthetase subunit alpha; Short=SCS-alpha; Flags: Precursor;	PF02629.16; PF00549.16; PF13607.3; PF13380.3;	CoA_binding;Ligase_CoA;Succ_CoA_lig;CoA_binding_2;	CoA binding domain;CoA-ligase;Succinyl-CoA ligase like flavodoxin domain;CoA binding domain;	COG0074;	C:Energy production and conversion;	------	------	GO:0006099; GO:0006099; GO:0006099; GO:0006099; GO:0005739; GO:0005739; GO:0005759; GO:0005739;GO:0048037; GO:0000166; GO:0004775; GO:0048037; GO:0000166; GO:0004775; GO:0048037; GO:0000166; GO:0004775; GO:0004776; GO:0048037; GO:0000166; GO:0004775;	BP:tricarboxylic acid cycle;BP:tricarboxylic acid cycle;BP:tricarboxylic acid cycle;BP:tricarboxylic acid cycle;CC:mitochondrion;CC:mitochondrion;CC:mitochondrial matrix;CC:mitochondrion;MF:cofactor binding;MF:nucleotide binding;MF:succinate-CoA ligas;MF:cofactor binding;MF:nucleotide binding;MF:succinate-CoA ligas;MF:cofactor binding;MF:nucleotide binding;MF:succinate-CoA ligas;MF:succinate-CoA …	K01899	LSC1	map00020; map00640;	Citrate cycl;Propanoate metabolism;
DN551806_c0_g1	0.0589739	0.143985	-0.0937434	0.0392493	-0.148464	1815	GAQ79790.1;	Cytochrome P450 [Klebsormidium nitens];	gi|13878383|sp|Q9LTM0.1|C71BN_ARATH;	RecName: Full=Cytochrome P450 71B23;	PF00067.19;	p450;	Cytochrome P450;	------	------	------	------	GO:0016021;GO:0020037; GO:0005506; GO:0004497; GO:0016705; GO:0020037; GO:0005506; GO:0004497; GO:0016705; GO:0020037; GO:0005506; GO:0004497; GO:0016705; GO:0020037; GO:0005506; GO:0004497; GO:0016705;	CC:integral component of membrane;MF:heme binding;MF:iron ion binding;MF:monooxygenase activity;MF:oxidoreductase activity, acting on paired donors, with incorporation or reduction of molecular oxygen;MF:heme binding;MF:iron ion binding;MF:monooxygenase activity;MF:oxidoreductase activity, acting on paired donors, with incorporation or reduction of molecular oxygen;MF:heme binding;MF:iron ion bin…	------	------	------	------
DN551812_c0_g1	0.084372	0.172017	-0.282792	0.0104948	0.015908	650	XP_002952426.1;	hypothetical protein VOLCADRAFT_105483 [Volvox carteri f. nagariensis];	gi|75266731|sp|Q9SZ06.1|EF109_ARATH;	RecName: Full=Ethylene-responsive transcription factor ERF109;	PF00847.17;	AP2;	AP2 domain;	------	------	------	------	GO:0006351; GO:0006351; GO:0006351; GO:0006351; GO:0006351; GO:0005634; GO:0005634; GO:0005634; GO:0005634; GO:0005634;GO:0003677; GO:0003700; GO:0003677; GO:0003700; GO:0003677; GO:0003700; GO:0003677; GO:0003700; GO:0003677; GO:0003700;	BP:transcription, DNA-templated;BP:transcription, DNA-templated;BP:transcription, DNA-templated;BP:transcription, DNA-templated;BP:transcription, DNA-templated;CC:nucleus;CC:nucleus;CC:nucleus;CC:nucleus;CC:nucleus;MF:DNA binding;MF:transcription factor activity, sequence-specific DNA binding;MF:DNA binding;MF:transcription factor activity, sequence-specific DNA binding;MF:DNA binding;MF:transcri…	------	------	------	------
DN551816_c0_g2	0.180914	0.307083	-0.149772	-0.234908	-0.103317	1948	------	------	------	------	PF04570.11;	zf-FLZ;	zinc-finger of the FCS-type, C2-C2;	------	------	------	------	------	------	------	------	------	------
DN551824_c2_g1	0.0577015	0.435459	-0.158957	-0.344668	0.0104648	970	XP_003055985.1;	luminal binding heat shock protein 70 [Micromonas pusilla CCMP1545];	gi|729619|sp|Q03683.1|BIP3_TOBAC;	RecName: Full=Luminal-binding protein 3; Short=BiP 3; AltName: Full=78 kDa glucose-regulated protein homolog 3; Short=GRP-78-3;	PF00012.17;	HSP70;	Hsp70 protein;	------	------	------	------	GO:0009860; GO:0016592;GO:0005524; GO:0005524; GO:0005524; GO:0005524; GO:0005524;	BP:pollen tube growth;CC:mediator complex;MF:ATP binding;MF:ATP binding;MF:ATP binding;MF:ATP binding;MF:ATP binding;	K09490	HSPA5, BIP	map03060; map04141;	Protein export;Protein processing in endoplasmic reticulum;
DN551943_c0_g3	-0.121286	0.311768	0.0177088	-0.0299996	-0.178191	1551	GAQ86618.1;	hypothetical protein KFL_003000110 [Klebsormidium nitens];	gi|75154934|sp|Q8LB81.1|GDL79_ARATH;	RecName: Full=GDSL esterase/lipase At5g33370; AltName: Full=Extracellular lipase At5g33370; Flags: Precursor;	PF00657.19;	Lipase_GDSL;	GDSL-like Lipase/Acylhydrolase;	------	------	------	------	GO:0006629; GO:0006629; GO:0006629;GO:0016788; GO:0016298; GO:0016298; GO:0016298; GO:0016788;	BP:lipid metabolic process;BP:lipid metabolic process;BP:lipid metabolic process;MF:hydrolase activity, acting on ester bonds;MF:lipase activity;MF:lipase activity;MF:lipase activity;MF:hydrolase activity, acting on ester bonds;	------	------	------	------
DN551970_c0_g1	-0.125914	0.320542	0.0507213	-0.0923113	-0.153038	859	GAQ89486.1;	hypothetical protein KFL_005290010, partial [Klebsormidium nitens];	gi|75133695|sp|Q6Z4G8.1|COBL1_ORYSJ;	RecName: Full=COBRA-like protein 1; AltName: Full=Protein BRITTLE CULM1-like 6; Flags: Precursor;	------	------	------	------	------	------	------	GO:0010215; GO:0031225;	BP:cellulose microfibril organization;CC:anchored component of membrane;	------	------	------	------
DN551991_c0_g2	0.0711629	0.0968441	0.111719	-0.116655	-0.163071	1950	GAQ85851.1;	hypothetical protein KFL_002570190 [Klebsormidium nitens];	gi|75338636|sp|Q9XID3.1|Y1343_ARATH;	RecName: Full=G-type lectin S-receptor-like serine/threonine-protein kinase At1g34300; Flags: Precursor;	PF07714.14; PF00069.22;	Pkinase_Tyr;Pkinase;	Protein tyrosine kinase;Protein kinase domain;	COG0515;	T:Signal transduction mechanisms;	------	------	GO:0016021; GO:0016021; GO:0016021; GO:0016021;GO:0005524; GO:0004672; GO:0005524; GO:0004672; GO:0005524; GO:0004672; GO:0005524; GO:0004672; GO:0005524; GO:0004672;	CC:integral component of membrane;CC:integral component of membrane;CC:integral component of membrane;CC:integral component of membrane;MF:ATP binding;MF:protein kinase activity;MF:ATP binding;MF:protein kinase activity;MF:ATP binding;MF:protein kinase activity;MF:ATP binding;MF:protein kinase activity;MF:ATP binding;MF:protein kinase activity;	K04733	IRAK4	------	------
DN552002_c2_g1	0.0268132	0.11075	-0.141796	-0.0248693	0.0291022	3045	BAF79984.1;	receptor-like kinase, partial [Nitella axillaris];	gi|75335601|sp|Q9LX66.1|HERK_ARATH;	RecName: Full=Receptor-like protein kinase HERK 1; AltName: Full=Protein HERCULES RECEPTOR KINASE 1; Flags: Precursor;	PF07714.14; PF00069.22; PF12819.4; PF11721.5;	Pkinase_Tyr;Pkinase;Malectin_like;Malectin;	Protein tyrosine kinase;Protein kinase domain;Carbohydrate-binding protein of the ER;Di-glucose binding within endoplasmic reticulum;	------	------	------	------	GO:0016021; GO:0016021; GO:0016021; GO:0016021; GO:0016021;GO:0005524; GO:0004672; GO:0005524; GO:0016491; GO:0004672; GO:0005524; GO:0004672; GO:0005524; GO:0004674; GO:0005524; GO:0004672;	CC:integral component of membrane;CC:integral component of membrane;CC:integral component of membrane;CC:integral component of membrane;CC:integral component of membrane;MF:ATP binding;MF:protein kinase activity;MF:ATP binding;MF:oxidoreductase activity;MF:protein kinase activity;MF:ATP binding;MF:protein kinase activity;MF:ATP binding;MF:protein serine/threonine kinase activity;MF:ATP binding;MF…	------	------	------	------
DN552084_c3_g1	-0.162054	0.169314	-0.0221345	0.040421	-0.0255461	1651	O65315.1;	RecName: Full=Actin;	gi|3219758|sp|P81228.1|ACT5_SOLTU;	RecName: Full=Actin-66;	PF00022.16;	Actin;	Actin;	------	------	------	------	GO:0005737; GO:0005856;GO:0005524; GO:0005524;	CC:cytoplasm;CC:cytoskeleton;MF:ATP binding;MF:ATP binding;	K10355	ACTF	------	------
DN552101_c0_g1	0.0342533	0.327988	0.00108888	-0.185356	-0.177974	2174	GAQ88164.1;	alkenal reductase [Klebsormidium nitens];	gi|75206691|sp|Q9SLN8.1|DBR_TOBAC;	RecName: Full=2-alkenal reductase;	PF16884.2; PF00107.23; PF13602.3;	ADH_N_2;ADH_zinc_N;ADH_zinc_N_2;	N-terminal domain of oxidoreductase;Zinc-binding dehydrogenase;Zinc-binding dehydrogenase;	COG2130;	R:General function prediction only;	------	------	GO:0055114;GO:0016491; GO:0016491; GO:0016491; GO:0008270; GO:0016491; GO:0008270;	BP:oxidation-reduction process;MF:oxidoreductase activity;MF:oxidoreductase activity;MF:oxidoreductase activity;MF:zinc ion binding;MF:oxidoreductase activity;MF:zinc ion binding;	------	------	------	------
DN552137_c0_g1	-0.00650832	0.410766	-0.305323	-0.128128	0.0291926	706	------	------	------	------	------	------	------	------	------	------	------	------	------	------	------	------	------
DN552186_c0_g1	-0.0885134	0.349026	-0.100252	-0.120965	-0.0392953	3975	GAQ80132.1;	ATP binding cassette subfamily B [Klebsormidium nitens];	gi|75335010|sp|Q9LHK4.1|AB8B_ARATH;	RecName: Full=Putative ABC transporter B family member 8; Short=ABC transporter ABCB.8; Short=AtABCB8; AltName: Full=P-glycoprotein 8; AltName: Full=Putative multidrug resistance protein 22;	PF00664.20; PF00005.24; PF06414.9; PF13191.3; PF13555.3; PF02463.16;	ABC_membrane;ABC_tran;Zeta_toxin;AAA_16;AAA_29;SMC_N;	ABC transporter transmembrane region;ABC transporter;Zeta toxin;AAA ATPase domain;P-loop containing region of AAA domain;RecF/RecN/SMC N terminal domain;	COG1132;	V:Defense mechanisms;	------	------	GO:0016021; GO:0016021; GO:0016021; GO:0016021; GO:0016021;GO:0005524; GO:0042626; GO:0005524; GO:0042626; GO:0005524; GO:0042626; GO:0005524; GO:0042626; GO:0005524; GO:0042626;	CC:integral component of membrane;CC:integral component of membrane;CC:integral component of membrane;CC:integral component of membrane;CC:integral component of membrane;MF:ATP binding;MF:ATPase activity, coupled to transmembrane movement of substances;MF:ATP binding;MF:ATPase activity, coupled to transmembrane movement of substances;MF:ATP binding;MF:ATPase activity, coupled to transmembrane mov…	K05658	ABCB1, CD243	map02010;	ABC transporters;
DN552206_c1_g3	0.0319814	0.180611	-0.136984	-3.95857e-05	-0.0755694	1154	GAQ77670.1;	mechanosensitive channel of small conductance [Klebsormidium nitens];	gi|75181076|sp|Q9LYG9.1|MSL10_ARATH;	RecName: Full=Mechanosensitive ion channel protein 10; AltName: Full=Mechanosensitive channel of small conductance-like 10; AltName: Full=MscS-Like protein 10; Short=AtMSL10;	PF00924.15; PF13854.3;	MS_channel;Kelch_5;	Mechanosensitive ion channel;Kelch motif;	------	------	------	------	GO:0055085; GO:0055085; GO:0055085; GO:0055085; GO:0016021; GO:0016021; GO:0016021; GO:0016021; GO:0016787;	BP:transmembrane transport;BP:transmembrane transport;BP:transmembrane transport;BP:transmembrane transport;CC:integral component of membrane;CC:integral component of membrane;CC:integral component of membrane;CC:integral component of membrane;MF:hydrolase activity;	------	------	------	------
DN552217_c0_g1	-0.0760422	0.304169	-0.0760422	-0.0760422	-0.0760422	2171	------	------	------	------	PF13927.3; PF00047.22; PF07679.13; PF07686.14; PF13895.3;	Ig_3;ig;I-set;V-set;Ig_2;	Immunoglobulin domain;Immunoglobulin domain;Immunoglobulin I-set domain;Immunoglobulin V-set domain;Immunoglobulin domain;	------	------	------	------	------	------	------	------	------	------
DN552250_c0_g7	0.0527456	0.132574	-0.0334709	-0.00335179	-0.148497	814	------	------	------	------	PF05553.8;	DUF761;	Cotton fibre expressed protein;	------	------	------	------	------	------	------	------	------	------
DN552269_c5_g1	0.120122	0.114232	-0.157324	-0.132706	0.0556753	3467	GAQ83786.1;	MATE efflux family protein [Klebsormidium nitens];	gi|325530113|sp|Q9SVE7.2|DTX45_ARATH;	RecName: Full=Protein DETOXIFICATION 45, chloroplastic; Short=AtDTX45; AltName: Full=Multidrug and toxic compound extrusion protein 45; Short=MATE protein 45; Flags: Precursor;	PF01554.15; PF14667.3;	MatE;Polysacc_synt_C;	MatE;Polysaccharide biosynthesis C-terminal domain;	------	------	------	------	GO:0016021; GO:0016021; GO:0016021; GO:0016021;GO:0015297; GO:0015238; GO:0015297; GO:0015238; GO:0015297; GO:0015238; GO:0015297; GO:0015238;	CC:integral component of membrane;CC:integral component of membrane;CC:integral component of membrane;CC:integral component of membrane;MF:antiporter activity;MF:drug transmembrane transporter activity;MF:antiporter activity;MF:drug transmembrane transporter activity;MF:antiporter activity;MF:drug transmembrane transporter activity;MF:antiporter activity;MF:drug transmembrane transporter activity;	------	------	------	------
DN552306_c1_g2	0.106755	0.152554	-0.0942377	-0.0539462	-0.111125	1370	GAQ88869.1;	homeobox protein [Klebsormidium nitens];	gi|1168547|sp|P46668.1|ATHB6_ARATH;	RecName: Full=Homeobox-leucine zipper protein ATHB-6; AltName: Full=HD-ZIP protein ATHB-6; AltName: Full=Homeodomain transcription factor ATHB-6;	PF02183.15; PF00046.26; PF05920.8;	HALZ;Homeobox;Homeobox_KN;	Homeobox associated leucine zipper;Homeobox domain;Homeobox KN domain;	------	------	------	------	GO:0006355; GO:0005634; GO:0005634; GO:0005634;GO:0043565; GO:0003700; GO:0043565; GO:0003700; GO:0043565;	BP:regulation of transcription, DNA-templated;CC:nucleus;CC:nucleus;CC:nucleus;MF:sequence-specific DNA binding;MF:transcription factor activity, sequence-specific DNA binding;MF:sequence-specific DNA binding;MF:transcription factor activity, sequence-specific DNA binding;MF:sequence-specific DNA binding;	K09338	HD-ZIP	------	------
DN552413_c1_g1	-0.184619	0.38273	0.0286539	-0.0421456	-0.184619	1745	GAQ89765.1;	Cyclin B and related kinase-activating proteins [Klebsormidium nitens];	gi|1168896|sp|P46278.1|CCNB2_MEDSV;	RecName: Full=G2/mitotic-specific cyclin-2; AltName: Full=B-like cyclin; AltName: Full=CycMs2;	PF00134.20; PF02984.16;	Cyclin_N;Cyclin_C;	Cyclin, N-terminal domain;Cyclin, C-terminal domain;	------	------	------	------	GO:0005634; GO:0005634; GO:0005634; GO:0005634; GO:0005634;GO:0016301;	CC:nucleus;CC:nucleus;CC:nucleus;CC:nucleus;CC:nucleus;MF:kinase activity;	K05868	CCNB	------	------
DN552426_c2_g1	-0.0486315	0.0996618	-0.146601	0.0649566	0.0306138	1735	------	------	------	------	------	------	------	------	------	------	------	------	------	------	------	------	------
DN552440_c0_g1	0.0345167	0.255943	-0.112397	-0.0990584	-0.0790043	1680	GAQ82379.1;	Cytochrome oxidase assembly factor COX15 [Klebsormidium nitens];	gi|75171325|sp|Q9FKT8.1|COX15_ARATH;	RecName: Full=Cytochrome c oxidase assembly protein COX15;	PF02628.12;	COX15-CtaA;	Cytochrome oxidase assembly protein;	COG1612;	O:Posttranslational modification, protein turnover, chaperones;	------	------	GO:0006784; GO:0006784; GO:0006784; GO:0006784; GO:0016021; GO:0016021; GO:0016021; GO:0005739; GO:0016021;GO:0016627; GO:0016627; GO:0016627; GO:0016627;	BP:heme a biosynthetic process;BP:heme a biosynthetic process;BP:heme a biosynthetic process;BP:heme a biosynthetic process;CC:integral component of membrane;CC:integral component of membrane;CC:integral component of membrane;CC:mitochondrion;CC:integral component of membrane;MF:oxidoreductase activity, acting on the CH-CH group of donors;MF:oxidoreductase activity, acting on the CH-CH group of d…	K02259	COX15	map00860; map00190;	Porphyrin and chlorophyll metabolism;Oxidative phosphorylation;
DN552445_c1_g1	0.159026	0.267504	-0.144149	-0.225226	-0.057155	956	------	------	------	------	------	------	------	------	------	------	------	------	------	------	------	------	------
DN552451_c7_g1	-0.0983414	0.331411	-0.0363866	-0.0983414	-0.0983414	1181	GAQ81430.1;	Translation elongation factor 2 [Klebsormidium nitens];	gi|17380352|sp|P13060.4|EF2_DROME;	RecName: Full=Elongation factor 2; Short=EF-2;	PF00009.24; PF03144.22;	GTP_EFTU;GTP_EFTU_D2;	Elongation factor Tu GTP binding domain;Elongation factor Tu domain 2;	------	------	------	------	GO:0005525; GO:0003924; GO:0003746; GO:0005525; GO:0003924; GO:0003746; GO:0005525; GO:0003924; GO:0003746; GO:0005525; GO:0003924; GO:0005525; GO:0003924; GO:0003746;	MF:GTP binding;MF:GTPase activity;MF:translation elongation factor activity;MF:GTP binding;MF:GTPase activity;MF:translation elongation factor activity;MF:GTP binding;MF:GTPase activity;MF:translation elongation factor activity;MF:GTP binding;MF:GTPase activity;MF:GTP binding;MF:GTPase activity;MF:translation elongation factor activity;	K03234	EEF2	------	------
DN552477_c1_g1	-0.237533	0.304591	0.0606599	-0.00828369	-0.119434	2021	GAQ85767.1;	RING/FYVE/PHD zinc finger superfamily protein [Klebsormidium nitens];	gi|3121830|sp|Q24572.1|CAF1_DROME;	RecName: Full=Probable histone-binding protein Caf1; AltName: Full=Chromatin assembly factor 1 p55 subunit; Short=CAF-1 p55 subunit; AltName: Full=Nucleosome-remodeling factor 55 kDa subunit; Short=NURF-55; AltName: Full=dCAF-1;	------	------	------	------	------	------	------	GO:0005634; GO:0005634; GO:0005634;	CC:nucleus;CC:nucleus;CC:nucleus;	------	------	------	------
DN552544_c0_g1	-0.116705	0.413192	-0.048019	-0.0895158	-0.158952	1641	GAQ84913.1;	Zinc finger RING-type domain containing protein [Klebsormidium nitens];	gi|68565310|sp|Q9LSW9.1|ATL16_ARATH;	RecName: Full=RING-H2 finger protein ATL16;	PF13639.3; PF17123.2; PF12678.4; PF13923.3; PF00097.22; PF14634.3; PF13920.3; PF14447.3; PF13445.3; PF12861.4; PF17120.2;	zf-RING_2;zf-RING_11;zf-rbx1;zf-C3HC4_2;zf-C3HC4;zf-RING_5;zf-C3HC4_3;Prok-RING_4;zf-RING_UBOX;zf-ANAPC11;Zn_ribbon_17;	Ring finger domain;RING-like zinc finger;RING-H2 zinc finger domain;Zinc finger, C3HC4 type;Zinc finger, C3HC4 type;zinc-RING finger domain;Zinc finger, C3HC4 type;Prokaryotic RING finger family 4;RING-type zinc-finger;Anaphase-promoting complex subunit 11 RING-H2 finger;Zinc-ribbon, C4HC2 type;	------	------	------	------	GO:0016021; GO:0016021; GO:0016021;	CC:integral component of membrane;CC:integral component of membrane;CC:integral component of membrane;	------	------	------	------
DN552545_c0_g1	0.0382117	0.427237	-0.0187965	-0.227103	-0.21955	2620	------	------	gi|75153917|sp|Q8L612.1|MACP1_ARATH;	RecName: Full=MACPF domain-containing protein At1g14780;	PF01823.16;	MACPF;	MAC/Perforin domain;	------	------	------	------	------	------	------	------	------	------
DN552629_c0_g2	0.0975309	0.120862	0.0110573	-0.0181629	-0.211288	901	GAQ80393.1;	Protein kinase superfamily protein [Klebsormidium nitens];	gi|75328961|sp|Q8GXZ3.1|Y5102_ARATH;	RecName: Full=Serine/threonine-protein kinase At5g01020;	PF00069.22; PF07714.14;	Pkinase;Pkinase_Tyr;	Protein kinase domain;Protein tyrosine kinase;	------	------	------	------	GO:0016021;GO:0005524; GO:0004674; GO:0005524; GO:0004672; GO:0005524; GO:0004672; GO:0005524; GO:0004672; GO:0005524; GO:0004672;	CC:integral component of membrane;MF:ATP binding;MF:protein serine/threonine kinase activity;MF:ATP binding;MF:protein kinase activity;MF:ATP binding;MF:protein kinase activity;MF:ATP binding;MF:protein kinase activity;MF:ATP binding;MF:protein kinase activity;	------	------	------	------
DN552647_c0_g1	0.0882855	0.356553	0.0873223	-0.161784	-0.370376	609	GAQ89166.1;	Myb domain protein [Klebsormidium nitens];	gi|75337113|sp|Q9SEI0.1|WER_ARATH;	RecName: Full=Transcription factor WER; AltName: Full=Myb-related protein 66; Short=AtMYB66; AltName: Full=Protein WEREWOLF;	PF00249.28; PF13921.3;	Myb_DNA-binding;Myb_DNA-bind_6;	Myb-like DNA-binding domain;Myb-like DNA-binding domain;	------	------	------	------	GO:0003677; GO:0003677; GO:0003677; GO:0003677;	MF:DNA binding;MF:DNA binding;MF:DNA binding;MF:DNA binding;	K09422	MYBP	------	------
DN552664_c0_g1	0.0337364	0.138889	0.0473878	-0.0780227	-0.14199	1199	------	------	------	------	------	------	------	------	------	------	------	------	------	------	------	------	------
DN552688_c0_g1	0.0833002	0.26276	0.0219537	-0.0686726	-0.299342	1830	GAQ80308.1;	Pyridoxal phosphat;	gi|341958788|sp|Q93Z38.2|TAR4_ARATH;	RecName: Full=Tryptophan aminotransferase-related protein 4;	PF04864.10; PF04863.10; PF00155.18;	Alliinase_C;EGF_alliinase;Aminotran_1_2;	Allinase;Alliinase EGF-like domain;Aminotransferase class I and II;	------	------	------	------	GO:0016021;GO:0016846; GO:0016740;	CC:integral component of membrane;MF:carbon-sulfur lyase activity;MF:transferase activity;	------	------	------	------
DN552690_c0_g2	0.0769169	0.160793	-0.232102	-0.0603317	0.0547238	2573	PRW20865.1;	magnesium-translocating P-type ATPase [Chlorella sorokiniana];	gi|81175137|sp|P0ABB9.1|ATMA_ECO57;	RecName: Full=Magnesium-transporting ATPase, P-type 1; AltName: Full=M;	PF00122.17; PF00689.18; PF00702.23; PF13246.3;	E1-E2_ATPase;Cation_ATPase_C;Hydrolase;Cation_ATPase;	E1-E2 ATPase;Cation transporting ATPase, C-terminus;haloacid dehalogenase-like hydrolase;Cation transport ATPase;	------	------	------	------	GO:0016021; GO:0016021; GO:0005886;GO:0005524; GO:0015444; GO:0005524; GO:0046872; GO:0008553;	CC:integral component of membrane;CC:integral component of membrane;CC:plasma membrane;MF:ATP binding;MF:magnesium-importing ATPase activity;MF:ATP binding;MF:metal ion binding;MF:hydrogen-exporting ATPase activity, phosphorylative mechanism;	------	------	------	------
DN552725_c0_g2	0.0588408	0.0663839	-0.0399756	-0.0503873	-0.0348619	2666	GAQ78233.1;	putative Pentatricopeptide repeat domain containing protein [Klebsormidium nitens];	gi|193806500|sp|Q9FX24.2|PPR71_ARATH;	RecName: Full=Pentatricopeptide repeat-containing protein At1g34160;	PF13041.3; PF14432.3; PF01535.17; PF12854.4; PF13812.3; PF17177.1;	PPR_2;DYW_deaminase;PPR;PPR_1;PPR_3;PPR_long;	PPR repeat family;DYW family of nucleic acid deaminases;PPR repeat;PPR repeat;Pentatricopeptide repeat domain;Pentacotripeptide-repeat region of PROPR;	------	------	------	------	------	------	------	------	------	------
DN552742_c0_g1	-0.244078	0.374749	0.00810345	0.00654962	-0.145324	1756	GAQ82752.1;	peroxidase [Klebsormidium nitens];	gi|25453224|sp|Q9ZV04.1|PER24_ARATH;	RecName: Full=Peroxidase 24; Short=Atperox P24; AltName: Full=ATP47; Flags: Precursor;	PF00141.20;	peroxidase;	Peroxidase;	------	------	------	------	GO:0042744; GO:0006979; GO:0042744; GO:0006979; GO:0006979; GO:0006979; GO:0006979; GO:0005576; GO:0005576; GO:0016021;GO:0020037; GO:0046872; GO:0004601; GO:0020037; GO:0046872; GO:0004601; GO:0020037; GO:0004601; GO:0020037; GO:0004601; GO:0020037; GO:0004601;	BP:hydrogen peroxide catabolic process;BP:response to oxidative stress;BP:hydrogen peroxide catabolic process;BP:response to oxidative stress;BP:response to oxidative stress;BP:response to oxidative stress;BP:response to oxidative stress;CC:extracellular region;CC:extracellular region;CC:integral component of membrane;MF:heme binding;MF:metal ion binding;MF:peroxidase activity;MF:heme binding;MF:…	K00430	E1.11.1.7	map00940;	Phenylpropanoid biosynthesis;
DN552765_c3_g1	-0.197717	0.251934	0.0197338	0.0184057	-0.0923569	1270	------	------	------	------	------	------	------	------	------	------	------	------	------	------	------	------	------
DN552775_c0_g4	0.115833	0.243408	-0.0442426	-0.0941769	-0.220822	642	GAQ80842.1;	GATA transcription factor [Klebsormidium nitens];	gi|71660846|sp|Q8GXL7.2|GAT24_ARATH;	RecName: Full=GATA transcription factor 24; AltName: Full=Protein TIFY 2B; AltName: Full=ZIM-like 1 protein;	PF06203.11; PF06200.11; PF00320.24; PF09425.7;	CCT;tify;GATA;CCT_2;	CCT motif;tify domain;GATA zinc finger;Divergent CCT motif;	------	------	------	------	GO:0000160; GO:0005634; GO:0005634;GO:0003700; GO:0043565; GO:0008270; GO:0003700; GO:0043565; GO:0008270;	BP:phosphorelay signal transduction system;CC:nucleus;CC:nucleus;MF:transcription factor activity, sequence-specific DNA binding;MF:sequence-specific DNA binding;MF:zinc ion binding;MF:transcription factor activity, sequence-specific DNA binding;MF:sequence-specific DNA binding;MF:zinc ion binding;	------	------	------	------
DN552814_c3_g1	0.175962	0.403679	-0.0300281	-0.269197	-0.280415	801	GAQ89901.1;	Serine-threonine/tyrosine-protein kinase catalytic domain containing protein [Klebsormidium nitens];	gi|281185491|sp|Q8VZG8.3|MIK2_ARATH;	RecName: Full=MDIS1-interacting receptor like kinase 2; Short=AtMIK2; AltName: Full=Probable LRR receptor-like serine/threonine-protein kinase At4g08850; Flags: Precursor;	PF00069.22; PF07714.14;	Pkinase;Pkinase_Tyr;	Protein kinase domain;Protein tyrosine kinase;	------	------	------	------	GO:0016021; GO:0016021; GO:0016021; GO:0016021; GO:0016021;GO:0005524; GO:0004672; GO:0005524; GO:0004672; GO:0005524; GO:0004672; GO:0005524; GO:0004672; GO:0005524; GO:0004672;	CC:integral component of membrane;CC:integral component of membrane;CC:integral component of membrane;CC:integral component of membrane;CC:integral component of membrane;MF:ATP binding;MF:protein kinase activity;MF:ATP binding;MF:protein kinase activity;MF:ATP binding;MF:protein kinase activity;MF:ATP binding;MF:protein kinase activity;MF:ATP binding;MF:protein kinase activity;	------	------	------	------
DN552932_c0_g1	0.08022	0.0687339	0.0428821	-0.140214	-0.0516219	798	GAQ89921.1;	phosphatidic acid phosphohydrolase [Klebsormidium nitens];	gi|75204297|sp|Q9SF47.1|PAH1_ARATH;	RecName: Full=Phosphatidate phosphatase PAH1; AltName: Full=Phosphatidic acid phosphohydrolase 1; Short=AtPAH1;	PF04571.11;	Lipin_N;	lipin, N-terminal conserved region;	------	------	------	------	GO:0016021;GO:0016787; GO:0008195;	CC:integral component of membrane;MF:hydrolase activity;MF:phosphatidate phosphatase activity;	K15728	LPIN	map00564; map00561;	Glycerophospholipid metabolism;Glycerolipid metabolism;
DN552966_c0_g1	-0.166514	0.373068	-0.00161754	-0.0681437	-0.136793	1638	------	------	gi|38503141|sp|Q96IG2.2|FXL20_HUMAN;	RecName: Full=F-box/LRR-repeat protein 20; AltName: Full=F-box and leucine-rich repeat protein 20; AltName: Full=F-box/LRR-repeat protein 2-like >gi|166897984|sp|Q58DG6.2|FXL20_BOVIN RecName: Full=F-box/LRR-repeat protein 20; AltName: Full=F-box and leucine-rich repeat protein 20;	------	------	------	------	------	------	------	------	------	------	------	------	------
DN553118_c2_g2	-0.0368122	0.230503	0.1143	-0.118916	-0.189074	1595	GAQ81993.1;	MYB domain protein [Klebsormidium nitens];	gi|127585|sp|P10290.1|MYBC_MAIZE;	RecName: Full=Anthocyanin regulatory C1 protein;	------	------	------	------	------	------	------	GO:0003677; GO:0003677; GO:0003677; GO:0003677; GO:0003677;	MF:DNA binding;MF:DNA binding;MF:DNA binding;MF:DNA binding;MF:DNA binding;	K09422	MYBP	------	------
DN553237_c0_g1	0.12039	0.323694	-0.0734112	-0.140435	-0.230238	2360	GAQ89641.1;	BRCT domain-containing DNA repair protein [Klebsormidium nitens];	------	------	PF12738.4; PF00533.23;	PTCB-BRCT;BRCT;	twin BRCT domain;BRCA1 C Terminus;	------	------	------	------	------	------	------	------	------	------
DN553264_c2_g8	0.138162	0.229395	-0.0189615	-0.174298	-0.174298	608	------	------	------	------	------	------	------	------	------	------	------	------	------	------	------	------	------
DN553266_c0_g3	-0.107443	0.415435	-0.114337	-0.0884853	-0.10517	1026	------	------	gi|75313493|sp|Q9SJ54.1|NHL12_ARATH;	RecName: Full=NDR1/HIN1-like protein 12;	------	------	------	------	------	------	------	------	------	------	------	------	------
DN553281_c0_g1	0.0791167	0.177971	-0.0219016	-0.207538	-0.0276481	2033	GAQ82369.1;	Glycosyltransferase family 61 protein [Klebsormidium nitens];	------	------	PF04577.11;	DUF563;	Protein of unknown function;	------	------	------	------	GO:0016021; GO:0016021; GO:0016021; GO:0016021;GO:0016757; GO:0016757; GO:0016757; GO:0016757; GO:0016757;	CC:integral component of membrane;CC:integral component of membrane;CC:integral component of membrane;CC:integral component of membrane;MF:transferase activity, transferring glycosyl groups;MF:transferase activity, transferring glycosyl groups;MF:transferase activity, transferring glycosyl groups;MF:transferase activity, transferring glycosyl groups;MF:transferase activity, transferring glycosyl …	K18134	EOGT	map00514;	Other types of O-glycan biosynthesis;
DN553329_c0_g1	0.0468127	0.195616	-0.10871	0.027023	-0.160741	976	GAQ85002.1;	receptor-like protein kinase [Klebsormidium nitens];	gi|75219638|sp|O49545.1|BAME1_ARATH;	RecName: Full=Leucine-rich repeat receptor-like serine/threonine-protein kinase BAM1; AltName: Full=Protein BARELY ANY MERISTEM 1; Flags: Precursor;	PF00069.22; PF07714.14;	Pkinase;Pkinase_Tyr;	Protein kinase domain;Protein tyrosine kinase;	------	------	------	------	GO:0016021; GO:0016021; GO:0016021; GO:0016021;GO:0005524; GO:0004672; GO:0005524; GO:0004672; GO:0005524; GO:0004672; GO:0005524; GO:0004672; GO:0005524; GO:0004672;	CC:integral component of membrane;CC:integral component of membrane;CC:integral component of membrane;CC:integral component of membrane;MF:ATP binding;MF:protein kinase activity;MF:ATP binding;MF:protein kinase activity;MF:ATP binding;MF:protein kinase activity;MF:ATP binding;MF:protein kinase activity;MF:ATP binding;MF:protein kinase activity;	------	------	------	------
DN553333_c0_g1	0.11779	0.153453	-0.142109	0.000671672	-0.129807	1372	------	------	gi|75311528|sp|Q9LSL1.1|BH093_ARATH;	RecName: Full=Transcription factor bHLH93; AltName: Full=Basic helix-loop-helix protein 93; Short=AtbHLH93; Short=bHLH 93; AltName: Full=Transcription factor EN 47; AltName: Full=bHLH transcription factor bHLH093;	PF00010.23;	HLH;	Helix-loop-helix DNA-binding domain;	------	------	------	------	------	------	------	------	------	------
DN553378_c0_g1	-0.0958082	0.380347	-0.0958082	-0.0929225	-0.0958082	2173	GAQ81141.1;	hypothetical protein KFL_000720100 [Klebsormidium nitens];	gi|1172584|sp|P43309.1|PPO_MALDO;	RecName: Full=Polyphenol oxidase, chloroplastic; Short=PPO; AltName: Full=Catechol oxidase; Flags: Precursor;	PF12143.5; PF00264.17; PF12142.5;	PPO1_KFDV;Tyrosinase;PPO1_DWL;	Protein of unknown function;Common central domain of tyrosinase;Polyphenol oxidase middle domain;	------	------	------	------	GO:0004097; GO:0046872; GO:0004097; GO:0046872; GO:0004097; GO:0046872; GO:0004097; GO:0046872; GO:0004097; GO:0046872;	MF:catechol oxidase activity;MF:metal ion binding;MF:catechol oxidase activity;MF:metal ion binding;MF:catechol oxidase activity;MF:metal ion binding;MF:catechol oxidase activity;MF:metal ion binding;MF:catechol oxidase activity;MF:metal ion binding;	K00422	E1.10.3.1	map00950; map00350;	Isoquinoline alkaloid biosynthesis;Tyrosine metabolism;
DN553404_c2_g1	0.00173991	0.256079	-0.033213	-0.100643	-0.123963	2670	GAQ84311.1;	Glycoside hydrolase family 79 protein [Klebsormidium nitens];	gi|77416510|sp|Q9FZP1.2|HPSE3_ARATH;	RecName: Full=Heparanase-like protein 3; Flags: Precursor;	PF03662.11; PF04900.9;	Glyco_hydro_79n;Fcf1;	Glycosyl hydrolase family 79, N-terminal domain;Fcf1;	------	------	------	------	GO:0016020; GO:0032040; GO:0032040; GO:0032040;GO:0016798;	CC:membrane;CC:small-subunit processome;CC:small-subunit processome;CC:small-subunit processome;MF:hydrolase activity, acting on glycosyl bonds;	K07964	HPSE	map00531;	Glycosaminoglycan degradation;
DN553412_c0_g1	0.103557	0.296569	-0.00142076	-0.101554	-0.297151	2339	GAQ90344.1;	S-adenosyl-L-methionine-dependent methyltransferases superfamily protein [Klebsormidium nitens];	gi|56748931|sp|Q9SBK6.1|JMT_BRARP;	RecName: Full=Jasmonate O-methyltransferase; AltName: Full=Floral nectary-specific protein 1; AltName: Full=S-adenosyl-L-methionine:jasmonic acid carboxyl methyltransferase;	PF03492.12;	Methyltransf_7;	SAM dependent carboxyl methyltransferase;	------	------	------	------	GO:0008168; GO:0008168; GO:0008168;	MF:methyltransferase activity;MF:methyltransferase activity;MF:methyltransferase activity;	K08241	E2.1.1.141	map00592;	alpha-Linolenic acid metabolism;
DN553433_c0_g3	0.013659	0.426141	0.0630785	-0.205668	-0.29721	1006	------	------	gi|20138450|sp|Q9ZV52.2|EGC2_ARATH;	RecName: Full=EG45-like domain containing protein 2; AltName: Full=Plant natriuretic peptide A; Short=AtEXPR3; Short=AtPNP-A; Short=Ath-ExpGamma-1.2; Flags: Precursor;	PF03330.15;	DPBB_1;	Lytic transglycolase;	------	------	------	------	------	------	------	------	------	------
DN553440_c0_g3	0.0501802	0.24289	0.025832	-0.106706	-0.212196	2230	GAQ80716.1;	hypothetical protein KFL_000600330 [Klebsormidium nitens];	gi|586946309|sp|F4K5K4.1|TBL5_ARATH;	RecName: Full=Protein trichome birefringence-like 5;	PF13839.3; PF14416.3;	PC-Esterase;PMR5N;	GDSL/SGNH-like Acyl-Esterase family found in Pmr5 and Cas1p;PMR5 N terminal Domain;	------	------	NOG125141;	S:Function unknown;	GO:0016021;	CC:integral component of membrane;	------	------	------	------
DN553446_c0_g1	0.00803964	0.0783941	-0.0666344	-0.128487	0.108687	1497	GAQ79136.1;	nodulin MtN21 [Klebsormidium nitens];	gi|75273312|sp|Q9LI65.1|WTR24_ARATH;	RecName: Full=WAT1-related protein At3g30340;	PF00892.17;	EamA;	EamA-like transporter family;	------	------	------	------	GO:0016021; GO:0016021;GO:0022857; GO:0022857;	CC:integral component of membrane;CC:integral component of membrane;MF:transmembrane transporter activity;MF:transmembrane transporter activity;	------	------	------	------
DN553450_c1_g1	-0.00643103	0.222807	0.00581597	-0.0134892	-0.208703	1213	PSC68035.1;	Rab11 -family small GTPase [Micractinium conductrix];	gi|3024504|sp|Q40521.1|RB11B_TOBAC;	RecName: Full=Ras-related protein Rab11B;	PF00071.19; PF08477.10; PF00025.18; PF01926.20; PF03193.13; PF00009.24;	Ras;Roc;Arf;MMR_HSR1;DUF258;GTP_EFTU;	Ras family;Ras of Complex, Roc, domain of DAPkinase;ADP-ribosylation factor family;50S ribosome-binding GTPase;Protein of unknown function, DUF258;Elongation factor Tu GTP binding domain;	COG1100;	R:General function prediction only;	------	------	GO:0005525; GO:0003924; GO:0005525; GO:0003924; GO:0005525; GO:0003924;	MF:GTP binding;MF:GTPase activity;MF:GTP binding;MF:GTPase activity;MF:GTP binding;MF:GTPase activity;	------	------	------	------
DN553466_c2_g2	-0.0677731	0.313036	0.133292	-0.0235795	-0.354976	1301	XP_005646729.1;	AP2-domain-containing protein [Coccomyxa subellipsoidea C-169];	gi|75264381|sp|Q9LYD3.1|DREB3_ARATH;	RecName: Full=Dehydration-responsive element-binding protein 3; AltName: Full=Protein TINY 2;	PF00847.17;	AP2;	AP2 domain;	------	------	------	------	GO:0006351; GO:0006351; GO:0006351; GO:0006351; GO:0005634; GO:0005634; GO:0005634; GO:0005634;GO:0003677; GO:0003700; GO:0003677; GO:0003700; GO:0003677; GO:0003700; GO:0003677; GO:0003700;	BP:transcription, DNA-templated;BP:transcription, DNA-templated;BP:transcription, DNA-templated;BP:transcription, DNA-templated;CC:nucleus;CC:nucleus;CC:nucleus;CC:nucleus;MF:DNA binding;MF:transcription factor activity, sequence-specific DNA binding;MF:DNA binding;MF:transcription factor activity, sequence-specific DNA binding;MF:DNA binding;MF:transcription factor activity, sequence-specific DN…	K09286	EREBP	------	------
DN553472_c0_g1	0.176866	0.268512	-0.225016	-0.129428	-0.0909339	636	------	------	------	------	------	------	------	------	------	------	------	------	------	------	------	------	------
DN553482_c1_g1	0.0180535	0.147636	0.10823	-0.211581	-0.0623394	1407	GAQ82584.1;	hypothetical protein KFL_001160180 [Klebsormidium nitens];	gi|75170788|sp|Q9FIA1.1|GDL87_ARATH;	RecName: Full=GDSL esterase/lipase At5g55050; AltName: Full=Extracellular lipase At5g55050; Flags: Precursor;	PF00657.19;	Lipase_GDSL;	GDSL-like Lipase/Acylhydrolase;	------	------	------	------	GO:0006629;GO:0016298; GO:0016788;	BP:lipid metabolic process;MF:lipase activity;MF:hydrolase activity, acting on ester bonds;	------	------	------	------
DN553535_c0_g2	-0.22307	0.226623	0.0160928	0.0710462	-0.0906922	1690	------	------	------	------	------	------	------	------	------	------	------	------	------	------	------	------	------
DN553548_c5_g1	-0.109704	0.205249	-0.115899	0.0353683	-0.0150141	1401	------	------	------	------	------	------	------	------	------	------	------	------	------	------	------	------	------
DN553601_c2_g1	0.0377701	0.300048	-0.0960867	-0.0889376	-0.152793	1035	GAQ86287.1;	Serine/threonine protein kinase [Klebsormidium nitens];	gi|166234059|sp|Q9SLI2.2|NEK1_ARATH;	RecName: Full=Serine/threonine-protein kinase Nek1; AltName: Full=NimA-related protein kinase 1; Short=AtNek1;	------	------	------	------	------	------	------	GO:0005524; GO:0004674; GO:0005524; GO:0004674;	MF:ATP binding;MF:protein serine/threonine kinase activity;MF:ATP binding;MF:protein serine/threonine kinase activity;	K08857	NEK1_4_5	------	------
DN553632_c0_g1	0.00748265	0.0877934	0.0993223	-0.0257473	-0.168851	3356	PNH01084.1;	Vegetative incompatibility protein HET-E-1 [Tetrabaena socialis];	gi|75329664|sp|Q8L4J2.1|CTF50_ARATH;	RecName: Full=Cleavage stimulation factor subunit 50; Short=AtCstF-50; Short=AtCstF50; AltName: Full=CF-1 50 kDa subunit; AltName: Full=Cleavage stimulation factor 50 kDa subunit; Short=CSTF 50 kDa subunit;	PF00400.29;	WD40;	WD domain, G-beta repeat;	------	------	------	------	GO:0031514;	CC:motile cilium;	K14406	CSTF1	map03015;	mRNA surveillance pathway;
DN553648_c0_g1	0.136878	0.172662	-0.121226	-0.0827596	-0.105554	529	------	------	------	------	------	------	------	------	------	------	------	------	------	------	------	------	------
DN553673_c0_g1	-0.0501374	0.420985	-0.074961	-0.146824	-0.149063	1185	------	------	gi|122242482|sp|Q0WPN8.1|CRR60_ARATH;	RecName: Full=Cysteine-rich repeat secretory protein 60; AltName: Full=Plasmodesmata-located protein 7; Short=PDLP7; Flags: Precursor;	PF01657.14;	Stress-antifung;	Salt stress response/antifungal;	------	------	------	------	------	------	------	------	------	------
DN553714_c0_g1	0.0492479	0.113438	-0.0130604	-0.131341	-0.0182847	1179	GAQ93260.1;	GDP-L-galactose phosphorylases [Klebsormidium nitens];	gi|75158679|sp|Q8RWE8.1|GGAP1_ARATH;	RecName: Full=GDP-L-galactose phosphorylase 1; AltName: Full=Protein VITAMIN C DEFECTIVE 2;	PF16269.2;	DUF4922;	Domain of unknown function;	------	------	------	------	GO:0080048; GO:0080048; GO:0080048; GO:0080048; GO:0080048;	MF:GDP-D-glucose phosphorylase activity;MF:GDP-D-glucose phosphorylase activity;MF:GDP-D-glucose phosphorylase activity;MF:GDP-D-glucose phosphorylase activity;MF:GDP-D-glucose phosphorylase activity;	K14190	VTC2_5	map00053;	Ascorbate and aldarate metabolism;
DN553758_c0_g1	0.0564215	0.0979557	-0.0144344	-0.0218268	-0.118116	2183	------	------	gi|75151601|sp|Q8GZ92.1|BRXL4_ARATH;	RecName: Full=Protein Brevis radix-like 4; Short=AtBRXL4;	PF08381.8; PF13713.3;	BRX;BRX_N;	Transcription factor regulating root and shoot growth via Pin3;Transcription factor BRX N-terminal domain;	------	------	------	------	------	------	------	------	------	------
DN553767_c0_g1	0.0514318	0.419471	5.89554e-05	-0.146565	-0.324397	681	------	------	gi|6094274|sp|O23969.1|SF21_HELAN;	RecName: Full=Pollen-specific protein SF21;	PF03096.11;	Ndr;	Ndr family;	------	------	------	------	------	------	------	------	------	------
DN553767_c1_g1	0.14307	0.321665	-0.111951	-0.141942	-0.210842	1486	XP_003082716.1;	Ndr [Ostreococcus tauri];	gi|6094274|sp|O23969.1|SF21_HELAN;	RecName: Full=Pollen-specific protein SF21;	PF03096.11;	Ndr;	Ndr family;	------	------	------	------	------	------	------	------	------	------
DN553771_c0_g1	0.056099	0.120335	-0.0554961	-0.00195048	-0.118987	1227	GAQ80599.1;	Lysophospholipase [Klebsormidium nitens];	gi|75328985|sp|Q8GYK2.1|SOBRL_ARATH;	RecName: Full=Probable carboxylesterase SOBER1-like;	PF02230.13; PF01738.15; PF12146.5; PF00326.18; PF03959.10;	Abhydrolase_2;DLH;Hydrolase_4;Peptidase_S9;FSH1;	Phospholipase/Carboxylesterase;Dienelactone hydrolase family;Serine aminopeptidase, S33;Prolyl oligopeptidase family;Serine hydrolase;	COG0400;	R:General function prediction only;	------	------	GO:0016787; GO:0016787; GO:0016787; GO:0016787;	MF:hydrolase activity;MF:hydrolase activity;MF:hydrolase activity;MF:hydrolase activity;	K06130	LYPLA2	map00564;	Glycerophospholipid metabolism;
DN553913_c1_g4	0.00650386	0.353252	-0.0837934	-0.110666	-0.165297	2437	BAF79982.1;	receptor-like kinase [Nitella axillaris];	gi|325511374|sp|Q9ASQ6.3|Y1972_ARATH;	RecName: Full=Probable LRR receptor-like serine/threonine-protein kinase At1g29720; Flags: Precursor;	PF07714.14; PF00069.22;	Pkinase_Tyr;Pkinase;	Protein tyrosine kinase;Protein kinase domain;	------	------	------	------	GO:0016021; GO:0016021; GO:0016021; GO:0016021;GO:0005524; GO:0004672; GO:0005524; GO:0004672; GO:0005524; GO:0004672; GO:0005524; GO:0004672; GO:0005524; GO:0004672;	CC:integral component of membrane;CC:integral component of membrane;CC:integral component of membrane;CC:integral component of membrane;MF:ATP binding;MF:protein kinase activity;MF:ATP binding;MF:protein kinase activity;MF:ATP binding;MF:protein kinase activity;MF:ATP binding;MF:protein kinase activity;MF:ATP binding;MF:protein kinase activity;	K04733	IRAK4	------	------
DN553920_c1_g1	0.123314	0.179527	-0.113922	-0.0710221	-0.117896	1168	------	------	------	------	------	------	------	------	------	------	------	------	------	------	------	------	------
DN553980_c0_g2	0.134234	0.12268	0.0216729	-0.0670044	-0.211582	647	------	------	gi|29428768|sp|Q8LA14.2|PSK6_ARATH;	RecName: Full=Putative phytosulfokines 6; Short=AtPSK3_2; Short=AtPSK6; Contains: RecName: Full=Phytosulfokine-alpha-like; Short=PSK-alpha-like; Short=Phytosulfokine-a-like; Contains: RecName: Full=Phytosulfokine-beta; Short=PSK-beta; Short=Phytosulfokine-b; Flags: Precursor;	PF06404.9;	PSK;	Phytosulfokine precursor protein;	------	------	------	------	------	------	------	------	------	------
DN553993_c0_g1	0.0670739	0.0692167	0.0616039	-0.0875456	-0.110349	858	AOM63275.1;	calmodulin [Chlamydomonas sp. ICE-L];	gi|1168749|sp|Q03509.2|CALM6_ARATH;	RecName: Full=Calmodulin-6; Short=CaM-6;	------	------	------	------	------	------	------	GO:0005509; GO:0005509; GO:0005509; GO:0005509; GO:0005509;	MF:calcium ion binding;MF:calcium ion binding;MF:calcium ion binding;MF:calcium ion binding;MF:calcium ion binding;	K02183	CALM	map04070; map04016; map04626;	Phosphatidylinositol signaling system;MAPK signaling pathway - plant;Plant-pathogen interaction;
DN554000_c2_g1	-0.144995	0.37603	0.0187594	-0.0814934	-0.1683	577	------	------	gi|263430136|sp|C0LGD6.1|Y1570_ARATH;	RecName: Full=Probable LRR receptor-like serine/threonine-protein kinase At1g05700; Flags: Precursor;	PF12819.4;	Malectin_like;	Carbohydrate-binding protein of the ER;	------	------	------	------	------	------	------	------	------	------
DN554018_c10_g1	-0.170794	0.357646	-0.00206074	-0.038782	-0.146008	474	GAQ84987.1;	Beta tubulin [Klebsormidium nitens];	gi|27735261|sp|P29516.2|TBB8_ARATH;	RecName: Full=Tubulin beta-8 chain; AltName: Full=Beta-8-tubulin;	PF00091.22; PF10644.6;	Tubulin;Misat_Tub_SegII;	Tubulin/FtsZ family, GTPase domain;Misato Segment II tubulin-like domain;	------	------	------	------	GO:0007017; GO:0007017; GO:0007017; GO:0007017; GO:0007017; GO:0005737; GO:0005874; GO:0005737; GO:0005874; GO:0005737; GO:0005874; GO:0005737; GO:0005874; GO:0005737; GO:0005874;GO:0005525; GO:0003924; GO:0005200; GO:0005525; GO:0003924; GO:0005200; GO:0005525; GO:0003924; GO:0005200; GO:0005525; GO:0003924; GO:0005200; GO:0005525; GO:0003924; GO:0005200;	BP:microtubule-based process;BP:microtubule-based process;BP:microtubule-based process;BP:microtubule-based process;BP:microtubule-based process;CC:cytoplasm;CC:microtubule;CC:cytoplasm;CC:microtubule;CC:cytoplasm;CC:microtubule;CC:cytoplasm;CC:microtubule;CC:cytoplasm;CC:microtubule;MF:GTP binding;MF:GTPase activity;MF:structural constituent of cytoskeleton;MF:GTP binding;MF:GTPase activity;MF:s…	K07375	TUBB	map04145;	Phagosome;
DN554078_c0_g2	0.0201579	0.238001	0.0265762	-0.0834034	-0.201332	1315	------	------	gi|75168878|sp|Q9C518.1|TCP8_ARATH;	RecName: Full=Transcription factor TCP8;	------	------	------	------	------	------	------	------	------	------	------	------	------
DN554168_c0_g1	0.117413	0.0929239	0.0868575	-0.123302	-0.173892	736	------	------	------	------	------	------	------	------	------	------	------	------	------	------	------	------	------
DN554198_c5_g1	0.0810142	0.394075	-0.122131	-0.260921	-0.0920379	936	GAQ88998.1;	Rab family GTPase [Klebsormidium nitens];	gi|464550|sp|Q05058.1|RASL_COPCI;	RecName: Full=24 kDa Ras-like protein; Flags: Precursor >gi|325511383|sp|A8NU18.3|RASL_COPC7 RecName: Full=24 kDa Ras-like protein; Flags: Precursor;	PF00071.19; PF08477.10; PF00025.18; PF00009.24;	Ras;Roc;Arf;GTP_EFTU;	Ras family;Ras of Complex, Roc, domain of DAPkinase;ADP-ribosylation factor family;Elongation factor Tu GTP binding domain;	COG1100;	R:General function prediction only;	------	------	GO:0015031; GO:0005886;GO:0005525; GO:0003924; GO:0005525; GO:0003924; GO:0005525; GO:0003924; GO:0005525; GO:0003924; GO:0005525; GO:0003924;	BP:protein transport;CC:plasma membrane;MF:GTP binding;MF:GTPase activity;MF:GTP binding;MF:GTPase activity;MF:GTP binding;MF:GTPase activity;MF:GTP binding;MF:GTPase activity;MF:GTP binding;MF:GTPase activity;	K07827	KRAS, KRAS2	map04933;	AGE-RAGE signaling pathway in diabetic complications;
DN554243_c0_g1	0.0323614	0.233431	0.0117417	0.024695	-0.302229	2466	BAF79963.1;	receptor-like kinase [Closterium ehrenbergii];	gi|75334958|sp|Q9LFS4.1|NIK1_ARATH;	RecName: Full=Protein NSP-INTERACTING KINASE 1; Short=AtNIK1; AltName: Full=LRR receptor-like serine/threonine-protein kinase NIK1; Flags: Precursor;	PF00069.22; PF07714.14; PF08263.9; PF13855.3; PF12799.4;	Pkinase;Pkinase_Tyr;LRRNT_2;LRR_8;LRR_4;	Protein kinase domain;Protein tyrosine kinase;Leucine rich repeat N-terminal domain;Leucine rich repeat;Leucine Rich repeats;	------	------	NOG20291;	T:Signal transduction mechanisms;	GO:0016021; GO:0016021; GO:0016021; GO:0016021; GO:0016021;GO:0005524; GO:0004672; GO:0005524; GO:0004672; GO:0005524; GO:0004672; GO:0005524; GO:0004672; GO:0005524; GO:0004672;	CC:integral component of membrane;CC:integral component of membrane;CC:integral component of membrane;CC:integral component of membrane;CC:integral component of membrane;MF:ATP binding;MF:protein kinase activity;MF:ATP binding;MF:protein kinase activity;MF:ATP binding;MF:protein kinase activity;MF:ATP binding;MF:protein kinase activity;MF:ATP binding;MF:protein kinase activity;	------	------	------	------
DN554306_c0_g1	0.0857352	0.0690622	0.0116645	-0.114728	-0.0517338	742	------	------	------	------	------	------	------	------	------	------	------	------	------	K08819	CDK12_13	------	------
DN554312_c0_g1	0.164995	0.129312	0.00533654	-0.0398106	-0.259833	4539	------	------	gi|334302808|sp|Q9SLN1.2|FPP7_ARATH;	RecName: Full=Filament-like plant protein 7; Short=AtFPP7;	PF05911.8;	FPP;	Filament-like plant protein, long coiled-coil;	------	------	------	------	------	------	------	------	------	------
DN554337_c1_g2	0.192529	0.118884	-0.0935663	-0.153836	-0.064011	1724	GAQ80157.1;	hypothetical protein KFL_000470300 [Klebsormidium nitens];	gi|75150330|sp|Q8GSM7.1|HST_TOBAC;	RecName: Full=Shikimate O-hydroxycinnamoyltransferase; AltName: Full=Hydroxycinnamoyl transferase; AltName: Full=Hydroxycinnamoyl-Coenzyme A shikimate/quinate hydroxycinnamoyltransferase;	PF02458.12;	Transferase;	Transferase family;	------	------	------	------	GO:0016747; GO:0016747; GO:0016747;	MF:transferase activity, transferring acyl groups other than amino-acyl groups;MF:transferase activity, transferring acyl groups other than amino-acyl groups;MF:transferase activity, transferring acyl groups other than amino-acyl groups;	------	------	------	------
DN554353_c0_g1	0.0490349	0.0995971	-0.0441745	0.0244611	-0.128919	1279	GAQ80540.1;	predicted thiol peptidases [Klebsormidium nitens];	gi|57012715|sp|Q93VG8.1|PPDEX_ARATH;	RecName: Full=DeSI-like protein At4g17486;	PF05903.11;	Peptidase_C97;	PPPDE putative peptidase domain;	------	------	NOG34653;	O:Posttranslational modification, protein turnover, chaperones;	------	------	------	------	------	------
DN554364_c0_g1	0.190029	0.14394	-0.122073	-0.133434	-0.0784616	601	------	------	------	------	------	------	------	------	------	------	------	------	------	------	------	------	------
DN554385_c0_g1	0.00152485	0.0890195	-0.103999	0.051593	-0.0381384	1689	GAQ84068.1;	hypothetical protein KFL_001750050 [Klebsormidium nitens];	gi|281312450|sp|A5D8M0.1|TYDP2_XENLA;	RecName: Full=Tyrosyl-DNA phosphodiesterase 2; Short=Tyr-DNA phosphodiesterase 2; AltName: Full=5'-tyrosyl-DNA phosphodiesterase; Short=5'-Tyr-DNA phosphodiesterase; AltName: Full=TRAF and TNF receptor-associated protein homolog;	PF03372.20;	Exo_endo_phos;	Endonuclease/Exonuclease/phosphatase family;	------	------	NOG86907;	R:General function prediction only;	------	------	K19619	TDP2	------	------
DN554405_c0_g1	0.0268101	0.174163	-0.0509015	-0.00170968	-0.148362	2088	------	------	------	------	PF00098.20;	zf-CCHC;	Zinc knuckle;	------	------	------	------	------	------	K10569	NEIL3	map03410;	Base excision repair;
DN554442_c0_g1	0.0888276	0.146511	-0.00922368	-0.0307503	-0.195365	662	------	------	gi|75183398|sp|Q9M2Y6.1|Y3972_ARATH;	RecName: Full=Uncharacterized protein At3g49720;	------	------	------	------	------	------	------	------	------	------	------	------	------
DN554464_c0_g3	-0.0548987	0.301434	0.11125	-0.145488	-0.212297	1106	XP_005646729.1;	AP2-domain-containing protein [Coccomyxa subellipsoidea C-169];	gi|148839467|sp|Q8LBQ7.2|ERF34_ARATH;	RecName: Full=Ethylene-responsive transcription factor ERF034;	PF00847.17;	AP2;	AP2 domain;	------	------	------	------	GO:0006351; GO:0006351; GO:0006351; GO:0006351; GO:0005634; GO:0005634; GO:0005634; GO:0005634;GO:0003677; GO:0003700; GO:0003677; GO:0003700; GO:0003677; GO:0003700; GO:0003677; GO:0003700;	BP:transcription, DNA-templated;BP:transcription, DNA-templated;BP:transcription, DNA-templated;BP:transcription, DNA-templated;CC:nucleus;CC:nucleus;CC:nucleus;CC:nucleus;MF:DNA binding;MF:transcription factor activity, sequence-specific DNA binding;MF:DNA binding;MF:transcription factor activity, sequence-specific DNA binding;MF:DNA binding;MF:transcription factor activity, sequence-specific DN…	------	------	------	------
DN554486_c0_g2	0.0267762	0.292832	-0.0928574	-0.0245432	-0.202207	843	------	------	------	------	------	------	------	------	------	------	------	------	------	------	------	------	------
DN554571_c0_g1	0.15302	0.1081	-0.132312	-0.0289921	-0.099816	1311	GAQ89362.1;	mitochondrial ribosome releasing factor RRF [Klebsormidium nitens];	gi|123573931|sp|Q3A398.1|RRF_PELCD;	RecName: Full=Ribosome-recycling factor; Short=RRF; AltName: Full=Ribosome-releasing factor;	PF01765.16;	RRF;	Ribosome recycling factor;	------	------	------	------	GO:0006412; GO:0006412; GO:0006412; GO:0006412; GO:0006412;	BP:translation;BP:translation;BP:translation;BP:translation;BP:translation;	K02838	frr, MRRF, RRF	------	------
DN554615_c0_g1	0.0854329	0.108803	-0.12952	-0.0233807	-0.041335	5474	GAQ82856.1;	Putative tubulin-tyrosine ligase [Klebsormidium nitens];	gi|123787791|sp|Q3UDE2.1|TTL12_MOUSE;	RecName: Full=Tubulin--tyrosine ligase-like protein 12;	PF03133.12;	TTL;	Tubulin-tyrosine ligase family;	------	------	------	------	GO:0006464; GO:0006464; GO:0006464; GO:0006464; GO:0006464;GO:0005524; GO:0016874; GO:0005524; GO:0005524; GO:0005524; GO:0016874; GO:0005524;	BP:cellular protein modification process;BP:cellular protein modification process;BP:cellular protein modification process;BP:cellular protein modification process;BP:cellular protein modification process;MF:ATP binding;MF:ligase activity;MF:ATP binding;MF:ATP binding;MF:ATP binding;MF:ligase activity;MF:ATP binding;	K16609	TTLL12	------	------
DN554623_c0_g1	0.111878	0.146408	-0.0734976	-0.191164	0.00637543	1328	GAQ88869.1;	homeobox protein [Klebsormidium nitens];	gi|118573192|sp|Q940J1.2|ATB16_ARATH;	RecName: Full=Homeobox-leucine zipper protein ATHB-16; AltName: Full=HD-ZIP protein ATHB-16; AltName: Full=Homeodomain transcription factor ATHB-16;	PF00046.26; PF02183.15;	Homeobox;HALZ;	Homeobox domain;Homeobox associated leucine zipper;	------	------	------	------	GO:0006355; GO:0005634; GO:0005634; GO:0005634; GO:0005634; GO:0005634;GO:0043565; GO:0003700; GO:0043565; GO:0003677; GO:0003700; GO:0043565; GO:0003677;	BP:regulation of transcription, DNA-templated;CC:nucleus;CC:nucleus;CC:nucleus;CC:nucleus;CC:nucleus;MF:sequence-specific DNA binding;MF:transcription factor activity, sequence-specific DNA binding;MF:sequence-specific DNA binding;MF:DNA binding;MF:transcription factor activity, sequence-specific DNA binding;MF:sequence-specific DNA binding;MF:DNA binding;	K09338	HD-ZIP	------	------
DN554639_c0_g1	-0.0816672	0.403631	0.187961	-0.19973	-0.310194	1899	------	------	gi|75216741|sp|Q9ZUA5.1|VIT1_ARATH;	RecName: Full=Vacuolar iron transporter 1; Short=AtVIT1;	PF01988.16;	VIT1;	VIT family;	------	------	------	------	------	------	------	------	------	------
DN554657_c2_g1	-0.12424	0.27878	-0.11916	0.194805	-0.230185	2397	GAX80439.1;	hypothetical protein CEUSTIGMA_g7878.t1 [Chlamydomonas eustigma];	gi|130582|sp|P10978.1|POLX_TOBAC;	RecName: Full=Retrovirus-related Pol polyprotein from transposon TNT 1-94; Includes: RecName: Full=Protease; Includes: RecName: Full=Reverse transcriptase; Includes: RecName: Full=Endonuclease;	PF07727.11;	RVT_2;	Reverse transcriptase;	------	------	------	------	GO:0015074; GO:0015074;GO:0003676; GO:0008270; GO:0003676; GO:0003676; GO:0008270;	BP:DNA integration;BP:DNA integration;MF:nucleic acid binding;MF:zinc ion binding;MF:nucleic acid binding;MF:nucleic acid binding;MF:zinc ion binding;	------	------	------	------
DN554708_c4_g1	0.508905	0.194174	-0.252984	-0.329501	-0.120593	818	GAQ84451.1;	hypothetical protein KFL_001890150 [Klebsormidium nitens];	gi|2506467|sp|P07979.3|GUB_NICPL;	RecName: Full=Lichenase; AltName: Full=Endo-beta-1,3-1,4 glucanase; Flags: Precursor;	PF00332.15;	Glyco_hydro_17;	Glycosyl hydrolases family 17;	------	------	------	------	GO:0005975; GO:0005975; GO:0005975;GO:0004553; GO:0004553; GO:0004553;	BP:carbohydrate metabolic process;BP:carbohydrate metabolic process;BP:carbohydrate metabolic process;MF:hydrolase activity, hydrolyzing O-glycosyl compounds;MF:hydrolase activity, hydrolyzing O-glycosyl compounds;MF:hydrolase activity, hydrolyzing O-glycosyl compounds;	------	------	------	------
DN554755_c1_g4	0.161043	0.0938756	-0.109318	-0.0618367	-0.083764	912	GAQ82671.1;	Na+/H+ antiporter [Klebsormidium nitens];	gi|84029368|sp|Q84WG1.2|NHX3_ARATH;	RecName: Full=Sodium/hydrogen exchanger 3; AltName: Full=N;	PF00999.18;	Na_H_Exchanger;	Sodium/hydrogen exchanger family;	------	------	------	------	GO:0055075; GO:0006885; GO:0009651; GO:0055075; GO:0006885; GO:0009651; GO:0016021; GO:0005886; GO:0005774; GO:0016021; GO:0005886; GO:0005774;GO:0015385; GO:0015385;	BP:potassium ion homeostasis;BP:regulation of pH;BP:response to salt stress;BP:potassium ion homeostasis;BP:regulation of pH;BP:response to salt stress;CC:integral component of membrane;CC:plasma membrane;CC:vacuolar membrane;CC:integral component of membrane;CC:plasma membrane;CC:vacuolar membrane;MF:sodiu;MF:sodiu;	K14724	SLC9A8, NHE8	------	------
DN554763_c0_g3	0.0732423	0.308364	-0.127232	-0.121495	-0.132879	1552	GAQ81775.1;	2-oxoacid-dependent dioxygenase [Klebsormidium nitens];	gi|75299765|sp|Q8H1S4.1|ACCH3_ARATH;	RecName: Full=1-aminocyclopropane-1-carboxylate oxidase homolog 3;	PF03171.17; PF14226.3;	2OG-FeII_Oxy;DIOX_N;	2OG-F;non-haem dioxygenase in morphine synthesis N-terminal;	------	------	------	------	GO:0051213; GO:0046872; GO:0046872; GO:0016491;	MF:dioxygenase activity;MF:metal ion binding;MF:metal ion binding;MF:oxidoreductase activity;	------	------	------	------
DN554772_c0_g1	-0.162289	0.376695	0.148495	-0.218321	-0.14458	1025	------	------	gi|46577339|sp|Q40392.1|TMVRN_NICGU;	RecName: Full=TMV resistance protein N;	PF01582.17; PF13676.3;	TIR;TIR_2;	TIR domain;TIR domain;	------	------	------	------	------	------	------	------	------	------
DN554789_c7_g6	-0.0854864	0.276241	-0.0197822	-0.0854864	-0.0854864	1732	------	------	gi|52783155|sp|Q6AXS5.2|PAIRB_RAT;	RecName: Full=Plasminogen activator inhibitor 1 RNA-binding protein; AltName: Full=PAI1 RNA-binding protein 1; Short=PAI-RBP1; AltName: Full=RDA288; AltName: Full=SERPINE1 mRNA-binding protein 1; Contains: RecName: Full=Plasminogen activator inhibitor 1 RNA-binding protein, N-terminally processed;	PF04774.12; PF16174.2;	HABP4_PAI-RBP1;IHABP4_N;	Hyaluronan / mRNA binding family;Intracellular hyaluronan-binding protein 4 N-terminal;	------	------	------	------	------	------	K13199	SERBP1	------	------
DN554799_c2_g2	0.0853118	0.341415	0.13115	-0.254851	-0.303026	1140	GAQ81775.1;	2-oxoacid-dependent dioxygenase [Klebsormidium nitens];	gi|75297894|sp|Q84MB3.1|ACCH1_ARATH;	RecName: Full=1-aminocyclopropane-1-carboxylate oxidase homolog 1;	PF14226.3; PF03171.17;	DIOX_N;2OG-FeII_Oxy;	non-haem dioxygenase in morphine synthesis N-terminal;2OG-F;	------	------	------	------	GO:0051213; GO:0046872; GO:0046872; GO:0016491; GO:0046872; GO:0016491; GO:0046872; GO:0016491; GO:0051213; GO:0046872;	MF:dioxygenase activity;MF:metal ion binding;MF:metal ion binding;MF:oxidoreductase activity;MF:metal ion binding;MF:oxidoreductase activity;MF:metal ion binding;MF:oxidoreductase activity;MF:dioxygenase activity;MF:metal ion binding;	------	------	------	------
DN554923_c0_g1	0.0253685	0.154195	-0.0265658	-0.113325	-0.0396731	1585	GAQ87528.1;	GSK3/SHAGGY-like protein kinase [Klebsormidium nitens];	gi|12643714|sp|Q10452.3|GSK3_SCHPO;	RecName: Full=Protein kinase gsk3; AltName: Full=Protein kinase skp1;	PF00069.22; PF07714.14; PF14531.3;	Pkinase;Pkinase_Tyr;Kinase-like;	Protein kinase domain;Protein tyrosine kinase;Kinase-like;	COG0515;	T:Signal transduction mechanisms;	------	------	GO:0005524; GO:0004672; GO:0005524; GO:0004672; GO:0005524; GO:0004674; GO:0005524; GO:0004672; GO:0005524; GO:0004674;	MF:ATP binding;MF:protein kinase activity;MF:ATP binding;MF:protein kinase activity;MF:ATP binding;MF:protein serine/threonine kinase activity;MF:ATP binding;MF:protein kinase activity;MF:ATP binding;MF:protein serine/threonine kinase activity;	K03083	GSK3B	------	------
DN554945_c0_g1	-0.0922643	0.303353	-0.0265602	-0.0922643	-0.0922643	1885	------	------	gi|81906293|sp|Q9ES19.1|ATF4_RAT;	RecName: Full=Cyclic AMP-dependent transcription factor ATF-4; Short=cAMP-dependent transcription factor ATF-4; AltName: Full=Activating transcription factor 4; Short=rATF-4;	PF00170.18; PF07716.12;	bZIP_1;bZIP_2;	bZIP transcription factor;Basic region leucine zipper;	------	------	NOG75203;	K:Transcription;	------	------	K04374	ATF4, CREB2	map04141;	Protein processing in endoplasmic reticulum;
DN554954_c0_g1	-0.0874232	0.42626	-0.1066	-0.0601573	-0.172079	3909	GAQ79136.1;	nodulin MtN21 [Klebsormidium nitens];	gi|75171374|sp|Q9FL08.1|WTR42_ARATH;	RecName: Full=WAT1-related protein At5g40240;	PF00892.17;	EamA;	EamA-like transporter family;	------	------	------	------	GO:0016021;GO:0022857;	CC:integral component of membrane;MF:transmembrane transporter activity;	------	------	------	------
DN554978_c0_g1	-0.0853391	0.328519	-0.0853391	-0.0853391	-0.0725019	2017	------	------	gi|85542049|sp|Q96RW7.2|HMCN1_HUMAN;	RecName: Full=Hemicentin-1; AltName: Full=Fibulin-6; Short=FIBL-6; Flags: Precursor;	------	------	------	------	------	------	------	------	------	------	------	------	------
DN554992_c0_g1	-0.106096	0.312074	0.000484665	-0.10466	-0.101803	5931	------	------	gi|81920773|sp|O36966.1|POLN_DCVEB;	RecName: Full=Replicase polyprotein; Contains: RecName: Full=Protein 1A; Contains: RecName: Full=Protein 2A; Contains: RecName: Full=Protein 2B; Contains: RecName: Full=Protein 2C; Contains: RecName: Full=Protein 3A; Contains: RecName: Full=Protein 3B; Contains: RecName: Full=3C-like protease; Contains: RecName: Full=RNA-directed RNA polymerase 3D-POL;	PF00680.17; PF00073.17; PF08762.7;	RdRP_1;Rhv;CRPV_capsid;	RNA dependent RNA polymerase;picornavirus capsid protein;CRPV capsid protein like;	------	------	------	------	------	------	------	------	------	------
DN555020_c2_g1	0.0381634	0.143532	0.0738888	-0.161812	-0.0937722	1089	------	------	gi|115502384|sp|Q9SK27.2|ENL1_ARATH;	RecName: Full=Early nodulin-like protein 1; AltName: Full=Phytocyanin-like protein; Flags: Precursor;	PF02298.14;	Cu_bind_like;	Plastocyanin-like domain;	------	------	------	------	------	------	------	------	------	------
DN555032_c0_g1	0.0442308	0.123914	-0.0701148	0.031824	-0.129854	808	GAQ92066.1;	Pentatricopeptide repeat domain containing protein [Klebsormidium nitens];	gi|193806496|sp|Q9SXD1.2|PPR91_ARATH;	RecName: Full=Pentatricopeptide repeat-containing protein At1g62670, mitochondrial; Flags: Precursor;	PF13041.3; PF12854.4; PF01535.17; PF13812.3; PF17177.1; PF10037.6;	PPR_2;PPR_1;PPR;PPR_3;PPR_long;MRP-S27;	PPR repeat family;PPR repeat;PPR repeat;Pentatricopeptide repeat domain;Pentacotripeptide-repeat region of PROPR;Mitochondrial 28S ribosomal protein S27;	------	------	------	------	GO:0005634;GO:0003676; GO:0008270;	CC:nucleus;MF:nucleic acid binding;MF:zinc ion binding;	------	------	------	------
DN555046_c3_g2	-0.15659	0.351908	0.00957807	-0.0386036	-0.166292	585	GAQ84981.1;	Beta tubulin [Klebsormidium nitens];	gi|8928412|sp|Q40106.1|TBB2_LUPAL;	RecName: Full=Tubulin beta-2 chain; AltName: Full=Beta-2-tubulin;	PF03953.14;	Tubulin_C;	Tubulin C-terminal domain;	------	------	------	------	GO:0007017; GO:0007017; GO:0007017; GO:0007017; GO:0007017; GO:0005737; GO:0005874; GO:0005737; GO:0005874; GO:0005737; GO:0005874; GO:0005737; GO:0005874; GO:0005737; GO:0005874;GO:0005525; GO:0003924; GO:0005200; GO:0005525; GO:0003924; GO:0005200; GO:0005525; GO:0003924; GO:0005200; GO:0005525; GO:0003924; GO:0005200; GO:0005525; GO:0003924; GO:0005200;	BP:microtubule-based process;BP:microtubule-based process;BP:microtubule-based process;BP:microtubule-based process;BP:microtubule-based process;CC:cytoplasm;CC:microtubule;CC:cytoplasm;CC:microtubule;CC:cytoplasm;CC:microtubule;CC:cytoplasm;CC:microtubule;CC:cytoplasm;CC:microtubule;MF:GTP binding;MF:GTPase activity;MF:structural constituent of cytoskeleton;MF:GTP binding;MF:GTPase activity;MF:s…	K07375	TUBB	map04145;	Phagosome;
DN555120_c0_g1	0.0193732	0.355891	-0.221839	-0.169123	0.0156984	2276	GAQ81993.1;	MYB domain protein [Klebsormidium nitens];	gi|75319413|sp|Q38851.1|MYB6_ARATH;	RecName: Full=Transcription repressor MYB6; AltName: Full=Myb-related protein 6; Short=AtMYB6;	PF00249.28; PF13921.3;	Myb_DNA-binding;Myb_DNA-bind_6;	Myb-like DNA-binding domain;Myb-like DNA-binding domain;	------	------	------	------	GO:0003677; GO:0003677; GO:0003677; GO:0003677; GO:0003677;	MF:DNA binding;MF:DNA binding;MF:DNA binding;MF:DNA binding;MF:DNA binding;	K09422	MYBP	------	------
DN555143_c0_g2	-0.0766746	0.293777	-0.0680744	-0.0766746	-0.0723532	1753	------	------	------	------	PF13895.3;	Ig_2;	Immunoglobulin domain;	------	------	------	------	------	------	------	------	------	------
DN555145_c1_g1	-0.00996724	0.288158	-0.0780952	-0.11746	-0.0826349	1498	------	------	gi|75264051|sp|Q9LMX8.1|6PGL1_ARATH;	RecName: Full=Probable 6-phosphogluconolactonase 1; Short=6PGL 1;	------	------	------	------	------	------	------	------	------	K01057	PGLS, pgl, devB	map00030;	Pentose phosphate pathway;
DN555264_c0_g2	0.229252	0.151628	-0.173274	-0.0110355	-0.19657	712	------	------	gi|75311528|sp|Q9LSL1.1|BH093_ARATH;	RecName: Full=Transcription factor bHLH93; AltName: Full=Basic helix-loop-helix protein 93; Short=AtbHLH93; Short=bHLH 93; AltName: Full=Transcription factor EN 47; AltName: Full=bHLH transcription factor bHLH093;	PF00010.23;	HLH;	Helix-loop-helix DNA-binding domain;	------	------	------	------	------	------	------	------	------	------
DN555264_c1_g1	0.0541568	0.0965293	-0.191644	-0.00913388	0.0500916	1374	------	------	gi|75311528|sp|Q9LSL1.1|BH093_ARATH;	RecName: Full=Transcription factor bHLH93; AltName: Full=Basic helix-loop-helix protein 93; Short=AtbHLH93; Short=bHLH 93; AltName: Full=Transcription factor EN 47; AltName: Full=bHLH transcription factor bHLH093;	PF00010.23;	HLH;	Helix-loop-helix DNA-binding domain;	------	------	------	------	------	------	------	------	------	------
DN555311_c0_g1	0.0887161	0.101545	-0.081949	0.0265036	-0.134816	1146	GAQ84180.1;	acetylglucosaminyltransferase family protein [Klebsormidium nitens];	gi|75160491|sp|Q8S8P3.1|GT14C_ARATH;	RecName: Full=Beta-glucuronosyltransferase GlcAT14C; AltName: Full=GT14 family glucuronic acid transferase 3; Short=AtGlcAT14C;	PF02485.18;	Branch;	Core-2/I-Branching enzyme;	------	------	------	------	GO:0016021;GO:0008375;	CC:integral component of membrane;MF:acetylglucosaminyltransferase activity;	K20891	GLCAT14	------	------
DN555313_c0_g2	-0.130381	0.318444	-0.0131259	-0.0861849	-0.0887522	829	XP_002505226.1;	erf-like protein [Micromonas commoda];	gi|75265793|sp|Q9SFE4.1|ERF12_ARATH;	RecName: Full=Ethylene-responsive transcription factor ERF012;	PF00847.17;	AP2;	AP2 domain;	------	------	------	------	GO:0006351; GO:0006351; GO:0006351; GO:0005634; GO:0005634; GO:0005634;GO:0003677; GO:0003700; GO:0003677; GO:0003700; GO:0003677; GO:0003700;	BP:transcription, DNA-templated;BP:transcription, DNA-templated;BP:transcription, DNA-templated;CC:nucleus;CC:nucleus;CC:nucleus;MF:DNA binding;MF:transcription factor activity, sequence-specific DNA binding;MF:DNA binding;MF:transcription factor activity, sequence-specific DNA binding;MF:DNA binding;MF:transcription factor activity, sequence-specific DNA binding;	------	------	------	------
DN555314_c0_g1	0.127527	0.099188	-0.0441861	-0.07114	-0.111389	786	------	------	------	------	------	------	------	------	------	------	------	------	------	------	------	------	------
DN555345_c1_g1	-0.192857	0.201775	-0.0207782	0.0548619	-0.0430016	1904	GAQ79790.1;	Cytochrome P450 [Klebsormidium nitens];	gi|13878365|sp|O65782.1|C83B1_ARATH;	RecName: Full=Cytochrome P450 83B1; AltName: Full=Protein ALTERED TRYPTOPHAN REGULATION 4; AltName: Full=Protein RED ELONGATED 1; AltName: Full=Protein SUPERROOT 2;	PF00067.19;	p450;	Cytochrome P450;	------	------	------	------	GO:0016021; GO:0016021;GO:0020037; GO:0005506; GO:0004497; GO:0016705; GO:0020037; GO:0005506; GO:0004497; GO:0016705; GO:0020037; GO:0005506; GO:0004497; GO:0016705; GO:0020037; GO:0005506; GO:0004497; GO:0016705; GO:0020037; GO:0005506; GO:0004497; GO:0016705;	CC:integral component of membrane;CC:integral component of membrane;MF:heme binding;MF:iron ion binding;MF:monooxygenase activity;MF:oxidoreductase activity, acting on paired donors, with incorporation or reduction of molecular oxygen;MF:heme binding;MF:iron ion binding;MF:monooxygenase activity;MF:oxidoreductase activity, acting on paired donors, with incorporation or reduction of molecular oxyg…	------	------	------	------
DN555373_c0_g2	0.0359203	0.346368	-0.096653	-0.110794	-0.174842	3359	XP_013905546.1;	Subtilisin-like protease [Monoraphidium neglectum];	gi|75208880|sp|Q9SUN6.1|SBT22_ARATH;	RecName: Full=Subtilisin-like protease SBT2.2; AltName: Full=Subtilase subfamily 2 member 2; Short=AtSBT2.2; Flags: Precursor;	PF00082.19; PF05922.13;	Peptidase_S8;Inhibitor_I9;	Subtilase family;Peptidase inhibitor I9;	COG1404;	O:Posttranslational modification, protein turnover, chaperones;	------	------	GO:0004252; GO:0004252;	MF:serine-type endopeptidase activity;MF:serine-type endopeptidase activity;	------	------	------	------
DN555426_c0_g2	0.0116465	0.113063	0.0270387	-0.0188869	-0.132861	3822	GAQ88819.1;	putaive Pre-mRNA-processing-splicing factor [Klebsormidium nitens];	gi|75266254|sp|Q9SSD2.1|PRP8A_ARATH;	RecName: Full=Pre-mRNA-processing-splicing factor 8A; AltName: Full=PRP8 homolog A; Short=AtPRP8A; AltName: Full=Protein ABNORMAL SUSPENSOR 2; AltName: Full=Protein EMBRYO DEFECTIVE 14; AltName: Full=Protein EMBRYO DEFECTIVE 177; AltName: Full=Protein EMBRYO DEFECTIVE 33; AltName: Full=Protein SUPPRESSOR OF OVEREXPRESSED FCA 81;	PF08083.8; PF08082.8; PF10598.6; PF08084.8;	PROCN;PRO8NT;RRM_4;PROCT;	PROCN;PRO8NT;RNA recognition motif of the spliceosomal PrP8;PROCT;	------	------	------	------	GO:0000398; GO:0000398; GO:0005681; GO:0005681;GO:0030623; GO:0017070; GO:0030623; GO:0017070;	BP:mRNA splicing, via spliceosome;BP:mRNA splicing, via spliceosome;CC:spliceosomal complex;CC:spliceosomal complex;MF:U5 snRNA binding;MF:U6 snRNA binding;MF:U5 snRNA binding;MF:U6 snRNA binding;	K12856	PRPF8, PRP8	map03040;	Spliceosome;
DN555479_c0_g1	0.0635721	0.430018	-0.118677	-0.1497	-0.225213	735	GAQ86758.1;	hypothetical protein KFL_003090150 [Klebsormidium nitens];	------	------	PF04398.9;	DUF538;	Protein of unknown function, DUF538;	------	------	------	------	------	------	------	------	------	------
DN555492_c0_g1	-0.0386706	0.0663298	0.0522594	0.102659	-0.182577	1686	GAQ88668.1;	major facilitator superfamily protein [Klebsormidium nitens];	gi|754388961|sp|F4I9E1.1|NFD4_ARATH;	RecName: Full=Protein NUCLEAR FUSION DEFECTIVE 4;	------	------	------	------	------	------	------	GO:0055085; GO:0016021;	BP:transmembrane transport;CC:integral component of membrane;	------	------	------	------
DN555503_c0_g1	0.019971	0.171891	-0.0512992	-0.000933301	-0.13963	1986	GAQ84275.1;	hypothetical protein KFL_001830030 [Klebsormidium nitens];	gi|75146625|sp|Q84JB8.1|RUS3_ARATH;	RecName: Full=Protein root UVB sensitive 3;	PF04884.11;	DUF647;	Vitamin B6 photo-protection and homoeostasis;	------	------	NOG10102;	S:Function unknown;	GO:0016021;	CC:integral component of membrane;	------	------	------	------
DN555547_c0_g1	0.0548577	0.276936	-0.0906955	-0.0391857	-0.201913	2579	GAQ78080.1;	hypothetical protein KFL_000070480 [Klebsormidium nitens];	gi|269849747|sp|Q86YJ7.4|AN13B_HUMAN;	RecName: Full=Ankyrin repeat domain-containing protein 13B;	PF11904.5; PF13637.3; PF12796.4; PF13857.3;	GPCR_chapero_1;Ank_4;Ank_2;Ank_5;	GPCR-chaperone;Ankyrin repeats;Ankyrin repeats;Ankyrin repeats;	------	------	------	------	------	------	------	------	------	------
DN555593_c1_g1	-0.0260598	0.269209	-0.0589183	-0.246788	0.062557	872	GAQ81993.1;	MYB domain protein [Klebsormidium nitens];	gi|56749359|sp|Q9SZP1.1|MYB4_ARATH;	RecName: Full=Transcription repressor MYB4; AltName: Full=Myb-related protein 4; Short=AtMYB4;	PF00249.28; PF13921.3; PF09111.7;	Myb_DNA-binding;Myb_DNA-bind_6;SLIDE;	Myb-like DNA-binding domain;Myb-like DNA-binding domain;SLIDE;	------	------	------	------	GO:0003677; GO:0003677; GO:0003677; GO:0003677; GO:0003677;	MF:DNA binding;MF:DNA binding;MF:DNA binding;MF:DNA binding;MF:DNA binding;	K09422	MYBP	------	------
DN555638_c0_g2	0.0625377	0.284988	-0.102658	-0.0751803	-0.169687	1177	PRW33762.1;	plastid division [Chlorella sorokiniana];	gi|21903428|sp|Q42545.2|FTSZ1_ARATH;	RecName: Full=Cell division protein FtsZ homolog 1, chloroplastic; Short=AtFtsZ1; Short=AtFtsZ1-1; Short=Chloroplast FtsZ; Short=CpFtsZ; AltName: Full=Protein ACCUMULATION AND REPLICATION OF CHLOROPLASTS 10; AltName: Full=Protein PLASTID MOVEMENT IMPAIRED4; Flags: Precursor;	PF00091.22; PF12327.5;	Tubulin;FtsZ_C;	Tubulin/FtsZ family, GTPase domain;FtsZ family, C-terminal domain;	COG0206;	D:Cell cycle control, cell division, chromosome partitioning;	------	------	GO:0007017; GO:0051301; GO:0005737; GO:0005874; GO:0005737; GO:0005737;GO:0005525; GO:0003924; GO:0005525; GO:0003924; GO:0005525; GO:0003924;	BP:microtubule-based process;BP:cell division;CC:cytoplasm;CC:microtubule;CC:cytoplasm;CC:cytoplasm;MF:GTP binding;MF:GTPase activity;MF:GTP binding;MF:GTPase activity;MF:GTP binding;MF:GTPase activity;	K03531	ftsZ	------	------
DN555644_c0_g2	0.0494235	0.245251	-0.153713	-0.0717502	-0.0692112	1796	PSC72105.1;	Pre-mRNA-splicing factor SYF1 [Micractinium conductrix];	gi|75275037|sp|O81098.1|RPB5A_ARATH;	RecName: Full=DNA-directed RNA polymerases II and IV subunit 5A; Short=RPB5a; AltName: Full=DNA-directed RNA polymerase II subunit E; AltName: Full=RNA polymerase I, II and III 24.3 kDa subunit; Short=AtRPB24.3;	PF01191.16; PF03871.11;	RNA_pol_Rpb5_C;RNA_pol_Rpb5_N;	RNA polymerase Rpb5, C-terminal domain;RNA polymerase Rpb5, N-terminal domain;	COG2012;	K:Transcription;	------	------	GO:0006351; GO:0006351; GO:0006351; GO:0005634; GO:0005634; GO:0005634;GO:0003677; GO:0003899; GO:0003677; GO:0003899; GO:0003677; GO:0003899;	BP:transcription, DNA-templated;BP:transcription, DNA-templated;BP:transcription, DNA-templated;CC:nucleus;CC:nucleus;CC:nucleus;MF:DNA binding;MF:DNA-directed RNA polymerase activity;MF:DNA binding;MF:DNA-directed RNA polymerase activity;MF:DNA binding;MF:DNA-directed RNA polymerase activity;	K03013	RPB5, POLR2E	map00240; map03020; map00230;	Pyrimidine metabolism;RNA polymerase;Purine metabolism;
DN555697_c2_g2	-0.0445647	0.236317	0.0872677	-0.221525	-0.0574946	873	KXZ42308.1;	hypothetical protein GPECTOR_164g150 [Gonium pectorale];	gi|57012834|sp|Q8L9K1.2|ERF99_ARATH;	RecName: Full=Ethylene-responsive transcription factor 13; Short=AtERF13; AltName: Full=Ethylene-responsive element-binding factor 13; Short=EREBP-13;	PF00847.17;	AP2;	AP2 domain;	------	------	------	------	GO:0006351; GO:0006351; GO:0006351; GO:0006351; GO:0006351; GO:0005634; GO:0005634; GO:0005634; GO:0005634; GO:0005634;GO:0003677; GO:0003700; GO:0003677; GO:0003700; GO:0003677; GO:0003700; GO:0003677; GO:0003700; GO:0003677; GO:0003700;	BP:transcription, DNA-templated;BP:transcription, DNA-templated;BP:transcription, DNA-templated;BP:transcription, DNA-templated;BP:transcription, DNA-templated;CC:nucleus;CC:nucleus;CC:nucleus;CC:nucleus;CC:nucleus;MF:DNA binding;MF:transcription factor activity, sequence-specific DNA binding;MF:DNA binding;MF:transcription factor activity, sequence-specific DNA binding;MF:DNA binding;MF:transcri…	------	------	------	------
DN555714_c0_g1	-0.0196114	0.208985	0.0253275	0.00466183	-0.219363	1497	------	------	------	------	------	------	------	------	------	------	------	------	------	------	------	------	------
DN555737_c6_g1	0.0963613	0.148951	-0.0183109	-0.121401	-0.105601	1044	XP_013903415.1;	ATP-binding cassette, subfamily B, bacterial [Monoraphidium neglectum];	gi|75335558|sp|Q9LVM1.1|AB25B_ARATH;	RecName: Full=ABC transporter B family member 25, mitochondrial; Short=ABC transporter ABCB.25; Short=AtABCB25; AltName: Full=ABC transporter of the mitochondrion 3; Short=AtATM3; Short=Iron-sulfur clusters transporter ATM3; AltName: Full=Protein STARIK 1; Flags: Precursor;	------	------	------	------	------	------	------	GO:0006412; GO:0016021; GO:0016021; GO:0016021; GO:0016021; GO:0005840; GO:0016021;GO:0005524; GO:0008559; GO:0005524; GO:0042626; GO:0005524; GO:0042626; GO:0005524; GO:0042626; GO:0003735; GO:0005524; GO:0042626;	BP:translation;CC:integral component of membrane;CC:integral component of membrane;CC:integral component of membrane;CC:integral component of membrane;CC:ribosome;CC:integral component of membrane;MF:ATP binding;MF:xenobiotic-transporting ATPase activity;MF:ATP binding;MF:ATPase activity, coupled to transmembrane movement of substances;MF:ATP binding;MF:ATPase activity, coupled to transmembrane m…	K05663	ABC.ATM	map02010;	ABC transporters;
DN555751_c0_g2	0.0083898	0.158904	0.0860631	-0.0730554	-0.180302	798	------	------	------	------	------	------	------	------	------	------	------	------	------	------	------	------	------
DN555762_c0_g1	0.130631	0.465594	0.028011	-0.302158	-0.322078	497	------	------	------	------	------	------	------	------	------	------	------	------	------	------	------	------	------
DN555807_c0_g2	0.0870388	0.228731	-0.304137	-0.0467823	0.0351493	535	XP_003061495.1;	WRKY transcription factor [Micromonas pusilla CCMP1545];	gi|29839651|sp|Q9LY00.1|WRK70_ARATH;	RecName: Full=Probable WRKY transcription factor 70; AltName: Full=WRKY DNA-binding protein 70;	PF03106.12;	WRKY;	WRKY DNA -binding domain;	------	------	------	------	GO:0006351; GO:0006351; GO:0006351; GO:0006351; GO:0005634; GO:0005634; GO:0005634; GO:0005634;GO:0003700; GO:0043565; GO:0003700; GO:0043565; GO:0003700; GO:0043565; GO:0003700; GO:0043565; GO:0003700; GO:0043565;	BP:transcription, DNA-templated;BP:transcription, DNA-templated;BP:transcription, DNA-templated;BP:transcription, DNA-templated;CC:nucleus;CC:nucleus;CC:nucleus;CC:nucleus;MF:transcription factor activity, sequence-specific DNA binding;MF:sequence-specific DNA binding;MF:transcription factor activity, sequence-specific DNA binding;MF:sequence-specific DNA binding;MF:transcription factor activity,…	------	------	------	------
DN555830_c5_g1	0.14418	0.142682	-0.142875	-0.0125413	-0.131446	2729	------	------	------	------	------	------	------	------	------	------	------	------	------	------	------	------	------
DN555873_c0_g1	0.117868	0.135418	-0.0515589	-0.129859	-0.0718673	1088	------	------	gi|51701640|sp|Q9HFU8.1|OAZ_SCHOT;	RecName: Full=Ornithine decarboxylase antizyme; Short=ODC-Az;	PF02100.14;	ODC_AZ;	Ornithine decarboxylase antizyme;	------	------	------	------	------	------	------	------	------	------
DN555877_c0_g1	0.106189	0.392891	-0.286527	-0.293666	0.0811126	1042	------	------	------	------	------	------	------	------	------	------	------	------	------	------	------	------	------
DN555918_c0_g1	0.0528453	0.270554	-0.0563021	-0.077367	-0.18973	1128	XP_001420610.1;	predicted protein [Ostreococcus lucimarinus CCE9901];	gi|20137323|sp|P93092.1|ACP1_CASGL;	RecName: Full=Acyl carrier protein 1, chloroplastic; Short=ACP 1; Flags: Precursor;	------	------	------	COG0236;	I:Lipid transport and metabolism;	------	------	GO:0006633; GO:0006633; GO:0006633; GO:0006633; GO:0006633;GO:0031177; GO:0031177; GO:0031177; GO:0031177;	BP:fatty acid biosynthetic process;BP:fatty acid biosynthetic process;BP:fatty acid biosynthetic process;BP:fatty acid biosynthetic process;BP:fatty acid biosynthetic process;MF:phosphopantetheine binding;MF:phosphopantetheine binding;MF:phosphopantetheine binding;MF:phosphopantetheine binding;	------	------	------	------
DN555927_c0_g2	0.0111605	0.127475	0.0951943	-0.239259	0.0054299	957	------	------	------	------	PF13430.3;	DUF4112;	Domain of unknown function;	------	------	------	------	------	------	------	------	------	------
DN555931_c0_g1	0.00910342	0.101499	0.0957056	-0.0942897	-0.112019	2536	GAQ86007.1;	mitochondrial substrate carrier family protein [Klebsormidium nitens];	gi|75313913|sp|Q9SUV1.1|BRT1_ARATH;	RecName: Full=Adenine nucleotide transporter BT1, chloroplastic/mitochondrial; AltName: Full=Protein BRITTLE 1 homolog; Short=AtBT1; AltName: Full=Protein EMBRYO DEFECTIVE 104; AltName: Full=Protein EMBRYO DEFECTIVE 42; AltName: Full=Protein SODIUM HYPERSENSITIVE 1; Flags: Precursor;	PF00153.24;	Mito_carr;	Mitochondrial carrier protein;	------	------	NOG20105;	O:Posttranslational modification, protein turnover, chaperones;	GO:0055085; GO:0055085; GO:0055085; GO:0055085; GO:0055085; GO:0016021; GO:0016021; GO:0016021; GO:0016021; GO:0016021; GO:0005509;	BP:transmembrane transport;BP:transmembrane transport;BP:transmembrane transport;BP:transmembrane transport;BP:transmembrane transport;CC:integral component of membrane;CC:integral component of membrane;CC:integral component of membrane;CC:integral component of membrane;CC:integral component of membrane;MF:calcium ion binding;	K14684	SLC25A23S	------	------
DN555935_c0_g1	0.0257279	0.166282	0.0824308	-0.105515	-0.168926	1283	GAQ79136.1;	nodulin MtN21 [Klebsormidium nitens];	gi|75171374|sp|Q9FL08.1|WTR42_ARATH;	RecName: Full=WAT1-related protein At5g40240;	PF00892.17;	EamA;	EamA-like transporter family;	------	------	------	------	GO:0016021;GO:0022857;	CC:integral component of membrane;MF:transmembrane transporter activity;	------	------	------	------
DN555962_c0_g1	-0.166289	0.253062	-0.0167406	-0.00105119	-0.0689811	2305	------	------	gi|75148764|sp|Q84WL6.1|WDL3_ARATH;	RecName: Full=Protein WVD2-like 3; AltName: Full=Protein WAVE-DAMPENED 2-LIKE3;	PF06886.8;	TPX2;	Targeting protein for Xklp2;	------	------	------	------	------	------	------	------	------	------
DN555974_c0_g1	0.0800026	0.221271	-0.0899506	-0.0433893	-0.167934	2105	------	------	gi|75207338|sp|Q9SRE5.1|Y1666_ARATH;	RecName: Full=Uncharacterized protein At1g76660;	------	------	------	------	------	------	------	------	------	------	------	------	------
DN555993_c0_g1	-0.00855028	0.359375	-0.0436846	-0.273693	-0.0334474	741	GAQ90755.1;	ammonium transporter protein [Klebsormidium nitens];	gi|1703292|sp|P54144.1|AMT11_ARATH;	RecName: Full=Ammonium transporter 1 member 1; Short=AtAMT1;1;	PF00909.18;	Ammonium_transp;	Ammonium Transporter Family;	------	------	------	------	GO:0016021; GO:0016020; GO:0016021; GO:0016021;GO:0008519; GO:0008519; GO:0008519; GO:0008519;	CC:integral component of membrane;CC:membrane;CC:integral component of membrane;CC:integral component of membrane;MF:ammonium transmembrane transporter activity;MF:ammonium transmembrane transporter activity;MF:ammonium transmembrane transporter activity;MF:ammonium transmembrane transporter activity;	K03320	amt, AMT, MEP	------	------
DN556043_c1_g1	-0.0493335	0.35757	0.21344	-0.219134	-0.302543	544	------	------	gi|112697|sp|P14009.1|14KD_DAUCA;	RecName: Full=14 kDa proline-rich protein DC2.15; Flags: Precursor;	PF14547.3; PF00234.19;	Hydrophob_seed;Tryp_alpha_amyl;	Hydrophobic seed protein;Protease inhibitor/seed storage/LTP family;	------	------	------	------	------	------	------	------	------	------
DN556074_c1_g2	0.051607	0.131332	0.0329248	-0.0801331	-0.135731	1520	BAD88436.1;	MADS-box transcription factor CgMADS1 [Chara globularis];	gi|3913001|sp|Q42429.1|AGL8_SOLTU;	RecName: Full=Agamous-like MADS-box protein AGL8 homolog; AltName: Full=POTM1-1;	PF01486.14; PF00319.15;	K-box;SRF-TF;	K-box region;SRF-type transcription factor;	COG5068;	K:Transcription;	------	------	GO:0045944; GO:0006351; GO:0045944; GO:0006351; GO:0045944; GO:0006351; GO:0045944; GO:0006351; GO:0045944; GO:0006351; GO:0005634; GO:0005634; GO:0005634; GO:0005634; GO:0005634;GO:0003700; GO:0046983; GO:0000977; GO:0003700; GO:0046983; GO:0000977; GO:0003700; GO:0046983; GO:0000977; GO:0003700; GO:0046983; GO:0000977; GO:0046983; GO:0000977;	BP:positive regulation of transcription from RNA polymerase II promoter;BP:transcription, DNA-templated;BP:positive regulation of transcription from RNA polymerase II promoter;BP:transcription, DNA-templated;BP:positive regulation of transcription from RNA polymerase II promoter;BP:transcription, DNA-templated;BP:positive regulation of transcription from RNA polymerase II promoter;BP:transcriptio…	K09264	K09264	------	------
DN556081_c0_g1	-0.149312	0.403305	-0.0746044	-0.0493208	-0.130068	1494	GAQ77696.1;	hypothetical protein KFL_000020590 [Klebsormidium nitens];	gi|75331174|sp|Q8VZA1.1|LAC11_ARATH;	RecName: Full=Laccase-11; AltName: Full=Benzenediol:oxygen oxidoreductase 11; AltName: Full=Diphenol oxidase 11; AltName: Full=Urishiol oxidase 11; Flags: Precursor;	PF07732.12; PF00394.19; PF07731.11;	Cu-oxidase_3;Cu-oxidase;Cu-oxidase_2;	Multicopper oxidase;Multicopper oxidase;Multicopper oxidase;	------	------	------	------	GO:0005507; GO:0016491; GO:0005507; GO:0016491; GO:0005507; GO:0016491; GO:0005507; GO:0016491;	MF:copper ion binding;MF:oxidoreductase activity;MF:copper ion binding;MF:oxidoreductase activity;MF:copper ion binding;MF:oxidoreductase activity;MF:copper ion binding;MF:oxidoreductase activity;	K05909	E1.10.3.2	------	------
DN556085_c0_g1	0.116018	0.0914609	0.0489341	-0.166083	-0.0903305	1019	------	------	------	------	------	------	------	------	------	------	------	------	------	------	------	------	------
DN556097_c0_g3	0.0480319	0.158845	-0.139924	-0.0448217	-0.0221314	862	GAQ77902.1;	putative Pentatricopeptide repeat domain containing protein [Klebsormidium nitens];	gi|75273726|sp|Q9LK57.1|PP226_ARATH;	RecName: Full=Pentatricopeptide repeat-containing protein At3g13160, mitochondrial; Flags: Precursor;	PF12854.4; PF13041.3; PF01535.17; PF13812.3; PF17177.1;	PPR_1;PPR_2;PPR;PPR_3;PPR_long;	PPR repeat;PPR repeat family;PPR repeat;Pentatricopeptide repeat domain;Pentacotripeptide-repeat region of PROPR;	------	------	------	------	GO:0005634; GO:0005634;	CC:nucleus;CC:nucleus;	------	------	------	------
DN556105_c0_g4	-0.0363312	0.411463	-0.130012	-0.127007	-0.118113	1323	GAQ90702.1;	O-methyltransferase family protein [Klebsormidium nitens];	gi|403399690|sp|B6VJS4.2|ROMT_VITVI;	RecName: Full=Trans-resveratrol di-O-methyltransferase; AltName: Full=Resveratrol O-methyltransferase; Short=ROMT; Short=VvROMT;	PF00891.15; PF08100.8; PF13649.3; PF13847.3; PF16864.2;	Methyltransf_2;Dimerisation;Methyltransf_25;Methyltransf_31;Dimerisation2;	O-methyltransferase;Dimerisation domain;Methyltransferase domain;Methyltransferase domain;Dimerisation domain;	------	------	------	------	GO:0008171; GO:0008171; GO:0008171; GO:0008171; GO:0046983;	MF:O-methyltransferase activity;MF:O-methyltransferase activity;MF:O-methyltransferase activity;MF:O-methyltransferase activity;MF:protein dimerization activity;	K16040	ROMT	map00945;	Stilbenoid, diarylheptanoid and gingerol biosynthesis;
DN556141_c0_g2	0.0262457	0.136028	0.0197366	-0.141668	-0.0403423	2960	GAQ81633.1;	cullin 3 [Klebsormidium nitens];	gi|75315944|sp|Q9ZVH4.1|CUL3A_ARATH;	RecName: Full=Cullin-3A; Short=AtCUL3a;	PF00888.19; PF10557.6;	Cullin;Cullin_Nedd8;	Cullin family;Cullin protein neddylation domain;	COG5647;	O:Posttranslational modification, protein turnover, chaperones;	------	------	GO:0006511; GO:0006511; GO:0006511; GO:0006511; GO:0006511;GO:0031625; GO:0031625; GO:0031625; GO:0031625; GO:0031625;	BP:ubiquitin-dependent protein catabolic process;BP:ubiquitin-dependent protein catabolic process;BP:ubiquitin-dependent protein catabolic process;BP:ubiquitin-dependent protein catabolic process;BP:ubiquitin-dependent protein catabolic process;MF:ubiquitin protein ligase binding;MF:ubiquitin protein ligase binding;MF:ubiquitin protein ligase binding;MF:ubiquitin protein ligase binding;MF:ubiquit…	K03869	CUL3	map04120;	Ubiquitin mediated proteolysis;
DN556164_c0_g1	-0.134285	0.413497	-0.0797178	-0.0445534	-0.154941	1952	GAQ85895.1;	hypothetical protein KFL_002600030 [Klebsormidium nitens];	gi|75308799|sp|Q9C635.1|HSFB4_ARATH;	RecName: Full=Heat stress transcription factor B-4; Short=AtHsfB4; AltName: Full=AtHsf-02;	PF00447.14;	HSF_DNA-bind;	HSF-type DNA-binding;	------	------	------	------	GO:0005634; GO:0005634; GO:0005634; GO:0005634; GO:0005634;GO:0003700; GO:0043565; GO:0003700; GO:0043565; GO:0003700; GO:0043565; GO:0003700; GO:0043565; GO:0003700; GO:0043565;	CC:nucleus;CC:nucleus;CC:nucleus;CC:nucleus;CC:nucleus;MF:transcription factor activity, sequence-specific DNA binding;MF:sequence-specific DNA binding;MF:transcription factor activity, sequence-specific DNA binding;MF:sequence-specific DNA binding;MF:transcription factor activity, sequence-specific DNA binding;MF:sequence-specific DNA binding;MF:transcription factor activity, sequence-specific D…	K09419	HSFF	------	------
DN556168_c0_g2	0.0258547	0.231301	-0.185368	0.0227938	-0.0945815	782	------	------	------	------	------	------	------	------	------	------	------	------	------	------	------	------	------
DN556181_c0_g1	-0.0407719	0.424739	-0.00673146	-0.123719	-0.253517	1429	GAQ91800.1;	alpha-expansin [Klebsormidium nitens];	gi|20138158|sp|O48818.1|EXPA4_ARATH;	RecName: Full=Expansin-A4; Short=AtEXPA4; AltName: Full=Alpha-expansin-4; Short=At-EXP4; Short=AtEx4; AltName: Full=Ath-ExpAlpha-1.6; Flags: Precursor;	PF01357.18; PF03330.15;	Pollen_allerg_1;DPBB_1;	Pollen allergen;Lytic transglycolase;	------	------	NOG130629;	G:Carbohydrate transport and metabolism;	GO:0009664; GO:0009664; GO:0009664; GO:0009664; GO:0009664; GO:0005576; GO:0005576; GO:0005576; GO:0005576; GO:0005576;GO:0030246;	BP:plant-type cell wall organization;BP:plant-type cell wall organization;BP:plant-type cell wall organization;BP:plant-type cell wall organization;BP:plant-type cell wall organization;CC:extracellular region;CC:extracellular region;CC:extracellular region;CC:extracellular region;CC:extracellular region;MF:carbohydrate binding;	------	------	------	------
DN556209_c1_g1	-0.148228	0.181654	-0.0278224	-0.000319812	-0.00528323	2230	KXZ56109.1;	hypothetical protein GPECTOR_2g991 [Gonium pectorale];	gi|1170312|sp|P46608.1|HSBH1_SOYBN;	RecName: Full=Homeobox protein SBH1;	PF03791.10; PF03790.10; PF05920.8; PF03789.10; PF00046.26;	KNOX2;KNOX1;Homeobox_KN;ELK;Homeobox;	KNOX2 domain;KNOX1 domain;Homeobox KN domain;ELK domain;Homeobox domain;	------	------	NOG01883;	K:Transcription;	GO:0006355; GO:0006355; GO:0006355; GO:0006355; GO:0006355; GO:0005634; GO:0005634; GO:0005634; GO:0005634; GO:0005634;GO:0003677; GO:0003677; GO:0003677; GO:0003677; GO:0003677;	BP:regulation of transcription, DNA-templated;BP:regulation of transcription, DNA-templated;BP:regulation of transcription, DNA-templated;BP:regulation of transcription, DNA-templated;BP:regulation of transcription, DNA-templated;CC:nucleus;CC:nucleus;CC:nucleus;CC:nucleus;CC:nucleus;MF:DNA binding;MF:DNA binding;MF:DNA binding;MF:DNA binding;MF:DNA binding;	------	------	------	------
DN556302_c0_g2	-0.0304117	0.154393	-0.0160831	-0.202425	0.0945271	1805	------	------	gi|20138027|sp|Q9LTS3.1|CKX3_ARATH;	RecName: Full=Cytokinin dehydrogenase 3; AltName: Full=Cytokinin oxidase 3; Short=AtCKX3; Short=CKO 3; Flags: Precursor;	PF09265.7; PF01565.20;	Cytokin-bind;FAD_binding_4;	Cytokinin dehydrogenase 1, FAD and cytokinin binding;FAD binding domain;	------	------	------	------	------	------	K00279	CKX	map00908;	Zeatin biosynthesis;
DN556305_c0_g1	-0.205045	0.294432	-0.0530795	0.0387838	-0.0750919	2273	GAQ80909.1;	Zinc finger RING-type domain containing protein [Klebsormidium nitens];	gi|68565207|sp|Q8LFY8.2|ATL54_ARATH;	RecName: Full=RING-H2 finger protein ATL54;	PF13639.3; PF17123.2; PF12678.4; PF13923.3; PF00097.22; PF12861.4; PF13920.3; PF14634.3; PF13445.3; PF14446.3;	zf-RING_2;zf-RING_11;zf-rbx1;zf-C3HC4_2;zf-C3HC4;zf-ANAPC11;zf-C3HC4_3;zf-RING_5;zf-RING_UBOX;Prok-RING_1;	Ring finger domain;RING-like zinc finger;RING-H2 zinc finger domain;Zinc finger, C3HC4 type;Zinc finger, C3HC4 type;Anaphase-promoting complex subunit 11 RING-H2 finger;Zinc finger, C3HC4 type;zinc-RING finger domain;RING-type zinc-finger;Prokaryotic RING finger family 1;	------	------	------	------	GO:0016021; GO:0016021; GO:0016021;	CC:integral component of membrane;CC:integral component of membrane;CC:integral component of membrane;	------	------	------	------
DN556312_c1_g1	0.0614207	0.0695932	0.087715	-0.168557	-0.0501719	630	------	------	gi|75223200|sp|O80480.1|IMPA4_ARATH;	RecName: Full=Importin subunit alpha-4; Short=IMPa-4;	------	------	------	------	------	------	------	------	------	------	------	------	------
DN556345_c0_g1	0.0540092	0.119531	-0.0643392	-0.0389346	-0.070266	2786	GAQ81643.1;	hypothetical protein KFL_000860150 [Klebsormidium nitens];	gi|75111159|sp|Q5XVF0.1|MEE12_ARATH;	RecName: Full=TATA box-binding protein-associated factor RNA polymerase I subunit B; AltName: Full=Central cell guidance protein; AltName: Full=Protein MATERNAL EFFECT EMBRYO ARREST 12; AltName: Full=TATA box-binding protein-associated factor 1B; Short=TBP-associated factor 1B;	PF11781.5;	zf-RRN7;	Zinc-finger of RNA-polymerase I-specific TFIIB, Rrn7;	------	------	------	------	GO:0070860; GO:0070860; GO:0070860;GO:0001164; GO:0001164; GO:0001164;	CC:RNA polymerase I core factor complex;CC:RNA polymerase I core factor complex;CC:RNA polymerase I core factor complex;MF:RNA polymerase I CORE element sequence-specific DNA binding;MF:RNA polymerase I CORE element sequence-specific DNA binding;MF:RNA polymerase I CORE element sequence-specific DNA binding;	------	------	------	------
DN556402_c0_g2	0.155999	0.0978084	-0.0445207	-0.036505	-0.172782	600	XP_005648676.1;	WD40 repeat-like protein, partial [Coccomyxa subellipsoidea C-169];	gi|81910411|sp|Q60525.1|WAP53_MESAU;	RecName: Full=Telomerase Cajal body protein 1; AltName: Full=Guanine nucleotide-binding protein beta 5; AltName: Full=WD repeat-containing protein 79; AltName: Full=WD repeat-containing protein WRAP53; AltName: Full=WD40 repeat-containing protein antisense to TP53 gene;	------	------	------	------	------	------	------	------	------	------	------	------	------
DN556426_c0_g2	0.0101196	0.26576	-0.0806768	-0.112772	-0.0824315	1782	------	------	gi|75127072|sp|Q6NMR8.1|FAF3_ARATH;	RecName: Full=Protein FANTASTIC FOUR 3;	PF11250.5;	FAF;	Fantastic Four meristem regulator;	------	------	------	------	------	------	------	------	------	------
DN556479_c0_g1	0.0582714	0.0952908	-0.106978	-0.0561113	0.00952736	2084	GAQ82768.1;	transcription factor [Klebsormidium nitens];	gi|75268416|sp|Q52JK6.1|VIP2_NICBE;	RecName: Full=Probable NOT transcription complex subunit VIP2; AltName: Full=Protein VIRE2 INTERACTING PROTEIN2; Short=NbVIP2, partial [Nicotiana benthamiana];	PF04153.15;	NOT2_3_5;	NOT2 / NOT3 / NOT5 family;	------	------	------	------	GO:0006355; GO:0006355; GO:0006355; GO:0005634; GO:0005634; GO:0005634;	BP:regulation of transcription, DNA-templated;BP:regulation of transcription, DNA-templated;BP:regulation of transcription, DNA-templated;CC:nucleus;CC:nucleus;CC:nucleus;	K12605	CNOT2, NOT2	map03018;	RNA degradation;
DN556572_c0_g2	0.00047751	0.122073	-0.15393	0.16083	-0.12945	2232	GAQ89964.1;	oligopeptide transporter [Klebsormidium nitens];	gi|332278199|sp|O23482.3|OPT3_ARATH;	RecName: Full=Oligopeptide transporter 3; Short=AtOPT3;	PF03169.12;	OPT;	OPT oligopeptide transporter protein;	------	------	NOG00643;	S:Function unknown;	GO:0055085; GO:0016021;	BP:transmembrane transport;CC:integral component of membrane;	------	------	------	------
DN556581_c0_g1	-0.00729869	0.184587	0.0117357	-0.053662	-0.135362	2228	GAX74477.1;	hypothetical protein CEUSTIGMA_g1926.t1 [Chlamydomonas eustigma];	gi|74858724|sp|Q55DL2.1|MET18_DICDI;	RecName: Full=Histidine protein methyltransferase 1 homolog; AltName: Full=Protein METTL18 homolog;	PF05498.8;	RALF;	Rapid ALkalinization Factor;	------	------	------	------	GO:0008168;	MF:methyltransferase activity;	------	------	------	------
DN556601_c0_g1	-0.129162	0.340453	-0.127138	0.0261453	-0.110299	1305	------	------	------	------	PF04783.9; PF04782.9;	DUF630;DUF632;	Protein of unknown function;Protein of unknown function;	------	------	------	------	------	------	------	------	------	------
DN556614_c1_g1	-0.0670375	0.371154	-0.0464457	-0.18258	-0.0750909	2210	GAQ84454.1;	WRKY DNA-binding protein [Klebsormidium nitens];	gi|20978795|sp|Q9XEC3.1|WRK42_ARATH;	RecName: Full=WRKY transcription factor 42; AltName: Full=WRKY DNA-binding protein 42;	PF03106.12;	WRKY;	WRKY DNA -binding domain;	------	------	------	------	GO:0006351; GO:0006351; GO:0006351; GO:0005634; GO:0005634; GO:0005634;GO:0003700; GO:0043565; GO:0003700; GO:0043565; GO:0003700; GO:0043565; GO:0003700; GO:0043565;	BP:transcription, DNA-templated;BP:transcription, DNA-templated;BP:transcription, DNA-templated;CC:nucleus;CC:nucleus;CC:nucleus;MF:transcription factor activity, sequence-specific DNA binding;MF:sequence-specific DNA binding;MF:transcription factor activity, sequence-specific DNA binding;MF:sequence-specific DNA binding;MF:transcription factor activity, sequence-specific DNA binding;MF:sequence-…	------	------	------	------
DN556706_c1_g1	-0.0681488	0.24852	-0.0469595	-0.0681488	-0.0652631	2307	------	------	gi|2498682|sp|P55814.2|OAZ1_XENLA;	RecName: Full=Ornithine decarboxylase antizyme 1; Short=ODC-Az;	PF02100.14;	ODC_AZ;	Ornithine decarboxylase antizyme;	------	------	------	------	------	------	K16548	OAZ1	------	------
DN556756_c0_g1	0.0905565	0.141968	-0.0556381	-0.0389992	-0.137887	1308	GAQ86909.1;	histidine biosynthesis 2 [Klebsormidium nitens];	gi|11132859|sp|O82768.1|HIS2_ARATH;	RecName: Full=Histidine biosynthesis bifunctional protein hisIE, chloroplastic; AltName: Full=Protein HISTIDINE BIOSYNTHESIS 2; Includes: RecName: Full=Phosphoribosyl-AMP cyclohydrolase; Short=PRA-CH; Includes: RecName: Full=Phosphoribosyl-ATP pyrophosphatase; Short=PRA-PH; Flags: Precursor;	PF01502.15; PF01503.14; PF03819.14;	PRA-CH;PRA-PH;MazG;	Phosphoribosyl-AMP cyclohydrolase;Phosphoribosyl-ATP pyrophosphohydrolase;MazG nucleotide pyrophosphohydrolase domain;	COG0139;	E:Amino acid transport and metabolism;	------	------	GO:0000105; GO:0000105; GO:0000105; GO:0000105; GO:0000105; GO:0009570;GO:0004635; GO:0004636; GO:0004635; GO:0004636; GO:0004635; GO:0004636; GO:0004635; GO:0004636; GO:0004635; GO:0004636;	BP:histidine biosynthetic process;BP:histidine biosynthetic process;BP:histidine biosynthetic process;BP:histidine biosynthetic process;BP:histidine biosynthetic process;CC:chloroplast stroma;MF:phosphoribosyl-AMP cyclohydrolase activity;MF:phosphoribosyl-ATP diphosphatase activity;MF:phosphoribosyl-AMP cyclohydrolase activity;MF:phosphoribosyl-ATP diphosphatase activity;MF:phosphoribosyl-AMP cyc…	K11755	hisIE	map00340;	Histidine metabolism;
DN556756_c0_g3	0.123144	0.146833	-0.10683	-0.0573241	-0.105823	1257	GAQ86909.1;	histidine biosynthesis 2 [Klebsormidium nitens];	gi|11132859|sp|O82768.1|HIS2_ARATH;	RecName: Full=Histidine biosynthesis bifunctional protein hisIE, chloroplastic; AltName: Full=Protein HISTIDINE BIOSYNTHESIS 2; Includes: RecName: Full=Phosphoribosyl-AMP cyclohydrolase; Short=PRA-CH; Includes: RecName: Full=Phosphoribosyl-ATP pyrophosphatase; Short=PRA-PH; Flags: Precursor;	PF01502.15; PF01503.14; PF03819.14;	PRA-CH;PRA-PH;MazG;	Phosphoribosyl-AMP cyclohydrolase;Phosphoribosyl-ATP pyrophosphohydrolase;MazG nucleotide pyrophosphohydrolase domain;	COG0139;	E:Amino acid transport and metabolism;	------	------	GO:0000105; GO:0000105; GO:0000105; GO:0000105; GO:0000105; GO:0009570;GO:0004635; GO:0004636; GO:0004635; GO:0004636; GO:0004635; GO:0004636; GO:0004635; GO:0004636; GO:0004635; GO:0004636;	BP:histidine biosynthetic process;BP:histidine biosynthetic process;BP:histidine biosynthetic process;BP:histidine biosynthetic process;BP:histidine biosynthetic process;CC:chloroplast stroma;MF:phosphoribosyl-AMP cyclohydrolase activity;MF:phosphoribosyl-ATP diphosphatase activity;MF:phosphoribosyl-AMP cyclohydrolase activity;MF:phosphoribosyl-ATP diphosphatase activity;MF:phosphoribosyl-AMP cyc…	K11755	hisIE	map00340;	Histidine metabolism;
DN556764_c0_g2	0.0108897	0.314478	-0.0471689	-0.0752509	-0.202948	1413	GAQ88686.1;	Argonaute family protein [Klebsormidium nitens];	gi|75216962|sp|Q9ZVD5.2|AGO4_ARATH;	RecName: Full=Protein argonaute 4; AltName: Full=Protein OVEREXPRESSOR OF CATIONIC PEROXIDASE 11;	PF16486.2; PF02170.19; PF08699.7; PF16488.2;	ArgoN;PAZ;ArgoL1;ArgoL2;	N-terminal domain of argonaute;PAZ domain;Argonaute linker 1 domain;Argonaute linker 2 domain;	------	------	------	------	GO:0031047; GO:0031047; GO:0031047; GO:0031047; GO:0031047; GO:0016021;GO:0003676; GO:0003676; GO:0003676; GO:0003676; GO:0003676;	BP:gene silencing by RNA;BP:gene silencing by RNA;BP:gene silencing by RNA;BP:gene silencing by RNA;BP:gene silencing by RNA;CC:integral component of membrane;MF:nucleic acid binding;MF:nucleic acid binding;MF:nucleic acid binding;MF:nucleic acid binding;MF:nucleic acid binding;	K11593	ELF2C, AGO	------	------
DN556819_c0_g1	-0.0691016	0.24985	-0.0134462	0.0014795	-0.168782	2508	GAQ88078.1;	Exostosin family protein [Klebsormidium nitens];	gi|292630778|sp|Q9FFN2.2|GLYT3_ARATH;	RecName: Full=Probable glycosyltransferase At5g03795;	PF03016.12;	Exostosin;	Exostosin family;	------	------	NOG09712;	R:General function prediction only;	GO:0006486; GO:0006486; GO:0006486; GO:0006486; GO:0006486; GO:0016021;GO:0016757; GO:0016757; GO:0016757; GO:0016757; GO:0016757;	BP:protein glycosylation;BP:protein glycosylation;BP:protein glycosylation;BP:protein glycosylation;BP:protein glycosylation;CC:integral component of membrane;MF:transferase activity, transferring glycosyl groups;MF:transferase activity, transferring glycosyl groups;MF:transferase activity, transferring glycosyl groups;MF:transferase activity, transferring glycosyl groups;MF:transferase activity,…	------	------	------	------
DN556821_c0_g1	-0.0313958	0.302793	-0.00829123	-0.0729835	-0.190122	1319	GAX73961.1;	hypothetical protein CEUSTIGMA_g1411.t1 [Chlamydomonas eustigma];	gi|75166193|sp|Q94II3.1|PMTL_ARATH;	RecName: Full=Probable methyltransferase PMT21; AltName: Full=Protein EARLY-RESPONSIVE TO DEHYDRATION 3;	PF03141.13; PF08241.9; PF13649.3;	Methyltransf_29;Methyltransf_11;Methyltransf_25;	Putative S-adenosyl-L-methionine-dependent methyltransferase;Methyltransferase domain;Methyltransferase domain;	------	------	NOG28003;	U:Intracellular trafficking, secretion, and vesicular transport;	GO:0008168;	MF:methyltransferase activity;	------	------	------	------
DN556859_c0_g1	0.0427842	0.21303	0.00685145	-0.0769256	-0.18574	2090	------	------	------	------	------	------	------	------	------	------	------	------	------	------	------	------	------
DN556975_c2_g2	-0.00243986	0.371872	-0.147989	-0.152056	-0.0693867	1100	GAQ80716.1;	hypothetical protein KFL_000600330 [Klebsormidium nitens];	gi|75181009|sp|Q9LY46.1|TBL29_ARATH;	RecName: Full=Protein ESKIMO 1; AltName: Full=Protein trichome birefringence-like 29;	PF14416.3; PF13839.3;	PMR5N;PC-Esterase;	PMR5 N terminal Domain;GDSL/SGNH-like Acyl-Esterase family found in Pmr5 and Cas1p;	------	------	------	------	------	------	------	------	------	------
DN556979_c1_g1	-0.0253351	0.405603	0.025095	-0.10282	-0.302542	2158	GAQ78454.1;	endoglucanase [Klebsormidium nitens];	gi|75118825|sp|Q69SG5.1|GUN24_ORYSJ;	RecName: Full=Endoglucanase 24; AltName: Full=Endo-1,4-beta glucanase 24; Flags: Precursor;	PF00759.16;	Glyco_hydro_9;	Glycosyl hydrolase family 9;	------	------	NOG01360;	G:Carbohydrate transport and metabolism;	GO:0030245; GO:0030245; GO:0005975; GO:0005975; GO:0030245;GO:0030246; GO:0008810; GO:0008810; GO:0004553; GO:0004553; GO:0008810;	BP:cellulose catabolic process;BP:cellulose catabolic process;BP:carbohydrate metabolic process;BP:carbohydrate metabolic process;BP:cellulose catabolic process;MF:carbohydrate binding;MF:cellulase activity;MF:cellulase activity;MF:hydrolase activity, hydrolyzing O-glycosyl compounds;MF:hydrolase activity, hydrolyzing O-glycosyl compounds;MF:cellulase activity;	------	------	------	------
DN557012_c0_g3	-0.0670345	0.223742	-0.0269598	-0.0670345	-0.0627131	1808	------	------	gi|121255|sp|P18208.1|GLBM_TYLHE;	RecName: Full=Giant extracellular hemoglobin linker 2 chain;	PF16915.2; PF00057.15;	Eryth_link_C;Ldl_recept_a;	Annelid erythrocruorin linker subunit C-terminus;Low-density lipoprotein receptor domain class A;	------	------	------	------	------	------	------	------	------	------
DN557055_c1_g2	-0.0268066	0.298281	-0.0351817	-0.171751	-0.0645413	1446	GAQ78267.1;	Phosphatidic acid phosphatase2 family protein [Klebsormidium nitens];	gi|75223249|sp|Q6NLA5.1|LPPG_ARATH;	RecName: Full=Lipid phosphate phosphatase gamma, chloroplastic; Short=AtLPPG; AltName: Full=Phosphatidic acid phosphatase gamma; AltName: Full=Plastidic phosphatidic acid phosphatase gamma; Flags: Precursor;	PF01569.18; PF02681.11;	PAP2;DUF212;	PAP2 superfamily;Divergent PAP2 family;	COG0671;	I:Lipid transport and metabolism;	------	------	GO:0016021; GO:0016021; GO:0016021; GO:0016021;	CC:integral component of membrane;CC:integral component of membrane;CC:integral component of membrane;CC:integral component of membrane;	K07252	E3.6.1.43	map00510;	N-Glycan biosynthesis;
DN557109_c0_g1	0.0624422	0.0841403	0.00539865	-0.0553321	-0.096649	2858	XP_005652152.1;	ubiquinone biosynthesis protein, partial [Coccomyxa subellipsoidea C-169];	gi|75265572|sp|Q9SBB2.1|ABC1_ARATH;	RecName: Full=Protein ABC transporter 1, mitochondrial; Short=ABC1At; Short=AtABC1;	PF03109.13;	ABC1;	ABC1 family;	------	------	------	------	GO:0015996; GO:0010224; GO:0006744;	BP:chlorophyll catabolic process;BP:response to UV-B;BP:ubiquinone biosynthetic process;	K08869	ADCK, ABC1	------	------
DN557136_c1_g2	-0.157058	0.314984	0.109157	-0.103667	-0.163417	677	GAQ87545.1;	60S ribosomal protein L23A [Klebsormidium nitens];	gi|51338615|sp|P62752.1|RL23A_RAT;	RecName: Full=60S ribosomal protein L23a >gi|51338637|sp|P62750.1|RL23A_HUMAN RecName: Full=60S ribosomal protein L23a >gi|51338638|sp|P62751.1|RL23A_MOUSE RecName: Full=60S ribosomal protein L23a >gi|108860929|sp|Q24JY1.1|RL23A_BOVIN RecName: Full=60S ribosomal protein L23a;	PF03939.10; PF00276.17;	Ribosomal_L23eN;Ribosomal_L23;	Ribosomal protein L23, N-terminal domain;Ribosomal protein L23;	COG0089;	J:Translation, ribosomal structure and biogenesis;	------	------	GO:0006412; GO:0006412; GO:0006412; GO:0006412; GO:0005840; GO:0005840; GO:0005840; GO:0005840;GO:0003735; GO:0003735; GO:0003735; GO:0003735;	BP:translation;BP:translation;BP:translation;BP:translation;CC:ribosome;CC:ribosome;CC:ribosome;CC:ribosome;MF:structural constituent of ribosome;MF:structural constituent of ribosome;MF:structural constituent of ribosome;MF:structural constituent of ribosome;	K02893	RP-L23Ae, RPL23A	map03010;	Ribosome;
DN557137_c0_g2	0.0534003	0.248843	0.0646066	-0.0471298	-0.31972	2554	------	------	gi|332278133|sp|Q700D9.2|MYBF_ARATH;	RecName: Full=Putative Myb family transcription factor At1g14600;	PF00249.28;	Myb_DNA-binding;	Myb-like DNA-binding domain;	------	------	------	------	------	------	------	------	------	------
DN557144_c0_g6	0.078478	0.0727024	0.0237876	-0.0993629	-0.0756051	674	------	------	------	------	------	------	------	------	------	------	------	------	------	------	------	------	------
DN557150_c0_g1	0.3185	0.212543	-0.0109198	-0.221369	-0.298754	1792	GAQ91969.1;	lipocalin [Klebsormidium nitens];	gi|75337642|sp|Q9STS7.1|CHL_ARATH;	RecName: Full=Chloroplastic lipocalin; Short=AtCHL; Flags: Precursor;	PF08212.9; PF00061.20;	Lipocalin_2;Lipocalin;	Lipocalin-like domain;Lipocalin / cytosolic fatty-acid binding protein family;	COG3040;	M:Cell wall/membrane/envelope biogenesis;	------	------	GO:0036094; GO:0036094;	MF:small molecule binding;MF:small molecule binding;	------	------	------	------
DN557182_c0_g2	-0.0460781	0.190904	0.170426	-0.290093	-0.0251586	1432	------	------	------	------	------	------	------	------	------	------	------	------	------	------	------	------	------
DN557202_c0_g1	-0.193098	0.281247	-0.0476376	0.0467409	-0.0872523	1806	------	------	gi|34395875|sp|Q84MC0.1|UGPI4_ARATH;	RecName: Full=Uncharacterized GPI-anchored protein At3g06035; Flags: Precursor;	------	------	------	------	------	------	------	------	------	------	------	------	------
DN557235_c0_g2	0.0176726	0.123457	-0.0195467	-0.0514083	-0.0701744	2321	GAQ81089.1;	Peptidyl-tRNA hydrolase family protein [Klebsormidium nitens];	gi|75291353|sp|Q6NLS8.1|PTHM_ARATH;	RecName: Full=Peptidyl-tRNA hydrolase, mitochondrial; AltName: Full=M-PTH; AltName: Full=Mitochondrial CRS2-like protein; AltName: Full=Mitochondrial RNA splicing factor; Flags: Precursor;	PF01195.16;	Pept_tRNA_hydro;	Peptidyl-tRNA hydrolase;	------	------	------	------	GO:0004045; GO:0004045; GO:0004045; GO:0004045; GO:0004045;	MF:aminoacyl-tRNA hydrolase activity;MF:aminoacyl-tRNA hydrolase activity;MF:aminoacyl-tRNA hydrolase activity;MF:aminoacyl-tRNA hydrolase activity;MF:aminoacyl-tRNA hydrolase activity;	K01056	PTH1, pth, spoVC	------	------
DN557266_c3_g2	-0.0129803	0.205387	-0.0166453	-0.0683733	-0.107389	2191	GAQ86989.1;	casein kinase [Klebsormidium nitens];	gi|75330287|sp|Q8LPJ1.1|CKL6_ARATH;	RecName: Full=Casein kinase 1-like protein 6; AltName: Full=Casein kinase I-like 6; AltName: Full=Plasmodesmal-associated protein kinase 1;	------	------	------	------	------	------	------	GO:0005524; GO:0004672; GO:0005524; GO:0004672; GO:0005524; GO:0004672; GO:0005524; GO:0004672;	MF:ATP binding;MF:protein kinase activity;MF:ATP binding;MF:protein kinase activity;MF:ATP binding;MF:protein kinase activity;MF:ATP binding;MF:protein kinase activity;	K02218;K06927	CSNK1, CKI;DPH6	------	------
DN557270_c0_g1	0.105613	0.182833	-0.0269571	-0.136026	-0.125463	2224	PSC70815.1;	dehydrodolichyl diphosphate syntase complex subunit DHDDS [Micractinium conductrix];	gi|84029498|sp|Q8S2T1.2|DDPS6_ARATH;	RecName: Full=Dehydrodolichyl diphosphate synthase 6; Short=Dedol-PP synthase 6;	PF01255.16;	Prenyltransf;	Putative undecaprenyl diphosphate synthase;	COG0020;	I:Lipid transport and metabolism;	------	------	GO:0016021;GO:0016765; GO:0016765; GO:0016765; GO:0016765;	CC:integral component of membrane;MF:transferase activity, transferring alkyl or ary;MF:transferase activity, transferring alkyl or ary;MF:transferase activity, transferring alkyl or ary;MF:transferase activity, transferring alkyl or ary;	K11778	DHDDS, RER2, SRT1	map00900;	Terpenoid backbone biosynthesis;
DN557331_c7_g1	-0.0915565	0.368248	-0.101574	-0.0735448	-0.101574	976	BAJ15498.1;	heat shock protein 70 [Ulva pertusa];	gi|12585261|sp|Q9U639.1|HSP7D_MANSE;	RecName: Full=Heat shock 70 kDa protein cognate 4; Short=Hsc 70-4;	PF00012.17;	HSP70;	Hsp70 protein;	------	------	------	------	GO:0005524; GO:0005524; GO:0005524; GO:0005524; GO:0005524;	MF:ATP binding;MF:ATP binding;MF:ATP binding;MF:ATP binding;MF:ATP binding;	K03283	HSPA1_8	map04144; map04141; map03040;	Endocytosis;Protein processing in endoplasmic reticulum;Spliceosome;
DN557368_c1_g2	-0.0726918	0.319092	-0.0333069	-0.023677	-0.189416	1506	------	------	gi|75127023|sp|Q6NM73.1|CRRS3_ARATH;	RecName: Full=Cysteine-rich repeat secretory protein 3; AltName: Full=Plasmodesmata-located protein 2; Short=PDLP2; Flags: Precursor;	PF01657.14;	Stress-antifung;	Salt stress response/antifungal;	------	------	------	------	------	------	------	------	------	------
DN557370_c0_g1	-0.114212	0.294028	-0.0685883	-0.0882764	-0.0229511	3238	GAQ90616.1;	Potassium transporter family protein [Klebsormidium nitens];	gi|38503100|sp|Q8W4I4.1|POT6_ARATH;	RecName: Full=Potassium transporter 6; Short=AtHAK6; Short=AtPOT6;	PF02705.13;	K_trans;	K+ potassium transporter;	------	------	------	------	GO:0016021; GO:0016021; GO:0016021; GO:0016021; GO:0016021;GO:0015079; GO:0015079; GO:0015079; GO:0015079; GO:0015079;	CC:integral component of membrane;CC:integral component of membrane;CC:integral component of membrane;CC:integral component of membrane;CC:integral component of membrane;MF:potassium ion transmembrane transporter activity;MF:potassium ion transmembrane transporter activity;MF:potassium ion transmembrane transporter activity;MF:potassium ion transmembrane transporter activity;MF:potassium ion tran…	K12236;K03549	NFX1;kup	------	------
DN557412_c0_g1	-0.159128	0.275703	0.0253829	0.00647218	-0.14843	1452	GAQ83531.1;	mitochondrial substrate carrier family protein [Klebsormidium nitens];	gi|74751902|sp|Q96H78.1|S2544_HUMAN;	RecName: Full=Solute carrier family 25 member 44;	PF00153.24;	Mito_carr;	Mitochondrial carrier protein;	------	------	NOG09792;	S:Function unknown;	GO:0055085; GO:0055085; GO:0055085; GO:0016021; GO:0016021; GO:0016021; GO:0016021;	BP:transmembrane transport;BP:transmembrane transport;BP:transmembrane transport;CC:integral component of membrane;CC:integral component of membrane;CC:integral component of membrane;CC:integral component of membrane;	K15121	SLC25A44	------	------
DN557415_c0_g1	0.0440848	0.127444	-0.129292	-0.0849575	0.0427212	1513	OUS47915.1;	hypothetical protein BE221DRAFT_204029 [Ostreococcus tauri];	gi|543936|sp|Q06827.1|CATR_SCHDU;	RecName: Full=Caltractin; AltName: Full=Centrin;	PF00036.29; PF13202.3; PF13405.3; PF13499.3; PF13833.3; PF10591.6; PF14658.3;	EF-hand_1;EF-hand_5;EF-hand_6;EF-hand_7;EF-hand_8;SPARC_Ca_bdg;EF-hand_9;	EF hand;EF hand;EF-hand domain;EF-hand domain pair;EF-hand domain pair;Secreted protein acidic and rich in cysteine Ca binding region;EF-hand domain;	------	------	------	------	GO:0005509; GO:0005509; GO:0005509; GO:0005509; GO:0005509;	MF:calcium ion binding;MF:calcium ion binding;MF:calcium ion binding;MF:calcium ion binding;MF:calcium ion binding;	------	------	------	------
DN557425_c0_g3	0.204434	0.326674	0.0766678	-0.28201	-0.325766	985	XP_003057924.1;	vacuolar iron transporter family [Micromonas pusilla CCMP1545];	gi|75216741|sp|Q9ZUA5.1|VIT1_ARATH;	RecName: Full=Vacuolar iron transporter 1; Short=AtVIT1;	PF01988.16;	VIT1;	VIT family;	------	------	------	------	GO:0016021; GO:0016021; GO:0016021; GO:0016021; GO:0016021;	CC:integral component of membrane;CC:integral component of membrane;CC:integral component of membrane;CC:integral component of membrane;CC:integral component of membrane;	------	------	------	------
DN557435_c0_g1	0.385645	0.498709	-0.207606	-0.438594	-0.238154	1371	PNH00793.1;	Cysteine proteinase RD21a, partial [Tetrabaena socialis];	gi|75296543|sp|Q7XWK5.2|SAG39_ORYSJ;	RecName: Full=Senescence-specific cysteine protease SAG39; AltName: Full=Cysteine proteinase SAG39; AltName: Full=Protein SENESCENCE-ASSOCIATED GENE 39; Flags: Precursor;	PF00112.20; PF08246.9; PF03051.12;	Peptidase_C1;Inhibitor_I29;Peptidase_C1_2;	Papain family cysteine protease;Cathepsin propeptide inhibitor domain;Peptidase C1-like family;	------	------	------	------	GO:0051603; GO:0005615; GO:0005764;GO:0008234; GO:0008234; GO:0004197; GO:0008234; GO:0008234;	BP:proteolysis involved in cellular protein catabolic process;CC:extracellular space;CC:lysosome;MF:cysteine-type peptidase activity;MF:cysteine-type peptidase activity;MF:cysteine-type endopeptidase activity;MF:cysteine-type peptidase activity;MF:cysteine-type peptidase activity;	------	------	------	------
DN557442_c1_g1	0.00358214	0.111699	-0.0146144	-0.128007	0.027341	2811	GAQ80222.1;	hypothetical protein KFL_000490120 [Klebsormidium nitens];	gi|75154096|sp|Q8L751.1|ORP1C_ARATH;	RecName: Full=Oxysterol-binding protein-related protein 1C; AltName: Full=OSBP-related protein 1C;	PF01237.15; PF15413.3; PF00169.26;	Oxysterol_BP;PH_11;PH;	Oxysterol-binding protein;Pleckstrin homology domain;PH domain;	------	------	------	------	------	------	K20456	OSBP	------	------
DN557462_c0_g1	0.0253644	0.188937	0.234939	-0.187889	-0.261351	2029	------	------	gi|74851720|sp|Q54FR4.1|PX24D_DICDI;	RecName: Full=PXMP2/4 family protein 4;	------	------	------	------	------	------	------	------	------	K13348	MPV17	map04146;	Peroxisome;
DN557482_c0_g3	-0.209824	0.286182	0.0261432	0.0816606	-0.184162	1492	------	------	gi|75205403|sp|Q9SH58.1|MAKR2_ARATH;	RecName: Full=Probable membrane-associated kinase regulator 2;	------	------	------	------	------	------	------	------	------	------	------	------	------
DN557503_c0_g1	0.227716	0.151832	-0.0181126	-0.115894	-0.245542	1897	------	------	------	------	PF07939.8;	DUF1685;	Protein of unknown function;	------	------	------	------	------	------	------	------	------	------
DN557527_c1_g3	0.0589577	0.256845	-0.12761	-0.0755364	-0.112656	1111	BAF79966.1;	receptor-like kinase, partial [Closterium ehrenbergii];	gi|281185491|sp|Q8VZG8.3|MIK2_ARATH;	RecName: Full=MDIS1-interacting receptor like kinase 2; Short=AtMIK2; AltName: Full=Probable LRR receptor-like serine/threonine-protein kinase At4g08850; Flags: Precursor;	PF00069.22; PF07714.14; PF13855.3; PF12799.4;	Pkinase;Pkinase_Tyr;LRR_8;LRR_4;	Protein kinase domain;Protein tyrosine kinase;Leucine rich repeat;Leucine Rich repeats;	------	------	------	------	GO:0030244; GO:0016021; GO:0016021; GO:0016021; GO:0016021;GO:0005524; GO:0004672; GO:0005524; GO:0004672; GO:0005524; GO:0004672; GO:0016301;	BP:cellulose biosynthetic process;CC:integral component of membrane;CC:integral component of membrane;CC:integral component of membrane;CC:integral component of membrane;MF:ATP binding;MF:protein kinase activity;MF:ATP binding;MF:protein kinase activity;MF:ATP binding;MF:protein kinase activity;MF:kinase activity;	------	------	------	------
DN557534_c0_g2	0.120098	0.112533	0.0680649	-0.171685	-0.129011	569	GAQ85439.1;	GRAM domain containing protein [Klebsormidium nitens];	gi|75171743|sp|Q9FMW4.1|GEML8_ARATH;	RecName: Full=Putative GEM-like protein 8;	PF02893.17;	GRAM;	GRAM domain;	------	------	------	------	------	------	------	------	------	------
DN557569_c1_g2	0.0897369	0.0949945	0.145533	-0.0630002	-0.267265	2247	GAQ90687.1;	NADP-dependent glyceraldehyde-3-phosphate dehydrogenase [Klebsormidium nitens];	gi|2494076|sp|P93338.1|GAPN_NICPL;	RecName: Full=NADP-dependent glyceraldehyde-3-phosphate dehydrogenase; AltName: Full=Glyceraldehyde-3-phosphate dehydrogenase [NAD;	PF00171.19;	Aldedh;	Aldehyde dehydrogenase family;	COG1012;	C:Energy production and conversion;	------	------	GO:0016620; GO:0016620; GO:0016620; GO:0016620; GO:0016620;	MF:oxidoreductase activity, acting on the aldehyde or oxo group of donors, NAD or NADP as acceptor;MF:oxidoreductase activity, acting on the aldehyde or oxo group of donors, NAD or NADP as acceptor;MF:oxidoreductase activity, acting on the aldehyde or oxo group of donors, NAD or NADP as acceptor;MF:oxidoreductase activity, acting on the aldehyde or oxo group of donors, NAD or NADP as acceptor;MF:…	K00131	gapN	map00010; map00030;	Glycolysis / Gluconeogenesis;Pentose phosphate pathway;
DN557585_c0_g1	0.132502	0.155295	-0.130448	-0.0427943	-0.114555	968	------	------	------	------	------	------	------	------	------	NOG131312;	S:Function unknown;	------	------	------	------	------	------
DN557660_c4_g1	-0.0571811	0.380009	0.0271424	-0.12058	-0.22939	1459	GAQ84980.1;	Alpha tubulin [Klebsormidium nitens];	gi|464849|sp|P33629.1|TBA_PRUDU;	RecName: Full=Tubulin alpha chain;	PF00091.22; PF03953.14;	Tubulin;Tubulin_C;	Tubulin/FtsZ family, GTPase domain;Tubulin C-terminal domain;	------	------	------	------	GO:0007017; GO:0007017; GO:0007017; GO:0005737; GO:0005874; GO:0005737; GO:0005874; GO:0005737; GO:0005874;GO:0005525; GO:0003924; GO:0005200; GO:0005525; GO:0003924; GO:0005200; GO:0005525; GO:0003924; GO:0005200;	BP:microtubule-based process;BP:microtubule-based process;BP:microtubule-based process;CC:cytoplasm;CC:microtubule;CC:cytoplasm;CC:microtubule;CC:cytoplasm;CC:microtubule;MF:GTP binding;MF:GTPase activity;MF:structural constituent of cytoskeleton;MF:GTP binding;MF:GTPase activity;MF:structural constituent of cytoskeleton;MF:GTP binding;MF:GTPase activity;MF:structural constituent of cytoskeleton;	K07374	TUBA	map04145;	Phagosome;
DN557735_c0_g1	0.0628508	0.0955049	0.140298	-0.237833	-0.0608209	1481	------	------	gi|75164735|sp|Q948U0.1|RBOHA_SOLTU;	RecName: Full=Respiratory burst oxidase homolog protein A; AltName: Full=NADPH oxidase RBOHA; AltName: Full=StRBOHA;	PF08414.7; PF13499.3; PF00036.29; PF13405.3; PF13202.3;	NADPH_Ox;EF-hand_7;EF-hand_1;EF-hand_6;EF-hand_5;	Respiratory burst NADPH oxidase;EF-hand domain pair;EF hand;EF-hand domain;EF hand;	------	------	------	------	------	------	K13447	RBOH	map04016; map04626;	MAPK signaling pathway - plant;Plant-pathogen interaction;
DN557754_c0_g1	0.0114797	0.286418	0.145349	-0.140142	-0.303104	2335	GAQ88880.1;	beta-fructofuranosidas;	gi|12644356|sp|P80065.2|INVB_DAUCA;	RecName: Full=Beta-fructofuranosidase, soluble isoenzyme I; AltName: Full=Invertase; AltName: Full=Saccharase; AltName: Full=Sucrose hydrolase; Flags: Precursor [Daucus carota];	PF00251.17; PF08244.9; PF11837.5;	Glyco_hydro_32N;Glyco_hydro_32C;DUF3357;	Glycosyl hydrolases family 32 N-terminal domain;Glycosyl hydrolases family 32 C terminal;Domain of unknown function;	------	------	------	------	GO:0005975; GO:0005975; GO:0005975; GO:0005975; GO:0005975; GO:0016021;GO:0004553; GO:0004553; GO:0004553; GO:0004553; GO:0004553;	BP:carbohydrate metabolic process;BP:carbohydrate metabolic process;BP:carbohydrate metabolic process;BP:carbohydrate metabolic process;BP:carbohydrate metabolic process;CC:integral component of membrane;MF:hydrolase activity, hydrolyzing O-glycosyl compounds;MF:hydrolase activity, hydrolyzing O-glycosyl compounds;MF:hydrolase activity, hydrolyzing O-glycosyl compounds;MF:hydrolase activity, hydr…	K01193	INV, sacA	map00500; map00052;	Starch and sucrose metabolism;Galactose metabolism;
DN557769_c1_g1	0.0419027	0.156071	-0.0424414	-0.0794776	-0.0760545	3901	GAQ80334.1;	RNA-dependent RNA polymerase [Klebsormidium nitens];	gi|322967571|sp|O82189.2|RDR4_ARATH;	RecName: Full=Probable RNA-dependent RNA polymerase 4; Short=AtRDRP4; AltName: Full=RNA-directed RNA polymerase 4;	PF05183.9;	RdRP;	RNA dependent RNA polymerase;	------	------	------	------	GO:0031047; GO:0031047; GO:0031047;GO:0003723; GO:0003968; GO:0003723; GO:0003968; GO:0003723; GO:0003968;	BP:gene silencing by RNA;BP:gene silencing by RNA;BP:gene silencing by RNA;MF:RNA binding;MF:RNA-directed RNA polymerase activity;MF:RNA binding;MF:RNA-directed RNA polymerase activity;MF:RNA binding;MF:RNA-directed RNA polymerase activity;	K11699	RDR, RDRP	------	------
DN557774_c1_g4	0.10188	0.206654	-0.0112593	-0.0671286	-0.230147	1409	PSC73220.1;	transcription factor DIVARICATA-like [Micractinium conductrix];	gi|75330977|sp|Q8S9H7.1|DIV_ANTMA;	RecName: Full=Transcription factor DIVARICATA;	PF00249.28;	Myb_DNA-binding;	Myb-like DNA-binding domain;	------	------	------	------	GO:0006355; GO:0006351; GO:0006355; GO:0006351; GO:0006355; GO:0006351; GO:0005634; GO:0005634; GO:0005634;GO:0005524; GO:0003677; GO:0004672; GO:0003677; GO:0003677;	BP:regulation of transcription, DNA-templated;BP:transcription, DNA-templated;BP:regulation of transcription, DNA-templated;BP:transcription, DNA-templated;BP:regulation of transcription, DNA-templated;BP:transcription, DNA-templated;CC:nucleus;CC:nucleus;CC:nucleus;MF:ATP binding;MF:DNA binding;MF:protein kinase activity;MF:DNA binding;MF:DNA binding;	------	------	------	------
DN557777_c1_g1	0.248344	0.131467	0.0743228	-0.115954	-0.33818	1648	GAQ84488.1;	glycine cleavage T-protein family [Klebsormidium nitens];	gi|3334197|sp|O49849.1|GCST_FLAAN;	RecName: Full=Aminomethyltransferase, mitochondrial; AltName: Full=Glycine cleavage system T protein; Short=GCVT; Flags: Precursor;	PF01571.18; PF08669.8;	GCV_T;GCV_T_C;	Aminomethyltransferase folate-binding domain;Glycine cleavage T-protein C-terminal barrel domain;	COG0404;	E:Amino acid transport and metabolism;	------	------	GO:0006546; GO:0006546; GO:0006546; GO:0006546; GO:0005739; GO:0005739; GO:0005739; GO:0005739;GO:0004047; GO:0008483; GO:0004047; GO:0008483; GO:0004047; GO:0008483; GO:0004047; GO:0008483;	BP:glycine catabolic process;BP:glycine catabolic process;BP:glycine catabolic process;BP:glycine catabolic process;CC:mitochondrion;CC:mitochondrion;CC:mitochondrion;CC:mitochondrion;MF:aminomethyltransferase activity;MF:transaminase activity;MF:aminomethyltransferase activity;MF:transaminase activity;MF:aminomethyltransferase activity;MF:transaminase activity;MF:aminomethyltransferase activity;…	K00605	gcvT, AMT	map00630; map00670; map00260;	Glyoxylate and dicarboxylate metabolism;One carbon pool by folate;Glycine, serine and threonine metabolism;
DN557807_c1_g2	-0.0333797	0.188469	-0.0263936	-0.119661	-0.00903456	1736	------	------	gi|75299591|sp|Q8GXT3.1|BH123_ARATH;	RecName: Full=Transcription factor bHLH123; AltName: Full=Basic helix-loop-helix protein 123; Short=AtbHLH123; Short=bHLH 123; AltName: Full=Transcription factor EN 63; AltName: Full=bHLH transcription factor bHLH123;	------	------	------	------	------	------	------	------	------	------	------	------	------
DN557811_c6_g2	0.0394556	0.100384	0.0548908	0.00958372	-0.204314	562	------	------	------	------	------	------	------	------	------	------	------	------	------	------	------	------	------
DN557896_c0_g1	0.0890238	0.280296	-0.101909	-0.138005	-0.129405	1089	GAQ84454.1;	WRKY DNA-binding protein [Klebsormidium nitens];	gi|20978791|sp|Q9SAH7.1|WRK40_ARATH;	RecName: Full=Probable WRKY transcription factor 40; AltName: Full=WRKY DNA-binding protein 40;	PF03106.12;	WRKY;	WRKY DNA -binding domain;	------	------	------	------	GO:0006351; GO:0006351; GO:0006351; GO:0005634; GO:0005634; GO:0005634;GO:0003700; GO:0043565; GO:0003700; GO:0043565; GO:0003700; GO:0043565; GO:0003700; GO:0043565;	BP:transcription, DNA-templated;BP:transcription, DNA-templated;BP:transcription, DNA-templated;CC:nucleus;CC:nucleus;CC:nucleus;MF:transcription factor activity, sequence-specific DNA binding;MF:sequence-specific DNA binding;MF:transcription factor activity, sequence-specific DNA binding;MF:sequence-specific DNA binding;MF:transcription factor activity, sequence-specific DNA binding;MF:sequence-…	------	------	------	------
DN557928_c0_g3	-0.219206	0.28924	-0.00433759	0.0793442	-0.145041	1106	------	------	gi|83288234|sp|Q9LMM0.1|GPAT4_ARATH;	RecName: Full=Glycerol-3-phosphate 2-O-acyltransferase 4; Short=AtGPAT4; AltName: Full=Glycerol-3-phosphate acyltransferase 4;	PF01553.18;	Acyltransferase;	Acyltransferase;	------	------	------	------	------	------	K13508	GPAT	map00564; map00561;	Glycerophospholipid metabolism;Glycerolipid metabolism;
DN557936_c0_g1	-0.097427	0.25983	-0.0289914	-0.0691373	-0.064274	1607	XP_005650163.1;	hypothetical protein COCSUDRAFT_83626, partial [Coccomyxa subellipsoidea C-169];	gi|55583994|sp|Q9LZ56.1|DOF51_ARATH;	RecName: Full=Dof zinc finger protein DOF5.1; Short=AtDOF5.1;	PF02701.12;	zf-Dof;	Dof domain, zinc finger;	------	------	------	------	GO:0006355; GO:0006355; GO:0006355; GO:0006355; GO:0006355;GO:0003677; GO:0003677; GO:0003677; GO:0003677; GO:0003677;	BP:regulation of transcription, DNA-templated;BP:regulation of transcription, DNA-templated;BP:regulation of transcription, DNA-templated;BP:regulation of transcription, DNA-templated;BP:regulation of transcription, DNA-templated;MF:DNA binding;MF:DNA binding;MF:DNA binding;MF:DNA binding;MF:DNA binding;	------	------	------	------
DN557953_c0_g2	0.0872781	0.348087	-0.017529	-0.201585	-0.216251	1197	------	------	------	------	------	------	------	------	------	------	------	------	------	------	------	------	------
DN557959_c0_g1	0.0107099	0.14436	0.00692241	-0.0321938	-0.129798	1721	------	------	gi|75171028|sp|Q9FJF4.1|MBD7_ARATH;	RecName: Full=Methyl-CpG-binding domain-containing protein 7; Short=AtMBD7; Short=MBD07; AltName: Full=Methyl-CpG-binding protein MBD7;	PF01429.16;	MBD;	Methyl-CpG binding domain;	------	------	------	------	------	------	------	------	------	------
DN557971_c0_g1	0.00718823	0.298271	0.190379	-0.281379	-0.21446	1708	------	------	------	------	------	------	------	------	------	------	------	------	------	------	------	------	------
DN557996_c0_g1	0.096585	0.253332	-0.105728	-0.276266	0.032076	2761	GAQ88258.1;	Calcium-binding EF-hand family protein [Klebsormidium nitens];	------	------	PF01699.21;	Na_Ca_ex;	Sodium/calcium exchanger protein;	------	------	------	------	GO:0055085; GO:0055085; GO:0055085; GO:0055085; GO:0055085; GO:0016021; GO:0016021; GO:0016021; GO:0016021; GO:0016021;GO:0005509; GO:0005509; GO:0005509; GO:0005509; GO:0005509;	BP:transmembrane transport;BP:transmembrane transport;BP:transmembrane transport;BP:transmembrane transport;BP:transmembrane transport;CC:integral component of membrane;CC:integral component of membrane;CC:integral component of membrane;CC:integral component of membrane;CC:integral component of membrane;MF:calcium ion binding;MF:calcium ion binding;MF:calcium ion binding;MF:calcium ion binding;MF…	------	------	------	------
DN557999_c0_g1	-0.019912	0.143585	0.140757	-0.0549179	-0.209512	1979	------	------	------	------	------	------	------	------	------	------	------	------	------	------	------	------	------
DN558001_c4_g1	0.107359	0.125946	-0.0221012	-0.0750248	-0.136179	2116	GAQ83808.1;	hypothetical protein KFL_001630060 [Klebsormidium nitens];	------	------	------	------	------	------	------	------	------	GO:0016021;	CC:integral component of membrane;	------	------	------	------
DN558004_c0_g1	-0.197905	0.263805	0.0369743	0.000196952	-0.103072	1469	GAQ79790.1;	Cytochrome P450 [Klebsormidium nitens];	gi|403399733|sp|D1MI46.1|C76BA_SWEMU;	RecName: Full=Geraniol 8-hydroxylase; AltName: Full=Cytochrome P450 76B10; AltName: Full=Geraniol 10-hydroxylase; Short=SmG10H;	PF00067.19;	p450;	Cytochrome P450;	------	------	------	------	GO:0016021;GO:0020037; GO:0005506; GO:0004497; GO:0016705; GO:0020037; GO:0005506; GO:0016705; GO:0020037; GO:0005506; GO:0004497; GO:0016705; GO:0020037; GO:0005506; GO:0004497; GO:0016705; GO:0020037; GO:0005506; GO:0004497; GO:0016705;	CC:integral component of membrane;MF:heme binding;MF:iron ion binding;MF:monooxygenase activity;MF:oxidoreductase activity, acting on paired donors, with incorporation or reduction of molecular oxygen;MF:heme binding;MF:iron ion binding;MF:oxidoreductase activity, acting on paired donors, with incorporation or reduction of molecular oxygen;MF:heme binding;MF:iron ion binding;MF:monooxygenase acti…	------	------	------	------
DN558044_c1_g1	-0.0916414	0.320539	-0.0542149	-0.0916414	-0.0830413	2976	------	------	gi|130763|sp|P29190.1|PCKG_HAECO;	RecName: Full=Phosphoenolpyruvate carboxykinase [GTP]; Short=PEPCK;	PF00821.15;	PEPCK;	Phosphoenolpyruvate carboxykinase;	COG1274;	C:Energy production and conversion;	------	------	------	------	K01596	E4.1.1.32, pckA, PCK	map00020; map00010; map00620;	Citrate cycl;Glycolysis / Gluconeogenesis;Pyruvate metabolism;
DN558125_c0_g1	0.00966627	0.226663	-0.0516575	-0.0705886	-0.114083	1524	------	------	gi|75216738|sp|Q9ZU94.2|CRR12_ARATH;	RecName: Full=Cysteine-rich repeat secretory protein 12; AltName: Full=Plasmodesmata-located protein 6; Short=PDLP6; Flags: Precursor;	PF01657.14;	Stress-antifung;	Salt stress response/antifungal;	------	------	------	------	------	------	------	------	------	------
DN558146_c0_g1	0.154123	0.206036	-0.151829	-0.128696	-0.0796341	2309	GAQ91192.1;	sterol 4-alpha-methyl-oxidase 2 [Klebsormidium nitens];	gi|75161265|sp|Q8VWZ8.1|SMO22_ARATH;	RecName: Full=Methylsterol monooxygenase 2-2; AltName: Full=Sterol 4-alpha-methyl-oxidase 1; Short=AtSMO1; AltName: Full=Sterol 4-alpha-methyl-oxidase 2-2;	PF04116.10;	FA_hydroxylase;	Fatty acid hydroxylase superfamily;	COG3000;	I:Lipid transport and metabolism;	------	------	GO:0008610; GO:0008610; GO:0008610; GO:0008610; GO:0016021; GO:0016021; GO:0016021; GO:0016021;GO:0005506; GO:0016491; GO:0005506; GO:0016491; GO:0005506; GO:0016491; GO:0005506; GO:0016491;	BP:lipid biosynthetic process;BP:lipid biosynthetic process;BP:lipid biosynthetic process;BP:lipid biosynthetic process;CC:integral component of membrane;CC:integral component of membrane;CC:integral component of membrane;CC:integral component of membrane;MF:iron ion binding;MF:oxidoreductase activity;MF:iron ion binding;MF:oxidoreductase activity;MF:iron ion binding;MF:oxidoreductase activity;MF…	K14424	SMO2	map00100;	Steroid biosynthesis;
DN558180_c0_g1	0.0328706	0.123745	0.0467507	-0.0768619	-0.126504	2383	XP_005843019.1;	hypothetical protein CHLNCDRAFT_33302 [Chlorella variabilis];	gi|114085|sp|P19892.1|RAA5E_ARATH;	RecName: Full=Ras-related protein RABA5e; Short=AtRABA5e; AltName: Full=Ras-related protein Ara-1; Flags: Precursor;	PF00071.19; PF08477.10; PF00025.18; PF01926.20;	Ras;Roc;Arf;MMR_HSR1;	Ras family;Ras of Complex, Roc, domain of DAPkinase;ADP-ribosylation factor family;50S ribosome-binding GTPase;	------	------	------	------	GO:0005768; GO:0005886;GO:0005525; GO:0003924; GO:0005525; GO:0003924; GO:0003924; GO:0005525;	CC:endosome;CC:plasma membrane;MF:GTP binding;MF:GTPase activity;MF:GTP binding;MF:GTPase activity;MF:GTPase activity;MF:GTP binding;	K07904	RAB11A	map04144;	Endocytosis;
DN558194_c0_g2	0.187309	0.33387	-0.111703	-0.191019	-0.218457	1248	GAQ87415.1;	hypothetical protein KFL_003510090 [Klebsormidium nitens];	gi|193806713|sp|B0X1Q4.1|RUMI_CULQU;	RecName: Full=O-glucosyltransferase rumi homolog; Flags: Precursor;	PF05686.9;	Glyco_transf_90;	Glycosyl transferase family 90;	------	------	------	------	GO:0016021; GO:0016021; GO:0016021; GO:0016021;	CC:integral component of membrane;CC:integral component of membrane;CC:integral component of membrane;CC:integral component of membrane;	K13667	RUMI, KTELC1	map00514;	Other types of O-glycan biosynthesis;
DN558210_c1_g3	0.087032	0.104699	0.194123	0.00247125	-0.388325	690	------	------	gi|21542144|sp|Q9SSK9.1|MLP28_ARATH;	RecName: Full=MLP-like protein 28;	PF00407.16;	Bet_v_1;	Pathogenesis-related protein Bet v I family;	------	------	------	------	------	------	------	------	------	------
DN558245_c0_g1	0.0335428	0.416475	-0.0857338	-0.278186	-0.0860981	1388	GAQ84454.1;	WRKY DNA-binding protein [Klebsormidium nitens];	gi|29839599|sp|Q93WV5.1|WRK69_ARATH;	RecName: Full=Probable WRKY transcription factor 69; AltName: Full=WRKY DNA-binding protein 69;	PF03106.12;	WRKY;	WRKY DNA -binding domain;	------	------	------	------	GO:0006351; GO:0006351; GO:0006351; GO:0005634; GO:0005634; GO:0005634;GO:0003700; GO:0043565; GO:0003700; GO:0043565; GO:0003700; GO:0043565; GO:0003700; GO:0043565; GO:0003700; GO:0043565;	BP:transcription, DNA-templated;BP:transcription, DNA-templated;BP:transcription, DNA-templated;CC:nucleus;CC:nucleus;CC:nucleus;MF:transcription factor activity, sequence-specific DNA binding;MF:sequence-specific DNA binding;MF:transcription factor activity, sequence-specific DNA binding;MF:sequence-specific DNA binding;MF:transcription factor activity, sequence-specific DNA binding;MF:sequence-…	------	------	------	------
DN558259_c2_g1	0.11211	0.320133	0.0256683	-0.250748	-0.207164	1570	GAQ84191.1;	Glutamine synthetase [Klebsormidium nitens];	gi|417060|sp|P32289.1|GLNA_VIGAC;	RecName: Full=Glutamine synthetase nodule isozyme; Short=GS; AltName: Full=Glutamate--ammonia ligase;	PF00120.21;	Gln-synt_C;	Glutamine synthetase, catalytic domain;	------	------	------	------	GO:0006542; GO:0006542; GO:0006542; GO:0006542;GO:0005524; GO:0004356; GO:0005524; GO:0004356; GO:0005524; GO:0004356; GO:0005524; GO:0004356;	BP:glutamine biosynthetic process;BP:glutamine biosynthetic process;BP:glutamine biosynthetic process;BP:glutamine biosynthetic process;MF:ATP binding;MF:glutamate-ammonia ligase activity;MF:ATP binding;MF:glutamate-ammonia ligase activity;MF:ATP binding;MF:glutamate-ammonia ligase activity;MF:ATP binding;MF:glutamate-ammonia ligase activity;	K01915	glnA, GLUL	map00630; map00220; map00250; map00910;	Glyoxylate and dicarboxylate metabolism;Arginine biosynthesis;Alanine, aspartate and glutamate metabolism;Nitrogen metabolism;
DN558269_c2_g1	0.0284727	0.383438	-0.152582	-0.173499	-0.0858297	1570	GAQ78715.1;	NA;	gi|122243516|sp|Q15GI3.1|IGS1_PETHY;	RecName: Full=Isoeugenol synthase 1;	PF05368.10; PF13460.3; PF01073.16; PF01370.18;	NmrA;NAD_binding_10;3Beta_HSD;Epimerase;	NmrA-like family;NA;3-beta hydroxysteroid dehydrogenase/isomerase family;NAD dependent epimerase/dehydratase family;	------	------	------	------	------	------	------	------	------	------
DN558270_c0_g1	0.0824213	0.19607	-0.0608948	-0.14392	-0.0736763	1047	------	------	------	------	------	------	------	------	------	------	------	------	------	------	------	------	------
DN558270_c0_g3	-0.00297359	0.330262	-0.056589	-0.149865	-0.120835	1381	------	------	------	------	------	------	------	------	------	------	------	------	------	------	------	------	------
DN558278_c2_g1	0.202391	0.227196	-0.402707	0.0734249	-0.100305	1181	GAX74256.1;	hypothetical protein CEUSTIGMA_g1705.t1 [Chlamydomonas eustigma];	gi|7531111|sp|O80341.1|EF102_ARATH;	RecName: Full=Ethylene-responsive transcription factor 5; Short=AtERF5; AltName: Full=Ethylene-responsive element-binding factor 5; Short=EREBP-5;	PF00847.17;	AP2;	AP2 domain;	------	------	------	------	GO:0006351; GO:0006351; GO:0006351; GO:0006351; GO:0006351; GO:0005634; GO:0005634; GO:0005634; GO:0005634; GO:0005634;GO:0003677; GO:0003700; GO:0003677; GO:0003700; GO:0003677; GO:0003700; GO:0003677; GO:0003700; GO:0003677; GO:0003700;	BP:transcription, DNA-templated;BP:transcription, DNA-templated;BP:transcription, DNA-templated;BP:transcription, DNA-templated;BP:transcription, DNA-templated;CC:nucleus;CC:nucleus;CC:nucleus;CC:nucleus;CC:nucleus;MF:DNA binding;MF:transcription factor activity, sequence-specific DNA binding;MF:DNA binding;MF:transcription factor activity, sequence-specific DNA binding;MF:DNA binding;MF:transcri…	K09286	EREBP	------	------
DN558306_c1_g1	-0.113107	0.330765	-0.0372114	-0.119704	-0.0607434	3736	GAQ82809.1;	synaptotagmin family protein [Klebsormidium nitens];	gi|803374902|sp|B8XCH5.1|QKY_ARATH;	RecName: Full=Protein QUIRKY;	PF08372.7; PF00168.27; PF11696.5;	PRT_C;C2;DUF3292;	Plant phosphoribosyltransferase C-terminal;C2 domain;Protein of unknown function;	------	------	NOG131536;	R:General function prediction only;	GO:0016021; GO:0016021; GO:0016021; GO:0016021;	CC:integral component of membrane;CC:integral component of membrane;CC:integral component of membrane;CC:integral component of membrane;	------	------	------	------
DN558314_c0_g2	0.0985589	0.0805311	0.00330125	-0.185693	0.00330125	1788	GAQ79790.1;	Cytochrome P450 [Klebsormidium nitens];	gi|704000326|sp|S4UX02.1|CYPH1_SALMI;	RecName: Full=Ferruginol synthase; AltName: Full=Cytochrome P450 76AH1;	PF00067.19;	p450;	Cytochrome P450;	------	------	------	------	GO:0016021; GO:0016021;GO:0020037; GO:0005506; GO:0004497; GO:0016705; GO:0020037; GO:0005506; GO:0004497; GO:0016705; GO:0020037; GO:0005506; GO:0016705; GO:0020037; GO:0005506; GO:0004497; GO:0016705; GO:0020037; GO:0005506; GO:0004497; GO:0016705;	CC:integral component of membrane;CC:integral component of membrane;MF:heme binding;MF:iron ion binding;MF:monooxygenase activity;MF:oxidoreductase activity, acting on paired donors, with incorporation or reduction of molecular oxygen;MF:heme binding;MF:iron ion binding;MF:monooxygenase activity;MF:oxidoreductase activity, acting on paired donors, with incorporation or reduction of molecular oxyg…	K20556	CYP76C	------	------
DN558333_c1_g3	0.354613	0.280703	-0.262178	-0.283194	-0.0899453	569	------	------	------	------	------	------	------	------	------	------	------	------	------	------	------	------	------
DN558339_c0_g1	-0.00515563	0.24896	-0.0605155	-0.124737	-0.0585518	1851	------	------	------	------	------	------	------	------	------	------	------	------	------	------	------	------	------
DN558367_c0_g1	-0.0752853	0.336569	-0.0483627	-0.126122	-0.0867989	1124	GAQ88850.1;	hypothetical protein KFL_004640070 [Klebsormidium nitens];	gi|17433105|sp|Q9XFK7.1|MFT_ARATH;	RecName: Full=Protein MOTHER of FT and TFL1;	PF01161.17;	PBP;	Phosphatidylethanolamine-binding protein;	------	------	------	------	------	------	------	------	------	------
DN558425_c0_g2	0.117458	0.167334	-0.10226	-0.102703	-0.0798288	1948	GAQ81775.1;	2-oxoacid-dependent dioxygenase [Klebsormidium nitens];	gi|49035968|sp|Q9XG83.1|G2OX_PHACN;	RecName: Full=Gibberellin 2-beta-dioxygenase; AltName: Full=GA 2-oxidase; AltName: Full=Gibberellin 2-beta-hydroxylase; AltName: Full=Gibberellin 2-oxidase [Phaseolus coccineus];	PF03171.17; PF14226.3;	2OG-FeII_Oxy;DIOX_N;	2OG-F;non-haem dioxygenase in morphine synthesis N-terminal;	------	------	------	------	GO:0051213; GO:0046872; GO:0046872; GO:0016491; GO:0046872; GO:0016491; GO:0046872; GO:0016491; GO:0051213; GO:0046872;	MF:dioxygenase activity;MF:metal ion binding;MF:metal ion binding;MF:oxidoreductase activity;MF:metal ion binding;MF:oxidoreductase activity;MF:metal ion binding;MF:oxidoreductase activity;MF:dioxygenase activity;MF:metal ion binding;	K04125	E1.14.11.13	map00904;	Diterpenoid biosynthesis;
DN558440_c0_g1	-0.0169349	0.396423	-0.0378166	-0.147682	-0.193989	1936	GAQ88940.1;	Cytochrome P450 [Klebsormidium nitens];	gi|75277931|sp|O48786.1|C734A_ARATH;	RecName: Full=Cytochrome P450 734A1; AltName: Full=Protein PHYB ACTIVATION-TAGGED SUPPRESSOR 1;	PF00067.19;	p450;	Cytochrome P450;	------	------	------	------	GO:0016021; GO:0016021; GO:0016021; GO:0016021; GO:0016021;GO:0020037; GO:0005506; GO:0016705; GO:0020037; GO:0005506; GO:0016705; GO:0020037; GO:0005506; GO:0004497; GO:0016705; GO:0020037; GO:0005506; GO:0004497; GO:0016705; GO:0020037; GO:0005506; GO:0004497; GO:0016705;	CC:integral component of membrane;CC:integral component of membrane;CC:integral component of membrane;CC:integral component of membrane;CC:integral component of membrane;MF:heme binding;MF:iron ion binding;MF:oxidoreductase activity, acting on paired donors, with incorporation or reduction of molecular oxygen;MF:heme binding;MF:iron ion binding;MF:oxidoreductase activity, acting on paired donors,…	------	------	------	------
DN558452_c0_g3	0.10759	0.1235	-0.073003	-0.041811	-0.116276	2086	GAQ79136.1;	nodulin MtN21 [Klebsormidium nitens];	gi|75166353|sp|Q94JU2.1|WTR18_ARATH;	RecName: Full=WAT1-related protein At3g28050;	PF00892.17;	EamA;	EamA-like transporter family;	------	------	------	------	GO:0016021; GO:0016021;GO:0022857; GO:0022857;	CC:integral component of membrane;CC:integral component of membrane;MF:transmembrane transporter activity;MF:transmembrane transporter activity;	------	------	------	------
DN558462_c1_g1	-0.179225	0.198383	0.0381342	-0.000205274	-0.0570868	1371	GAQ78962.1;	dTDP-glucose 4-6-dehydratase/UDP-glucuronic acid decarboxylase [Klebsormidium nitens];	gi|67472706|sp|Q94JS4.1|SMT3B_ARATH;	RecName: Full=24-methylenesterol C-methyltransferase 3; Short=24-sterol C-methyltransferase 3; Short=Sterol-C-methyltransferase 3;	PF08498.7; PF01370.18; PF16363.2;	Sterol_MT_C;Epimerase;GDP_Man_Dehyd;	Sterol methyltransferase C-terminal;NAD dependent epimerase/dehydratase family;GDP-mannose 4,6 dehydratase;	------	------	------	------	GO:0006694; GO:0016021;GO:0008168;	BP:steroid biosynthetic process;CC:integral component of membrane;MF:methyltransferase activity;	K08242	E2.1.1.143	map00100;	Steroid biosynthesis;
DN558507_c0_g1	0.00320666	0.323933	-0.130674	-0.0721981	-0.124268	1936	GAQ81828.1;	alpha/beta-Hydrolases superfamily protein [Klebsormidium nitens];	gi|75173345|sp|Q9FZ33.1|AXR4_ARATH;	RecName: Full=Protein AUXIN RESPONSE 4;	PF00561.17; PF12146.5; PF12697.4;	Abhydrolase_1;Hydrolase_4;Abhydrolase_6;	alpha/beta hydrolase fold;Serine aminopeptidase, S33;Alpha/beta hydrolase family;	------	------	------	------	GO:0016021;GO:0016787;	CC:integral component of membrane;MF:hydrolase activity;	------	------	------	------
DN558512_c0_g2	0.0806558	0.334602	-0.134922	-0.204471	-0.0758646	674	------	------	------	------	------	------	------	------	------	------	------	------	------	------	------	------	------
DN558528_c0_g1	-0.0966942	0.376443	-0.0398938	-0.116162	-0.123693	2135	KXZ56849.1;	hypothetical protein GPECTOR_1g766 [Gonium pectorale];	gi|75017402|sp|Q8MY12.1|MHCKC_DICDI;	RecName: Full=Myosin heavy chain kinase C; Short=MHCK-C;	PF00400.29;	WD40;	WD domain, G-beta repeat;	COG2319;	R:General function prediction only;	------	------	GO:0004842; GO:0004842; GO:0004842;	MF:ubiquitin-protein transferase activity;MF:ubiquitin-protein transferase activity;MF:ubiquitin-protein transferase activity;	------	------	------	------
DN558566_c0_g1	0.0499567	0.102115	-0.0881463	-0.0136283	-0.0502967	3025	PSC68272.1;	Pentatricopeptide repeat-containing [Micractinium conductrix];	gi|75174149|sp|Q9LFM6.1|PP375_ARATH;	RecName: Full=Pentatricopeptide repeat-containing protein At5g11310, mitochondrial; Flags: Precursor;	PF13041.3; PF12854.4; PF01535.17; PF13812.3; PF17177.1;	PPR_2;PPR_1;PPR;PPR_3;PPR_long;	PPR repeat family;PPR repeat;PPR repeat;Pentatricopeptide repeat domain;Pentacotripeptide-repeat region of PROPR;	------	------	------	------	GO:0003676; GO:0008270;	MF:nucleic acid binding;MF:zinc ion binding;	------	------	------	------
DN558568_c0_g1	0.108383	0.479719	-0.116787	-0.191308	-0.280006	2676	GAQ89743.1;	Reticulon family protein [Klebsormidium nitens];	gi|332278149|sp|Q56X72.2|RTNLS_ARATH;	RecName: Full=Reticulon-like protein B21; Short=AtRTNLB21;	PF02453.14;	Reticulon;	Reticulon;	------	------	------	------	GO:0005789; GO:0016021;	CC:endoplasmic reticulum membrane;CC:integral component of membrane;	K20720	RTN4	------	------
DN558662_c1_g1	-0.127429	0.250692	0.0359702	-0.048636	-0.110597	5964	GAQ90262.1;	disease resistance protei;	gi|46395984|sp|Q9FKZ1.1|DRL42_ARATH;	RecName: Full=Probable disease resistance protein At5g66900;	PF00931.19;	NB-ARC;	NB-ARC domain;	------	------	------	------	------	------	------	------	------	------
DN558666_c0_g1	-0.11258	0.399303	-0.104092	-0.0743157	-0.108315	1836	PSC69538.1;	biotin synthase [Micractinium conductrix];	gi|75273711|sp|Q9LK31.1|Y3272_ARATH;	RecName: Full=Kelch repeat-containing protein At3g27220;	PF13418.3; PF01344.22; PF07646.12; PF13964.3;	Kelch_4;Kelch_1;Kelch_2;Kelch_6;	Galactose oxidase, central domain;Kelch motif;Kelch motif;Kelch motif;	------	------	------	------	------	------	------	------	------	------
DN558671_c2_g1	-0.029071	0.401174	-0.0733498	-0.0981277	-0.200626	1376	------	------	------	------	------	------	------	------	------	------	------	------	------	------	------	------	------
DN558709_c0_g1	0.0743042	0.343227	-0.317904	-0.0301355	-0.0694917	1043	PRW58515.1;	nudix hydrolase 4 [Chlorella sorokiniana];	gi|68565943|sp|Q9LQU5.1|NUD18_ARATH;	RecName: Full=Nudix hydrolase 18, mitochondrial; Short=AtNUDT18; Flags: Precursor;	PF00293.25;	NUDIX;	NUDIX domain;	COG0494;	L:Replication, recombination and repair;	NOG37964;	R:General function prediction only;	GO:0016787; GO:0016787; GO:0016787; GO:0016787;	MF:hydrolase activity;MF:hydrolase activity;MF:hydrolase activity;MF:hydrolase activity;	K07766	E3.6.1.52	------	------
DN558758_c0_g1	0.0390788	0.105603	0.0305845	-0.0451542	-0.130112	1988	GAQ82752.1;	peroxidase [Klebsormidium nitens];	gi|26397925|sp|Q9SZE7.1|PER51_ARATH;	RecName: Full=Peroxidase 51; Short=Atperox P51; AltName: Full=ATP37; Flags: Precursor;	PF00141.20;	peroxidase;	Peroxidase;	------	------	NOG29576;	G:Carbohydrate transport and metabolism;	GO:0042744; GO:0006979; GO:0042744; GO:0006979; GO:0006979; GO:0006979; GO:0006979; GO:0005576; GO:0005576;GO:0020037; GO:0046872; GO:0004601; GO:0020037; GO:0046872; GO:0004601; GO:0020037; GO:0004601; GO:0020037; GO:0004601; GO:0020037; GO:0004601;	BP:hydrogen peroxide catabolic process;BP:response to oxidative stress;BP:hydrogen peroxide catabolic process;BP:response to oxidative stress;BP:response to oxidative stress;BP:response to oxidative stress;BP:response to oxidative stress;CC:extracellular region;CC:extracellular region;MF:heme binding;MF:metal ion binding;MF:peroxidase activity;MF:heme binding;MF:metal ion binding;MF:peroxidase ac…	K00430	E1.11.1.7	map00940;	Phenylpropanoid biosynthesis;
DN558823_c0_g1	0.0345892	0.243038	0.0761707	-0.152817	-0.200981	1126	------	------	------	------	------	------	------	------	------	------	------	------	------	------	------	------	------
DN558865_c0_g3	0.0503632	0.26646	-0.120454	-0.198427	0.00205848	856	PSC73330.1;	Stomatin mitochondrial [Micractinium conductrix];	gi|81999808|sp|Q5UP73.1|YR614_MIMIV;	RecName: Full=Putative band 7 family protein R614;	PF01145.22;	Band_7;	SPFH domain / Band 7 family;	COG0330;	O:Posttranslational modification, protein turnover, chaperones;	------	------	GO:0016020; GO:0016020; GO:0016020; GO:0016020;	CC:membrane;CC:membrane;CC:membrane;CC:membrane;	------	------	------	------
DN558882_c0_g1	-0.122415	0.293215	-0.0475247	-0.0664101	-0.0568648	1495	GAQ91307.1;	Dof zinc finger protein [Klebsormidium nitens];	gi|55583982|sp|Q9FGD6.1|DOF58_ARATH;	RecName: Full=Dof zinc finger protein DOF5.8; Short=AtDOF5.8;	PF02701.12;	zf-Dof;	Dof domain, zinc finger;	------	------	NOG191037;	R:General function prediction only;	GO:0006355; GO:0006355; GO:0006355; GO:0006355;GO:0003677; GO:0003677; GO:0003677; GO:0003677;	BP:regulation of transcription, DNA-templated;BP:regulation of transcription, DNA-templated;BP:regulation of transcription, DNA-templated;BP:regulation of transcription, DNA-templated;MF:DNA binding;MF:DNA binding;MF:DNA binding;MF:DNA binding;	------	------	------	------
DN558892_c0_g3	-0.0346612	0.435095	0.0290192	-0.131758	-0.297695	620	------	------	------	------	------	------	------	------	------	------	------	------	------	------	------	------	------
DN558916_c1_g1	-0.144504	0.308603	0.0369776	-0.106194	-0.0948834	1491	------	------	------	------	------	------	------	------	------	------	------	------	------	------	------	------	------
DN558923_c1_g3	-0.0104071	0.320969	-0.041487	-0.0895062	-0.179569	2119	------	------	------	------	------	------	------	------	------	------	------	------	------	------	------	------	------
DN558961_c0_g1	-0.0190971	0.0804692	-0.153553	0.070613	0.0215684	2506	GAQ86102.1;	3-ketodihydrosphingosine reductase [Klebsormidium nitens];	------	------	------	------	------	------	------	------	------	------	------	------	------	------	------
DN558970_c2_g1	-0.0513271	0.421302	-0.128482	-0.071279	-0.170214	1764	------	------	------	------	------	------	------	------	------	------	------	------	------	------	------	------	------
DN559021_c0_g1	-0.125488	0.289127	-0.00354817	-0.0142094	-0.145881	2552	GAQ91658.1;	Glycosyl hydrolase family protein [Klebsormidium nitens];	gi|597500950|sp|A7LXU3.1|BGH3B_BACO1;	RecName: Full=Beta-glucosidase BoGH3B; AltName: Full=Glycosyl hydrolase family protein 3B; Short=BoGH3B; Flags: Precursor;	PF00933.18; PF01915.19;	Glyco_hydro_3;Glyco_hydro_3_C;	Glycosyl hydrolase family 3 N terminal domain;Glycosyl hydrolase family 3 C-terminal domain;	COG1472;	G:Carbohydrate transport and metabolism;	------	------	GO:0005975; GO:0005975; GO:0005975; GO:0016021;GO:0004553; GO:0004553; GO:0004553;	BP:carbohydrate metabolic process;BP:carbohydrate metabolic process;BP:carbohydrate metabolic process;CC:integral component of membrane;MF:hydrolase activity, hydrolyzing O-glycosyl compounds;MF:hydrolase activity, hydrolyzing O-glycosyl compounds;MF:hydrolase activity, hydrolyzing O-glycosyl compounds;	K01188;K05349	E3.2.1.21;bglX	map00460; map00940; map00500;	Cyanoamino acid metabolism;Phenylpropanoid biosynthesis;Starch and sucrose metabolism;
DN559037_c0_g1	-0.140215	0.393521	-0.0104929	-0.117458	-0.125355	1755	GAQ80393.1;	Protein kinase superfamily protein [Klebsormidium nitens];	gi|75335609|sp|Q9LXA5.1|LRK91_ARATH;	RecName: Full=L-type lectin-domain containing receptor kinase IX.1; Short=LecRK-IX.1; Flags: Precursor;	PF00139.16; PF00069.22; PF07714.14;	Lectin_legB;Pkinase;Pkinase_Tyr;	Legume lectin domain;Protein kinase domain;Protein tyrosine kinase;	------	------	------	------	GO:0016021; GO:0016021; GO:0016021; GO:0016021;GO:0005524; GO:0004674; GO:0005524; GO:0004672; GO:0005524; GO:0016491; GO:0004672; GO:0005524; GO:0004672; GO:0005524; GO:0004672;	CC:integral component of membrane;CC:integral component of membrane;CC:integral component of membrane;CC:integral component of membrane;MF:ATP binding;MF:protein serine/threonine kinase activity;MF:ATP binding;MF:protein kinase activity;MF:ATP binding;MF:oxidoreductase activity;MF:protein kinase activity;MF:ATP binding;MF:protein kinase activity;MF:ATP binding;MF:protein kinase activity;	------	------	------	------
DN559046_c1_g2	-0.0731354	0.418202	0.00434609	0.0143231	-0.363736	2236	GAQ92321.1;	hypothetical protein KFL_009790030 [Klebsormidium nitens];	gi|384950751|sp|B9DI20.1|SP13A_ARATH;	RecName: Full=Squamosa promoter-binding-like protein 13A >gi|384950752|sp|P0DI11.1|SP13B_ARATH RecName: Full=Squamosa promoter-binding-like protein 13B;	PF03110.11;	SBP;	SBP domain;	------	------	------	------	GO:0005634; GO:0005634; GO:0016021; GO:0005634; GO:0005634; GO:0005634;GO:0003677; GO:0003677; GO:0003677; GO:0003677; GO:0003677;	CC:nucleus;CC:nucleus;CC:integral component of membrane;CC:nucleus;CC:nucleus;CC:nucleus;MF:DNA binding;MF:DNA binding;MF:DNA binding;MF:DNA binding;MF:DNA binding;	------	------	------	------
DN559059_c1_g1	0.116018	0.0924109	-0.0591843	-0.0163188	-0.132926	1380	GAQ80245.1;	hypothetical protein KFL_000490350 [Klebsormidium nitens];	gi|122242678|sp|Q0WVV0.1|PPR31_ARATH;	RecName: Full=Pentatricopeptide repeat-containing protein At1g10910, chloroplastic; Flags: Precursor;	PF13041.3; PF01535.17; PF12854.4; PF13812.3; PF00515.25; PF07719.14; PF13181.3; PF13371.3; PF13414.3; PF14559.3;	PPR_2;PPR;PPR_1;PPR_3;TPR_1;TPR_2;TPR_8;TPR_9;TPR_11;TPR_19;	PPR repeat family;PPR repeat;PPR repeat;Pentatricopeptide repeat domain;Tetratricopeptide repeat;Tetratricopeptide repeat;Tetratricopeptide repeat;Tetratricopeptide repeat;TPR repeat;Tetratricopeptide repeat;	------	------	------	------	GO:0046983; GO:0046983; GO:0046983; GO:0046983;	MF:protein dimerization activity;MF:protein dimerization activity;MF:protein dimerization activity;MF:protein dimerization activity;	------	------	------	------
DN559060_c0_g3	0.053596	0.201921	0.0466997	-0.0518409	-0.250376	594	------	------	gi|238054274|sp|Q9ZTX8.2|ARFF_ARATH;	RecName: Full=Auxin response factor 6;	------	------	------	------	------	------	------	------	------	------	------	------	------
DN559072_c0_g1	-0.085231	0.380347	-0.114909	-0.0724495	-0.107757	1356	------	------	gi|75206907|sp|Q9SNC3.1|FLA4_ARATH;	RecName: Full=Fasciclin-like arabinogalactan protein 4; AltName: Full=Protein SALT OVERLY SENSITIVE 5; Flags: Precursor;	PF02469.19;	Fasciclin;	Fasciclin domain;	------	------	------	------	------	------	------	------	------	------
DN559082_c1_g1	-0.0768448	0.288547	-0.0824307	-0.0551933	-0.0740786	1802	GAQ89633.1;	MATE efflux family protein [Klebsormidium nitens];	gi|939319599|sp|F4J158.1|DTX24_ARATH;	RecName: Full=Protein DETOXIFICATION 24; Short=AtDTX24; AltName: Full=Multidrug and toxic compound extrusion protein 24; Short=MATE protein 24;	PF01554.15;	MatE;	MatE;	------	------	------	------	GO:0016021; GO:0016021; GO:0016021; GO:0016021; GO:0016021;GO:0015297; GO:0015238; GO:0015297; GO:0015238; GO:0015297; GO:0015238; GO:0015297; GO:0015238; GO:0015297; GO:0015238;	CC:integral component of membrane;CC:integral component of membrane;CC:integral component of membrane;CC:integral component of membrane;CC:integral component of membrane;MF:antiporter activity;MF:drug transmembrane transporter activity;MF:antiporter activity;MF:drug transmembrane transporter activity;MF:antiporter activity;MF:drug transmembrane transporter activity;MF:antiporter activity;MF:drug …	K03327	TC.MATE, SLC47A, norM, mdtK, dinF	------	------
DN559146_c0_g1	0.127819	0.403503	-0.0607605	-0.243233	-0.227328	1648	PNH10561.1;	ARM REPEAT PROTEIN INTERACTING WITH ABF2 [Tetrabaena socialis];	gi|75271590|sp|Q680K8.1|Y1576_ARATH;	RecName: Full=BTB/POZ domain-containing protein At1g55760;	PF00651.28;	BTB;	BTB/POZ domain;	------	------	NOG04219;	S:Function unknown;	------	------	K10523	SPOP	------	------
DN559149_c1_g4	0.183424	0.133277	-0.0501895	-0.080367	-0.186144	898	GAQ89666.1;	chloroplast import appara [Klebsormidium nitens];	gi|75205926|sp|Q9SHU7.1|TIC21_ARATH;	RecName: Full=Protein TIC 21, chloroplastic; AltName: Full=Protein CHLOROPLAST IMPORT APPARATUS 5; Short=AtCIA5; AltName: Full=Protein PERMEASE IN CHLOROPLASTS 1; Short=AtPIC1; AltName: Full=Translocon at the inner envelope membrane of chloroplasts 21; Short=AtTIC21; Flags: Precursor;	PF12263.5;	DUF3611;	Protein of unknown function;	------	------	NOG71335;	S:Function unknown;	GO:0016021; GO:0016021; GO:0016021; GO:0016021; GO:0016021;	CC:integral component of membrane;CC:integral component of membrane;CC:integral component of membrane;CC:integral component of membrane;CC:integral component of membrane;	------	------	------	------
DN559180_c0_g4	0.0731436	0.0967078	-0.0544352	0.00116685	-0.116583	864	------	------	------	------	------	------	------	------	------	------	------	------	------	------	------	------	------
DN559184_c0_g2	0.0605344	0.0788446	-0.0247152	-0.0777683	-0.0368954	1239	GAQ78787.1;	Putative RNA methyltransferase [Klebsormidium nitens];	gi|74723330|sp|Q7Z4G4.1|TRM11_HUMAN;	RecName: Full=tRNA;	PF01170.15; PF01555.15;	UPF0020;N6_N4_Mtase;	Putative RNA methylase family UPF0020;DNA methylase;	COG1041;	L:Replication, recombination and repair;	------	------	GO:0080180; GO:0006400;GO:0008168; GO:0003676; GO:0008168; GO:0003676; GO:0008168; GO:0003676; GO:0008168; GO:0008168;	BP:2-methylguanosine metabolic process;BP:tRNA modification;MF:methyltransferase activity;MF:nucleic acid binding;MF:methyltransferase activity;MF:nucleic acid binding;MF:methyltransferase activity;MF:nucleic acid binding;MF:methyltransferase activity;MF:methyltransferase activity;	K15430	TRM11, TRMT11	------	------
DN559184_c0_g3	0.0419485	0.183509	-0.0262165	-0.0513272	-0.147914	959	GAQ78787.1;	Putative RNA methyltransferase [Klebsormidium nitens];	gi|74854427|sp|Q54QA6.1|TRM11_DICDI;	RecName: Full=tRNA;	------	------	------	------	------	------	------	GO:0008168; GO:0003676; GO:0008168; GO:0003676; GO:0008168; GO:0003676; GO:0008168; GO:0003676;	MF:methyltransferase activity;MF:nucleic acid binding;MF:methyltransferase activity;MF:nucleic acid binding;MF:methyltransferase activity;MF:nucleic acid binding;MF:methyltransferase activity;MF:nucleic acid binding;	K15430	TRM11, TRMT11	------	------
DN559286_c0_g1	-0.0215317	0.427505	-0.0912768	-0.106271	-0.208425	594	------	------	------	------	------	------	------	------	------	------	------	------	------	------	------	------	------
DN559286_c0_g2	0.0193029	0.346166	-0.0644168	-0.14156	-0.159492	2659	GAQ80859.1;	hypothetical protein KFL_000640260 [Klebsormidium nitens];	gi|134034969|sp|Q8IGJ0.3|EFR3_DROME;	RecName: Full=Protein EFR3 homolog cmp44E; AltName: Full=Conserved membrane protein at 44E; AltName: Full=Protein stambha A;	------	------	------	------	------	------	------	------	------	------	------	------	------
DN559304_c2_g1	0.0897482	0.109423	-0.0251053	-0.149457	-0.024609	1655	GAQ89476.1;	Mitochondrial substrate carrier [Klebsormidium nitens];	gi|75333375|sp|Q9C5M0.1|DTC_ARATH;	RecName: Full=Mitochondrial dicarboxylate/tricarboxylate transporter DTC; AltName: Full=Dicarboxylate/tricarboxylate carrier;	PF00153.24;	Mito_carr;	Mitochondrial carrier protein;	------	------	NOG03554;	S:Function unknown;	GO:0055085; GO:0055085; GO:0055085; GO:0055085; GO:0016021; GO:0016021; GO:0016021; GO:0016021;	BP:transmembrane transport;BP:transmembrane transport;BP:transmembrane transport;BP:transmembrane transport;CC:integral component of membrane;CC:integral component of membrane;CC:integral component of membrane;CC:integral component of membrane;	K15104	SLC25A11, OGC	------	------
DN559307_c0_g1	-0.125284	0.414994	-0.100637	-0.0773131	-0.11176	1477	PRW58425.1;	1;	gi|52000658|sp|O82782.1|HIS3_ARATH;	RecName: Full=1;	PF14009.3;	DUF4228;	Domain of unknown function;	------	------	------	------	GO:0000105; GO:0000105; GO:0000105; GO:0000162; GO:0000105; GO:0009507; GO:0009507; GO:0005737; GO:0009507;GO:0003949; GO:0003824; GO:0003949; GO:0003949;	BP:histidine biosynthetic process;BP:histidine biosynthetic process;BP:histidine biosynthetic process;BP:tryptophan biosynthetic process;BP:histidine biosynthetic process;CC:chloroplast;CC:chloroplast;CC:cytoplasm;CC:chloroplast;MF:1;MF:catalytic activity;MF:1;MF:1;	------	------	------	------
DN559344_c0_g2	0.0599814	0.0869785	0.0484609	-0.107109	-0.0883122	1584	GAQ91150.1;	alpha beta-hydrolases superfamily [Klebsormidium nitens];	------	------	PF00561.17; PF06821.10; PF12146.5; PF12697.4;	Abhydrolase_1;Ser_hydrolase;Hydrolase_4;Abhydrolase_6;	alpha/beta hydrolase fold;Serine hydrolase;Serine aminopeptidase, S33;Alpha/beta hydrolase family;	------	------	------	------	GO:0016021;GO:0016787; GO:0016787;	CC:integral component of membrane;MF:hydrolase activity;MF:hydrolase activity;	------	------	------	------
DN559371_c0_g1	-0.00658499	0.29236	0.0280426	-0.0351726	-0.278645	1549	GAQ87528.1;	GSK3/SHAGGY-like protein kinase [Klebsormidium nitens];	gi|46576619|sp|Q8VZD5.1|KSG5_ARATH;	RecName: Full=Shaggy-related protein kinase epsilon; AltName: Full=ASK-epsilon;	PF00069.22;	Pkinase;	Protein kinase domain;	COG0515;	T:Signal transduction mechanisms;	------	------	GO:0005524; GO:0004672; GO:0005524; GO:0004672; GO:0005524; GO:0004674; GO:0005524; GO:0004674; GO:0005524; GO:0004674;	MF:ATP binding;MF:protein kinase activity;MF:ATP binding;MF:protein kinase activity;MF:ATP binding;MF:protein serine/threonine kinase activity;MF:ATP binding;MF:protein serine/threonine kinase activity;MF:ATP binding;MF:protein serine/threonine kinase activity;	K03083	GSK3B	------	------
DN559433_c0_g1	-0.139777	0.41036	-0.121996	-0.0364329	-0.112154	2602	GAQ89745.1;	hypothetical protein KFL_005570050 [Klebsormidium nitens];	gi|75057901|sp|Q5EA50.1|RABEK_BOVIN;	RecName: Full=Rab9 effector protein with kelch motifs;	PF13415.3; PF13418.3; PF13964.3; PF13854.3; PF01344.22; PF07646.12;	Kelch_3;Kelch_4;Kelch_6;Kelch_5;Kelch_1;Kelch_2;	Galactose oxidase, central domain;Galactose oxidase, central domain;Kelch motif;Kelch motif;Kelch motif;Kelch motif;	------	------	------	------	GO:0000062;	MF:fatty-acyl-CoA binding;	K20285	RABEPK	------	------
DN559442_c0_g3	0.177823	0.145181	-0.0190208	-0.0118242	-0.29216	523	------	------	gi|75328961|sp|Q8GXZ3.1|Y5102_ARATH;	RecName: Full=Serine/threonine-protein kinase At5g01020;	------	------	------	------	------	------	------	------	------	------	------	------	------
DN559475_c0_g4	-0.144183	0.358377	0.0760421	-0.0370238	-0.253212	1344	GAQ78644.1;	4-coumarate:CoA ligase [Klebsormidium nitens];	gi|57012620|sp|Q9LU36.1|4CL4_ARATH;	RecName: Full=4-coumarate--CoA ligase 4; Short=4CL 4; AltName: Full=4-coumarate--CoA ligase isoform 5; Short=At4CL5; AltName: Full=4-coumaroyl-CoA synthase 4;	PF00501.25;	AMP-binding;	AMP-binding enzyme;	------	------	------	------	GO:0008152; GO:0008152; GO:0008152; GO:0008152; GO:0009058; GO:0016021;GO:0016874; GO:0016874; GO:0003824; GO:0031177; GO:0003824; GO:0016788; GO:0031177;	BP:metabolic process;BP:metabolic process;BP:metabolic process;BP:metabolic process;BP:biosynthetic process;CC:integral component of membrane;MF:ligase activity;MF:ligase activity;MF:catalytic activity;MF:phosphopantetheine binding;MF:catalytic activity;MF:hydrolase activity, acting on ester bonds;MF:phosphopantetheine binding;	K01904	4CL	map00940; map00130; map00360;	Phenylpropanoid biosynthesis;Ubiquinone and other terpenoid-quinone biosynthesis;Phenylalanine metabolism;
DN559501_c0_g3	0.0913888	0.149825	-0.124964	0.0307173	-0.146967	1117	GAQ79651.1;	Cytochrome P450 [Klebsormidium nitens];	gi|13878379|sp|Q9LIP6.1|C71BV_ARATH;	RecName: Full=Cytochrome P450 71B34;	PF00067.19;	p450;	Cytochrome P450;	------	------	------	------	GO:0016021; GO:0016021;GO:0020037; GO:0005506; GO:0004497; GO:0016705; GO:0020037; GO:0005506; GO:0004497; GO:0016705;	CC:integral component of membrane;CC:integral component of membrane;MF:heme binding;MF:iron ion binding;MF:monooxygenase activity;MF:oxidoreductase activity, acting on paired donors, with incorporation or reduction of molecular oxygen;MF:heme binding;MF:iron ion binding;MF:monooxygenase activity;MF:oxidoreductase activity, acting on paired donors, with incorporation or reduction of molecular oxyg…	------	------	------	------
DN559561_c0_g1	0.074613	0.175805	-0.0554021	-0.0138141	-0.181202	2449	GAQ89673.1;	hypothetical protein KFL_005490030 [Klebsormidium nitens];	gi|75173354|sp|Q9FZ45.1|Y1686_ARATH;	RecName: Full=Uncharacterized membrane protein At1g16860;	------	------	------	------	------	------	------	GO:0016021;	CC:integral component of membrane;	------	------	------	------
DN559568_c0_g2	0.0137643	0.0721934	0.00313882	0.00759774	-0.0966942	2417	------	------	gi|334302871|sp|Q66GQ2.2|Y5162_ARATH;	RecName: Full=Uncharacterized protein At5g41620;	------	------	------	------	------	------	------	------	------	------	------	------	------
DN559568_c0_g3	0.0454188	0.0940825	-0.021528	-0.0514912	-0.066482	1705	------	------	gi|334302871|sp|Q66GQ2.2|Y5162_ARATH;	RecName: Full=Uncharacterized protein At5g41620;	------	------	------	------	------	------	------	------	------	------	------	------	------
DN559573_c0_g1	0.0882647	0.0953443	-0.0017008	-0.123276	-0.0586327	3215	GAQ91736.1;	Gamma-tubulin ring complex protein [Klebsormidium nitens];	gi|83302875|sp|Q9M350.2|GACP4_ARATH;	RecName: Full=Gamma-tubulin complex component 4; Short=AtGCP4; Short=GCP-4;	PF04130.10;	Spc97_Spc98;	Spc97 / Spc98 family;	------	------	NOG01495;	S:Function unknown;	GO:0007020; GO:0007020; GO:0007020; GO:0007020; GO:0005737; GO:0005874; GO:0005815; GO:0000922; GO:0005737; GO:0005874; GO:0005815; GO:0000922; GO:0005737; GO:0005874; GO:0005815; GO:0000922; GO:0005737; GO:0005874; GO:0005815; GO:0000922;GO:0043015; GO:0043015; GO:0043015; GO:0043015;	BP:microtubule nucleation;BP:microtubule nucleation;BP:microtubule nucleation;BP:microtubule nucleation;CC:cytoplasm;CC:microtubule;CC:microtubule organizing center;CC:spindle pole;CC:cytoplasm;CC:microtubule;CC:microtubule organizing center;CC:spindle pole;CC:cytoplasm;CC:microtubule;CC:microtubule organizing center;CC:spindle pole;CC:cytoplasm;CC:microtubule;CC:microtubule organizing center;CC:…	K16571	TUBGCP4, GCP4	------	------
DN559576_c1_g2	0.137065	0.193298	-0.0802207	-0.0221122	-0.228031	2469	GAQ80517.1;	Calcium-binding EF hand family protein [Klebsormidium nitens];	------	------	PF00036.29; PF13499.3; PF13405.3;	EF-hand_1;EF-hand_7;EF-hand_6;	EF hand;EF-hand domain pair;EF-hand domain;	------	------	------	------	GO:0005509; GO:0005509;	MF:calcium ion binding;MF:calcium ion binding;	------	------	------	------
DN559589_c1_g2	-0.173351	0.201272	0.0300144	-0.00351919	-0.0544168	756	GAQ79929.1;	hypothetical protein KFL_000420010 [Klebsormidium nitens];	gi|45477041|sp|P92519.1|M810_ARATH;	RecName: Full=Uncharacterized mitochondrial protein AtMg00810; AltName: Full=ORF240b;	------	------	------	------	------	------	------	GO:0015074; GO:0015074; GO:0015074; GO:0015074;GO:0003676; GO:0008270; GO:0003676; GO:0003676; GO:0003676; GO:0003676;	BP:DNA integration;BP:DNA integration;BP:DNA integration;BP:DNA integration;MF:nucleic acid binding;MF:zinc ion binding;MF:nucleic acid binding;MF:nucleic acid binding;MF:nucleic acid binding;MF:nucleic acid binding;	K20477	RGP1	------	------
DN559590_c0_g2	0.0414744	0.31064	-0.0409441	-0.276567	-0.0346039	2462	GAQ85401.1;	major facilitator superfamily protein [Klebsormidium nitens];	------	------	PF07690.13; PF00083.21;	MFS_1;Sugar_tr;	Major Facilitator Superfamily;Sugar;	------	------	------	------	GO:0055085; GO:0055085; GO:0016021; GO:0016021; GO:0005215;	BP:transmembrane transport;BP:transmembrane transport;CC:integral component of membrane;CC:integral component of membrane;MF:transporter activity;	------	------	------	------
DN559613_c0_g1	0.0360847	0.204793	0.0123412	-0.0938665	-0.159352	2858	YP_009033744.1;	beta subunit of pyruvate dehydrogenase E1 componen;	gi|75219835|sp|O64688.1|ODPB3_ARATH;	RecName: Full=Pyruvate dehydrogenase E1 component subunit beta-3, chloroplastic; Flags: Precursor;	PF02779.21; PF02780.17;	Transket_pyr;Transketolase_C;	Transketolase, pyrimidine binding domain;Transketolase, C-terminal domain;	COG0022;	C:Energy production and conversion;	------	------	GO:0008152; GO:0008152; GO:0008152; GO:0008152; GO:0008152; GO:0009507; GO:0009507; GO:0009507; GO:0009507; GO:0009507;GO:0003824; GO:0003824; GO:0003824; GO:0003824; GO:0003824;	BP:metabolic process;BP:metabolic process;BP:metabolic process;BP:metabolic process;BP:metabolic process;CC:chloroplast;CC:chloroplast;CC:chloroplast;CC:chloroplast;CC:chloroplast;MF:catalytic activity;MF:catalytic activity;MF:catalytic activity;MF:catalytic activity;MF:catalytic activity;	K00162	PDHB, pdhB	map00020; map00010; map00620;	Citrate cycl;Glycolysis / Gluconeogenesis;Pyruvate metabolism;
DN559676_c0_g2	-0.0724453	0.378982	-0.0170234	-0.240273	-0.0492403	2501	GAQ78454.1;	endoglucanase [Klebsormidium nitens];	gi|75144679|sp|Q7XUK4.2|GUN12_ORYSJ;	RecName: Full=Endoglucanase 12; AltName: Full=Endo-1,4-beta glucanase 12; AltName: Full=OsGLU3;	PF00759.16;	Glyco_hydro_9;	Glycosyl hydrolase family 9;	------	------	------	------	GO:0030245; GO:0030245; GO:0005975; GO:0005975; GO:0030245; GO:0005576;GO:0030246; GO:0008810; GO:0008810; GO:0004553; GO:0004553; GO:0008810; GO:0030248;	BP:cellulose catabolic process;BP:cellulose catabolic process;BP:carbohydrate metabolic process;BP:carbohydrate metabolic process;BP:cellulose catabolic process;CC:extracellular region;MF:carbohydrate binding;MF:cellulase activity;MF:cellulase activity;MF:hydrolase activity, hydrolyzing O-glycosyl compounds;MF:hydrolase activity, hydrolyzing O-glycosyl compounds;MF:cellulase activity;MF:cellulose…	------	------	------	------
DN559688_c0_g1	0.0932131	0.22859	-0.0516947	-0.14754	-0.122569	2122	GAQ88782.1;	hypothetical protein KFL_004590040 [Klebsormidium nitens];	------	------	PF05684.9;	DUF819;	Protein of unknown function;	------	------	------	------	GO:0016021; GO:0016021; GO:0016021; GO:0016021; GO:0016021;	CC:integral component of membrane;CC:integral component of membrane;CC:integral component of membrane;CC:integral component of membrane;CC:integral component of membrane;	------	------	------	------
DN559743_c0_g1	0.110591	0.155041	-0.078201	-0.0335095	-0.153922	2216	------	------	------	------	------	------	------	------	------	------	------	------	------	------	------	------	------
DN559770_c1_g1	0.135467	0.0861348	0.0877271	-0.198332	-0.110996	1016	GAQ81775.1;	2-oxoacid-dependent dioxygenase [Klebsormidium nitens];	gi|60390166|sp|Q39110.2|GAOX1_ARATH;	RecName: Full=Gibberellin 20 oxidase 1; AltName: Full=GA 20-oxidase 1; Short=AtGA20ox1; AltName: Full=Gibberellin C-20 oxidase 1;	PF14226.3; PF03171.17;	DIOX_N;2OG-FeII_Oxy;	non-haem dioxygenase in morphine synthesis N-terminal;2OG-F;	------	------	------	------	GO:0051213; GO:0046872; GO:0046872; GO:0016491;	MF:dioxygenase activity;MF:metal ion binding;MF:metal ion binding;MF:oxidoreductase activity;	K05282	E1.14.11.12	map00904;	Diterpenoid biosynthesis;
DN559778_c3_g2	0.0657729	0.0744591	0.0136322	-0.138874	-0.0149905	1327	GAQ91843.1;	G protein beta subunit [Klebsormidium nitens];	gi|544373|sp|P36408.1|GBB_DICDI;	RecName: Full=Guanine nucleotide-binding protein subunit beta;	PF00400.29; PF12894.4;	WD40;ANAPC4_WD40;	WD domain, G-beta repeat;Anaphase-promoting complex subunit 4 WD40 domain;	------	------	NOG04202;	T:Signal transduction mechanisms;	GO:0007165; GO:0007165;	BP:signal transduction;BP:signal transduction;	K04536	GNB1	------	------
DN559809_c0_g2	0.0182831	0.118503	-0.0317844	0.0170031	-0.122005	3197	XP_005649452.1;	UDP-Glycosyltransferase/glycogen phosphorylase [Coccomyxa subellipsoidea C-169];	gi|378405177|sp|Q8GVE3.2|FLRT_CITMA;	RecName: Full=Flavanone 7-O-glucoside 2''-O-beta-L-rhamnosyltransferase; AltName: Full=1,2 rhamnosyltransferase;	PF00201.15; PF04101.13;	UDPGT;Glyco_tran_28_C;	UDP-glucoronosyl and UDP-glucosyl transferase;Glycosyltransferase family 28 C-terminal domain;	------	------	------	------	GO:0008152; GO:0008152; GO:0008152; GO:0008152; GO:0008152; GO:0016021; GO:0016021; GO:0016021; GO:0016021;GO:0016758; GO:0016758; GO:0016758; GO:0016758; GO:0016758;	BP:metabolic process;BP:metabolic process;BP:metabolic process;BP:metabolic process;BP:metabolic process;CC:integral component of membrane;CC:integral component of membrane;CC:integral component of membrane;CC:integral component of membrane;MF:transferase activity, transferring hexosyl groups;MF:transferase activity, transferring hexosyl groups;MF:transferase activity, transferring hexosyl groups…	K21354	UGT94E5	------	------
DN559818_c0_g3	0.121541	0.331268	0.185663	-0.0799161	-0.558557	1092	------	------	gi|75213777|sp|Q9T0I5.1|PRP4_ARATH;	RecName: Full=Proline-rich protein 4; Short=AtPRP4; Flags: Precursor;	PF01190.14;	Pollen_Ole_e_I;	Pollen proteins Ole e I like;	------	------	------	------	------	------	------	------	------	------
DN559874_c1_g2	0.0740613	0.138951	-0.00711366	-0.0639652	-0.141933	1131	GAQ81964.1;	WRKY DNA-binding protein [Klebsormidium nitens];	gi|29839620|sp|Q9FG77.1|WRKY2_ARATH;	RecName: Full=Probable WRKY transcription factor 2; AltName: Full=WRKY DNA-binding protein 2;	PF03106.12;	WRKY;	WRKY DNA -binding domain;	------	------	------	------	GO:0006351; GO:0006351; GO:0006351; GO:0005634; GO:0005634; GO:0005634;GO:0003700; GO:0043565; GO:0003700; GO:0043565; GO:0003700; GO:0043565; GO:0003700; GO:0043565;	BP:transcription, DNA-templated;BP:transcription, DNA-templated;BP:transcription, DNA-templated;CC:nucleus;CC:nucleus;CC:nucleus;MF:transcription factor activity, sequence-specific DNA binding;MF:sequence-specific DNA binding;MF:transcription factor activity, sequence-specific DNA binding;MF:sequence-specific DNA binding;MF:transcription factor activity, sequence-specific DNA binding;MF:sequence-…	K18835	WRKY2	map04626;	Plant-pathogen interaction;
DN559876_c8_g1	0.301406	0.517525	0.0532695	-0.204713	-0.667488	671	GAQ93312.1;	light harvesting chlorophyll a b-binding protein [Klebsormidium nitens];	gi|115792|sp|P27493.1|CB22_TOBAC;	RecName: Full=Chlorophyll a-b binding protein 21, chloroplastic; AltName: Full=LHCII type I CAB-21; Short=LHCP; Flags: Precursor;	PF00504.18;	Chloroa_b-bind;	Chlorophyll A-B binding protein;	------	------	------	------	GO:0009765; GO:0018298; GO:0009765; GO:0018298; GO:0009765; GO:0018298; GO:0009765; GO:0018298; GO:0009765; GO:0018298; GO:0009535; GO:0016021; GO:0009522; GO:0009523; GO:0009535; GO:0016021; GO:0009522; GO:0009523; GO:0009535; GO:0016021; GO:0009522; GO:0009523; GO:0009535; GO:0016021; GO:0009522; GO:0009523; GO:0009535; GO:0016021; GO:0009522; GO:0009523;GO:0016168; GO:0016168; GO:0016168; GO:0…	BP:photosynthesis, light harvesting;BP:protein-chromophore linkage;BP:photosynthesis, light harvesting;BP:protein-chromophore linkage;BP:photosynthesis, light harvesting;BP:protein-chromophore linkage;BP:photosynthesis, light harvesting;BP:protein-chromophore linkage;BP:photosynthesis, light harvesting;BP:protein-chromophore linkage;CC:chloroplast thylakoid membrane;CC:integral component of membr…	K08912	LHCB1	map00196;	Photosynthesis - antenna proteins;
DN559877_c0_g1	-0.145443	0.222273	-0.0271699	-0.00548459	-0.0441755	2363	GAQ80157.1;	hypothetical protein KFL_000470300 [Klebsormidium nitens];	gi|122218027|sp|Q3ZPN4.1|ACMAT_VITLA;	RecName: Full=Methanol O-anthraniloyltransferase; AltName: Full=Anthraniloyl-CoA:methanol acyltransferase; AltName: Full=Benzyl alcohol O-benzoyltransferase;	PF02458.12;	Transferase;	Transferase family;	------	------	------	------	GO:0016747; GO:0016747;	MF:transferase activity, transferring acyl groups other than amino-acyl groups;MF:transferase activity, transferring acyl groups other than amino-acyl groups;	K19861	BEBT, AMAT	------	------
DN559917_c1_g1	-0.156129	0.290878	0.0465765	-0.0366262	-0.144699	414	GAQ80636.1;	Ketoacyl-CoA reductase [Klebsormidium nitens];	gi|75301204|sp|Q8L9C4.1|KCR1_ARATH;	RecName: Full=Very-long-chain 3-oxoacyl-CoA reductase 1; AltName: Full=Beta-ketoacyl reductase 1; Short=AtKCR1; AltName: Full=Protein GLOSSY 8; Short=gl8At;	------	------	------	------	------	------	------	GO:0016021;GO:0016491;	CC:integral component of membrane;MF:oxidoreductase activity;	K10251	HSD17B12, KAR, IFA38	map01040; map00062;	Biosynthesis of unsaturated fatty acids;Fatty acid elongation;
DN559918_c1_g1	-0.0416239	0.141692	0.168814	-0.28293	0.0140476	803	------	------	------	------	------	------	------	------	------	------	------	------	------	------	------	------	------
DN559921_c1_g2	0.0203073	0.333332	0.0341577	-0.180248	-0.207549	725	GAQ89896.1;	Nucleotide-diphospho-sugar transferases superfamily protein [Klebsormidium nitens];	gi|75215759|sp|Q9XIP8.1|CDI_ARATH;	RecName: Full=Protein CDI; AltName: Full=Protein CADMIUM INDUCED;	------	------	------	------	------	NOG21522;	S:Function unknown;	GO:0016740;	MF:transferase activity;	------	------	------	------
DN560004_c2_g1	0.0478604	0.258884	-0.0908564	-0.155818	-0.0600693	2365	------	------	------	------	PF12874.4; PF12171.5; PF12756.4;	zf-met;zf-C2H2_jaz;zf-C2H2_2;	Zinc-finger of C2H2 type;Zinc-finger double-stranded RNA-binding;C2H2 type zinc-finger;	------	------	------	------	------	------	------	------	------	------
DN560021_c0_g1	0.095758	0.173068	-0.0851901	-0.0579313	-0.125704	1765	XP_005843904.1;	hypothetical protein CHLNCDRAFT_59135 [Chlorella variabilis];	gi|75160614|sp|Q8S9J6.1|ASPA_ARATH;	RecName: Full=Aspartyl protease family protein At5g10770; Flags: Precursor;	PF14543.3; PF14541.3; PF00026.20;	TAXi_N;TAXi_C;Asp;	Xylanase inhibitor N-terminal;Xylanase inhibitor C-terminal;Eukaryotic aspartyl protease;	------	------	------	------	GO:0016021; GO:0016021; GO:0016021; GO:0016021;GO:0004190; GO:0004190; GO:0004190; GO:0004190;	CC:integral component of membrane;CC:integral component of membrane;CC:integral component of membrane;CC:integral component of membrane;MF:aspartic-type endopeptidase activity;MF:aspartic-type endopeptidase activity;MF:aspartic-type endopeptidase activity;MF:aspartic-type endopeptidase activity;	------	------	------	------
DN560036_c0_g1	0.0278482	0.351058	0.057212	-0.264287	-0.17183	571	------	------	------	------	------	------	------	------	------	------	------	------	------	------	------	------	------
DN560090_c1_g2	0.0626021	0.223505	-0.0752961	-0.134773	-0.0760379	1009	------	------	gi|75180671|sp|Q9LVQ4.1|Y5586_ARATH;	RecName: Full=WEB family protein At5g55860;	PF05701.8; PF11839.5;	WEMBL;Alanine_zipper;	Weak chloroplast movement under blue light;Alanine-zipper, major outer membrane lipoprotein;	------	------	------	------	------	------	------	------	------	------
DN560093_c0_g1	0.000748922	0.157327	0.0907347	-0.261603	0.0127925	1116	GAQ85937.1;	hypothetical protein KFL_002620040 [Klebsormidium nitens];	gi|74625951|sp|Q9UTF7.1|ELOH1_SCHPO;	RecName: Full=Putative elongation of fatty acids protein 1; AltName: Full=3-keto acyl-CoA synthase SPAC1B2.03c; AltName: Full=Very-long-chain 3-oxoacyl-CoA synthase 1;	PF01151.15;	ELO;	GNS1/SUR4 family;	------	------	NOG06358;	I:Lipid transport and metabolism;	GO:0016021; GO:0016021; GO:0016021; GO:0016021; GO:0016021;	CC:integral component of membrane;CC:integral component of membrane;CC:integral component of membrane;CC:integral component of membrane;CC:integral component of membrane;	------	------	------	------
DN560106_c0_g1	-0.12214	0.430786	-0.102744	0.0115836	-0.217486	1201	------	------	------	------	------	------	------	------	------	------	------	------	------	------	------	------	------
DN560164_c0_g3	0.113906	0.173962	0.103221	-0.116135	-0.274954	2298	GAQ85851.1;	hypothetical protein KFL_002570190 [Klebsormidium nitens];	gi|158564340|sp|Q3EDL4.2|Y1154_ARATH;	RecName: Full=Probable serine/threonine-protein kinase At1g01540;	PF07714.14; PF00069.22;	Pkinase_Tyr;Pkinase;	Protein tyrosine kinase;Protein kinase domain;	------	------	------	------	GO:0016021; GO:0016021; GO:0016021; GO:0016021;GO:0005524; GO:0004672; GO:0005524; GO:0004672; GO:0005524; GO:0004672; GO:0005524; GO:0004672; GO:0005524; GO:0004672;	CC:integral component of membrane;CC:integral component of membrane;CC:integral component of membrane;CC:integral component of membrane;MF:ATP binding;MF:protein kinase activity;MF:ATP binding;MF:protein kinase activity;MF:ATP binding;MF:protein kinase activity;MF:ATP binding;MF:protein kinase activity;MF:ATP binding;MF:protein kinase activity;	K04733	IRAK4	------	------
DN560249_c1_g2	-0.0432182	0.344682	0.0633493	-0.0737418	-0.291071	1797	GAQ80786.1;	Putative L-ascorbate oxidase [Klebsormidium nitens];	gi|114268|sp|Q00624.1|ASOL_BRANA;	RecName: Full=L-ascorbate oxidase homolog; Flags: Precursor;	PF00394.19; PF07731.11; PF07732.12;	Cu-oxidase;Cu-oxidase_2;Cu-oxidase_3;	Multicopper oxidase;Multicopper oxidase;Multicopper oxidase;	COG2132;	Q:Secondary metabolites biosynthesis, transport and catabolism;	------	------	GO:0005507; GO:0016491; GO:0005507; GO:0016491; GO:0005507; GO:0016491;	MF:copper ion binding;MF:oxidoreductase activity;MF:copper ion binding;MF:oxidoreductase activity;MF:copper ion binding;MF:oxidoreductase activity;	------	------	------	------
DN560253_c0_g2	0.100927	0.0699175	0.0377869	-0.133031	-0.0756009	2192	XP_005643540.1;	hypothetical protein COCSUDRAFT_31544 [Coccomyxa subellipsoidea C-169];	gi|122133614|sp|Q17QN8.1|CL049_BOVIN;	RecName: Full=UPF0454 protein C12orf49 homolog; Flags: Precursor;	PF10218.6;	DUF2054;	Uncharacterized conserved protein;	------	------	------	------	------	------	------	------	------	------
DN560330_c0_g1	0.106827	0.135158	-0.112292	-0.0328206	-0.0968721	2340	GAQ92066.1;	Pentatricopeptide repeat domain containing protein [Klebsormidium nitens];	gi|75183725|sp|Q9M3A8.1|PP273_ARATH;	RecName: Full=Pentatricopeptide repeat-containing protein At3g49240; AltName: Full=Protein EMBRYO DEFECTIVE 1796;	PF13041.3; PF01535.17; PF12854.4; PF13812.3; PF17177.1;	PPR_2;PPR;PPR_1;PPR_3;PPR_long;	PPR repeat family;PPR repeat;PPR repeat;Pentatricopeptide repeat domain;Pentacotripeptide-repeat region of PROPR;	------	------	------	------	GO:0003676; GO:0008270;	MF:nucleic acid binding;MF:zinc ion binding;	------	------	------	------
DN560346_c0_g1	-0.0955808	0.345862	0.17564	-0.090831	-0.33509	1995	------	------	------	------	PF06749.9;	DUF1218;	Protein of unknown function;	------	------	NOG60013;	S:Function unknown;	------	------	------	------	------	------
DN560348_c0_g1	0.0219804	0.197499	-0.0779441	-0.048197	-0.0933384	4062	------	------	gi|75153628|sp|Q8L3W1.1|VRN1_ARATH;	RecName: Full=B3 domain-containing transcription factor VRN1; AltName: Full=Protein VERNALIZATION 1;	PF02362.18;	B3;	B3 DNA binding domain;	------	------	------	------	------	------	------	------	------	------
DN560409_c0_g3	0.0358499	0.100308	0.027076	-0.17036	0.00712579	1930	XP_005644406.1;	UPF0187-domain-containing protein [Coccomyxa subellipsoidea C-169];	gi|20140487|sp|P72926.2|Y1024_SYNY3;	RecName: Full=UPF0187 protein sll1024;	PF01062.18;	Bestrophin;	Bestrophin, RFP-TM, chloride channel;	------	------	------	------	GO:0016021; GO:0016021;	CC:integral component of membrane;CC:integral component of membrane;	------	------	------	------
DN560423_c0_g1	0.0757038	0.295182	-0.0728714	-0.141971	-0.156043	1425	GAQ89166.1;	Myb domain protein [Klebsormidium nitens];	gi|56749347|sp|Q8LPH6.1|MYB86_ARATH;	RecName: Full=Transcription factor MYB86; AltName: Full=Myb homolog 4; Short=AtMyb4; AltName: Full=Myb-related protein 86; Short=AtMYB86;	PF00249.28; PF13921.3;	Myb_DNA-binding;Myb_DNA-bind_6;	Myb-like DNA-binding domain;Myb-like DNA-binding domain;	------	------	------	------	GO:0003677; GO:0003677; GO:0003677;	MF:DNA binding;MF:DNA binding;MF:DNA binding;	K09422	MYBP	------	------
DN560425_c1_g1	-0.0178821	0.263376	0.00597088	-0.225106	-0.0263586	1505	GAQ86879.1;	ligand-effect modulator 3 [Klebsormidium nitens];	gi|75154436|sp|Q8L8W0.1|ALIS5_ARATH;	RecName: Full=ALA-interacting subunit 5; Short=AtALIS5;	PF03381.12;	CDC50;	LEM3;	------	------	------	------	GO:0016021; GO:0016021; GO:0016021; GO:0016021; GO:0016020;	CC:integral component of membrane;CC:integral component of membrane;CC:integral component of membrane;CC:integral component of membrane;CC:membrane;	------	------	------	------
DN560433_c1_g1	0.0880007	0.100218	-0.0228658	-0.144289	-0.0210634	1396	GAQ93260.1;	GDP-L-galactose phosphorylases [Klebsormidium nitens];	gi|75158679|sp|Q8RWE8.1|GGAP1_ARATH;	RecName: Full=GDP-L-galactose phosphorylase 1; AltName: Full=Protein VITAMIN C DEFECTIVE 2;	------	------	------	------	------	NOG30527;	R:General function prediction only;	GO:0080048; GO:0080048; GO:0080048; GO:0080048;	MF:GDP-D-glucose phosphorylase activity;MF:GDP-D-glucose phosphorylase activity;MF:GDP-D-glucose phosphorylase activity;MF:GDP-D-glucose phosphorylase activity;	K14190	VTC2_5	map00053;	Ascorbate and aldarate metabolism;
DN560506_c0_g1	0.0146397	0.335471	-0.0598699	-0.0853407	-0.2049	2177	------	------	------	------	PF03141.13; PF08241.9;	Methyltransf_29;Methyltransf_11;	Putative S-adenosyl-L-methionine-dependent methyltransferase;Methyltransferase domain;	------	------	------	------	------	------	------	------	------	------
DN560515_c0_g1	-0.107945	0.326424	-0.0276345	-0.0794926	-0.111352	2952	GAQ91140.1;	Protein kinase superfamily protein [Klebsormidium nitens];	gi|75335609|sp|Q9LXA5.1|LRK91_ARATH;	RecName: Full=L-type lectin-domain containing receptor kinase IX.1; Short=LecRK-IX.1; Flags: Precursor;	PF03478.15; PF07714.14; PF00069.22; PF00139.16;	DUF295;Pkinase_Tyr;Pkinase;Lectin_legB;	Protein of unknown function;Protein tyrosine kinase;Protein kinase domain;Legume lectin domain;	------	------	------	------	GO:0016021; GO:0016021; GO:0016021; GO:0016021;GO:0005524; GO:0004672; GO:0005524; GO:0004672; GO:0005524; GO:0004674; GO:0005524; GO:0004672; GO:0005524; GO:0004672;	CC:integral component of membrane;CC:integral component of membrane;CC:integral component of membrane;CC:integral component of membrane;MF:ATP binding;MF:protein kinase activity;MF:ATP binding;MF:protein kinase activity;MF:ATP binding;MF:protein serine/threonine kinase activity;MF:ATP binding;MF:protein kinase activity;MF:ATP binding;MF:protein kinase activity;	K04733	IRAK4	------	------
DN560547_c0_g1	0.0260999	0.35622	-0.0222817	-0.117853	-0.242185	1208	GAQ89438.1;	hypothetical protein KFL_005230040 [Klebsormidium nitens];	------	------	PF00335.17;	Tetraspannin;	Tetraspanin family;	------	------	NOG109110;	S:Function unknown;	GO:0016021; GO:0016021;	CC:integral component of membrane;CC:integral component of membrane;	------	------	------	------
DN560547_c0_g2	-0.0679444	0.371919	0.0305209	-0.100804	-0.233692	763	------	------	------	------	------	------	------	------	------	------	------	------	------	------	------	------	------
DN560558_c0_g1	0.0720192	0.0855762	0.0344735	-0.12046	-0.0716085	1077	GAQ79306.1;	hypothetical protein KFL_000280110 [Klebsormidium nitens];	------	------	------	------	------	------	------	------	------	GO:0016021;	CC:integral component of membrane;	------	------	------	------
DN560651_c1_g1	-0.0716367	0.3642	-0.0959334	-0.0619674	-0.134663	2291	------	------	gi|75203068|sp|Q9SD53.1|Y3720_ARATH;	RecName: Full=UPF0481 protein At3g47200;	PF03140.12;	DUF247;	Plant protein of unknown function;	------	------	------	------	------	------	------	------	------	------
DN560735_c1_g2	0.0198371	0.313896	-0.000498055	-0.0719481	-0.261287	982	------	------	------	------	------	------	------	------	------	------	------	------	------	------	------	------	------
DN560739_c0_g1	0.0593925	0.23014	-0.00510059	-0.116187	-0.168244	652	------	------	gi|75335868|sp|Q9M345.1|LRK42_ARATH;	RecName: Full=L-type lectin-domain containing receptor kinase IV.2; Short=Arabidopsis thaliana lectin-receptor kinase a4; Short=AthlecRK-a4; Short=LecRK-IV.2; AltName: Full=Protein SMALL, GLUED-TOGETHER, AND COLLAPSED POLLEN; Flags: Precursor;	PF00139.16;	Lectin_legB;	Legume lectin domain;	------	------	------	------	------	------	------	------	------	------
DN560745_c0_g1	-0.114938	0.417391	-0.114938	-0.0965151	-0.0910001	2602	GAQ78241.1;	cytochrome P450 [Klebsormidium nitens];	gi|75309017|sp|Q9FF18.1|C7351_ARATH;	RecName: Full=Cytokinin hydroxylase; AltName: Full=Cytochrome P450 35A1;	PF00067.19;	p450;	Cytochrome P450;	------	------	------	------	GO:0016021; GO:0016021; GO:0016021; GO:0016021; GO:0016021;GO:0020037; GO:0005506; GO:0004497; GO:0016705; GO:0020037; GO:0005506; GO:0004497; GO:0016705; GO:0020037; GO:0005506; GO:0004497; GO:0016705; GO:0020037; GO:0005506; GO:0016705; GO:0020037; GO:0005506; GO:0016705;	CC:integral component of membrane;CC:integral component of membrane;CC:integral component of membrane;CC:integral component of membrane;CC:integral component of membrane;MF:heme binding;MF:iron ion binding;MF:monooxygenase activity;MF:oxidoreductase activity, acting on paired donors, with incorporation or reduction of molecular oxygen;MF:heme binding;MF:iron ion binding;MF:monooxygenase activity;…	K10717	CYP735A	map00908;	Zeatin biosynthesis;
DN560751_c0_g1	-0.063541	0.134685	0.0106442	-0.0139683	-0.0678198	5082	------	------	gi|81968429|sp|Q9DSN9.1|POLN_ABPVR;	RecName: Full=Replicase polyprotein;	PF00680.17; PF00548.17; PF00073.17; PF08762.7; PF11492.5;	RdRP_1;Peptidase_C3;Rhv;CRPV_capsid;Dicistro_VP4;	RNA dependent RNA polymerase;3C cysteine protease;picornavirus capsid protein;CRPV capsid protein like;Cricket paralysis virus, VP4;	------	------	------	------	------	------	------	------	------	------
DN560761_c0_g1	0.0480434	0.108741	-0.0498036	-0.0350491	-0.0719319	1902	------	------	------	------	------	------	------	------	------	------	------	------	------	------	------	------	------
DN560800_c0_g1	0.139435	0.308807	-0.209948	-0.111693	-0.126601	1838	GAQ83729.1;	mitochondrial substrate carrier family protein [Klebsormidium nitens];	gi|74996819|sp|Q54MZ4.1|MCFB_DICDI;	RecName: Full=Mitochondrial substrate carrier family protein B;	PF00153.24;	Mito_carr;	Mitochondrial carrier protein;	------	------	------	------	GO:0055085; GO:0055085; GO:0055085; GO:0016021; GO:0016021; GO:0016021;	BP:transmembrane transport;BP:transmembrane transport;BP:transmembrane transport;CC:integral component of membrane;CC:integral component of membrane;CC:integral component of membrane;	K14684	SLC25A23S	------	------
DN560825_c0_g2	-0.136382	0.341149	-0.0466672	-0.0338494	-0.12425	1660	------	------	gi|34925093|sp|P93788.1|REMO_SOLTU;	RecName: Full=Remorin; AltName: Full=pp34;	PF03763.10;	Remorin_C;	Remorin, C-terminal region;	------	------	------	------	------	------	------	------	------	------
DN560830_c3_g2	0.0128328	0.243915	-0.0979813	-0.0699525	-0.0888137	2136	------	------	------	------	PF04520.10;	Senescence_reg;	Senescence regulator;	------	------	------	------	------	------	------	------	------	------
DN560834_c0_g1	-0.155919	0.226166	0.0665903	0.0596937	-0.196531	1678	GAQ84451.1;	hypothetical protein KFL_001890150 [Klebsormidium nitens];	gi|75154301|sp|Q8L868.1|E1311_ARATH;	RecName: Full=Glucan endo-1,3-beta-glucosidase 11; AltName: Full;	PF00332.15;	Glyco_hydro_17;	Glycosyl hydrolases family 17;	------	------	NOG123400;	S:Function unknown;	GO:0005975; GO:0005975; GO:0005975; GO:0005975; GO:0005975; GO:0006265;GO:0004553; GO:0004553; GO:0004553; GO:0004553; GO:0005524; GO:0003677; GO:0003918; GO:0004553;	BP:carbohydrate metabolic process;BP:carbohydrate metabolic process;BP:carbohydrate metabolic process;BP:carbohydrate metabolic process;BP:carbohydrate metabolic process;BP:DNA topological change;MF:hydrolase activity, hydrolyzing O-glycosyl compounds;MF:hydrolase activity, hydrolyzing O-glycosyl compounds;MF:hydrolase activity, hydrolyzing O-glycosyl compounds;MF:hydrolase activity, hydrolyzing …	------	------	------	------
DN560851_c0_g1	-0.0793223	0.296341	-0.0694355	-0.0625088	-0.0850746	1502	------	------	------	------	------	------	------	------	------	------	------	------	------	------	------	------	------
DN560867_c0_g1	0.294714	0.300841	-0.127549	-0.285011	-0.182995	1340	GAQ79084.1;	hypothetical protein KFL_000240150 [Klebsormidium nitens];	gi|75161705|sp|Q8VZU9.1|DERL1_ARATH;	RecName: Full=Derlin-1; AltName: Full=AtDerlin1-1;	PF04511.12;	DER1;	Der1-like family;	------	------	------	------	GO:0005789; GO:0016021; GO:0005789; GO:0016021; GO:0005789; GO:0016021; GO:0005789; GO:0016021; GO:0005789; GO:0016021;	CC:endoplasmic reticulum membrane;CC:integral component of membrane;CC:endoplasmic reticulum membrane;CC:integral component of membrane;CC:endoplasmic reticulum membrane;CC:integral component of membrane;CC:endoplasmic reticulum membrane;CC:integral component of membrane;CC:endoplasmic reticulum membrane;CC:integral component of membrane;	K13989	DERL2_3	map04141;	Protein processing in endoplasmic reticulum;
DN560894_c0_g3	0.0474916	0.345341	-0.0205022	-0.195738	-0.176592	1300	GAQ80335.1;	MYB family transcription factor [Klebsormidium nitens];	gi|97179947|sp|Q4JL84.2|MYB59_ARATH;	RecName: Full=Transcription factor MYB59; AltName: Full=Myb-related protein 59; Short=AtMYB59;	PF00249.28;	Myb_DNA-binding;	Myb-like DNA-binding domain;	------	------	------	------	GO:0003677; GO:0003677; GO:0003677; GO:0003677; GO:0003677;	MF:DNA binding;MF:DNA binding;MF:DNA binding;MF:DNA binding;MF:DNA binding;	K09422	MYBP	------	------
DN560958_c1_g1	0.0448885	0.0979704	-0.0874609	-0.258079	0.202681	2905	KXZ43351.1;	hypothetical protein GPECTOR_93g621 [Gonium pectorale];	gi|75315914|sp|Q9ZU96.1|Y2168_ARATH;	RecName: Full=Ankyrin repeat-containing protein At2g01680;	PF13962.3; PF12796.4; PF13606.3; PF13857.3; PF13637.3; PF00023.27;	PGG;Ank_2;Ank_3;Ank_5;Ank_4;Ank;	Domain of unknown function;Ankyrin repeats;Ankyrin repeat;Ankyrin repeats;Ankyrin repeats;Ankyrin repeat;	------	------	------	------	GO:0007165; GO:0007165;GO:0016021; GO:0016021;	BP:signal transduction;BP:signal transduction;CC:integral component of membrane;CC:integral component of membrane;	------	------	------	------
DN560979_c1_g2	-0.0181442	0.17367	-0.0845116	-0.18041	0.109396	1322	GAQ91992.1;	2-oxoglutarat;	------	------	------	------	------	------	------	------	------	GO:0016491; GO:0016491;	MF:oxidoreductase activity;MF:oxidoreductase activity;	K10767	ALKBH5	------	------
DN560989_c0_g3	0.0753915	0.219818	0.0120611	-0.171252	-0.136019	1208	------	------	gi|75318503|sp|O64825.1|LYK4_ARATH;	RecName: Full=LysM domain receptor-like kinase 4; Short=LysM-containing receptor-like kinase 4; Flags: Precursor;	PF01476.17; PF16101.2; PF06697.9;	LysM;PRIMA1;DUF1191;	LysM domain;Proline-rich membrane anchor 1;Protein of unknown function;	------	------	------	------	------	------	K04733	IRAK4	------	------
DN561030_c5_g4	-0.000974493	0.37353	0.263012	0.117832	-0.7534	1059	GAQ93312.1;	light harvesting chlorophyll a b-binding protein [Klebsormidium nitens];	gi|115794|sp|P27489.1|CB23_SOLLC;	RecName: Full=Chlorophyll a-b binding protein 13, chloroplastic; AltName: Full=LHCII type III CAB-13; Flags: Precursor;	PF00504.18;	Chloroa_b-bind;	Chlorophyll A-B binding protein;	------	------	NOG124034;	R:General function prediction only;	GO:0009765; GO:0018298; GO:0009765; GO:0018298; GO:0009765; GO:0018298; GO:0009765; GO:0009765; GO:0018298; GO:0009535; GO:0016021; GO:0009522; GO:0009523; GO:0009535; GO:0016021; GO:0009522; GO:0009523; GO:0009535; GO:0016021; GO:0009522; GO:0009523; GO:0016020; GO:0009535; GO:0016021; GO:0009522; GO:0009523;GO:0016168; GO:0016168; GO:0016168; GO:0016168;	BP:photosynthesis, light harvesting;BP:protein-chromophore linkage;BP:photosynthesis, light harvesting;BP:protein-chromophore linkage;BP:photosynthesis, light harvesting;BP:protein-chromophore linkage;BP:photosynthesis, light harvesting;BP:photosynthesis, light harvesting;BP:protein-chromophore linkage;CC:chloroplast thylakoid membrane;CC:integral component of membrane;CC:photosystem I;CC:photosy…	K08914	LHCB3	map00196;	Photosynthesis - antenna proteins;
DN561067_c1_g4	-0.215982	0.355017	0.097658	0.0404263	-0.277119	498	GAQ82179.1;	O-Glycosyl hydrolases family 17 protein [Klebsormidium nitens];	gi|38257801|sp|Q9ZU91.2|E133_ARATH;	RecName: Full=Glucan endo-1,3-beta-glucosidase 3; AltName: Full;	PF00332.15;	Glyco_hydro_17;	Glycosyl hydrolases family 17;	------	------	------	------	GO:0005975; GO:0005975; GO:0005975; GO:0006265; GO:0005975; GO:0005975;GO:0004553; GO:0004553; GO:0005524; GO:0003677; GO:0003918; GO:0004553; GO:0004553; GO:0004553;	BP:carbohydrate metabolic process;BP:carbohydrate metabolic process;BP:carbohydrate metabolic process;BP:DNA topological change;BP:carbohydrate metabolic process;BP:carbohydrate metabolic process;MF:hydrolase activity, hydrolyzing O-glycosyl compounds;MF:hydrolase activity, hydrolyzing O-glycosyl compounds;MF:ATP binding;MF:DNA binding;MF:DNA topoisomerase type I;MF:hydrolase activity, hydrolyzin…	------	------	------	------
DN561071_c0_g1	0.108056	0.319471	-0.0687327	-0.139622	-0.219173	1728	GAQ81442.1;	CYCLIN D [Klebsormidium nitens];	gi|75309063|sp|Q9FGQ7.1|CCD32_ARATH;	RecName: Full=Cyclin-D3-2; AltName: Full=G1/S-specific cyclin-D3-2; Short=CycD3;2;	PF00134.20; PF02984.16;	Cyclin_N;Cyclin_C;	Cyclin, N-terminal domain;Cyclin, C-terminal domain;	------	------	------	------	GO:0005634; GO:0005634;	CC:nucleus;CC:nucleus;	K14505	CYCD3	map04075;	Plant hormone signal transduction;
DN561075_c2_g1	0.0663199	0.292041	-0.172286	-0.162826	-0.023249	1496	GAQ88052.1;	homeobox and START domains containing protein [Klebsormidium nitens];	gi|147744564|sp|P46607.3|HGL2_ARATH;	RecName: Full=Homeobox-leucine zipper protein GLABRA 2; AltName: Full=HD-ZIP protein ATHB-10; AltName: Full=Homeobox-leucine zipper protein ATHB-10;	PF01852.16; PF00046.26; PF05920.8;	START;Homeobox;Homeobox_KN;	START domain;Homeobox domain;Homeobox KN domain;	------	------	------	------	GO:0006355; GO:0005634; GO:0005634;GO:0008289; GO:0043565; GO:0003700; GO:0043565;	BP:regulation of transcription, DNA-templated;CC:nucleus;CC:nucleus;MF:lipid binding;MF:sequence-specific DNA binding;MF:transcription factor activity, sequence-specific DNA binding;MF:sequence-specific DNA binding;	K09338	HD-ZIP	------	------
DN561203_c1_g1	0.164087	0.154865	-0.0182321	-0.12709	-0.17363	2081	------	------	------	------	------	------	------	------	------	------	------	------	------	------	------	------	------
DN561226_c0_g1	-0.159978	0.292884	-0.0205861	-0.041993	-0.0703266	2173	XP_022839963.1;	Major facilitator superfamily domain, general substrate transporter [Ostreococcus tauri];	gi|187470894|sp|Q7XJR2.2|ANTR3_ARATH;	RecName: Full=Probable anion transporter 3, chloroplastic; AltName: Full=Phosphate transporter PHT4;2; Flags: Precursor;	PF07690.13; PF00083.21;	MFS_1;Sugar_tr;	Major Facilitator Superfamily;Sugar;	------	------	NOG02359;	G:Carbohydrate transport and metabolism;	GO:0055085; GO:0055085; GO:0055085; GO:0055085; GO:0016021; GO:0016021; GO:0016021; GO:0016021;	BP:transmembrane transport;BP:transmembrane transport;BP:transmembrane transport;BP:transmembrane transport;CC:integral component of membrane;CC:integral component of membrane;CC:integral component of membrane;CC:integral component of membrane;	K08193	SLC17A	------	------
DN561245_c2_g5	0.562599	0.348512	-0.247323	-0.415798	-0.247991	499	------	------	------	------	------	------	------	------	------	------	------	------	------	------	------	------	------
DN561298_c0_g1	-0.117776	0.312508	0.00681601	-0.0127828	-0.188765	2978	GAQ91939.1;	NC domain-containing protein [Klebsormidium nitens];	------	------	PF04970.10;	LRAT;	Lecithin retinol acyltransferase;	------	------	NOG00260;	S:Function unknown;	------	------	------	------	------	------
DN561349_c0_g3	0.108435	0.139114	-0.052152	-0.088654	-0.106742	783	GAQ88665.1;	SNARE protein [Klebsormidium nitens];	gi|378405178|sp|O22151.2|GOS12_ARATH;	RecName: Full=Golgi SNAP receptor complex member 1-2; AltName: Full=Golgi SNARE 12 protein; Short=AtGOS12;	PF12352.5;	V-SNARE_C;	Snare region anchored in the vesicle membrane C-terminus;	------	------	NOG13582;	U:Intracellular trafficking, secretion, and vesicular transport;	GO:0006888; GO:0015031; GO:0006888; GO:0006888; GO:0006888; GO:0006888; GO:0005801; GO:0000139; GO:0016021; GO:0005801; GO:0000139; GO:0016021; GO:0005801; GO:0000139; GO:0016021; GO:0005801; GO:0000139; GO:0016021; GO:0005801; GO:0000139; GO:0016021;	BP:ER to Golgi vesicle-mediated transport;BP:protein transport;BP:ER to Golgi vesicle-mediated transport;BP:ER to Golgi vesicle-mediated transport;BP:ER to Golgi vesicle-mediated transport;BP:ER to Golgi vesicle-mediated transport;CC:cis-Golgi network;CC:Golgi membrane;CC:integral component of membrane;CC:cis-Golgi network;CC:Golgi membrane;CC:integral component of membrane;CC:cis-Golgi network;C…	K08495	GOSR1, GOS1	map04130;	SNARE interactions in vesicular transport;
DN561385_c0_g1	0.0298362	0.0598678	0.122971	-0.149513	-0.063162	1908	GAQ88529.1;	hypothetical protein KFL_004360110 [Klebsormidium nitens];	gi|75320483|sp|Q5C9L6.1|CNMT_THLFG;	RecName: Full;	PF02353.17; PF13847.3; PF13649.3; PF08241.9; PF13489.3; PF08242.9; PF05175.11; PF02390.14; PF05401.8; PF03848.11; PF01135.16; PF02527.12; PF05254.9;	CMAS;Methyltransf_31;Methyltransf_25;Methyltransf_11;Methyltransf_23;Methyltransf_12;MTS;Methyltransf_4;NodS;TehB;PCMT;GidB;UPF0203;	Mycolic acid cyclopropane synthetase;Methyltransferase domain;Methyltransferase domain;Methyltransferase domain;Methyltransferase domain;Methyltransferase domain;Methyltransferase small domain;Putative methyltransferase;Nodulation protein S;Tellurite resistance protein TehB;Protein-L-isoaspartat;rRNA small subunit methyltransferase G;Uncharacterised protein family;	COG2230;	M:Cell wall/membrane/envelope biogenesis;	------	------	GO:0008610;GO:0008168;	BP:lipid biosynthetic process;MF:methyltransferase activity;	K13384	E2.1.1.140	map00950;	Isoquinoline alkaloid biosynthesis;
DN561387_c0_g3	0.0684502	0.122535	0.0738756	-0.124194	-0.140666	775	------	------	------	------	------	------	------	------	------	------	------	------	------	------	------	------	------
DN561394_c1_g2	-0.108756	0.375069	-0.0531228	-0.108756	-0.104435	1923	GAQ86695.1;	enolase chloroplastic-like [Klebsormidium nitens];	gi|3023702|sp|O02654.1|ENO_DORPE;	RecName: Full=Enolase; AltName: Full=2-phospho-D-glycerate hydro-lyase; AltName: Full=2-phosphoglycerate dehydratase;	PF00113.19; PF03952.13; PF13378.3; PF07476.8;	Enolase_C;Enolase_N;MR_MLE_C;MAAL_C;	Enolase, C-terminal TIM barrel domain;Enolase, N-terminal domain;Enolase C-terminal domain-like;Methylaspartate ammonia-lyase C-terminus;	COG0148;	G:Carbohydrate transport and metabolism;	------	------	GO:0006096; GO:0006096; GO:0006096; GO:0006096; GO:0006096; GO:0000015; GO:0000015; GO:0000015; GO:0000015; GO:0000015;GO:0000287; GO:0004634; GO:0000287; GO:0004634; GO:0000287; GO:0004634; GO:0000287; GO:0004634; GO:0000287; GO:0004634;	BP:glycolytic process;BP:glycolytic process;BP:glycolytic process;BP:glycolytic process;BP:glycolytic process;CC:phosphopyruvate hydratase complex;CC:phosphopyruvate hydratase complex;CC:phosphopyruvate hydratase complex;CC:phosphopyruvate hydratase complex;CC:phosphopyruvate hydratase complex;MF:magnesium ion binding;MF:phosphopyruvate hydratase activity;MF:magnesium ion binding;MF:phosphopyruva…	K01689	ENO, eno	map03018; map00010;	RNA degradation;Glycolysis / Gluconeogenesis;
DN561474_c0_g2	0.0246051	0.177445	0.0814527	-0.0690517	-0.214451	2131	GAQ78560.1;	Protein phosphatase 2C family protein [Klebsormidium nitens];	gi|75233127|sp|Q7XUC5.2|P2C43_ORYSJ;	RecName: Full=Probable protein phosphatase 2C 43; Short=OsPP2C43;	PF00481.18;	PP2C;	Protein phosphatase 2C;	COG0631;	T:Signal transduction mechanisms;	------	------	GO:0016021; GO:0016021; GO:0016021;GO:0008519; GO:0046872; GO:0004721; GO:0004722; GO:0008519; GO:0046872; GO:0004721; GO:0008519; GO:0046872; GO:0004721; GO:0004722;	CC:integral component of membrane;CC:integral component of membrane;CC:integral component of membrane;MF:ammonium transmembrane transporter activity;MF:metal ion binding;MF:phosphoprotein phosphatase activity;MF:protein serine/threonine phosphatase activity;MF:ammonium transmembrane transporter activity;MF:metal ion binding;MF:phosphoprotein phosphatase activity;MF:ammonium transmembrane transpor…	K01102	PDP	------	------
DN561500_c0_g1	-0.0250188	0.41159	0.0193578	-0.0129333	-0.392996	1419	AGU68560.1;	PME1 [Penium margaritaceum];	gi|160419153|sp|P85076.1|PME_ACTDE;	RecName: Full=Pectinesterase; Short=PE; AltName: Full=Pectin methylesterase;	------	------	------	COG4677;	G:Carbohydrate transport and metabolism;	------	------	GO:0042545; GO:0045490; GO:0005618;GO:0045330; GO:0030599;	BP:cell wall modification;BP:pectin catabolic process;CC:cell wall;MF:aspartyl esterase activity;MF:pectinesterase activity;	K01051	E3.1.1.11	map00040;	Pentose and glucuronate interconversions;
DN561519_c0_g4	0.104564	0.0915061	-0.0408931	-0.0637665	-0.0914108	2186	GAQ79523.1;	phosphate transporter [Klebsormidium nitens];	gi|75253404|sp|Q66GI9.1|ANTR4_ARATH;	RecName: Full=Probable anion transporter 4, chloroplastic; AltName: Full=Phosphate transporter PHT4;3; Flags: Precursor;	PF07690.13; PF00083.21;	MFS_1;Sugar_tr;	Major Facilitator Superfamily;Sugar;	------	------	NOG02359;	G:Carbohydrate transport and metabolism;	GO:0055085; GO:0055085; GO:0055085; GO:0055085; GO:0016021; GO:0016021; GO:0016021; GO:0016021;	BP:transmembrane transport;BP:transmembrane transport;BP:transmembrane transport;BP:transmembrane transport;CC:integral component of membrane;CC:integral component of membrane;CC:integral component of membrane;CC:integral component of membrane;	------	------	------	------
DN561542_c0_g3	-0.0111089	0.23465	-0.0133689	-0.0714688	-0.138703	911	GAQ81536.1;	Syntaxin/epimorphin family [Klebsormidium nitens];	gi|28380153|sp|P93654.1|SYP22_ARATH;	RecName: Full=Syntaxin-22; Short=AtSYP22; Short=AtVAM3; AltName: Full=Protein SHOOT GRAVITROPISM 3;	PF14523.3; PF00804.22; PF05739.16;	Syntaxin_2;Syntaxin;SNARE;	Syntaxin-like protein;Syntaxin;SNARE domain;	COG5325;	U:Intracellular trafficking, secretion, and vesicular transport;	------	------	GO:0016192; GO:0006886; GO:0016192; GO:0006886; GO:0016192; GO:0006886; GO:0016192; GO:0016021; GO:0016021; GO:0005622; GO:0016021; GO:0005622; GO:0005622; GO:0016020; GO:0005484; GO:0005484; GO:0003677; GO:0005484;	BP:vesicle-mediated transport;BP:intracellular protein transport;BP:vesicle-mediated transport;BP:intracellular protein transport;BP:vesicle-mediated transport;BP:intracellular protein transport;BP:vesicle-mediated transport;CC:integral component of membrane;CC:integral component of membrane;CC:intracellular;CC:integral component of membrane;CC:intracellular;CC:intracellular;CC:membrane;MF:SNAP r…	------	------	------	------
DN561559_c0_g1	-0.240805	0.316076	-0.0719545	0.128113	-0.131429	2488	------	------	------	------	PF04862.9;	DUF642;	Protein of unknown function;	------	------	------	------	------	------	------	------	------	------
DN561593_c0_g2	0.00114568	0.0908384	0.0500354	-0.141226	-0.000793135	807	------	------	gi|75183229|sp|Q9M2U0.1|CSPLJ_ARATH;	RecName: Full=CASP-like protein 4C1; Short=AtCASPL4C1;	PF04535.9;	DUF588;	Domain of unknown function;	------	------	------	------	------	------	------	------	------	------
DN561601_c0_g1	0.0333261	0.171683	0.118967	-0.118734	-0.205242	1327	GAQ90414.1;	hypothetical protein KFL_006360055 [Klebsormidium nitens];	gi|206557803|sp|B1H3D5.1|ENDOU_XENTR;	RecName: Full=Pol;	PF09412.7;	XendoU;	Endoribonuclease XendoU;	------	------	------	------	GO:0004521; GO:0004521; GO:0004521; GO:0004521; GO:0004521;	MF:endoribonuclease activity;MF:endoribonuclease activity;MF:endoribonuclease activity;MF:endoribonuclease activity;MF:endoribonuclease activity;	K14648	ENDOU, PP11	------	------
DN561614_c0_g3	-0.123644	0.313293	-0.0459252	-0.126154	-0.0175696	914	------	------	------	------	PF06749.9;	DUF1218;	Protein of unknown function;	------	------	NOG140335;	S:Function unknown;	------	------	------	------	------	------
DN561626_c1_g1	-0.0523975	0.357949	0.0185167	-0.274298	-0.0497705	1698	------	------	gi|75171471|sp|Q9FLJ2.1|NC100_ARATH;	RecName: Full=NAC domain-containing protein 100; Short=ANAC100; Short=AtNAC5;	PF02365.12;	NAM;	No apical meristem;	------	------	------	------	------	------	------	------	------	------
DN561647_c0_g2	-0.100662	0.384428	-0.021904	-0.125485	-0.136377	2437	GAQ82356.1;	GDP-mannose transporter [Klebsormidium nitens];	gi|75146971|sp|Q84L09.1|GONS2_ARATH;	RecName: Full=GDP-mannose transporter GONST2; AltName: Full=Protein GOLGI NUCLEOTIDE SUGAR TRANSPORTER 2;	PF03151.13; PF00892.17;	TPT;EamA;	Triose-phosphate Transporter family;EamA-like transporter family;	------	------	------	------	GO:0016021; GO:0016021; GO:0016021;	CC:integral component of membrane;CC:integral component of membrane;CC:integral component of membrane;	K15356	VRG4, GONST1	------	------
DN561674_c0_g1	-0.00045272	0.100347	-0.0204415	-0.00726829	-0.0721845	3067	GAQ84261.1;	putative Pentatricopeptide repeat domain containing protein [Klebsormidium nitens];	gi|75171133|sp|Q9FJY7.1|PP449_ARATH;	RecName: Full=Pentatricopeptide repeat-containing protein At5g66520;	PF01535.17; PF13041.3; PF14432.3; PF12854.4;	PPR;PPR_2;DYW_deaminase;PPR_1;	PPR repeat;PPR repeat family;DYW family of nucleic acid deaminases;PPR repeat;	------	------	------	------	------	------	------	------	------	------
DN561690_c1_g1	-0.0918191	0.337125	-0.0464961	-0.069597	-0.129213	729	------	------	------	------	------	------	------	------	------	------	------	------	------	------	------	------	------
DN561702_c1_g1	0.0739317	0.112846	-0.101821	-0.0842657	-0.000690567	1813	------	------	gi|75217017|sp|Q9ZVP8.2|NAC35_ARATH;	RecName: Full=NAC domain-containing protein 35; Short=ANAC035; AltName: Full=Protein LONG VEGETATIVE PHASE 1; Short=AtLOV1;	PF02365.12;	NAM;	No apical meristem;	------	------	------	------	------	------	------	------	------	------
DN561790_c0_g1	0.0229074	0.134826	0.151086	-0.038574	-0.270246	1505	------	------	gi|75171397|sp|Q9FL41.1|WTR38_ARATH;	RecName: Full=WAT1-related protein At5g07050;	PF00892.17; PF05653.11;	EamA;Mg_trans_NIPA;	EamA-like transporter family;Magnesium transporter NIPA;	------	------	------	------	------	------	------	------	------	------
DN561790_c0_g2	-0.00683991	0.130706	0.151852	-0.00652803	-0.26919	677	GAQ79136.1;	nodulin MtN21 [Klebsormidium nitens];	gi|75171397|sp|Q9FL41.1|WTR38_ARATH;	RecName: Full=WAT1-related protein At5g07050;	PF00892.17;	EamA;	EamA-like transporter family;	------	------	NOG128097;	S:Function unknown;	GO:0016021; GO:0016021;GO:0022857; GO:0022857;	CC:integral component of membrane;CC:integral component of membrane;MF:transmembrane transporter activity;MF:transmembrane transporter activity;	------	------	------	------
DN561790_c0_g3	-0.0265711	0.149972	0.16558	-0.0204951	-0.268485	682	------	------	gi|75171397|sp|Q9FL41.1|WTR38_ARATH;	RecName: Full=WAT1-related protein At5g07050;	PF00892.17; PF05653.11;	EamA;Mg_trans_NIPA;	EamA-like transporter family;Magnesium transporter NIPA;	------	------	------	------	------	------	------	------	------	------
DN561833_c1_g1	0.0272461	0.0924742	0.0280458	0.034573	-0.182339	2481	GAQ88666.1;	Ca2+/calmodulin-dependent protein kinase [Klebsormidium nitens];	gi|75337058|sp|Q9SCS2.1|CAMK5_ARATH;	RecName: Full=CDPK-related kinase 5; Short=AtCRK5; AltName: Full=Calcium/calmodulin-dependent protein kinase 1;	PF00069.22; PF07714.14; PF14531.3; PF06293.11;	Pkinase;Pkinase_Tyr;Kinase-like;Kdo;	Protein kinase domain;Protein tyrosine kinase;Kinase-like;Lipopolysaccharide kinase;	------	------	NOG05794;	T:Signal transduction mechanisms;	GO:0005524; GO:0005509; GO:0004672; GO:0005524; GO:0005509; GO:0004672; GO:0005524; GO:0005509; GO:0004672; GO:0005524; GO:0005509; GO:0004672; GO:0005524; GO:0005509; GO:0004672;	MF:ATP binding;MF:calcium ion binding;MF:protein kinase activity;MF:ATP binding;MF:calcium ion binding;MF:protein kinase activity;MF:ATP binding;MF:calcium ion binding;MF:protein kinase activity;MF:ATP binding;MF:calcium ion binding;MF:protein kinase activity;MF:ATP binding;MF:calcium ion binding;MF:protein kinase activity;	K00924	E2.7.1.-	------	------
DN561874_c0_g1	0.256413	0.0929756	0.302622	-0.530324	-0.121686	852	------	------	------	------	PF11327.5;	DUF3129;	Protein of unknown function;	------	------	------	------	------	------	------	------	------	------
DN561896_c0_g3	-0.00476565	0.334904	0.270031	-0.424017	-0.176153	935	XP_005651348.1;	hypothetical protein COCSUDRAFT_59312 [Coccomyxa subellipsoidea C-169];	gi|75335448|sp|Q9LT31.1|VPS9A_ARATH;	RecName: Full=Vacuolar protein sorting-associated protein 9A; Short=AtVSP9a;	PF02204.15;	VPS9;	Vacuolar sorting protein 9;	------	------	------	------	------	------	K20131	RABGEF1	------	------
DN561900_c1_g3	0.085746	0.171665	-0.0663395	-0.0832193	-0.107852	1158	GAQ85609.1;	mitochondrial ribosomal protein L19 precursor [Klebsormidium nitens];	gi|75107094|sp|P82413.2|RK19_SPIOL;	RecName: Full=50S ribosomal protein L19, chloroplastic; AltName: Full=CL19; Flags: Precursor;	PF01245.17;	Ribosomal_L19;	Ribosomal protein L19;	COG0335;	J:Translation, ribosomal structure and biogenesis;	------	------	GO:0006412; GO:0006412; GO:0006412; GO:0005840; GO:0005840; GO:0005840;GO:0003735; GO:0003735; GO:0003735;	BP:translation;BP:translation;BP:translation;CC:ribosome;CC:ribosome;CC:ribosome;MF:structural constituent of ribosome;MF:structural constituent of ribosome;MF:structural constituent of ribosome;	K02884	RP-L19, MRPL19, rplS	map03010;	Ribosome;
DN561969_c4_g2	0.0244784	0.295188	-0.0498894	-0.24127	-0.0285074	680	------	------	------	------	------	------	------	------	------	------	------	------	------	------	------	------	------
DN561969_c4_g5	0.305808	0.278165	-0.0514744	-0.311883	-0.220616	364	------	------	------	------	------	------	------	------	------	------	------	------	------	------	------	------	------
DN561976_c0_g2	-0.0597385	0.377874	-0.0151843	-0.155363	-0.147589	3064	GAQ86988.1;	Serine Threonine protein kinase [Klebsormidium nitens];	gi|46396533|sp|Q9P6P3.1|PPK15_SCHPO;	RecName: Full=Serine/threonine-protein kinase ppk15;	PF00069.22; PF07714.14;	Pkinase;Pkinase_Tyr;	Protein kinase domain;Protein tyrosine kinase;	------	------	NOG01496;	T:Signal transduction mechanisms;	GO:0005524; GO:0004672; GO:0005524; GO:0004672; GO:0005524; GO:0004672; GO:0005524; GO:0004672;	MF:ATP binding;MF:protein kinase activity;MF:ATP binding;MF:protein kinase activity;MF:ATP binding;MF:protein kinase activity;MF:ATP binding;MF:protein kinase activity;	------	------	------	------
DN561982_c0_g1	0.0720301	0.284974	-0.136741	-0.174079	-0.046184	1928	GAQ78677.1;	protein disulfide-isomerase A6 [Klebsormidium nitens];	gi|310947346|sp|Q9MAU6.2|PDI22_ARATH;	RecName: Full=Protein disulfide-isomerase like 2-2; Short=AtPDIL2-2; AltName: Full=Protein disulfide-isomerase 10; Short=PDI10; AltName: Full=Protein disulfide-isomerase like 5-1; Short=AtPDIL5-1; Flags: Precursor;	PF00085.17; PF13905.3; PF13098.3; PF13899.3; PF13848.3;	Thioredoxin;Thioredoxin_8;Thioredoxin_2;Thioredoxin_7;Thioredoxin_6;	Thioredoxin;Thioredoxin-like;Thioredoxin-like domain;Thioredoxin-like;Thioredoxin-like domain;	COG0526;	O:Posttranslational modification, protein turnover, chaperones;	------	------	GO:0045454; GO:0045454; GO:0045454; GO:0045454; GO:0006457; GO:0034976; GO:0045454; GO:0005623; GO:0005623; GO:0005623; GO:0005783; GO:0005788; GO:0005623;GO:0016853; GO:0016853; GO:0003756; GO:0003756; GO:0016853;	BP:cell redox homeostasis;BP:cell redox homeostasis;BP:cell redox homeostasis;BP:cell redox homeostasis;BP:protein folding;BP:response to endoplasmic reticulum stress;BP:cell redox homeostasis;CC:cell;CC:cell;CC:cell;CC:endoplasmic reticulum;CC:endoplasmic reticulum lumen;CC:cell;MF:isomerase activity;MF:isomerase activity;MF:protein disulfide isomerase activity;MF:protein disulfide isomerase act…	K09584	PDIA6, TXNDC7	map04141;	Protein processing in endoplasmic reticulum;
DN561991_c0_g2	-0.127555	0.383524	0.0929488	-0.131302	-0.217617	627	------	------	------	------	PF13962.3;	PGG;	Domain of unknown function;	------	------	------	------	------	------	------	------	------	------
DN562074_c0_g1	0.0984639	0.0841294	0.111246	-0.261688	-0.032152	953	GAQ92212.1;	hypothetical protein KFL_009470045 [Klebsormidium nitens];	------	------	------	------	------	------	------	------	------	GO:0008152; GO:0008152;GO:0016787; GO:0016787;	BP:metabolic process;BP:metabolic process;MF:hydrolase activity;MF:hydrolase activity;	K07025	K07025	------	------
DN562102_c1_g1	-0.0616515	0.369606	0.246781	-0.190846	-0.363889	1971	ADE44904.1;	cellulose synthase, partial [Micrasterias denticulata];	gi|73917710|sp|O48947.1|CESA2_ARATH;	RecName: Full=Cellulose synthase A catalytic subunit 2 [UDP-forming]; Short=AtCesA2; Short=Ath-A;	PF03552.11; PF14569.3; PF14570.3; PF02318.13;	Cellulose_synt;zf-UDP;zf-RING_4;FYVE_2;	Cellulose synthase;Zinc-binding RING-finger;RING/Ubox like zinc-binding domain;FYVE-type zinc finger;	------	------	------	------	GO:0071555; GO:0030244; GO:0071555; GO:0030244; GO:0071555; GO:0030244; GO:0071555; GO:0030244; GO:0071555; GO:0030244; GO:0016021; GO:0005886; GO:0016021; GO:0005886; GO:0016021; GO:0005886; GO:0016021; GO:0005886; GO:0016021; GO:0005886;GO:0016760; GO:0046872; GO:0016760; GO:0046872; GO:0016760; GO:0046872; GO:0016760; GO:0046872; GO:0016760; GO:0046872;	BP:cell wall organization;BP:cellulose biosynthetic process;BP:cell wall organization;BP:cellulose biosynthetic process;BP:cell wall organization;BP:cellulose biosynthetic process;BP:cell wall organization;BP:cellulose biosynthetic process;BP:cell wall organization;BP:cellulose biosynthetic process;CC:integral component of membrane;CC:plasma membrane;CC:integral component of membrane;CC:plasma me…	K10999	CESA	------	------
DN562102_c1_g2	0.096346	0.199693	-0.081753	-0.0729753	-0.141311	2100	AAM83096.1;	cellulose synthase catalytic subunit [Mesotaenium caldariorum];	gi|75328327|sp|Q851L8.1|CESA5_ORYSJ;	RecName: Full=Probable cellulose synthase A catalytic subunit 5 [UDP-forming]; AltName: Full=OsCesA5 >gi|171769909|sp|A2XNT2.1|CESA5_ORYSI RecName: Full=Probable cellulose synthase A catalytic subunit 5 [UDP-forming]; AltName: Full=OsCesA5;	PF03552.11; PF13632.3; PF00535.23;	Cellulose_synt;Glyco_trans_2_3;Glycos_transf_2;	Cellulose synthase;Glycosyl transferase family group 2;Glycosyl transferase family 2;	COG1215;	M:Cell wall/membrane/envelope biogenesis;	------	------	GO:0071555; GO:0030244; GO:0071555; GO:0030244; GO:0030244; GO:0030244; GO:0071555; GO:0030244; GO:0016021; GO:0005886; GO:0016021; GO:0005886; GO:0016021; GO:0016021; GO:0016021; GO:0005886;GO:0016760; GO:0046872; GO:0016760; GO:0046872; GO:0016760; GO:0016760; GO:0016760; GO:0046872;	BP:cell wall organization;BP:cellulose biosynthetic process;BP:cell wall organization;BP:cellulose biosynthetic process;BP:cellulose biosynthetic process;BP:cellulose biosynthetic process;BP:cell wall organization;BP:cellulose biosynthetic process;CC:integral component of membrane;CC:plasma membrane;CC:integral component of membrane;CC:plasma membrane;CC:integral component of membrane;CC:integral…	K10999	CESA	------	------
DN562122_c0_g1	0.0118889	0.140371	-0.160212	-0.00653349	0.0144865	1323	------	------	gi|75205112|sp|Q9SGU2.1|SAU71_ARATH;	RecName: Full=Auxin-responsive protein SAUR71; AltName: Full=Protein SMALL AUXIN UP RNA 71;	PF02519.11;	Auxin_inducible;	Auxin responsive protein;	------	------	NOG156608;	S:Function unknown;	------	------	K14488	SAUR	map04075;	Plant hormone signal transduction;
[truncated: 491 more rows]

## Sheet: Cluster2
Gene_id	LNC	L1	L2	L3	L4	Length	NR_hit-name	NR_description	Swiss-Prot_hit-name	Swiss-Prot_description	Pfam_id	Domain	Domain description	COG_id	COG_Functional Categories	NOG_id	NOG_Functional Categories	GO_id	GO_term	KO_id	KO_name	Pathway_id	Pathway_definition
DN134903_c0_g1	1.42292	-0.569154	-0.608377	-0.453886	0.208497	659	------	------	gi|48428148|sp|Q9CPQ1.3|COX6C_MOUSE;	RecName: Full=Cytochrome c oxidase subunit 6C; AltName: Full=Cytochrome c oxidase polypeptide VIc;	PF02937.12;	COX6C;	Cytochrome c oxidase subunit VIc;	------	------	NOG84595;	O:Posttranslational modification, protein turnover, chaperones;	------	------	K02268	COX6C	map00190;	Oxidative phosphorylation;
[truncated: 481 more rows]

## Sheet: Cluster3
Gene_id	LNC	L1	L2	L3	L4	Length	NR_hit-name	NR_description	Swiss-Prot_hit-name	Swiss-Prot_description	Pfam_id	Domain	Domain description	COG_id	COG_Functional Categories	NOG_id	NOG_Functional Categories	GO_id	GO_term	KO_id	KO_name	Pathway_id	Pathway_definition
[truncated: 1,583 more rows]

[truncated: 6 more sheets: Cluster4, Cluster5, Cluster6, Cluster7, Cluster8, Cluster9]
