# Supplementary material for: Transcriptomic Sequencing and Co-Expression Network Analysis on Key Genes and Pathways Regulating Nitrogen Use Efficiency in Myriophyllum aquaticum
Source: Int J Mol Sci. 2019 Mar 29;20(7):1587. doi: 10.3390/ijms20071587 (PMC6480359; doi:10.3390/ijms20071587)
Supplement: Supplementary file 1 [file ijms-20-01587-s001.zip › Supplementary Materials/Supplementary Table S5.xlsx]

## Sheet: Supplementary Table S5
Table S5 Kyoto Encyclopedia of Genes and Genomes (KEGG) analysis of DEGs enriched in ammonium treated groups.

## Sheet: Sheet1
KEGG term	Ko id	Number of genes	FDR
Cutin, suberine and wax biosynthesis	map00073	23	5.2202e-10
Phenylalanine metabolism	map00360	44	6.38058e-10
Phenylpropanoid biosynthesis	map00940	103	9.08769e-10
Flavonoid biosynthesis	map00941	37	3.53762e-09
Starch and sucrose metabolism	map00500	82	1.83183e-08
Valine, leucine and isoleucine degradation	map00280	37	3.59844e-07
Nitrogen metabolism	map00910	24	3.30855e-06
Pentose and glucuronate interconversions	map00040	33	3.27736e-05
alpha-Linolenic acid metabolism	map00592	30	3.41594e-05
Circadian rhythm - plant	map04712	33	4.01586e-05
Tyrosine metabolism	map00350	28	5.66129e-05
Isoquinoline alkaloid biosynthesis	map00950	17	6.24328e-05
Cysteine and methionine metabolism	map00270	53	0.000299205
Photosynthesis - antenna proteins	map00196	17	0.000372601
Plant-pathogen interaction	map04626	89	0.000376795
beta-Alanine metabolism	map00410	31	0.000396195
Cyanoamino acid metabolism	map00460	31	0.000461124
MAPK signaling pathway - plant	map04016	67	0.000541276
Fatty acid elongation	map00062	17	0.000566925
Biosynthesis of unsaturated fatty acids	map01040	20	0.000592079
Carbon fixation in photosynthetic organisms	map00710	41	0.000815436
Histidine metabolism	map00340	16	0.00121041
Zeatin biosynthesis	map00908	14	0.00131807
Butanoate metabolism	map00650	16	0.00179006
Ascorbate and aldarate metabolism	map00053	22	0.00182591
Oxidative phosphorylation	map00190	95	0.00198209
Tryptophan metabolism	map00380	19	0.00216799
Fatty acid degradation	map00071	28	0.0027063
Peroxisome	map04146	45	0.00398489
Linoleic acid metabolism	map00591	18	0.00416946
Glutathione metabolism	map00480	40	0.00458592
Arginine and proline metabolism	map00330	29	0.00504404
Glycolysis / Gluconeogenesis	map00010	60	0.00818947
Monoterpenoid biosynthesis	map00902	5	0.0120402
Fructose and mannose metabolism	map00051	29	0.0122496
Carotenoid biosynthesis	map00906	14	0.014806
Tropane, piperidine and pyridine alkaloid biosynthesis	map00960	11	0.0195608
Diterpenoid biosynthesis	map00904	8	0.0219713
Synthesis and degradation of ketone bodies	map00072	7	0.0310948
Plant hormone signal transduction	map04075	77	0.0345972
Taurine and hypotaurine metabolism	map00430	8	0.0347917
Glyoxylate and dicarboxylate metabolism	map00630	33	0.0383478
Alanine, aspartate and glutamate metabolism	map00250	26	0.0420751
Galactose metabolism	map00052	23	0.0443333
Porphyrin and chlorophyll metabolism	map00860	24	0.048097
Glycerolipid metabolism	map00561	32	0.0524159
Fatty acid biosynthesis	map00061	21	0.0590851
Pyruvate metabolism	map00620	41	0.0596601
Stilbenoid, diarylheptanoid and gingerol biosynthesis	map00945	10	0.0669148
Photosynthesis	map00195	19	0.0679878
Ubiquinone and other terpenoid-quinone biosynthesis	map00130	16	0.0706075
Terpenoid backbone biosynthesis	map00900	18	0.0715905
Arginine biosynthesis	map00220	15	0.074079
Phenylalanine, tyrosine and tryptophan biosynthesis	map00400	19	0.0919966
Anthocyanin biosynthesis	map00942	3	0.0961359
Steroid biosynthesis	map00100	16	0.0977427
Protein processing in endoplasmic reticulum	map04141	89	0.100407
Monobactam biosynthesis	map00261	7	0.124993
Flavone and flavonol biosynthesis	map00944	5	0.126458
Limonene and pinene degradation	map00903	6	0.127832
Arachidonic acid metabolism	map00590	9	0.137726
Brassinosteroid biosynthesis	map00905	7	0.159978
Indole alkaloid biosynthesis	map00901	3	0.173626
Betalain biosynthesis	map00965	3	0.173626
Pentose phosphate pathway	map00030	24	0.17689
Propanoate metabolism	map00640	17	0.176945
Lysine degradation	map00310	19	0.18932
Amino sugar and nucleotide sugar metabolism	map00520	41	0.247467
Citrate cycle (TCA cycle)	map00020	24	0.315396
Glycine, serine and threonine metabolism	map00260	28	0.31759
Sesquiterpenoid and triterpenoid biosynthesis	map00909	6	0.330638
Sulfur metabolism	map00920	16	0.342207
Lysine biosynthesis	map00300	7	0.346036
Isoflavonoid biosynthesis	map00943	1	0.397528
Biotin metabolism	map00780	7	0.468074
Nicotinate and nicotinamide metabolism	map00760	8	0.599005
ABC transporters	map02010	14	0.656176
Vancomycin resistance	map01502	1	0.657822
Glycosphingolipid biosynthesis - lacto and neolacto series	map00601	1	0.657822
Glycosphingolipid biosynthesis - globo and isoglobo series	map00603	3	0.660057
Thiamine metabolism	map00730	7	0.663717
One carbon pool by folate	map00670	6	0.762571
Pyrimidine metabolism	map00240	38	0.768464
Pantothenate and CoA biosynthesis	map00770	8	0.8345
Valine, leucine and isoleucine biosynthesis	map00290	5	0.836276
Phosphonate and phosphinate metabolism	map00440	2	0.865087
Vitamin B6 metabolism	map00750	4	0.919811
Riboflavin metabolism	map00740	4	0.919811
C5-Branched dibasic acid metabolism	map00660	2	0.921597
AGE-RAGE signaling pathway in diabetic complications	map04933	5	0.92276
RNA polymerase	map03020	12	0.925463
Base excision repair	map03410	11	0.929006
Glycerophospholipid metabolism	map00564	29	0.93006
DNA replication	map03030	10	0.955738
Ribosome	map03010	136	1
Lipoic acid metabolism	map00785	2	1
Ether lipid metabolism	map00565	8	1
Phagosome	map04145	63	1
Caffeine metabolism	map00232	1	1
Other types of O-glycan biosynthesis	map00514	4	1
Selenocompound metabolism	map00450	4	1
Folate biosynthesis	map00790	4	1
Protein export	map03060	13	1
SNARE interactions in vesicular transport	map04130	6	1
Non-homologous end-joining	map03450	1	1
Purine metabolism	map00230	45	1
Sulfur relay system	map04122	2	1
Mismatch repair	map03430	5	1
Phosphatidylinositol signaling system	map04070	21	1
Inositol phosphate metabolism	map00562	16	1
Sphingolipid metabolism	map00600	4	1
Glycosylphosphatidylinositol (GPI)-anchor biosynthesis	map00563	5	1
Glycosaminoglycan degradation	map00531	1	1
Aminoacyl-tRNA biosynthesis	map00970	9	1
N-Glycan biosynthesis	map00510	5	1
Proteasome	map03050	6	1
Ubiquitin mediated proteolysis	map04120	26	1
Endocytosis	map04144	45	1
Basal transcription factors	map03022	4	1
Spliceosome	map03040	48	1
Homologous recombination	map03440	5	1
RNA degradation	map03018	22	1
Ribosome biogenesis in eukaryotes	map03008	10	1
Nucleotide excision repair	map03420	5	1
RNA transport	map03013	43	1
mRNA surveillance pathway	map03015	20	1
