# Supplementary material for: Transcriptomic Sequencing and Co-Expression Network Analysis on Key Genes and Pathways Regulating Nitrogen Use Efficiency in Myriophyllum aquaticum
Source: Int J Mol Sci. 2019 Mar 29;20(7):1587. doi: 10.3390/ijms20071587 (PMC6480359; doi:10.3390/ijms20071587)
Supplement: Supplementary file 1 [file ijms-20-01587-s001.zip › Supplementary Materials/Supplementary Table S6.xlsx]

## Sheet: Supplementary Table S6
Table S6 Differentially regulated transcription factors of Myriophyllum aquaticum.

## Sheet: Transcription factors
Gene_id	PF ID	DNA domain	Description	Family	E-value	Score
DN547112_c0_g1	PF00847	AP2	AP2 domain	AP2/ERF	2.5e-08	33.9
DN562329_c0_g1	PF00847	AP2	AP2 domain	AP2/ERF	1.2e-08	34.9
DN558278_c2_g1	PF00847	AP2	AP2 domain	AP2/ERF	6.2e-14	51.9
DN569375_c3_g1	PF00847	AP2	AP2 domain	AP2/ERF	1.1e-17	63.9
DN554427_c2_g2	PF00847	AP2	AP2 domain	AP2/ERF	6.6e-08	32.6
DN554946_c0_g1	PF00847	AP2	AP2 domain	AP2/ERF	1.2e-15	57.4
DN563360_c0_g2	PF00847	AP2	AP2 domain	AP2/ERF	3.2e-12	46.4
DN563613_c0_g1	PF00847	AP2	AP2 domain	AP2/ERF	0.00044	20.3
DN553142_c0_g1	PF00847	AP2	AP2 domain	AP2/ERF	4.9e-13	49
DN554464_c0_g1	PF00847	AP2	AP2 domain	AP2/ERF	5.7e-13	48.8
DN557507_c2_g2	PF00847	AP2	AP2 domain	AP2/ERF	5.2e-14	52.1
DN545128_c0_g1	PF00847	AP2	AP2 domain	AP2/ERF	9.9e-14	51.2
DN565238_c0_g1	PF00847	AP2	AP2 domain	AP2/ERF	2e-09	37.5
DN534331_c0_g1	PF00847	AP2	AP2 domain	AP2/ERF	3e-15	56.1
DN555697_c2_g2	PF00847	AP2	AP2 domain	AP2/ERF	2.3e-14	53.2
DN544878_c2_g1	PF00847	AP2	AP2 domain	AP2/ERF	1.2e-12	47.7
DN551812_c0_g1	PF00847	AP2	AP2 domain	AP2/ERF	1.3e-13	50.8
DN550620_c0_g1	PF00847	AP2	AP2 domain	AP2/ERF	1.3e-10	41.2
DN555313_c0_g2	PF00847	AP2	AP2 domain	AP2/ERF	8.7e-09	35.4
DN564413_c1_g1	PF00847	AP2	AP2 domain	AP2/ERF	3.7e-10	39.8
DN558129_c0_g1	PF00847	AP2	AP2 domain	AP2/ERF	2.2e-14	53.3
DN537402_c0_g1	PF00847	AP2	AP2 domain	AP2/ERF	5.8e-15	55.2
DN562460_c2_g2	PF00847	AP2	AP2 domain	AP2/ERF	3.8e-06	26.9
DN545128_c0_g2	PF00847	AP2	AP2 domain	AP2/ERF	4e-13	49.3
DN547613_c0_g1	PF00847	AP2	AP2 domain	AP2/ERF	1.9e-12	47.1
DN540565_c0_g1	PF00847	AP2	AP2 domain	AP2/ERF	1.9e-14	53.5
DN544878_c1_g1	PF00847	AP2	AP2 domain	AP2/ERF	2.3e-14	53.3
DN556020_c0_g1	PF00847	AP2	AP2 domain	AP2/ERF	8.8e-14	51.4
DN554464_c0_g2	PF00847	AP2	AP2 domain	AP2/ERF	1.8e-13	50.4
DN553466_c2_g2	PF00847	AP2	AP2 domain	AP2/ERF	5.3e-13	48.9
DN548086_c0_g5	PF00847	AP2	AP2 domain	AP2/ERF	4.2e-24	84.4
DN546459_c1_g1	PF00847	AP2	AP2 domain	AP2/ERF	1.6e-12	47.4
DN565620_c0_g1	PF00847	AP2	AP2 domain	AP2/ERF	5.6e-13	48.8
DN553134_c0_g1	PF00847	AP2	AP2 domain	AP2/ERF	1.7e-13	50.5
DN544878_c2_g3	PF00847	AP2	AP2 domain	AP2/ERF	4.4e-15	55.5
DN554464_c0_g3	PF00847	AP2	AP2 domain	AP2/ERF	3.4e-13	49.5
DN564467_c0_g5	PF00847	AP2	AP2 domain	AP2/ERF	2.4e-13	50
DN560348_c0_g1	PF02362	B3	B3 DNA binding domain	B3_superfamily	2.8e-27	94.4
DN560348_c0_g1	PF02362	B3	B3 DNA binding domain	B3_superfamily	7.6e-34	115.5
DN566024_c0_g1	PF02362	B3	B3 DNA binding domain	B3_superfamily	5.1e-13	48.6
DN555437_c2_g4	PF02362	B3	B3 DNA binding domain	B3_superfamily	4.8e-21	74.4
DN565307_c0_g1	PF02362	B3	B3 DNA binding domain	B3_superfamily	6.7e-54	179.9
DN565307_c0_g1	PF02362	B3	B3 DNA binding domain	B3_superfamily	1.1e-05	25.1
DN547112_c0_g1	PF02362	B3	B3 DNA binding domain	B3_superfamily	3.6e-25	87.6
DN570542_c8_g1	PF02362	B3	B3 DNA binding domain	B3_superfamily	3.3e-22	78.1
DN568271_c2_g1	PF02362	B3	B3 DNA binding domain	B3_superfamily	1.3e-22	79.4
DN562329_c0_g1	PF02362	B3	B3 DNA binding domain	B3_superfamily	1.3e-28	98.7
DN568807_c1_g1	PF02362	B3	B3 DNA binding domain	B3_superfamily	1.3e-21	76.3
DN569717_c2_g1	PF02362	B3	B3 DNA binding domain	B3_superfamily	7.8e-25	86.6
DN552296_c0_g1	PF02362	B3	B3 DNA binding domain	B3_superfamily	2.6e-12	46.4
DN553333_c0_g1	PF00010	HLH	Helix-loop-helix DNA-binding domain	bHLH	8.7e-10	38.3
DN566831_c0_g1	PF00010	HLH	Helix-loop-helix DNA-binding domain	bHLH	0.00012	21.8
DN560892_c0_g1	PF00010	HLH	Helix-loop-helix DNA-binding domain	bHLH	1e-08	34.8
DN522702_c0_g1	PF00010	HLH	Helix-loop-helix DNA-binding domain	bHLH	0.00079	19.2
DN556856_c0_g3	PF00010	HLH	Helix-loop-helix DNA-binding domain	bHLH	1.7e-07	30.9
DN550821_c1_g1	PF00010	HLH	Helix-loop-helix DNA-binding domain	bHLH	6e-10	38.8
DN565957_c2_g1	PF00010	HLH	Helix-loop-helix DNA-binding domain	bHLH	5.6e-09	35.7
DN567256_c0_g1	PF00010	HLH	Helix-loop-helix DNA-binding domain	bHLH	1.5e-05	24.8
DN550739_c1_g2	PF00010	HLH	Helix-loop-helix DNA-binding domain	bHLH	1e-15	57.3
DN554407_c0_g3	PF00010	HLH	Helix-loop-helix DNA-binding domain	bHLH	5.2e-11	42.2
DN552622_c0_g2	PF00010	HLH	Helix-loop-helix DNA-binding domain	bHLH	6.5e-11	41.9
DN561672_c0_g1	PF00010	HLH	Helix-loop-helix DNA-binding domain	bHLH	6.2e-10	38.8
DN546642_c0_g1	PF00010	HLH	Helix-loop-helix DNA-binding domain	bHLH	4.5e-07	29.6
DN552293_c0_g1	PF00010	HLH	Helix-loop-helix DNA-binding domain	bHLH	8.1e-11	41.6
DN558346_c3_g1	PF00010	HLH	Helix-loop-helix DNA-binding domain	bHLH	1e-11	44.5
DN560608_c0_g1	PF00010	HLH	Helix-loop-helix DNA-binding domain	bHLH	3.4e-10	39.6
DN555264_c0_g1	PF00010	HLH	Helix-loop-helix DNA-binding domain	bHLH	6.3e-10	38.7
DN558325_c8_g1	PF00010	HLH	Helix-loop-helix DNA-binding domain	bHLH	2.6e-05	23.9
DN556436_c1_g1	PF00010	HLH	Helix-loop-helix DNA-binding domain	bHLH	1.9e-09	37.2
DN541871_c0_g1	PF00010	HLH	Helix-loop-helix DNA-binding domain	bHLH	1e-05	25.3
DN567621_c0_g1	PF00010	HLH	Helix-loop-helix DNA-binding domain	bHLH	5.2e-12	45.4
DN555264_c0_g2	PF00010	HLH	Helix-loop-helix DNA-binding domain	bHLH	4.8e-06	26.3
DN562695_c1_g2	PF00010	HLH	Helix-loop-helix DNA-binding domain	bHLH	7.7e-08	32
DN555264_c1_g1	PF00010	HLH	Helix-loop-helix DNA-binding domain	bHLH	6.2e-10	38.8
DN565516_c0_g2	PF00010	HLH	Helix-loop-helix DNA-binding domain	bHLH	5.4e-07	29.3
DN553989_c0_g1	PF00010	HLH	Helix-loop-helix DNA-binding domain	bHLH	2.2e-11	43.4
DN566786_c0_g1	PF00010	HLH	Helix-loop-helix DNA-binding domain	bHLH	4.4e-12	45.7
DN564075_c0_g1	PF00170	bZIP_1	bZIP transcription factor	bZIP	2.2e-08	33.9
DN557610_c3_g3	PF00170	bZIP_1	bZIP transcription factor	bZIP	1.3e-09	37.9
DN557610_c2_g1	PF00170	bZIP_1	bZIP transcription factor	bZIP	4.1e-11	42.7
DN545947_c0_g1	PF00170	bZIP_1	bZIP transcription factor	bZIP	2.4e-14	53.1
DN549231_c0_g1	PF00170	bZIP_1	bZIP transcription factor	bZIP	0.00013	21.8
DN538287_c0_g2	PF00170	bZIP_1	bZIP transcription factor	bZIP	2.2e-06	27.5
DN560951_c0_g1	PF00170	bZIP_1	bZIP transcription factor	bZIP	1e-11	44.6
DN568072_c1_g1	PF00170	bZIP_1	bZIP transcription factor	bZIP	2e-13	50.1
DN564065_c0_g1	PF00170	bZIP_1	bZIP transcription factor	bZIP	2.4e-19	69
DN570623_c0_g2	PF00170	bZIP_1	bZIP transcription factor	bZIP	2e-09	37.2
DN535988_c0_g1	PF00170	bZIP_1	bZIP transcription factor	bZIP	6.6e-22	77.3
DN547673_c0_g2	PF00170	bZIP_1	bZIP transcription factor	bZIP	3.2e-07	30.2
DN567289_c0_g1	PF00170	bZIP_1	bZIP transcription factor	bZIP	2.5e-05	24.1
DN564065_c0_g3	PF00170	bZIP_1	bZIP transcription factor	bZIP	6e-20	71
DN541579_c0_g1	PF00170	bZIP_1	bZIP transcription factor	bZIP	1.3e-08	34.6
DN564040_c0_g1	PF00170	bZIP_1	bZIP transcription factor	bZIP	1.7e-22	79.1
DN562749_c0_g2	PF00170	bZIP_1	bZIP transcription factor	bZIP	2.6e-11	43.3
DN410256_c0_g1	PF00170	bZIP_1	bZIP transcription factor	bZIP	0.00014	21.7
DN564040_c0_g2	PF00170	bZIP_1	bZIP transcription factor	bZIP	3.4e-22	78.2
DN565149_c0_g1	PF00170	bZIP_1	bZIP transcription factor	bZIP	1.9e-07	31
DN554945_c0_g1	PF00170	bZIP_1	bZIP transcription factor	bZIP	1.7e-11	43.9
DN566228_c1_g1	PF00320	GATA-zf	GATA zinc finger	C2C2	7.3e-15	54.2
DN542121_c0_g2	PF00320	GATA-zf	GATA zinc finger	C2C2	1.7e-16	59.4
DN548943_c0_g1	PF00320	GATA-zf	GATA zinc finger	C2C2	4.8e-17	61.1
DN557023_c0_g2	PF00320	GATA-zf	GATA zinc finger	C2C2	4.1e-16	58.2
DN557824_c0_g1	PF00320	GATA-zf	GATA zinc finger	C2C2	1e-15	56.9
DN555302_c0_g1	PF00320	GATA-zf	GATA zinc finger	C2C2	9.1e-17	60.3
DN552775_c0_g4	PF00320	GATA-zf	GATA zinc finger	C2C2	2.2e-10	39.8
DN552745_c4_g1	PF02701	Zf-Dof	Dof domain, zinc finger	C2C2	5.5e-31	106.4
DN552745_c5_g1	PF02701	Zf-Dof	Dof domain, zinc finger	C2C2	2.4e-32	110.7
DN564964_c1_g1	PF02701	Zf-Dof	Dof domain, zinc finger	C2C2	1.3e-31	108.4
DN566003_c0_g1	PF02701	Zf-Dof	Dof domain, zinc finger	C2C2	6.2e-33	112.6
DN557936_c0_g1	PF02701	Zf-Dof	Dof domain, zinc finger	C2C2	1.4e-32	111.4
DN550052_c6_g1	PF02701	Zf-Dof	Dof domain, zinc finger	C2C2	2.2e-33	114
DN562629_c0_g1	PF02701	Zf-Dof	Dof domain, zinc finger	C2C2	2.3e-32	110.8
DN568026_c1_g4	PF02701	Zf-Dof	Dof domain, zinc finger	C2C2	6.3e-22	77.4
DN545277_c1_g1	PF02701	Zf-Dof	Dof domain, zinc finger	C2C2	3.2e-32	110.3
DN563376_c1_g1	PF02701	Zf-Dof	Dof domain, zinc finger	C2C2	7.3e-33	112.4
DN562498_c0_g1	PF02701	Zf-Dof	Dof domain, zinc finger	C2C2	2.6e-32	110.6
DN558882_c0_g1	PF02701	Zf-Dof	Dof domain, zinc finger	C2C2	3.3e-32	110.3
DN563875_c0_g2	PF00643	zf-B_box	B-box zinc finger	C2C2	1.6e-06	28
DN529294_c0_g1	PF00643	zf-B_box	B-box zinc finger	C2C2	4.5e-06	26.6
DN555380_c0_g1	PF00643	zf-B_box	B-box zinc finger	C2C2	5.2e-11	42.4
DN566630_c1_g2	PF00643	zf-B_box	B-box zinc finger	C2C2	5.9e-08	32.6
DN569816_c3_g1	PF00643	zf-B_box	B-box zinc finger	C2C2	8.2e-10	38.5
DN565623_c1_g1	PF00643	zf-B_box	B-box zinc finger	C2C2	1.4e-06	28.2
DN567362_c1_g3	PF00643	zf-B_box	B-box zinc finger	C2C2	2.7e-05	24.1
DN564143_c0_g1	PF00643	zf-B_box	B-box zinc finger	C2C2	1.8e-07	31.1
DN546355_c4_g3	PF00643	zf-B_box	B-box zinc finger	C2C2	7.7e-05	22.6
DN546355_c4_g3	PF00643	zf-B_box	B-box zinc finger	C2C2	3.9e-06	26.8
DN563338_c1_g1	PF00643	zf-B_box	B-box zinc finger	C2C2	2e-09	37.3
DN563652_c3_g1	PF00643	zf-B_box	B-box zinc finger	C2C2	0.00016	21.6
DN529294_c0_g2	PF00643	zf-B_box	B-box zinc finger	C2C2	6.4e-07	29.3
DN567618_c2_g1	PF00643	zf-B_box	B-box zinc finger	C2C2	8.2e-13	48.2
DN556737_c0_g1	PF00096	zf-C2H2	Zinc finger, C2H2 type	C2H2	0.00018	21.6
DN563301_c0_g1	PF00096	zf-C2H2	Zinc finger, C2H2 type	C2H2	0.0007	19.8
DN563854_c0_g1	PF00096	zf-C2H2	Zinc finger, C2H2 type	C2H2	4.2e-05	23.6
DN553460_c0_g1	PF00096	zf-C2H2	Zinc finger, C2H2 type	C2H2	2.5e-05	24.4
DN552050_c0_g1	PF00096	zf-C2H2	Zinc finger, C2H2 type	C2H2	5e-07	29.7
DN524900_c0_g1	PF00096	zf-C2H2	Zinc finger, C2H2 type	C2H2	2.8e-06	27.3
DN557248_c0_g1	PF00096	zf-C2H2	Zinc finger, C2H2 type	C2H2	6.5e-06	26.2
DN547296_c5_g1	PF00096	zf-C2H2	Zinc finger, C2H2 type	C2H2	1.9e-09	37.3
DN554550_c0_g1	PF00096	zf-C2H2	Zinc finger, C2H2 type	C2H2	0.00017	21.7
DN548135_c0_g1	PF00096	zf-C2H2	Zinc finger, C2H2 type	C2H2	1.2e-06	28.5
DN567246_c0_g1	PF00096	zf-C2H2	Zinc finger, C2H2 type	C2H2	6.2e-09	35.7
DN563564_c0_g1	PF00642	Zf-CCCH	Zinc finger C-x8-C-x5-C-x3-H type (and similar)	C3H	4.6e-45	150.6
DN565986_c1_g1	PF00642	Zf-CCCH	Zinc finger C-x8-C-x5-C-x3-H type (and similar)	C3H	5.2e-05	22.9
DN567165_c0_g1	PF00642	Zf-CCCH	Zinc finger C-x8-C-x5-C-x3-H type (and similar)	C3H	8.4e-06	25.4
DN554601_c0_g1	PF03638	TCR	Tesmin/TSO1-like CXC domain, cysteine-rich domain	CPP	1.2e-07	31.7
DN566077_c0_g1	PF03638	TCR	Tesmin/TSO1-like CXC domain, cysteine-rich domain	CPP	6.2e-13	48.7
DN547523_c1_g1	PF02319	E2F_TDP	E2F/DP family winged-helix DNA-binding domain	E2F/DP	1.2e-11	44.4
DN567541_c1_g6	PF03101	FAR1	FAR1 DNA-binding domain	FAR1	4.4e-21	75.3
DN567368_c1_g1	PF03514	GRAS	GRAS domain family	GRAS	1.5e-124	415.6
DN563475_c0_g1	PF03514	GRAS	GRAS domain family	GRAS	1e-131	439.2
DN560510_c1_g1	PF03514	GRAS	GRAS domain family	GRAS	1.6e-33	116
DN564882_c2_g1	PF03514	GRAS	GRAS domain family	GRAS	1.2e-128	429.1
DN562580_c1_g1	PF03514	GRAS	GRAS domain family	GRAS	2.5e-93	312.9
DN568976_c1_g2	PF03514	GRAS	GRAS domain family	GRAS	6.2e-119	397.1
DN558696_c1_g1	PF03514	GRAS	GRAS domain family	GRAS	4.2e-91	305.6
DN567046_c2_g1	PF03514	GRAS	GRAS domain family	GRAS	1.5e-105	353.1
DN563745_c1_g4	PF08879	WRC	WRC	GRF	1.8e-07	30.7
DN554208_c0_g2	PF08879	WRC	WRC	GRF	1.3e-20	72.7
DN564975_c0_g1	PF08879	WRC	WRC	GRF	2.2e-20	72
DN567687_c4_g4	PF00447	HSF_dna_bind	HSF-type DNA-binding	HSF	3e-24	85.3
DN558703_c2_g1	PF00447	HSF_dna_bind	HSF-type DNA-binding	HSF	3.9e-31	107.4
DN570612_c8_g4	PF00447	HSF_dna_bind	HSF-type DNA-binding	HSF	5.4e-11	42.8
DN562016_c0_g1	PF00447	HSF_dna_bind	HSF-type DNA-binding	HSF	3e-31	107.7
DN549686_c0_g1	PF00447	HSF_dna_bind	HSF-type DNA-binding	HSF	2.2e-30	105
DN550435_c0_g1	PF00447	HSF_dna_bind	HSF-type DNA-binding	HSF	1.2e-17	64.2
DN556829_c0_g1	PF00447	HSF_dna_bind	HSF-type DNA-binding	HSF	1.2e-30	105.8
DN556164_c0_g1	PF00447	HSF_dna_bind	HSF-type DNA-binding	HSF	6.8e-32	109.8
DN556829_c0_g2	PF00447	HSF_dna_bind	HSF-type DNA-binding	HSF	3.8e-30	104.2
DN563245_c0_g1	PF00046	homeobox	Homeobox domain	LBD (AS2/LOB)	3.3e-08	33.1
DN568005_c2_g2	PF00046	homeobox	Homeobox domain	LBD (AS2/LOB)	1.7e-07	30.8
DN552306_c1_g2	PF00046	homeobox	Homeobox domain	LBD (AS2/LOB)	1.7e-14	53.2
DN565837_c0_g1	PF00046	homeobox	Homeobox domain	LBD (AS2/LOB)	5e-07	29.3
DN552707_c0_g2	PF00046	homeobox	Homeobox domain	LBD (AS2/LOB)	1.4e-17	63.1
DN542022_c0_g1	PF00046	homeobox	Homeobox domain	LBD (AS2/LOB)	3.5e-16	58.6
DN561809_c0_g2	PF00046	homeobox	Homeobox domain	LBD (AS2/LOB)	1.5e-07	31
DN561121_c0_g2	PF00046	homeobox	Homeobox domain	LBD (AS2/LOB)	5.2e-18	64.5
DN561075_c2_g1	PF00046	homeobox	Homeobox domain	LBD (AS2/LOB)	2.3e-19	68.8
DN552707_c0_g1	PF00046	homeobox	Homeobox domain	LBD (AS2/LOB)	5.2e-18	64.5
DN539014_c0_g1	PF00046	homeobox	Homeobox domain	LBD (AS2/LOB)	8.1e-15	54.3
DN563738_c0_g1	PF00046	homeobox	Homeobox domain	LBD (AS2/LOB)	4.4e-20	71.1
DN556209_c1_g1	PF00046	homeobox	Homeobox domain	LBD (AS2/LOB)	3.7e-07	29.7
DN554623_c0_g1	PF00046	homeobox	Homeobox domain	LBD (AS2/LOB)	8e-14	51.1
DN563468_c0_g1	PF00046	homeobox	Homeobox domain	LBD (AS2/LOB)	5.6e-08	32.4
DN570283_c1_g1	PF00046	homeobox	Homeobox domain	LBD (AS2/LOB)	7.3e-17	60.8
DN561121_c0_g1	PF00046	homeobox	Homeobox domain	LBD (AS2/LOB)	3.9e-18	64.9
DN569369_c2_g1	PF00046	homeobox	Homeobox domain	LBD (AS2/LOB)	2.8e-07	30.1
DN561809_c0_g1	PF00046	homeobox	Homeobox domain	LBD (AS2/LOB)	2.4e-09	36.7
DN554207_c0_g1	PF03195	DUF260	Protein of unknown function DUF260	LOB	1.8e-13	50.6
DN552586_c1_g1	PF03195	DUF260	Protein of unknown function DUF260	LOB	7e-17	61.5
DN552586_c1_g1	PF03195	DUF260	Protein of unknown function DUF260	LOB	2.5e-21	75.8
DN567160_c1_g1	PF03195	DUF260	Protein of unknown function DUF260	LOB	3.3e-25	88.2
DN545888_c2_g1	PF03195	DUF260	Protein of unknown function DUF260	LOB	4.5e-07	30
DN545888_c2_g1	PF03195	DUF260	Protein of unknown function DUF260	LOB	5.8e-13	48.9
DN541008_c0_g1	PF03195	DUF260	Protein of unknown function DUF260	LOB	2.5e-11	43.7
DN548679_c0_g1	PF03195	DUF260	Protein of unknown function DUF260	LOB	7.9e-43	144.8
DN556074_c1_g2	PF00319	SRF-TF	SRF-type transcription factor (DNA-binding and dimerisation domain)	MADS	1e-25	88.8
DN556306_c2_g1	PF00319	SRF-TF	SRF-type transcription factor (DNA-binding and dimerisation domain)	MADS	9.1e-05	21.7
DN536645_c0_g1	PF00319	SRF-TF	SRF-type transcription factor (DNA-binding and dimerisation domain)	MADS	2.3e-08	33.2
DN551226_c0_g1	PF00319	SRF-TF	SRF-type transcription factor (DNA-binding and dimerisation domain)	MADS	3.1e-10	39.2
DN550649_c0_g1	PF00319	SRF-TF	SRF-type transcription factor (DNA-binding and dimerisation domain)	MADS	1.8e-24	84.8
DN563766_c0_g1	PF00319	SRF-TF	SRF-type transcription factor (DNA-binding and dimerisation domain)	MADS	4.1e-24	83.6
DN549786_c0_g1	PF00319	SRF-TF	SRF-type transcription factor (DNA-binding and dimerisation domain)	MADS	3.7e-19	67.8
DN550129_c0_g1	PF00249	Myb_dna_bind	Myb-like DNA-binding domain	MYB_superfamily	3.1e-24	84.7
DN557774_c1_g4	PF00249	Myb_dna_bind	Myb-like DNA-binding domain	MYB_superfamily	5e-10	39.2
DN557774_c1_g4	PF00249	Myb_dna_bind	Myb-like DNA-binding domain	MYB_superfamily	1.6e-06	28.1
DN541813_c0_g1	PF00249	Myb_dna_bind	Myb-like DNA-binding domain	MYB_superfamily	3.7e-09	36.5
DN552647_c0_g2	PF00249	Myb_dna_bind	Myb-like DNA-binding domain	MYB_superfamily	2.9e-28	97.6
DN553118_c2_g1	PF00249	Myb_dna_bind	Myb-like DNA-binding domain	MYB_superfamily	3e-32	110.4
DN559826_c1_g2	PF00249	Myb_dna_bind	Myb-like DNA-binding domain	MYB_superfamily	1.2e-06	28.5
DN560894_c0_g1	PF00249	Myb_dna_bind	Myb-like DNA-binding domain	MYB_superfamily	1.7e-09	37.6
DN569529_c3_g1	PF00249	Myb_dna_bind	Myb-like DNA-binding domain	MYB_superfamily	6.9e-09	35.6
DN560423_c0_g1	PF00249	Myb_dna_bind	Myb-like DNA-binding domain	MYB_superfamily	5e-13	48.9
DN562434_c0_g2	PF00249	Myb_dna_bind	Myb-like DNA-binding domain	MYB_superfamily	1.4e-23	82.6
DN559937_c0_g1	PF00249	Myb_dna_bind	Myb-like DNA-binding domain	MYB_superfamily	5.4e-07	29.5
DN569957_c1_g1	PF00249	Myb_dna_bind	Myb-like DNA-binding domain	MYB_superfamily	9.1e-16	57.6
DN544373_c1_g1	PF00249	Myb_dna_bind	Myb-like DNA-binding domain	MYB_superfamily	9.1e-10	38.4
DN568279_c1_g1	PF00249	Myb_dna_bind	Myb-like DNA-binding domain	MYB_superfamily	5.6e-07	29.5
DN551312_c0_g1	PF00249	Myb_dna_bind	Myb-like DNA-binding domain	MYB_superfamily	1.7e-13	50.3
DN566346_c1_g2	PF00249	Myb_dna_bind	Myb-like DNA-binding domain	MYB_superfamily	1.9e-33	114.2
DN567772_c0_g1	PF00249	Myb_dna_bind	Myb-like DNA-binding domain	MYB_superfamily	0.00048	20.1
DN549920_c0_g2	PF00249	Myb_dna_bind	Myb-like DNA-binding domain	MYB_superfamily	1.4e-08	34.6
DN564928_c1_g1	PF00249	Myb_dna_bind	Myb-like DNA-binding domain	MYB_superfamily	1e-06	28.7
DN565884_c0_g1	PF00249	Myb_dna_bind	Myb-like DNA-binding domain	MYB_superfamily	1.5e-13	50.6
DN546431_c3_g1	PF00249	Myb_dna_bind	Myb-like DNA-binding domain	MYB_superfamily	9.9e-07	28.7
DN552192_c0_g1	PF00249	Myb_dna_bind	Myb-like DNA-binding domain	MYB_superfamily	4.2e-31	106.7
DN552647_c0_g1	PF00249	Myb_dna_bind	Myb-like DNA-binding domain	MYB_superfamily	9.3e-17	60.8
DN547598_c1_g5	PF00249	Myb_dna_bind	Myb-like DNA-binding domain	MYB_superfamily	3.5e-05	23.7
DN559252_c0_g2	PF00249	Myb_dna_bind	Myb-like DNA-binding domain	MYB_superfamily	3.9e-11	42.8
DN562472_c2_g1	PF00249	Myb_dna_bind	Myb-like DNA-binding domain	MYB_superfamily	2.4e-07	30.7
DN562569_c0_g1	PF00249	Myb_dna_bind	Myb-like DNA-binding domain	MYB_superfamily	1.7e-08	34.4
DN546333_c0_g2	PF00249	Myb_dna_bind	Myb-like DNA-binding domain	MYB_superfamily	4.8e-23	80.9
DN563846_c0_g1	PF00249	Myb_dna_bind	Myb-like DNA-binding domain	MYB_superfamily	3.6e-20	71.7
DN567660_c0_g1	PF00249	Myb_dna_bind	Myb-like DNA-binding domain	MYB_superfamily	8.1e-06	25.8
DN569464_c1_g2	PF00249	Myb_dna_bind	Myb-like DNA-binding domain	MYB_superfamily	5.9e-34	115.8
DN563144_c0_g1	PF00249	Myb_dna_bind	Myb-like DNA-binding domain	MYB_superfamily	5.7e-12	45.5
DN564181_c0_g1	PF00249	Myb_dna_bind	Myb-like DNA-binding domain	MYB_superfamily	2.5e-06	27.4
DN562098_c1_g1	PF00249	Myb_dna_bind	Myb-like DNA-binding domain	MYB_superfamily	8e-29	99.4
DN555120_c0_g1	PF00249	Myb_dna_bind	Myb-like DNA-binding domain	MYB_superfamily	9.5e-22	76.8
DN554249_c1_g1	PF00249	Myb_dna_bind	Myb-like DNA-binding domain	MYB_superfamily	8.9e-07	28.8
DN546741_c0_g2	PF00249	Myb_dna_bind	Myb-like DNA-binding domain	MYB_superfamily	8.7e-22	76.9
DN546333_c0_g1	PF00249	Myb_dna_bind	Myb-like DNA-binding domain	MYB_superfamily	2.7e-35	120.1
DN569285_c2_g1	PF00249	Myb_dna_bind	Myb-like DNA-binding domain	MYB_superfamily	7.3e-13	48.3
DN556022_c1_g1	PF00249	Myb_dna_bind	Myb-like DNA-binding domain	MYB_superfamily	3.9e-08	33.2
DN566264_c0_g1	PF00249	Myb_dna_bind	Myb-like DNA-binding domain	MYB_superfamily	1.4e-15	57
DN558544_c0_g1	PF00249	Myb_dna_bind	Myb-like DNA-binding domain	MYB_superfamily	9.2e-29	99.2
DN557017_c0_g1	PF00249	Myb_dna_bind	Myb-like DNA-binding domain	MYB_superfamily	5.7e-32	109.5
DN564062_c4_g1	PF00249	Myb_dna_bind	Myb-like DNA-binding domain	MYB_superfamily	8e-31	105.8
DN569775_c1_g1	PF00249	Myb_dna_bind	Myb-like DNA-binding domain	MYB_superfamily	3e-20	72
DN556078_c0_g1	PF00249	Myb_dna_bind	Myb-like DNA-binding domain	MYB_superfamily	3.1e-07	30.3
DN554854_c0_g1	PF00249	Myb_dna_bind	Myb-like DNA-binding domain	MYB_superfamily	8.2e-31	105.8
DN562098_c2_g2	PF00249	Myb_dna_bind	Myb-like DNA-binding domain	MYB_superfamily	2.6e-08	33.8
DN562098_c2_g2	PF00249	Myb_dna_bind	Myb-like DNA-binding domain	MYB_superfamily	9.9e-07	28.7
DN570009_c5_g1	PF00249	Myb_dna_bind	Myb-like DNA-binding domain	MYB_superfamily	8.2e-08	32.2
DN561449_c0_g1	PF00249	Myb_dna_bind	Myb-like DNA-binding domain	MYB_superfamily	1.1e-30	105.4
DN550424_c0_g3	PF00249	Myb_dna_bind	Myb-like DNA-binding domain	MYB_superfamily	1.3e-06	28.3
DN560894_c0_g3	PF00249	Myb_dna_bind	Myb-like DNA-binding domain	MYB_superfamily	2.3e-08	33.9
DN557137_c0_g2	PF00249	Myb_dna_bind	Myb-like DNA-binding domain	MYB_superfamily	0.0004	20.4
DN562802_c1_g1	PF00249	Myb_dna_bind	Myb-like DNA-binding domain	MYB_superfamily	3.6e-09	36.5
DN554007_c1_g3	PF00249	Myb_dna_bind	Myb-like DNA-binding domain	MYB_superfamily	6e-31	106.2
DN562134_c2_g3	PF00249	Myb_dna_bind	Myb-like DNA-binding domain	MYB_superfamily	0.00012	22
DN565629_c1_g1	PF00249	Myb_dna_bind	Myb-like DNA-binding domain	MYB_superfamily	1.1e-08	34.9
DN555593_c1_g1	PF00249	Myb_dna_bind	Myb-like DNA-binding domain	MYB_superfamily	1.8e-23	82.3
DN555593_c3_g1	PF00249	Myb_dna_bind	Myb-like DNA-binding domain	MYB_superfamily	3.1e-18	65.5
DN555593_c3_g1	PF00249	Myb_dna_bind	Myb-like DNA-binding domain	MYB_superfamily	3.1e-09	36.7
DN564089_c0_g1	PF02365	NAM	No apical meristem (NAM) protein	NAC	9.6e-28	96.7
DN563425_c0_g1	PF02365	NAM	No apical meristem (NAM) protein	NAC	8e-25	87.4
DN557951_c1_g1	PF02365	NAM	No apical meristem (NAM) protein	NAC	7.9e-28	97
DN558239_c0_g1	PF02365	NAM	No apical meristem (NAM) protein	NAC	1e-26	93.4
DN570235_c1_g2	PF02365	NAM	No apical meristem (NAM) protein	NAC	3.7e-05	24.3
DN552620_c0_g2	PF02365	NAM	No apical meristem (NAM) protein	NAC	2.5e-27	95.4
DN564273_c2_g2	PF02365	NAM	No apical meristem (NAM) protein	NAC	3.6e-28	98.1
DN561626_c2_g1	PF02365	NAM	No apical meristem (NAM) protein	NAC	3.9e-30	104.4
DN555910_c0_g1	PF02365	NAM	No apical meristem (NAM) protein	NAC	8.5e-28	96.9
DN552096_c1_g1	PF02365	NAM	No apical meristem (NAM) protein	NAC	7.9e-24	84.2
DN569802_c3_g2	PF02365	NAM	No apical meristem (NAM) protein	NAC	6.2e-25	87.7
DN563754_c0_g1	PF02365	NAM	No apical meristem (NAM) protein	NAC	1.5e-11	44.8
DN566123_c1_g2	PF02365	NAM	No apical meristem (NAM) protein	NAC	5.3e-28	97.6
DN564554_c0_g1	PF02365	NAM	No apical meristem (NAM) protein	NAC	1.1e-06	29.3
DN540108_c0_g1	PF02365	NAM	No apical meristem (NAM) protein	NAC	9.5e-12	45.5
DN561702_c1_g1	PF02365	NAM	No apical meristem (NAM) protein	NAC	1.9e-15	57.3
DN561702_c1_g1	PF02365	NAM	No apical meristem (NAM) protein	NAC	4.4e-07	30.5
DN561626_c1_g1	PF02365	NAM	No apical meristem (NAM) protein	NAC	1.9e-30	105.4
DN553194_c0_g1	PF02365	NAM	No apical meristem (NAM) protein	NAC	2.2e-10	41.1
DN553194_c0_g1	PF02365	NAM	No apical meristem (NAM) protein	NAC	3.8e-07	30.7
DN557770_c2_g2	PF02365	NAM	No apical meristem (NAM) protein	NAC	7.7e-10	39.4
DN558930_c4_g1	PF02365	NAM	No apical meristem (NAM) protein	NAC	8.8e-25	87.2
DN568534_c1_g1	PF02045	CBFB_NFYA	CCAAT-binding transcription factor (CBF-B/NF-YA) subunit B	NF-Y	1.6e-25	89.4
DN565570_c0_g1	PF02045	CBFB_NFYA	CCAAT-binding transcription factor (CBF-B/NF-YA) subunit B	NF-Y	1.8e-26	92.4
DN567398_c1_g1	PF08744	NOZZLE	Plant transcription factor NOZZLE	NZZ/SPL	2.7e-05	23.7
DN556758_c0_g2	PF03110	SBP	SBP domain	SBP	2.3e-19	69.2
DN567595_c2_g1	PF03110	SBP	SBP domain	SBP	2.8e-31	107.4
DN565115_c0_g3	PF03110	SBP	SBP domain	SBP	3.3e-15	55.9
DN564844_c0_g2	PF03110	SBP	SBP domain	SBP	5.5e-31	106.5
DN570036_c0_g1	PF03110	SBP	SBP domain	SBP	1.8e-29	101.6
DN559046_c1_g2	PF03110	SBP	SBP domain	SBP	7.3e-30	102.9
DN560350_c0_g3	PF03634	TCP	TCP family transcription factor	TCP	2.8e-24	86.3
DN559997_c1_g1	PF03634	TCP	TCP family transcription factor	TCP	1.8e-30	106.4
DN558581_c1_g1	PF03634	TCP	TCP family transcription factor	TCP	2.5e-41	141.7
DN560350_c0_g2	PF03634	TCP	TCP family transcription factor	TCP	1.7e-14	54.5
DN559694_c0_g1	PF03634	TCP	TCP family transcription factor	TCP	6.2e-28	98.2
DN560350_c0_g1	PF03634	TCP	TCP family transcription factor	TCP	2.9e-24	86.2
DN551895_c2_g1	PF03634	TCP	TCP family transcription factor	TCP	1.5e-16	61.2
DN561375_c0_g1	PF03634	TCP	TCP family transcription factor	TCP	2.1e-28	99.7
DN551895_c2_g4	PF03634	TCP	TCP family transcription factor	TCP	0.00014	22.3
DN563401_c6_g1	PF03634	TCP	TCP family transcription factor	TCP	1.1e-38	133.1
DN562595_c0_g1	PF03634	TCP	TCP family transcription factor	TCP	6e-33	114.5
DN564470_c0_g1	PF08536	Whirly	Whirly transcription factor	Whirly	1e-26	93.2
DN555429_c1_g1	PF03106	WRKY	WRKY DNA -binding domain	WRKY	1.6e-06	28.2
DN561219_c3_g5	PF03106	WRKY	WRKY DNA -binding domain	WRKY	1.2e-17	63.8
DN565750_c0_g1	PF03106	WRKY	WRKY DNA -binding domain	WRKY	1.3e-26	92.5
DN550765_c1_g1	PF03106	WRKY	WRKY DNA -binding domain	WRKY	1.1e-25	89.6
DN569854_c1_g1	PF03106	WRKY	WRKY DNA -binding domain	WRKY	2.6e-26	91.6
DN549730_c0_g1	PF03106	WRKY	WRKY DNA -binding domain	WRKY	1.8e-17	63.3
DN561651_c0_g1	PF03106	WRKY	WRKY DNA -binding domain	WRKY	1.6e-25	89
DN557429_c0_g2	PF03106	WRKY	WRKY DNA -binding domain	WRKY	4.9e-26	90.7
DN566792_c1_g1	PF03106	WRKY	WRKY DNA -binding domain	WRKY	6.3e-26	90.4
DN569578_c4_g4	PF03106	WRKY	WRKY DNA -binding domain	WRKY	4.3e-27	94.1
DN558127_c0_g1	PF03106	WRKY	WRKY DNA -binding domain	WRKY	9e-25	86.7
DN564817_c1_g1	PF03106	WRKY	WRKY DNA -binding domain	WRKY	3.7e-07	30.3
DN564817_c1_g1	PF03106	WRKY	WRKY DNA -binding domain	WRKY	1.7e-12	47.4
DN563208_c1_g2	PF03106	WRKY	WRKY DNA -binding domain	WRKY	1.4e-22	79.6
DN550676_c0_g1	PF03106	WRKY	WRKY DNA -binding domain	WRKY	9.4e-28	96.2
DN565581_c1_g1	PF03106	WRKY	WRKY DNA -binding domain	WRKY	4.1e-17	62.1
DN557896_c0_g1	PF03106	WRKY	WRKY DNA -binding domain	WRKY	3.3e-23	81.7
DN560848_c1_g1	PF03106	WRKY	WRKY DNA -binding domain	WRKY	1.2e-25	89.5
DN561733_c0_g1	PF03106	WRKY	WRKY DNA -binding domain	WRKY	1.2e-46	156.8
DN557923_c1_g1	PF03106	WRKY	WRKY DNA -binding domain	WRKY	5.9e-27	93.7
DN549973_c0_g1	PF03106	WRKY	WRKY DNA -binding domain	WRKY	6.1e-08	32.8
DN559874_c1_g2	PF03106	WRKY	WRKY DNA -binding domain	WRKY	2.8e-20	72.3
DN566006_c1_g1	PF03106	WRKY	WRKY DNA -binding domain	WRKY	1.8e-15	56.9
DN566006_c1_g1	PF03106	WRKY	WRKY DNA -binding domain	WRKY	9.1e-08	32.2
DN548781_c0_g1	PF03106	WRKY	WRKY DNA -binding domain	WRKY	1e-07	32.1
DN555807_c0_g2	PF03106	WRKY	WRKY DNA -binding domain	WRKY	2e-16	59.9
DN558464_c0_g1	PF03106	WRKY	WRKY DNA -binding domain	WRKY	3.3e-12	46.4
DN557896_c0_g2	PF03106	WRKY	WRKY DNA -binding domain	WRKY	3.7e-17	62.3
DN564961_c0_g2	PF03106	WRKY	WRKY DNA -binding domain	WRKY	1.6e-13	50.7
DN558245_c0_g1	PF03106	WRKY	WRKY DNA -binding domain	WRKY	7.3e-26	90.2
DN556996_c0_g1	PF03106	WRKY	WRKY DNA -binding domain	WRKY	0.00077	19.6
DN549973_c0_g2	PF03106	WRKY	WRKY DNA -binding domain	WRKY	9.5e-14	51.4
DN556614_c1_g1	PF03106	WRKY	WRKY DNA -binding domain	WRKY	2.8e-27	94.7
DN554176_c0_g1	PF04770	ZF-HD_dimer	ZF-HD protein dimerisation region	ZF-HD	3.6e-30	103.9
DN173286_c0_g1	PF04770	ZF-HD_dimer	ZF-HD protein dimerisation region	ZF-HD	5.7e-29	100.1
