# Supplementary material for: Transcriptomic Sequencing and Co-Expression Network Analysis on Key Genes and Pathways Regulating Nitrogen Use Efficiency in Myriophyllum aquaticum
Source: Int J Mol Sci. 2019 Mar 29;20(7):1587. doi: 10.3390/ijms20071587 (PMC6480359; doi:10.3390/ijms20071587)
Supplement: Supplementary file 1 [file ijms-20-01587-s001.zip › Supplementary Materials/Supplementary Table S7.xlsx]

## Sheet: Supplementary Table S7
Table S7 Differentially expressed genes (DEGs) of Myriophyllum aquaticum enriched in different modules.

## Sheet: MEblue
Gene_id	Length	Log2FC(L1/L11)	Padjust	Significant	Regulate	Log2FC(L2/L11)	Padjust	Significant	Regulate	Log2FC(L3/L11)	Padjust	Significant	Regulate	Log2FC(L4/L11)	Padjust	Significant	Regulate	NR_hit-name	NR_description	Swiss-Prot_hit-name	Swiss-Prot_description	Pfam_id	Domain	Domain description	COG_id	COG_Functional Categories	NOG_id	NOG_Functional Categories	GO_id	GO_term	KO_id	KO_name	Pathway_id	Pathway_definition
DN480304_c0_g1	560	-0.249994	1	no	down	1.39648	0.0980031	no	up	1.768	0.00682848	yes	up	1.58892	0.0540224	no	up	------	------	------	------	PF02428.12;	Prot_inhib_II;	Potato type II proteinase inhibitor family;	------	------	NOG167345;	S:Function unknown;	------	------	------	------	------	------
DN498747_c0_g2	644	-0.613151	0.823797	no	down	-0.0661957	0.96224	no	down	-0.0149284	0.99031	no	down	1.47685	0.0278265	yes	up	PRW44859.1;	Serine carboxypeptidase 24 isoform B [Chlorella sorokiniana];	gi|125987776|sp|O82229.2|SCP23_ARATH;	RecName: Full=Putative serine carboxypeptidase-like 23; Flags: Precursor;	PF00450.19;	Peptidase_S10;	Serine carboxypeptidase;	------	------	------	------	GO:0004185; GO:0004185; GO:0004185;	MF:serine-type carboxypeptidase activity;MF:serine-type carboxypeptidase activity;MF:serine-type carboxypeptidase activity;	K16297	SCPL-II	------	------
DN502480_c0_g1	695	-1.52475	0.0300814	yes	down	-0.63449	0.203711	no	down	0.259814	0.454217	no	up	0.329654	0.51474	no	up	------	------	gi|75278048|sp|O49710.1|HS154_ARATH;	RecName: Full=15.4 kDa class V heat shock protein; AltName: Full=15.4 kDa heat shock protein; Short=AtHsp15.4;	PF00011.18;	HSP20;	Hsp20/alpha crystallin family;	------	------	------	------	------	------	K13993	HSP20	map04141;	Protein processing in endoplasmic reticulum;
DN512267_c0_g1	618	-0.923038	0.694295	no	down	1.09323	0.0485787	yes	up	1.1984	0.00796928	yes	up	2.46905	1.04441e-09	yes	up	GAQ87081.1;	hypothetical protein KFL_003300040 [Klebsormidium nitens];	gi|75097840|sp|O23419.1|GRXS4_ARATH;	RecName: Full=Monothiol glutaredoxin-S4; Short=AtGrxS4; AltName: Full=Protein ROXY 13;	PF00462.21;	Glutaredoxin;	Glutaredoxin;	COG0695;	O:Posttranslational modification, protein turnover, chaperones;	------	------	GO:0045454; GO:0045454; GO:0045454; GO:0045454; GO:0005623; GO:0005623; GO:0005623; GO:0005623;GO:0009055; GO:0015035; GO:0009055; GO:0015035; GO:0009055; GO:0015035; GO:0009055; GO:0015035;	BP:cell redox homeostasis;BP:cell redox homeostasis;BP:cell redox homeostasis;BP:cell redox homeostasis;CC:cell;CC:cell;CC:cell;CC:cell;MF:electron carrier activity;MF:protein disulfide oxidoreductase activity;MF:electron carrier activity;MF:protein disulfide oxidoreductase activity;MF:electron carrier activity;MF:protein disulfide oxidoreductase activity;MF:electron carrier activity;MF:protein d…	K03676	grxC, GLRX, GLRX2	------	------
DN512912_c0_g1	678	-0.160381	0.929484	no	down	0.540507	0.580674	no	up	1.43789	0.0104172	yes	up	0.664986	0.552732	no	up	------	------	------	------	------	------	------	------	------	------	------	------	------	------	------	------	------
DN513628_c0_g1	1864	0.348801	0.61688	no	up	1.62672	0.000162072	yes	up	2.20336	1.00063e-22	yes	up	2.63037	1.70829e-15	yes	up	XP_003075086.1;	Major facilitator superfamily domain, general substrate transporter [Ostreococcus tauri];	gi|75265504|sp|Q9SA38.1|OCT3_ARATH;	RecName: Full=Organic cation/carnitine transporter 3; Short=AtOCT3;	PF00083.21; PF07690.13;	Sugar_tr;MFS_1;	Sugar;Major Facilitator Superfamily;	------	------	------	------	GO:0016021; GO:0016021; GO:0016021; GO:0016021; GO:0016021;GO:0022857; GO:0022857; GO:0022857; GO:0022857; GO:0022857;	CC:integral component of membrane;CC:integral component of membrane;CC:integral component of membrane;CC:integral component of membrane;CC:integral component of membrane;MF:transmembrane transporter activity;MF:transmembrane transporter activity;MF:transmembrane transporter activity;MF:transmembrane transporter activity;MF:transmembrane transporter activity;	------	------	------	------
DN514988_c0_g1	329	0.695042	0.680194	no	up	0.572084	0.595645	no	up	1.33032	0.0384068	yes	up	1.17004	0.204072	no	up	------	------	------	------	------	------	------	------	------	------	------	------	------	------	------	------	------
DN518452_c0_g1	846	0.438509	1	no	up	1.60369	0.00103537	yes	up	1.64235	0.000613142	yes	up	1.12813	0.0873205	no	up	------	------	gi|75169364|sp|Q9C7Q1.1|SAU66_ARATH;	RecName: Full=Auxin-responsive protein SAUR66; AltName: Full=Protein SMALL AUXIN UP RNA 66;	PF02519.11;	Auxin_inducible;	Auxin responsive protein;	------	------	------	------	------	------	------	------	------	------
DN518506_c0_g1	705	-0.0449795	0.985989	no	down	1.50426	0.0320799	yes	up	2.52932	4.06975e-08	yes	up	2.23257	0.000115229	yes	up	GAQ88631.1;	hypothetical protein KFL_004460050 [Klebsormidium nitens];	------	------	PF00400.29;	WD40;	WD domain, G-beta repeat;	------	------	------	------	------	------	K20241	WDR44, RAB11BP	------	------
DN518860_c0_g1	569	0.628254	0.55674	no	up	1.91811	3.65903e-06	yes	up	2.3898	7.52616e-10	yes	up	0.845448	0.247515	no	up	------	------	------	------	PF14368.3; PF00234.19;	LTP_2;Tryp_alpha_amyl;	Probable lipid transfer;Protease inhibitor/seed storage/LTP family;	------	------	------	------	------	------	------	------	------	------
DN519795_c0_g1	401	0.0985695	0.965117	no	up	1.20419	0.0315522	yes	up	0.908432	0.0870694	no	up	1.3432	0.00853294	yes	up	GAQ81666.1;	ABC transporter C family [Klebsormidium nitens];	gi|75335712|sp|Q9LZJ5.1|AB14C_ARATH;	RecName: Full=ABC transporter C family member 14; Short=ABC transporter ABCC.14; Short=AtABCC14; AltName: Full=ATP-energized glutathione S-conjugate pump 10; AltName: Full=Glutathione S-conjugate-transporting ATPase 10; AltName: Full=Multidrug resistance-associated protein 10;	PF00005.24; PF03193.13; PF01926.20; PF00350.20;	ABC_tran;DUF258;MMR_HSR1;Dynamin_N;	ABC transporter;Protein of unknown function, DUF258;50S ribosome-binding GTPase;Dynamin family;	------	------	------	------	GO:0016021; GO:0016021;GO:0005524; GO:0042626; GO:0005524; GO:0042626;	CC:integral component of membrane;CC:integral component of membrane;MF:ATP binding;MF:ATPase activity, coupled to transmembrane movement of substances;MF:ATP binding;MF:ATPase activity, coupled to transmembrane movement of substances;	K05666	ABCC2	map02010;	ABC transporters;
DN519879_c0_g1	344	-0.700024	0.556484	no	down	0.826088	0.124278	no	up	1.21825	0.000448421	yes	up	1.61392	0.000360071	yes	up	------	------	------	------	------	------	------	------	------	------	------	------	------	------	------	------	------
DN520502_c0_g1	304	0.853467	0.501036	no	up	2.0421	0.000300849	yes	up	2.10617	2.29162e-05	yes	up	1.58281	0.0125448	yes	up	------	------	gi|3914997|sp|Q43075.1|SPE1_PEA;	RecName: Full=Arginine decarboxylase; Short=ADC; Short=ARGDC;	------	------	------	------	------	------	------	------	------	K01583	E4.1.1.19	map00330;	Arginine and proline metabolism;
DN521533_c0_g1	537	1.04952	0.302368	no	up	0.646024	0.454713	no	up	1.16341	0.0386145	yes	up	0.963122	0.164063	no	up	------	------	------	------	------	------	------	------	------	------	------	------	------	------	------	------	------
DN521810_c0_g1	864	0.808994	0.266629	no	up	0.650972	0.204104	no	up	1.24689	0.00316809	yes	up	0.580948	0.271629	no	up	------	------	------	------	------	------	------	------	------	------	------	------	------	------	------	------	------
DN522235_c0_g1	356	0.520757	1	no	up	1.25475	1	no	up	1.68018	0.0413789	yes	up	0.983301	1	no	up	------	------	------	------	------	------	------	------	------	------	------	------	------	------	------	------	------
DN523847_c0_g1	386	0.905689	0.393665	no	up	0.478325	0.597012	no	up	1.38564	0.00548144	yes	up	1.05733	0.144012	no	up	------	------	------	------	------	------	------	------	------	------	------	------	------	------	------	------	------
DN524398_c1_g1	397	2.46701	1	no	up	1.698	0.0734984	no	up	2.06256	0.0087835	yes	up	1.76861	0.0944751	no	up	GAQ87199.1;	hypothetical protein KFL_003380040 [Klebsormidium nitens];	gi|754388978|sp|F4KCC2.1|PRT6_ARATH;	RecName: Full=E3 ubiquitin-protein ligase PRT6; AltName: Full=Protein PROTEOLYSIS 6;	PF07353.9;	Uroplakin_II;	Uroplakin II;	------	------	------	------	GO:0008270;	MF:zinc ion binding;	------	------	------	------
DN524403_c0_g1	298	-0.785623	0.55969	no	down	0.880844	0.0591266	no	up	1.27709	3.75584e-05	yes	up	0.88705	0.0979549	no	up	------	------	------	------	------	------	------	------	------	------	------	------	------	K13024	PPIP5K, VIP	map04070;	Phosphatidylinositol signaling system;
DN524590_c0_g1	843	1.04764	0.301717	no	up	1.36011	0.0173656	yes	up	1.14933	0.0183131	yes	up	0.958332	0.162583	no	up	------	------	------	------	------	------	------	------	------	------	------	------	------	------	------	------	------
DN524752_c0_g1	1878	-2.78322	0.00197362	yes	down	-0.0191014	0.982682	no	down	-0.579568	0.235081	no	down	1.40449	0.000776656	yes	up	XP_013904807.1;	polyamine oxidas;	gi|6225822|sp|O64411.1|PAO_MAIZE;	RecName: Full=Polyamine oxidase; Flags: Precursor;	PF01593.21; PF13450.3; PF13738.3; PF07992.11; PF00890.21; PF01494.16; PF01134.19; PF01946.14;	Amino_oxidase;NAD_binding_8;Pyr_redox_3;Pyr_redox_2;FAD_binding_2;FAD_binding_3;GIDA;Thi4;	Flavin containing amine oxidoreductase;NA;Pyridine nucleotide-disulphide oxidoreductase;Pyridine nucleotide-disulphide oxidoreductase;FAD binding domain;FAD binding domain;Glucose inhibited division protein A;Thi4 family;	------	------	NOG08008; NOG14834;	R:General function prediction only;	GO:0052893; GO:0052896; GO:0052900; GO:0052893; GO:0052896; GO:0052900; GO:0003677; GO:0016491;	MF:N1-acetylspermin;MF:spermidine oxidas;MF:spermine oxidas;MF:N1-acetylspermin;MF:spermidine oxidas;MF:spermine oxidas;MF:DNA binding;MF:oxidoreductase activity;	K13366	MPAO, PAO1	map00330; map00410;	Arginine and proline metabolism;beta-Alanine metabolism;
DN524966_c0_g1	469	0.707583	0.802362	no	up	1.51192	0.0495849	yes	up	1.56298	0.0154291	yes	up	0.998323	0.304427	no	up	------	------	gi|75215725|sp|Q9XIJ5.1|PUB18_ARATH;	RecName: Full=U-box domain-containing protein 18; AltName: Full=Plant U-box protein 18;	------	------	------	------	------	------	------	------	------	------	------	------	------
DN525150_c0_g2	325	0.651288	0.368772	no	up	0.881987	0.113234	no	up	1.16276	0.00553748	yes	up	1.36969	0.00217428	yes	up	GAQ81619.1;	hexokinase [Klebsormidium nitens];	gi|11386886|sp|Q9SEK3.1|HXK1_SPIOL;	RecName: Full=Hexokinase-1; AltName: Full=SoHxK1;	PF03727.13;	Hexokinase_2;	Hexokinase;	------	------	------	------	GO:0001678; GO:0006096; GO:0001678; GO:0006096; GO:0001678; GO:0006096; GO:0001678; GO:0006096; GO:0005623; GO:0016021; GO:0005623; GO:0005623; GO:0005623;GO:0005524; GO:0005536; GO:0004396; GO:0005524; GO:0005536; GO:0004396; GO:0005524; GO:0005536; GO:0004396; GO:0005524; GO:0005536; GO:0004396;	BP:cellular glucose homeostasis;BP:glycolytic process;BP:cellular glucose homeostasis;BP:glycolytic process;BP:cellular glucose homeostasis;BP:glycolytic process;BP:cellular glucose homeostasis;BP:glycolytic process;CC:cell;CC:integral component of membrane;CC:cell;CC:cell;CC:cell;MF:ATP binding;MF:glucose binding;MF:hexokinase activity;MF:ATP binding;MF:glucose binding;MF:hexokinase activity;MF:…	K00844	HK	map00010; map00520; map00500; map00051; map00052;	Glycolysis / Gluconeogenesis;Amino sugar and nucleotide sugar metabolism;Starch and sucrose metabolism;Fructose and mannose metabolism;Galactose metabolism;
DN525425_c0_g1	457	0.490465	0.339804	no	up	1.07237	0.000647479	yes	up	1.18644	1.19073e-06	yes	up	1.26522	0.000161701	yes	up	------	------	gi|519889692|sp|F4JKK0.1|SUD1_ARATH;	RecName: Full=Probable E3 ubiquitin ligase SUD1; AltName: Full=Protein ECERIFERUM 9; AltName: Full=Protein SUPPRESSOR OF DRY2 DEFFECTS 1; Short=AtSUD1; AltName: Full=RING/U-box domain-containing protein;	------	------	------	------	------	------	------	------	------	K10661	MARCH6, DOA10	map04141;	Protein processing in endoplasmic reticulum;
DN525962_c0_g1	473	-0.85526	0.694295	no	down	1.10097	0.00761294	yes	up	0.596139	0.130046	no	up	0.587138	0.249515	no	up	------	------	------	------	------	------	------	------	------	------	------	------	------	------	------	------	------
DN526035_c0_g1	549	-0.455245	1	no	down	-0.288479	1	no	down	0.391243	0.691889	no	up	2.07371	0.0352324	yes	up	------	------	gi|585420|sp|P38416.1|LOXB_SOLLC;	RecName: Full=Linoleate 9S-lipoxygenase B; AltName: Full=Lipoxygenase B;	PF00305.16;	Lipoxygenase;	Lipoxygenase;	------	------	------	------	------	------	K15718	LOX1_5	map00591;	Linoleic acid metabolism;
DN526067_c0_g1	421	0.46316	0.476804	no	up	0.909258	0.0537645	no	up	1.45524	6.09007e-06	yes	up	1.62705	9.68348e-05	yes	up	------	------	------	------	------	------	------	------	------	------	------	------	------	------	------	------	------
DN526667_c0_g1	433	0.601911	0.646654	no	up	0.680793	0.454322	no	up	1.22732	0.0363067	yes	up	1.52672	0.031722	yes	up	------	------	gi|122229994|sp|Q0WPF2.1|PCFS4_ARATH;	RecName: Full=Polyadenylation and cleavage factor homolog 4;	------	------	------	------	------	------	------	------	------	K14400	PCF11	map03015;	mRNA surveillance pathway;
DN526726_c0_g1	405	1.68201	1	no	up	1.85921	0.0441353	yes	up	0.757196	0.383512	no	up	1.49623	1	no	up	GAQ84325.1;	3-oxo-5-alpha-steroid 4-dehydrogenase 1 [Klebsormidium nitens];	gi|122202899|sp|Q2QDF6.1|DET2_GOSHI;	RecName: Full=Steroid 5-alpha-reductase DET2; Short=GhDET2 [Gossypium hirsutum];	PF02544.13;	Steroid_dh;	3-oxo-5-alpha-steroid 4-dehydrogenase;	------	------	------	------	GO:0006629; GO:0006629; GO:0006629; GO:0006629; GO:0005737; GO:0016021; GO:0005737; GO:0016021; GO:0005737; GO:0016021; GO:0005737; GO:0016021;GO:0016627; GO:0016627; GO:0016627; GO:0016627;	BP:lipid metabolic process;BP:lipid metabolic process;BP:lipid metabolic process;BP:lipid metabolic process;CC:cytoplasm;CC:integral component of membrane;CC:cytoplasm;CC:integral component of membrane;CC:cytoplasm;CC:integral component of membrane;CC:cytoplasm;CC:integral component of membrane;MF:oxidoreductase activity, acting on the CH-CH group of donors;MF:oxidoreductase activity, acting on t…	K10258	TER, TSC13, CER10	map01040; map00062;	Biosynthesis of unsaturated fatty acids;Fatty acid elongation;
DN526857_c0_g1	304	1.82836	1	no	up	2.22361	0.00441236	yes	up	2.33011	0.000948927	yes	up	2.99526	3.18219e-05	yes	up	------	------	------	------	------	------	------	------	------	------	------	------	------	------	------	------	------
DN526967_c0_g1	373	0.201677	0.808123	no	up	1.34661	0.000339427	yes	up	1.25769	7.28729e-05	yes	up	1.42684	0.000200438	yes	up	GAQ86859.1;	vacuolar ATP synthase subunit g [Klebsormidium nitens];	gi|12585428|sp|O82702.1|VATG1_TOBAC;	RecName: Full=V-type proton ATPase subunit G 1; Short=V-ATPase subunit G 1; AltName: Full=Vacuolar proton pump subunit G 1 [Nicotiana tabacum];	PF03179.12;	V-ATPase_G;	Vacuolar;	------	------	NOG70831;	Z:Cytoskeleton;	GO:1902600; GO:1902600; GO:0016471; GO:0016021; GO:0016471;GO:0042626; GO:0042626;	BP:hydrogen ion transmembrane transport;BP:hydrogen ion transmembrane transport;CC:vacuolar proton-transporting V-type ATPase complex;CC:integral component of membrane;CC:vacuolar proton-transporting V-type ATPase complex;MF:ATPase activity, coupled to transmembrane movement of substances;MF:ATPase activity, coupled to transmembrane movement of substances;	K02152	ATPeV1G, ATP6G	map04145; map00190;	Phagosome;Oxidative phosphorylation;
DN527224_c0_g1	576	-0.280137	0.674369	no	down	0.35982	0.442643	no	up	-0.0654007	0.916139	no	down	1.78034	2.30079e-07	yes	up	GAQ82959.1;	hypothetical protein KFL_001300220 [Klebsormidium nitens];	gi|75169806|sp|Q9C9Z2.1|RER3_ARATH;	RecName: Full=Protein RETICULATA-RELATED 3, chloroplastic; Flags: Precursor;	PF11891.5;	DUF3411;	Domain of unknown function;	------	------	------	------	GO:0016021;	CC:integral component of membrane;	------	------	------	------
DN527234_c0_g1	689	1.67896	0.244139	no	up	1.97401	0.00596669	yes	up	2.00079	0.000804005	yes	up	1.63705	0.0446223	yes	up	XP_005647286.1;	hypothetical protein COCSUDRAFT_47676 [Coccomyxa subellipsoidea C-169];	gi|395406802|sp|B6EUA9.1|PR40A_ARATH;	RecName: Full=Pre-mRNA-processing protein 40A; AltName: Full=Mediator of RNA polymerase II transcription subunit 35a;	------	------	------	------	------	------	------	------	------	K12821	PRPF40, PRP40	map03040;	Spliceosome;
DN527288_c0_g1	440	-0.181009	0.922402	no	down	0.328295	0.614881	no	up	0.710373	0.0790445	no	up	1.08546	0.0357828	yes	up	GAQ81206.1;	MA3 domain-containing protein [Klebsormidium nitens];	gi|317373317|sp|Q53EL6.2|PDCD4_HUMAN;	RecName: Full=Programmed cell death protein 4; AltName: Full=Neoplastic transformation inhibitor protein; AltName: Full=Nuclear antigen H731-like; AltName: Full=Protein 197/15a;	PF02847.14;	MA3;	MA3 domain;	------	------	------	------	------	------	------	------	------	------
DN527329_c0_g1	525	0.770448	0.347216	no	up	1.29395	9.94899e-06	yes	up	0.834737	0.000357691	no	up	0.078894	0.876514	no	up	------	------	------	------	------	------	------	------	------	------	------	------	------	------	------	------	------
DN527440_c0_g1	415	0.796961	0.287837	no	up	1.04626	0.0180191	yes	up	1.47994	9.95995e-06	yes	up	1.26824	0.00805705	yes	up	------	------	------	------	------	------	------	------	------	------	------	------	------	------	------	------	------
DN527543_c0_g1	406	0.74186	1	no	up	1.28727	0.201017	no	up	1.99731	0.00762974	yes	up	2.04619	0.0295174	yes	up	------	------	------	------	------	------	------	------	------	------	------	------	------	------	------	------	------
DN527552_c0_g1	475	0.349242	0.516799	no	up	0.7377	0.0383506	no	up	1.05142	3.00096e-05	yes	up	1.43658	1.15596e-05	yes	up	------	------	------	------	------	------	------	------	------	------	------	------	------	K13343	PEX14	map04146;	Peroxisome;
DN527591_c0_g1	530	0.631332	1	no	up	1.18418	0.222865	no	up	1.58495	0.0323583	yes	up	1.74679	0.0407105	yes	up	------	------	------	------	------	------	------	------	------	------	------	------	------	------	------	------	------
DN527696_c0_g1	379	1.37826	1	no	up	1.16193	0.238768	no	up	1.90819	0.00719713	yes	up	1.40459	0.158571	no	up	------	------	gi|387935409|sp|F4JLI5.1|XDH2_ARATH;	RecName: Full=Xanthine dehydrogenase 2; Short=AtXDH2;	------	------	------	------	------	------	------	------	------	------	------	------	------
DN528175_c0_g1	823	0.655679	0.306766	no	up	0.476009	0.289061	no	up	1.05235	0.000540693	yes	up	1.08903	0.00150786	yes	up	GAQ87431.1;	F-box family protein [Klebsormidium nitens];	gi|124007179|sp|Q9SMY8.2|FBL15_ARATH;	RecName: Full=F-box/LRR-repeat protein 15;	------	------	------	------	------	------	------	------	------	------	------	------	------
DN528183_c0_g1	956	0.444603	0.376188	no	up	0.569395	0.02124	no	up	1.11614	1.66463e-11	yes	up	0.922136	0.000187752	no	up	------	------	gi|122247124|sp|Q10MH8.1|RH24_ORYSJ;	RecName: Full=DEAD-box ATP-dependent RNA helicase 24;	------	------	------	------	------	------	------	------	------	K12835	DDX42, SF3B125	map03040;	Spliceosome;
DN528275_c0_g1	763	0.901819	0.0481738	no	up	1.12396	0.000539816	yes	up	1.12805	5.91837e-05	yes	up	1.09139	0.000822156	yes	up	------	------	------	------	------	------	------	------	------	------	------	------	------	K14404	CPSF4, YTH1	map03015;	mRNA surveillance pathway;
DN528393_c0_g1	537	0.32005	0.804983	no	up	0.78191	0.169235	no	up	1.20109	0.00653274	yes	up	0.318673	0.685154	no	up	------	------	------	------	------	------	------	------	------	------	------	------	------	------	------	------	------
DN528775_c0_g1	774	-1.17237	0.525937	no	down	-0.0340814	0.967855	no	down	-0.227605	0.658782	no	down	1.1514	0.00216632	yes	up	------	------	------	------	------	------	------	------	------	------	------	------	------	------	------	------	------
DN529031_c1_g1	417	0.590733	1	no	up	0.49758	1	no	up	1.84262	0.0124815	yes	up	2.32266	0.00389551	yes	up	------	------	gi|75264241|sp|Q9LU64.1|SODF2_ARATH;	RecName: Full=Superoxide dismutase [Fe] 2, chloroplastic; AltName: Full=Protein ALBINO OR PALE GREEN 8; AltName: Full=Protein FE SUPEROXIDE DISMUTASE 2; Flags: Precursor;	------	------	------	------	------	------	------	------	------	------	------	------	------
DN529114_c0_g3	590	0.585413	0.110548	no	up	0.788291	0.0215	no	up	1.10472	1.87875e-08	yes	up	1.24498	1.99741e-06	yes	up	GAQ83343.1;	hypothetical protein KFL_001440300 [Klebsormidium nitens];	------	------	PF04910.11;	Tcf25;	Transcriptional repressor TCF25;	------	------	------	------	------	------	------	------	------	------
DN529155_c1_g1	492	0.243898	0.706455	no	up	0.922731	0.00221872	no	up	1.37928	4.85077e-13	yes	up	1.27367	2.34664e-05	yes	up	------	------	------	------	------	------	------	------	------	------	------	------	------	------	------	------	------
DN529334_c0_g1	1341	-1.14031	0.38214	no	down	-0.0611622	0.919134	no	down	0.646047	0.0125141	no	up	1.33168	6.57031e-06	yes	up	GAQ77636.1;	galactokinase [Klebsormidium nitens];	gi|75277390|sp|O23461.1|ARAK_ARATH;	RecName: Full=L-arabinokinase; Short=AtISA1;	PF13528.3; PF13579.3; PF13439.3;	Glyco_trans_1_3;Glyco_trans_4_4;Glyco_transf_4;	Glycosyl transferase family 1;Glycosyl transferase 4-like domain;Glycosyltransferase Family 4;	------	------	------	------	GO:0005524; GO:0005534; GO:0016301; GO:0005524;	MF:ATP binding;MF:galactose binding;MF:kinase activity;MF:ATP binding;	K12446	E2.7.1.46	map00520;	Amino sugar and nucleotide sugar metabolism;
DN529335_c0_g1	1323	0.166062	0.517625	no	up	0.704656	1.76379e-05	no	up	0.930828	2.72184e-21	no	up	1.0178	3.56708e-09	yes	up	GAQ79684.1;	peroxisomal citrate synthase [Klebsormidium nitens];	gi|73917790|sp|Q9SJH7.1|CISY3_ARATH;	RecName: Full=Citrate synthase 3, peroxisomal; Flags: Precursor;	PF00285.18;	Citrate_synt;	Citrate synthase, C-terminal domain;	------	------	------	------	GO:0006099; GO:0006099; GO:0006099; GO:0006099; GO:0006099;GO:0046912; GO:0046912; GO:0046912; GO:0046912; GO:0046912;	BP:tricarboxylic acid cycle;BP:tricarboxylic acid cycle;BP:tricarboxylic acid cycle;BP:tricarboxylic acid cycle;BP:tricarboxylic acid cycle;MF:transferase activity, transferring acyl groups, acyl groups converted into alkyl on transfer;MF:transferase activity, transferring acyl groups, acyl groups converted into alkyl on transfer;MF:transferase activity, transferring acyl groups, acyl groups conv…	K01647	CS, gltA	map00020; map00630;	Citrate cycl;Glyoxylate and dicarboxylate metabolism;
DN529340_c0_g1	597	0.264417	1	no	up	2.50741	0.0022046	yes	up	1.8964	0.0112934	yes	up	2.36956	0.00582208	yes	up	------	------	gi|75277587|sp|O24370.1|LOX21_SOLTU;	RecName: Full=Linoleate 13S-lipoxygenase 2-1, chloroplastic; AltName: Full=Lipoxygenase 2-1; Flags: Precursor;	------	------	------	------	------	------	------	------	------	K00454	LOX2S	map00591; map00592;	Linoleic acid metabolism;alpha-Linolenic acid metabolism;
DN529492_c0_g1	350	-0.139708	0.962988	no	down	1.44839	0.0391916	yes	up	1.62592	0.00401062	yes	up	0.950345	0.256428	no	up	------	------	------	------	------	------	------	------	------	------	------	------	------	------	------	------	------
DN529994_c0_g1	987	-0.754488	0.724252	no	down	0.837062	0.000143661	no	up	1.72565	9.39416e-33	yes	up	1.57206	1.44869e-06	yes	up	------	------	------	------	------	------	------	------	------	------	------	------	------	------	------	------	------
DN530342_c0_g1	394	-0.114389	0.949297	no	down	0.724831	0.0858883	no	up	1.38024	0.00369754	yes	up	1.36926	0.00710256	yes	up	PSC67722.1;	band 7 [Micractinium conductrix];	gi|75274602|sp|Q9SCW1.1|BGAL1_ARATH;	RecName: Full=Beta-galactosidase 1; Short=Lactase 1; Flags: Precursor;	PF02140.15;	Gal_Lectin;	Galactose binding lectin domain;	------	------	------	------	------	------	------	------	------	------
DN530690_c0_g1	354	0.0779437	0.970041	no	up	1.55855	0.00652323	yes	up	1.70255	0.000228512	yes	up	2.13164	1.35326e-05	yes	up	------	------	------	------	------	------	------	------	------	------	------	------	------	K15015	SLC32A, VGAT	------	------
DN530706_c1_g1	955	0.0147295	0.995526	no	up	2.42627	3.64275e-06	yes	up	1.53418	0.00121843	yes	up	1.80522	0.00156847	yes	up	------	------	------	------	------	------	------	------	------	------	------	------	------	------	------	------	------
DN531188_c0_g1	390	0.570516	0.693968	no	up	1.826	1.11426e-07	yes	up	1.26754	5.39597e-05	yes	up	0.416178	0.49557	no	up	GAQ89338.1;	Lactoylglutathione lyase / glyoxalase I family protein [Klebsormidium nitens];	------	------	------	------	------	------	------	------	------	GO:0009507;GO:0004462; GO:0046872;	CC:chloroplast;MF:lactoylglutathione lyase activity;MF:metal ion binding;	K08234	yaeR	------	------
DN531338_c0_g1	404	0.461416	0.65512	no	up	0.683246	0.346645	no	up	1.3944	0.00124057	yes	up	1.59525	0.00114282	yes	up	------	------	gi|75299756|sp|Q8H1F2.1|RGS1_ARATH;	RecName: Full=Regulator of G-protein signaling 1; Short=AtRGS1;	------	------	------	------	------	------	------	------	------	------	------	------	------
DN531388_c0_g1	538	0.660155	0.255706	no	up	0.526093	0.309256	no	up	1.04467	0.000523304	yes	up	0.829169	0.0446954	no	up	------	------	------	------	------	------	------	------	------	------	------	------	------	------	------	------	------
DN531500_c0_g1	1051	-0.884155	0.664271	no	down	0.96919	0.0206503	no	up	1.44683	3.07545e-08	yes	up	1.29271	0.000259584	yes	up	GAQ80312.1;	aldehyde dehydrogenase [Klebsormidium nitens];	gi|25090061|sp|Q9SYG7.3|AL7B4_ARATH;	RecName: Full=Aldehyde dehydrogenase family 7 member B4; AltName: Full=Antiquitin-1; AltName: Full=Turgor-responsive ALDH;	------	------	------	------	------	------	------	GO:0016620;	MF:oxidoreductase activity, acting on the aldehyde or oxo group of donors, NAD or NADP as acceptor;	K14085	ALDH7A1	map00310; map00280; map00071; map00340; map00330; map00053; map00410; map00010; map00620; map00260; map00561; map00380; map00300;	Lysine degradation;Valine, leucine and isoleucine degradation;Fatty acid degradation;Histidine metabolism;Arginine and proline metabolism;Ascorbate and aldarate metabolism;beta-Alanine metabolism;Glycolysis / Gluconeogenesis;Pyruvate metabolism;Glycine, serine and threonine metabolism;Glycerolipid metabolism;Tryptophan metabolism;Lysine biosynthesis;
DN531504_c0_g1	820	1.46581	0.0250708	yes	up	1.6844	0.000165334	yes	up	1.84767	5.11332e-08	yes	up	2.13797	1.41479e-06	yes	up	GAQ88099.1;	urophorphyrin III methyltransferase [Klebsormidium nitens];	gi|81697276|sp|Q6LM67.1|CYSG_PHOPR;	RecName: Full=Siroheme synthase; Includes: RecName: Full=Uroporphyrinogen-III C-methyltransferase; Short=Urogen III methylase; AltName: Full=SUMT; AltName: Full=Uroporphyrinogen III methylase; Short=UROM; Includes: RecName: Full=Precorrin-2 dehydrogenase; Includes: RecName: Full=Sirohydrochlorin ferrochelatase;	PF00590.17;	TP_methylase;	Tetrapyrrole;	------	------	------	------	GO:0009236; GO:0019354; GO:0009236; GO:0019354; GO:0009236; GO:0019354; GO:0019354; GO:0055114; GO:0019354; GO:0009507;GO:0051287; GO:0043115; GO:0051266; GO:0004851; GO:0051287; GO:0043115; GO:0051266; GO:0004851; GO:0051287; GO:0043115; GO:0051266; GO:0004851; GO:0004851; GO:0008168;	BP:cobalamin biosynthetic process;BP:siroheme biosynthetic process;BP:cobalamin biosynthetic process;BP:siroheme biosynthetic process;BP:cobalamin biosynthetic process;BP:siroheme biosynthetic process;BP:siroheme biosynthetic process;BP:oxidation-reduction process;BP:siroheme biosynthetic process;CC:chloroplast;MF:NAD binding;MF:precorrin-2 dehydrogenase activity;MF:sirohydrochlorin ferrochelatas…	------	------	------	------
DN531628_c0_g1	1180	-0.160272	0.939246	no	down	1.39108	2.53494e-06	yes	up	1.39348	2.19221e-09	yes	up	1.23434	6.86431e-05	yes	up	GAQ78362.1;	Trehalose-6-phosphate synthase component TPS1 and related subunits [Klebsormidium nitens];	gi|75099896|sp|O80738.1|TPS10_ARATH;	RecName: Full=Probable alpha,alpha-trehalose-phosphate synthase [UDP-forming] 10; AltName: Full=Trehalose-6-phosphate synthase 10; Short=AtTPS10;	PF02358.13;	Trehalose_PPase;	Trehalose-phosphatase;	------	------	------	------	GO:0005992; GO:0005992; GO:0005992;GO:0003824; GO:0003824; GO:0003824;	BP:trehalose biosynthetic process;BP:trehalose biosynthetic process;BP:trehalose biosynthetic process;MF:catalytic activity;MF:catalytic activity;MF:catalytic activity;	K16055	TPS	map00500;	Starch and sucrose metabolism;
DN531657_c0_g1	753	-0.452854	0.785873	no	down	0.882969	0.28261	no	up	1.55787	0.0044386	yes	up	0.912738	0.266152	no	up	GAQ79278.1;	acetoacetyl-CoA thiolase [Klebsormidium nitens];	gi|73919864|sp|Q9FIK7.1|THIC2_ARATH;	RecName: Full=Probable acetyl-CoA acetyltransferase, cytosolic 2; AltName: Full=Cytosolic acetoacetyl-CoA thiolase 2; Short=Thiolase 2;	------	------	------	------	------	------	------	GO:0008152; GO:0008152; GO:0008152; GO:0008152;GO:0016747; GO:0016747; GO:0003985; GO:0016747;	BP:metabolic process;BP:metabolic process;BP:metabolic process;BP:metabolic process;MF:transferase activity, transferring acyl groups other than amino-acyl groups;MF:transferase activity, transferring acyl groups other than amino-acyl groups;MF:acetyl-CoA C-acetyltransferase activity;MF:transferase activity, transferring acyl groups other than amino-acyl groups;	K00626	E2.3.1.9, atoB	map00630; map00310; map00280; map00650; map00620; map00900; map00072; map00071; map00640; map00380;	Glyoxylate and dicarboxylate metabolism;Lysine degradation;Valine, leucine and isoleucine degradation;Butanoate metabolism;Pyruvate metabolism;Terpenoid backbone biosynthesis;Synthesis and degradation of ketone bodies;Fatty acid degradation;Propanoate metabolism;Tryptophan metabolism;
DN531732_c0_g1	318	0.896091	0.0627906	no	up	1.28011	1.14163e-07	yes	up	1.20612	9.78956e-07	yes	up	1.50977	4.49827e-11	yes	up	------	------	------	------	PF12752.4;	SUZ;	SUZ domain;	------	------	------	------	------	------	------	------	------	------
DN531763_c0_g2	318	0.58304	0.592172	no	up	1.35159	0.0551459	no	up	1.31173	0.0172655	yes	up	1.38458	0.0362389	yes	up	------	------	------	------	------	------	------	------	------	------	------	------	------	------	------	------	------
DN531898_c1_g1	913	0.0186575	0.988746	no	up	1.03801	0.0279322	yes	up	0.533869	0.208197	no	up	0.789231	0.106376	no	up	------	------	------	------	------	------	------	------	------	------	------	------	------	------	------	------	------
DN531974_c0_g2	310	-0.945244	0.544299	no	down	1.27213	0.00618546	yes	up	1.50761	4.72233e-05	yes	up	1.767	0.000192269	yes	up	GAQ80312.1;	aldehyde dehydrogenase [Klebsormidium nitens];	gi|25090053|sp|Q41247.3|AL7A1_BRANA;	RecName: Full=Aldehyde dehydrogenase family 7 member A1; AltName: Full=Antiquitin-1; AltName: Full=Brassica turgor-responsive/drought-induced gene 26 protein; Short=Btg-26;	PF00171.19;	Aldedh;	Aldehyde dehydrogenase family;	------	------	------	------	GO:0009450; GO:0006540; GO:0005739;GO:0016620; GO:0016620; GO:0016620; GO:0016620; GO:0051287; GO:0004777;	BP:gamma-aminobutyric acid catabolic process;BP:glutamate decarboxylation to succinate;CC:mitochondrion;MF:oxidoreductase activity, acting on the aldehyde or oxo group of donors, NAD or NADP as acceptor;MF:oxidoreductase activity, acting on the aldehyde or oxo group of donors, NAD or NADP as acceptor;MF:oxidoreductase activity, acting on the aldehyde or oxo group of donors, NAD or NADP as accepto…	K14085	ALDH7A1	map00310; map00280; map00071; map00340; map00330; map00053; map00410; map00010; map00620; map00260; map00561; map00380; map00300;	Lysine degradation;Valine, leucine and isoleucine degradation;Fatty acid degradation;Histidine metabolism;Arginine and proline metabolism;Ascorbate and aldarate metabolism;beta-Alanine metabolism;Glycolysis / Gluconeogenesis;Pyruvate metabolism;Glycine, serine and threonine metabolism;Glycerolipid metabolism;Tryptophan metabolism;Lysine biosynthesis;
DN532179_c0_g1	684	0.320624	0.790772	no	up	0.397234	0.627189	no	up	1.0522	0.0377351	yes	up	0.838068	0.198732	no	up	GAQ89316.1;	hypothetical protein KFL_005100060 [Klebsormidium nitens];	gi|384872672|sp|O14039.3|RCM1_SCHPO;	RecName: Full=25S rRNA;	------	------	------	------	------	------	------	GO:0008168; GO:0003723; GO:0008168; GO:0003723; GO:0008168; GO:0003723;	MF:methyltransferase activity;MF:RNA binding;MF:methyltransferase activity;MF:RNA binding;MF:methyltransferase activity;MF:RNA binding;	K15264	NSUN5, WBSCR20, RCM1	------	------
DN532228_c0_g1	417	3.37965	0.00238392	yes	up	2.85883	2.5606e-05	yes	up	2.65513	1.04884e-05	yes	up	2.21382	0.00422305	yes	up	------	------	------	------	------	------	------	------	------	------	------	------	------	------	------	------	------
DN532278_c0_g1	470	0.560334	0.361647	no	up	1.57337	3.359e-08	yes	up	1.60204	2.01498e-14	yes	up	2.06188	3.12897e-12	yes	up	------	------	------	------	------	------	------	------	------	------	------	------	------	------	------	------	------
DN532420_c0_g1	566	-0.8225	1	no	down	0.908545	1.01537e-05	no	up	1.17523	1.35472e-17	yes	up	0.113261	0.78048	no	up	------	------	------	------	------	------	------	------	------	------	------	------	------	------	------	------	------
DN532484_c0_g1	491	0.866632	0.281992	no	up	1.57131	0.00170626	yes	up	0.950653	0.051025	no	up	1.56219	0.00103265	yes	up	------	------	gi|122242515|sp|Q0WQQ1.1|AGD15_ARATH;	RecName: Full=Probable ADP-ribosylation factor GTPase-activating protein AGD15; Short=ARF GAP AGD15; AltName: Full=Protein ARF-GAP DOMAIN 15; Short=AtAGD15;	------	------	------	------	------	------	------	------	------	------	------	------	------
DN532714_c0_g2	823	0.289877	0.752588	no	up	0.706378	0.169676	no	up	0.563032	0.195694	no	up	1.07562	0.0112681	yes	up	------	------	gi|75322377|sp|Q65X70.1|GPDH3_ORYSJ;	RecName: Full=Probable glycerol-3-phosphate dehydrogenase [NA;	------	------	------	------	------	------	------	------	------	------	------	------	------
DN532893_c0_g1	663	0.201353	0.842564	no	up	1.47867	0.00170626	yes	up	1.78013	2.37713e-07	yes	up	2.01391	6.71687e-07	yes	up	------	------	------	------	------	------	------	------	------	------	------	------	------	------	------	------	------
DN532928_c0_g1	1574	-1.60803	0.00277435	yes	down	-0.275569	0.585897	no	down	-0.972965	0.000715307	no	down	2.04671	3.32653e-05	yes	up	GAQ87428.1;	hypothetical protein KFL_003520070 [Klebsormidium nitens];	gi|403399424|sp|A6T923.1|HPXO_KLEP7;	RecName: Full=FAD-dependent urate hydroxylase; AltName: Full=FAD-dependent urate oxidase;	PF01494.16; PF05834.9; PF13450.3; PF12831.4; PF01266.21; PF07992.11; PF00890.21; PF13738.3; PF00070.24; PF01946.14;	FAD_binding_3;Lycopene_cycl;NAD_binding_8;FAD_oxidored;DAO;Pyr_redox_2;FAD_binding_2;Pyr_redox_3;Pyr_redox;Thi4;	FAD binding domain;Lycopene cyclase protein;NA;FAD dependent oxidoreductase;FAD dependent oxidoreductase;Pyridine nucleotide-disulphide oxidoreductase;FAD binding domain;Pyridine nucleotide-disulphide oxidoreductase;Pyridine nucleotide-disulphide oxidoreductase;Thi4 family;	------	------	------	------	GO:0071949; GO:0071949; GO:0071949; GO:0071949; GO:0016491;	MF:FAD binding;MF:FAD binding;MF:FAD binding;MF:FAD binding;MF:oxidoreductase activity;	------	------	------	------
DN532930_c0_g1	734	0.384018	0.396473	no	up	1.00883	2.8489e-05	yes	up	0.567124	0.0512683	no	up	0.981028	0.00342564	no	up	------	------	gi|75328728|sp|Q8GSA7.1|CMTA3_ARATH;	RecName: Full=Calmodulin-binding transcription activator 3; AltName: Full=Ethylene-induced calmodulin-binding protein 1; Short=EICBP1; AltName: Full=Ethylene-induced calmodulin-binding protein a; Short=EICBP.a; AltName: Full=Signal-responsive protein 1;	------	------	------	------	------	------	------	------	------	------	------	------	------
DN533008_c0_g1	461	0.270614	0.77316	no	up	0.974668	0.0541211	no	up	0.890259	0.0295161	no	up	1.0684	0.0493191	yes	up	------	------	------	------	------	------	------	------	------	------	------	------	------	------	------	------	------
DN533046_c0_g1	1162	-0.918715	1	no	down	0.638582	7.05143e-06	no	up	1.06473	3.43274e-25	yes	up	1.00281	8.17784e-13	yes	up	------	------	------	------	------	------	------	------	------	------	------	------	------	------	------	------	------
DN533103_c1_g1	974	-0.283563	0.679633	no	down	0.814023	4.81025e-06	no	up	0.999253	1.17702e-09	no	up	1.67117	1.60068e-15	yes	up	GAQ90639.1;	Ketoacyl-CoA Thiolase [Klebsormidium nitens];	gi|73919870|sp|Q8LF48.2|THIK1_ARATH;	RecName: Full=3-ketoacyl-CoA thiolase 1, peroxisomal; AltName: Full=Acetyl-CoA acyltransferase 1; AltName: Full=Beta-ketothiolase 1; AltName: Full=Peroxisomal 3-oxoacyl-CoA thiolase 1; Flags: Precursor;	PF00108.20;	Thiolase_N;	Thiolase, N-terminal domain;	------	------	------	------	GO:0008152; GO:0008152; GO:0008152; GO:0008152;GO:0016747; GO:0016747; GO:0003988; GO:0016747;	BP:metabolic process;BP:metabolic process;BP:metabolic process;BP:metabolic process;MF:transferase activity, transferring acyl groups other than amino-acyl groups;MF:transferase activity, transferring acyl groups other than amino-acyl groups;MF:acetyl-CoA C-acyltransferase activity;MF:transferase activity, transferring acyl groups other than amino-acyl groups;	K07513	ACAA1	map04146; map00592; map00280; map01040; map00071;	Peroxisome;alpha-Linolenic acid metabolism;Valine, leucine and isoleucine degradation;Biosynthesis of unsaturated fatty acids;Fatty acid degradation;
DN533154_c1_g1	496	0.543732	0.836846	no	up	1.47995	0.0102497	yes	up	1.82188	0.000269394	yes	up	1.84498	0.00330534	yes	up	------	------	------	------	------	------	------	------	------	------	------	------	------	------	------	------	------
DN533155_c1_g2	470	-0.283202	0.854261	no	down	1.12424	0.011649	yes	up	1.20172	0.000372409	yes	up	0.674761	0.21075	no	up	------	------	gi|75334984|sp|Q9LGV5.1|CIPK1_ORYSJ;	RecName: Full=CBL-interacting protein kinase 1; AltName: Full=OsCIPK01;	PF03822.11;	NAF;	NAF domain;	------	------	------	------	------	------	K07198	PRKAA, AMPK	------	------
DN533400_c0_g1	812	0.26538	0.802103	no	up	0.73137	0.252897	no	up	1.11437	0.0162234	yes	up	1.11263	0.0394128	yes	up	------	------	------	------	------	------	------	------	------	------	------	------	------	K20241	WDR44, RAB11BP	------	------
DN533735_c0_g3	574	0.719086	0.26522	no	up	0.636472	0.0933616	no	up	1.43573	1.34367e-09	yes	up	1.39816	1.06474e-05	yes	up	------	------	------	------	------	------	------	------	------	------	------	------	------	------	------	------	------
DN533740_c1_g2	665	0.608047	0.432353	no	up	0.722501	0.114973	no	up	1.14259	5.10267e-05	yes	up	1.21634	0.000821737	yes	up	------	------	gi|75243465|sp|Q84WW6.1|ASHH1_ARATH;	RecName: Full=Histone-lysine N-methyltransferase ASHH1; AltName: Full=ASH1 homolog 1; AltName: Full=Protein SET DOMAIN GROUP 26;	------	------	------	------	------	------	------	------	------	K11423	SETD2, SET2	map00310;	Lysine degradation;
DN533762_c0_g1	915	0.486055	0.626655	no	up	0.449147	0.513898	no	up	1.0957	0.00619312	yes	up	0.93082	0.190751	no	up	------	------	gi|166201361|sp|Q9FPT1.2|UBP12_ARATH;	RecName: Full=Ubiquitin carboxyl-terminal hydrolase 12; AltName: Full=Deubiquitinating enzyme 12; Short=AtUBP12; AltName: Full=Ubiquitin thioesterase 12; AltName: Full=Ubiquitin-specific-processing protease 12;	------	------	------	------	------	------	------	------	------	K11838	USP7, UBP15	------	------
DN533824_c0_g1	474	-0.312331	0.835103	no	down	0.104563	0.93547	no	up	1.177	0.040797	yes	up	1.01033	0.260926	no	up	GAQ83601.1;	phosphatidylinositol glycan class U [Klebsormidium nitens];	------	------	------	------	------	------	------	------	------	GO:0016255; GO:0016255; GO:0042765; GO:0042765;	BP:attachment of GPI anchor to protein;BP:attachment of GPI anchor to protein;CC:GPI-anchor transamidase complex;CC:GPI-anchor transamidase complex;	K05293	PIGU	map00563;	Glycosylphosphatidylinosito;
DN533970_c0_g2	723	-0.289757	0.782424	no	down	0.829203	0.104284	no	up	0.344728	0.468745	no	up	1.10819	0.0171073	yes	up	------	------	------	------	------	------	------	------	------	------	------	------	------	------	------	------	------
DN534044_c0_g1	466	-1.56495	0.337471	no	down	0.0483535	0.965642	no	up	1.53587	6.58491e-05	yes	up	1.1105	0.0467946	yes	up	------	------	------	------	------	------	------	------	------	------	------	------	------	------	------	------	------
DN534219_c1_g1	516	-1.27453	0.0498878	yes	down	-0.286164	0.677669	no	down	0.160296	0.772707	no	up	0.00840521	0.992237	no	up	GAQ77568.1;	hypothetical protein KFL_000010170 [Klebsormidium nitens];	gi|1175102|sp|P43935.1|Y077_HAEIN;	RecName: Full=Uncharacterized protein HI_0077;	PF04305.11;	DUF455;	Protein of unknown function;	------	------	------	------	------	------	------	------	------	------
DN534450_c0_g1	1073	-1.03454	0.528503	no	down	0.190381	0.878221	no	up	0.672795	0.390072	no	up	1.50848	0.0229683	yes	up	------	------	------	------	------	------	------	------	------	------	------	------	------	------	------	------	------
DN534587_c0_g2	736	0.678903	0.552874	no	up	0.610775	0.488406	no	up	1.36759	0.0097517	yes	up	1.25163	0.105286	no	up	------	------	------	------	------	------	------	------	------	------	------	------	------	K03108	SRP72	map03060;	Protein export;
DN534621_c0_g1	789	0.323073	0.542492	no	up	1.10519	4.46031e-05	yes	up	1.35205	4.20561e-16	yes	up	1.36052	7.56152e-09	yes	up	------	------	------	------	------	------	------	------	------	------	------	------	------	------	------	------	------
DN534621_c0_g2	387	0.0891616	0.934792	no	up	1.23154	9.73304e-07	yes	up	1.29264	1.27851e-11	yes	up	1.41789	2.58713e-06	yes	up	------	------	------	------	------	------	------	------	------	------	------	------	------	------	------	------	------
DN534622_c1_g1	493	-2.33498	0.144096	no	down	0.3706	0.735734	no	up	-1.1824	0.162771	no	down	2.46107	5.97132e-05	yes	up	GAQ79594.1;	ABC transporter G family [Klebsormidium nitens];	gi|75334115|sp|Q9FNB5.1|AB6G_ARATH;	RecName: Full=ABC transporter G family member 6; Short=ABC transporter ABCG.6; Short=AtABCG6; AltName: Full=White-brown complex homolog protein 6; Short=AtWBC6;	PF01061.21;	ABC2_membrane;	ABC-2 type transporter;	------	------	------	------	GO:0016021; GO:0016021; GO:0016021; GO:0016021; GO:0016021;GO:0005524; GO:0016887; GO:0005524; GO:0016887; GO:0005524; GO:0016887; GO:0005524; GO:0016887; GO:0005524; GO:0016887;	CC:integral component of membrane;CC:integral component of membrane;CC:integral component of membrane;CC:integral component of membrane;CC:integral component of membrane;MF:ATP binding;MF:ATPase activity;MF:ATP binding;MF:ATPase activity;MF:ATP binding;MF:ATPase activity;MF:ATP binding;MF:ATPase activity;MF:ATP binding;MF:ATPase activity;	------	------	------	------
DN534707_c0_g1	1080	-0.32591	0.77762	no	down	0.445779	0.0661155	no	up	1.08867	3.17152e-08	yes	up	1.13179	8.09902e-05	yes	up	GAQ89551.1;	BTB/POZ domain-containing protein [Klebsormidium nitens];	gi|75246041|sp|Q8LEV3.1|Y2060_ARATH;	RecName: Full=BTB/POZ domain-containing protein At2g30600;	PF00651.28;	BTB;	BTB/POZ domain;	------	------	------	------	------	------	------	------	------	------
DN534762_c0_g1	391	0.941976	0.539435	no	up	1.74321	0.0190585	yes	up	2.60789	3.57123e-06	yes	up	2.50614	0.000304904	yes	up	------	------	gi|3023817|sp|Q43793.1|G6PDC_TOBAC;	RecName: Full=Glucose-6-phosphate 1-dehydrogenase, chloroplastic; Short=G6PD; Flags: Precursor;	------	------	------	------	------	------	------	------	------	------	------	------	------
DN534763_c0_g1	528	0.573733	0.759656	no	up	1.50256	0.0452981	yes	up	0.833129	0.307691	no	up	0.0817149	0.956117	no	up	------	------	------	------	------	------	------	------	------	------	------	------	------	------	------	------	------
DN534822_c0_g1	800	-0.545839	1	no	down	1.56807	1.39583e-12	yes	up	2.02016	1.31591e-53	yes	up	2.35423	1.10399e-26	yes	up	XP_005844799.1;	hypothetical protein CHLNCDRAFT_36784 [Chlorella variabilis];	------	------	PF07063.10;	DUF1338;	Domain of unknown function;	------	------	------	------	------	------	------	------	------	------
DN534915_c0_g1	878	0.481783	0.608742	no	up	0.433646	0.568201	no	up	0.529113	0.322335	no	up	1.23103	0.019755	yes	up	------	------	gi|317412018|sp|Q9FXT6.2|PEX14_ARATH;	RecName: Full=Peroxisomal membrane protein PEX14; AltName: Full=Peroxin-14; Short=AtPEX14; AltName: Full=Peroxisome biogenesis protein 14; AltName: Full=Pex14p; AltName: Full=Protein PEROXISOME DEFECTIVE 2;	------	------	------	------	------	------	------	------	------	K13343	PEX14	map04146;	Peroxisome;
DN535119_c0_g1	376	0.793142	0.393589	no	up	1.28107	0.0221324	yes	up	1.03899	0.0387696	yes	up	0.994619	0.139012	no	up	------	------	------	------	------	------	------	------	------	------	------	------	------	------	------	------	------
DN535124_c0_g1	581	0.874207	1	no	up	2.4642	0.000645765	yes	up	3.25888	2.77164e-09	yes	up	2.70196	0.000159208	yes	up	------	------	------	------	------	------	------	------	------	------	------	------	------	------	------	------	------
DN535147_c0_g1	749	0.460288	0.728714	no	up	0.800661	0.3011	no	up	1.5483	0.00150351	yes	up	1.37744	0.025082	yes	up	GAQ92204.1;	hypothetical protein KFL_009450020 [Klebsormidium nitens];	gi|75336082|sp|Q9M8Y0.1|SEC_ARATH;	RecName: Full=Probable UDP-N-acetylglucosamine--peptide N-acetylglucosaminyltransferase SEC; AltName: Full=Protein SECRET AGENT;	PF00515.25; PF07719.14; PF13176.3; PF13431.3; PF13414.3; PF13424.3;	TPR_1;TPR_2;TPR_7;TPR_17;TPR_11;TPR_12;	Tetratricopeptide repeat;Tetratricopeptide repeat;Tetratricopeptide repeat;Tetratricopeptide repeat;TPR repeat;Tetratricopeptide repeat;	------	------	------	------	------	------	K09667	OGT	map00514;	Other types of O-glycan biosynthesis;
DN535158_c0_g1	800	-0.841574	0.582658	no	down	0.310665	0.696105	no	up	1.10534	0.00433881	yes	up	0.755265	0.199781	no	up	------	------	------	------	------	------	------	------	------	------	------	------	------	------	------	------	------
DN535163_c0_g1	569	-0.0905329	0.970978	no	down	0.684111	0.521607	no	up	1.94336	0.000733107	yes	up	1.00527	0.236291	no	up	------	------	------	------	------	------	------	------	------	------	------	------	------	------	------	------	------
DN535582_c0_g1	928	0.431298	0.674014	no	up	0.720644	0.224923	no	up	1.06993	0.00882435	yes	up	1.06313	0.034603	yes	up	------	------	------	------	------	------	------	------	------	------	------	------	------	------	------	------	------
DN535623_c0_g1	994	0.546481	0.56804	no	up	0.557495	0.495701	no	up	1.37113	0.00194749	yes	up	0.39703	0.711851	no	up	------	------	------	------	------	------	------	------	------	------	------	------	------	------	------	------	------
DN535757_c0_g1	1875	0.206747	0.809779	no	up	0.90684	0.00217537	no	up	0.714079	0.0117833	no	up	1.78567	1.07569e-08	yes	up	GAQ80157.1;	hypothetical protein KFL_000470300 [Klebsormidium nitens];	gi|75217119|sp|Q9ZWB4.1|3AT1_ARATH;	RecName: Full=Coumaroyl-CoA:anthocyanidin 3-O-glucoside-6''-O-coumaroyltransferase 1;	PF02458.12;	Transferase;	Transferase family;	------	------	------	------	GO:0016747;	MF:transferase activity, transferring acyl groups other than amino-acyl groups;	------	------	------	------
DN535925_c0_g1	687	-0.455884	0.804874	no	down	0.507512	0.631635	no	up	0.42297	0.635846	no	up	2.13032	0.000820369	yes	up	------	------	------	------	------	------	------	------	------	------	------	------	------	------	------	------	------
DN535936_c0_g1	405	0.968314	0.172967	no	up	1.29906	0.00374676	yes	up	1.95115	7.14552e-11	yes	up	2.19497	7.86863e-10	yes	up	------	------	gi|1352439|sp|P48724.1|IF5_PHAVU;	RecName: Full=Eukaryotic translation initiation factor 5; Short=eIF-5;	------	------	------	------	------	------	------	------	------	K03262	EIF5	map03013;	RNA transport;
DN535988_c0_g1	794	0.575676	0.428398	no	up	0.855293	0.0343498	no	up	1.03083	0.000610211	yes	up	1.14787	0.00436609	yes	up	XP_002504777.1;	predicted protein, partial [Micromonas commoda];	gi|75297815|sp|Q84LG2.1|BZP68_ARATH;	RecName: Full=bZIP transcription factor 68; Short=AtbZIP68;	PF00170.18; PF07716.12; PF02183.15; PF03131.14;	bZIP_1;bZIP_2;HALZ;bZIP_Maf;	bZIP transcription factor;Basic region leucine zipper;Homeobox associated leucine zipper;bZIP Maf transcription factor;	------	------	------	------	GO:0003700; GO:0003700; GO:0003700; GO:0003700; GO:0003700;	MF:transcription factor activity, sequence-specific DNA binding;MF:transcription factor activity, sequence-specific DNA binding;MF:transcription factor activity, sequence-specific DNA binding;MF:transcription factor activity, sequence-specific DNA binding;MF:transcription factor activity, sequence-specific DNA binding;	K09060	GBF	------	------
DN536064_c0_g1	490	1.08391	0.143542	no	up	1.21442	0.0411507	yes	up	1.18208	0.0124263	yes	up	0.948513	0.14539	no	up	------	------	------	------	------	------	------	------	------	------	------	------	------	------	------	------	------
DN536174_c0_g1	1042	0.0877686	0.963339	no	up	1.04414	0.000481351	yes	up	0.999016	8.86677e-05	no	up	0.526361	0.0769296	no	up	XP_005645199.1;	potassium ion uptake transporter [Coccomyxa subellipsoidea C-169];	gi|75161297|sp|Q8VXB1.1|HAK12_ORYSJ;	RecName: Full=Putative potassium transporter 12; AltName: Full=OsHAK12;	------	------	------	------	------	------	------	GO:0016021; GO:0016021; GO:0016021; GO:0016021; GO:0016021;GO:0015079; GO:0015079; GO:0015079; GO:0015079; GO:0015079;	CC:integral component of membrane;CC:integral component of membrane;CC:integral component of membrane;CC:integral component of membrane;CC:integral component of membrane;MF:potassium ion transmembrane transporter activity;MF:potassium ion transmembrane transporter activity;MF:potassium ion transmembrane transporter activity;MF:potassium ion transmembrane transporter activity;MF:potassium ion tran…	K03549	kup	------	------
DN536187_c0_g1	324	0.461168	0.755669	no	up	1.0647	0.0260849	yes	up	1.37423	0.000178421	yes	up	0.82173	0.127889	no	up	------	------	gi|75191793|sp|Q9MA15.1|Y1796_ARATH;	RecName: Full=Uncharacterized aarF domain-containing protein kinase At1g79600, chloroplastic; Flags: Precursor;	------	------	------	------	------	------	------	------	------	K08869	ADCK, ABC1	------	------
DN536362_c0_g1	586	0.350729	0.596291	no	up	0.703536	0.0509256	no	up	1.07949	3.17307e-08	yes	up	0.984746	0.00193102	no	up	------	------	------	------	------	------	------	------	------	------	------	------	------	K20892	RAY1	------	------
DN536438_c0_g1	735	-0.210982	0.823144	no	down	1.14025	0.00136379	yes	up	-0.153233	0.705484	no	down	1.34258	0.000151963	yes	up	GAX83243.1;	hypothetical protein CEUSTIGMA_g10669.t1 [Chlamydomonas eustigma];	gi|75126937|sp|Q6NKX1.1|PROD2_ARATH;	RecName: Full=Proline dehydrogenase 2, mitochondrial; AltName: Full=Osmotic stress-induced proline dehydrogenase; AltName: Full=Proline oxidase; Flags: Precursor;	PF01619.15;	Pro_dh;	Proline dehydrogenase;	------	------	------	------	GO:0006562; GO:0006562; GO:0006562; GO:0006562; GO:0006562;GO:0005509; GO:0004657; GO:0005509; GO:0004657; GO:0004657; GO:0005509; GO:0004657; GO:0005509; GO:0004657;	BP:proline catabolic process;BP:proline catabolic process;BP:proline catabolic process;BP:proline catabolic process;BP:proline catabolic process;MF:calcium ion binding;MF:proline dehydrogenase activity;MF:calcium ion binding;MF:proline dehydrogenase activity;MF:proline dehydrogenase activity;MF:calcium ion binding;MF:proline dehydrogenase activity;MF:calcium ion binding;MF:proline dehydrogenase a…	K00318	PRODH	map00330;	Arginine and proline metabolism;
DN536505_c0_g2	843	0.373618	0.696679	no	up	1.55004	0.00028722	yes	up	1.86492	5.01513e-10	yes	up	1.90703	5.54343e-07	yes	up	------	------	------	------	------	------	------	------	------	------	------	------	------	K14431	TGA	map04075;	Plant hormone signal transduction;
DN536569_c0_g1	747	-0.190231	0.885385	no	down	0.337387	0.63133	no	up	1.34087	0.00116885	yes	up	1.42002	0.0018695	yes	up	------	------	------	------	------	------	------	------	------	------	------	------	------	------	------	------	------
DN536594_c0_g1	773	-0.284919	0.927646	no	down	1.20467	0.0862588	no	up	1.18617	0.0475542	yes	up	1.13158	0.112461	no	up	XP_001689968.1;	beta-ureidopropionase [Chlamydomonas reinhardtii];	gi|75151897|sp|Q8H183.1|BUP1_ARATH;	RecName: Full=Beta-ureidopropionase; AltName: Full=N-carbamoyl-beta-alanine amidohydrolase; AltName: Full=Protein PYRIMIDINE 3;	PF00795.19;	CN_hydrolase;	Carbon-nitrogen hydrolase;	------	------	------	------	GO:0043562; GO:0006212; GO:0006807; GO:0006807; GO:0005829;GO:0003837; GO:0016787;	BP:cellular response to nitrogen levels;BP:uracil catabolic process;BP:nitrogen compound metabolic process;BP:nitrogen compound metabolic process;CC:cytosol;MF:beta-ureidopropionase activity;MF:hydrolase activity;	K01431	UPB1, pydC	map00240; map00770; map00410;	Pyrimidine metabolism;Pantothenate and CoA biosynthesis;beta-Alanine metabolism;
DN536636_c0_g2	1775	-1.14883	0.301819	no	down	0.617955	0.0191475	no	up	0.416916	0.0214402	no	up	2.02035	4.5645e-15	yes	up	------	------	------	------	------	------	------	------	------	------	------	------	------	------	------	------	------
DN536710_c1_g1	504	-0.275388	0.835216	no	down	0.45808	0.560656	no	up	1.16691	0.0101043	yes	up	0.891751	0.121943	no	up	------	------	gi|75262735|sp|Q9FMX0.1|SODF3_ARATH;	RecName: Full=Superoxide dismutase [Fe] 3, chloroplastic; AltName: Full=Protein FE SUPEROXIDE DISMUTASE 3; Flags: Precursor;	------	------	------	------	------	------	------	------	------	K04564	SOD2	map04146;	Peroxisome;
DN536754_c0_g1	928	-0.210419	0.907164	no	down	-0.0108889	0.982493	no	down	0.970148	0.0682414	no	up	1.55633	0.00100797	yes	up	GAQ85726.1;	Glycosyl hydrolase family protein [Klebsormidium nitens];	gi|75262458|sp|Q9FGY1.1|BXL1_ARATH;	RecName: Full=Beta-D-xylosidase 1; Short=AtBXL1; AltName: Full=Alpha-L-arabinofuranosidase; Flags: Precursor;	PF01915.19;	Glyco_hydro_3_C;	Glycosyl hydrolase family 3 C-terminal domain;	------	------	------	------	GO:0005975; GO:0005975;GO:0004553; GO:0004553;	BP:carbohydrate metabolic process;BP:carbohydrate metabolic process;MF:hydrolase activity, hydrolyzing O-glycosyl compounds;MF:hydrolase activity, hydrolyzing O-glycosyl compounds;	------	------	------	------
DN536754_c0_g2	576	-0.437073	0.818036	no	down	0.19915	0.68965	no	up	1.34322	0.00800835	yes	up	1.76392	0.000110924	yes	up	GAQ85726.1;	Glycosyl hydrolase family protein [Klebsormidium nitens];	gi|30316196|sp|P83344.1|XYNB_PRUPE;	RecName: Full=Putative beta-D-xylosidase; AltName: Full=PpAz152;	PF14310.3; PF01915.19;	Fn3-like;Glyco_hydro_3_C;	Fibronectin type III-like domain;Glycosyl hydrolase family 3 C-terminal domain;	------	------	------	------	GO:0005975; GO:0005975; GO:0005975;GO:0004553; GO:0004553; GO:0004553;	BP:carbohydrate metabolic process;BP:carbohydrate metabolic process;BP:carbohydrate metabolic process;MF:hydrolase activity, hydrolyzing O-glycosyl compounds;MF:hydrolase activity, hydrolyzing O-glycosyl compounds;MF:hydrolase activity, hydrolyzing O-glycosyl compounds;	------	------	------	------
DN536777_c0_g1	1645	-1.03305	0.0295328	yes	down	-0.627692	0.0520378	no	down	-0.517171	0.0463626	no	down	-0.703126	0.0265883	no	down	GAQ83575.1;	putative MutS homolog 6 [Klebsormidium nitens];	gi|6226648|sp|O04716.2|MSH6_ARATH;	RecName: Full=DNA mismatch repair protein MSH6; Short=AtMSH6; AltName: Full=MutS protein homolog 6;	PF05192.15; PF05190.15; PF00488.18;	MutS_III;MutS_IV;MutS_V;	MutS domain III;MutS family domain IV;MutS domain V;	------	------	------	------	GO:0006298; GO:0006298; GO:0006298;GO:0005524; GO:0030983; GO:0005524; GO:0030983; GO:0005524; GO:0030983;	BP:mismatch repair;BP:mismatch repair;BP:mismatch repair;MF:ATP binding;MF:mismatched DNA binding;MF:ATP binding;MF:mismatched DNA binding;MF:ATP binding;MF:mismatched DNA binding;	K08737	MSH6	map03430;	Mismatch repair;
DN536794_c0_g3	815	0.279448	0.420199	no	up	1.08951	1.60069e-10	yes	up	1.11096	5.55629e-14	yes	up	1.27412	5.02209e-11	yes	up	------	------	------	------	------	------	------	------	------	------	------	------	------	------	------	------	------
DN536898_c0_g3	562	-0.688042	1	no	down	0.489196	0.680512	no	up	1.65016	0.00823142	yes	up	1.44396	0.0816467	no	up	------	------	------	------	PF04193.11;	PQ-loop;	PQ loop repeat;	------	------	------	------	------	------	------	------	------	------
DN536988_c0_g1	403	-0.808371	0.617455	no	down	1.17791	7.97423e-07	yes	up	1.6628	2.21075e-22	yes	up	1.85668	5.89354e-13	yes	up	------	------	gi|25090068|sp|Q9ZPB7.3|AL7A1_MALDO;	RecName: Full=Aldehyde dehydrogenase family 7 member A1; AltName: Full=Antiquitin-1; AltName: Full=Matured fruit 60 kDa protein; Short=MF-60;	------	------	------	------	------	------	------	------	------	------	------	------	------
DN537464_c0_g1	1921	0.55566	0.262049	no	up	0.714325	0.0191882	no	up	0.86073	0.000327122	no	up	1.02262	0.00149906	yes	up	GAQ90945.1;	GDP-mannose pyrophosphorylase [Klebsormidium nitens];	gi|74860817|sp|Q86HG0.1|GMPPA_DICDI;	RecName: Full=Mannose-1-phosphate guanyltransferase alpha; AltName: Full=GDP-mannose pyrophosphorylase A; AltName: Full=GTP-mannose-1-phosphate guanylyltransferase alpha;	PF00483.20; PF12804.4;	NTP_transferase;NTP_transf_3;	Nucleotidyl transferase;MobA-like NTP transferase domain;	------	------	------	------	GO:0009058; GO:0009058;GO:0016779; GO:0016779;	BP:biosynthetic process;BP:biosynthetic process;MF:nucleotidyltransferase activity;MF:nucleotidyltransferase activity;	K00966	GMPP	map00520; map00051;	Amino sugar and nucleotide sugar metabolism;Fructose and mannose metabolism;
DN537534_c0_g1	743	0.598447	0.676682	no	up	0.546267	0.60449	no	up	1.31167	0.0279631	yes	up	1.20143	0.109768	no	up	GAX80107.1;	hypothetical protein CEUSTIGMA_g7545.t1 [Chlamydomonas eustigma];	gi|267188|sp|P26368.4|U2AF2_HUMAN;	RecName: Full=Splicing factor U2AF 65 kDa subunit; AltName: Full=U2 auxiliary factor 65 kDa subunit; Short=hU2A;	PF00076.19;	RRM_1;	RNA recognition motif.;	------	------	------	------	GO:0006397; GO:0005634;GO:0003723; GO:0003723; GO:0003723; GO:0003723;	BP:mRNA processing;CC:nucleus;MF:RNA binding;MF:RNA binding;MF:RNA binding;MF:RNA binding;	K12837	U2AF2	map03040;	Spliceosome;
DN537578_c0_g1	906	-0.106632	0.944949	no	down	0.507008	0.109501	no	up	1.38277	6.88118e-11	yes	up	1.06528	0.00438153	yes	up	GAQ89551.1;	BTB/POZ domain-containing protein [Klebsormidium nitens];	gi|75246041|sp|Q8LEV3.1|Y2060_ARATH;	RecName: Full=BTB/POZ domain-containing protein At2g30600;	PF07707.12;	BACK;	BTB And C-terminal Kelch;	------	------	------	------	------	------	------	------	------	------
DN537668_c0_g1	1061	-0.181964	0.855789	no	down	0.585711	0.252013	no	up	1.27943	2.74927e-06	yes	up	1.33413	0.0003052	yes	up	------	------	------	------	------	------	------	------	------	------	------	------	------	------	------	------	------
DN537672_c0_g2	656	-0.0471524	0.959856	no	down	0.201072	0.726667	no	up	1.08715	4.3695e-05	yes	up	0.355867	0.450249	no	up	------	------	------	------	PF04515.9;	Choline_transpo;	Plasma-membrane choline transporter;	------	------	------	------	------	------	------	------	------	------
DN537678_c0_g2	2148	-1.47435	1	no	down	0.0890614	0.792401	no	up	0.750197	0.206177	no	up	1.94942	2.08877e-32	yes	up	GAQ88688.1;	Hydroxymethylglutaryl-CoA lyase [Klebsormidium nitens];	gi|75240147|sp|Q84JL2.1|ODBA2_ARATH;	RecName: Full=2-oxoisovalerate dehydrogenase subunit alpha 2, mitochondrial; AltName: Full=Branched-chain alpha-keto acid dehydrogenase E1 component alpha chain; Short=BCKDE1A; Short=BCKDH E1-alpha; Flags: Precursor;	PF00676.17;	E1_dh;	Dehydrogenase E1 component;	COG1071;	C:Energy production and conversion;	------	------	GO:0016829; GO:0016624; GO:0016624; GO:0016624;	MF:lyase activity;MF:oxidoreductase activity, acting on the aldehyde or oxo group of donors, disulfide as acceptor;MF:oxidoreductase activity, acting on the aldehyde or oxo group of donors, disulfide as acceptor;MF:oxidoreductase activity, acting on the aldehyde or oxo group of donors, disulfide as acceptor;	K00166	BCKDHA, bkdA1	map00640; map00280;	Propanoate metabolism;Valine, leucine and isoleucine degradation;
DN537843_c0_g1	1090	0.702832	0.595087	no	up	1.4108	1.4199e-13	yes	up	0.989838	2.6702e-10	no	up	0.686392	0.00486638	no	up	GAQ91677.1;	methionine sulfoxide reductase B [Klebsormidium nitens];	gi|300681235|sp|Q0DC89.2|MSRB1_ORYSJ;	RecName: Full=Peptide methionine sulfoxide reductase B1, chloroplastic; Short=OsMSRB1; AltName: Full=Peptide-methionine;	------	------	------	COG0229;	O:Posttranslational modification, protein turnover, chaperones;	------	------	GO:0030091; GO:0006979;GO:0033743; GO:0033743; GO:0033743; GO:0033743; GO:0033743;	BP:protein repair;BP:response to oxidative stress;MF:peptide-methionin;MF:peptide-methionin;MF:peptide-methionin;MF:peptide-methionin;MF:peptide-methionin;	K07305	msrB	------	------
DN537856_c0_g1	1485	-0.0472622	0.95592	no	down	1.45402	3.29369e-06	yes	up	0.495899	0.140001	no	up	0.631307	0.215165	no	up	------	------	------	------	------	------	------	------	------	------	------	------	------	------	------	------	------
DN538147_c0_g1	409	0.718562	0.62582	no	up	1.45698	0.0312713	yes	up	0.865002	0.201752	no	up	0.956096	0.246717	no	up	------	------	gi|75166171|sp|Q94IB8.1|LCB1_ARATH;	RecName: Full=Long chain base biosynthesis protein 1; Short=AtLCB1; AltName: Full=Protein EMBRYO DEFECTIVE 2779; AltName: Full=Protein FUMONISIN B1 RESISTANT 11;	------	------	------	------	------	------	------	------	------	K00654	SPT	map00600;	Sphingolipid metabolism;
DN538297_c0_g2	369	0.547337	1	no	up	0.810322	0.454638	no	up	1.51102	0.0384957	yes	up	1.2593	0.187375	no	up	------	------	------	------	------	------	------	------	------	------	------	------	------	------	------	------	------
DN538363_c0_g2	722	0.800624	0.602766	no	up	1.51745	0.0333976	yes	up	1.50709	0.0158565	yes	up	1.15977	0.154893	no	up	GAQ90645.1;	protein kinase domain containing protein [Klebsormidium nitens];	------	------	PF07714.14; PF00069.22;	Pkinase_Tyr;Pkinase;	Protein tyrosine kinase;Protein kinase domain;	------	------	------	------	GO:0005524; GO:0004672;	MF:ATP binding;MF:protein kinase activity;	------	------	------	------
DN538424_c0_g1	1086	-0.0884207	0.967757	no	down	0.766751	0.190304	no	up	1.53177	3.39165e-05	yes	up	1.78353	0.00111551	yes	up	------	------	gi|75181441|sp|Q9M0B8.1|WTR37_ARATH;	RecName: Full=WAT1-related protein At4g30420;	------	------	------	------	------	------	------	------	------	------	------	------	------
DN538552_c1_g1	595	-0.164092	0.837887	no	down	0.341631	0.60745	no	up	0.947516	0.00885821	no	up	1.23363	0.00151814	yes	up	------	------	gi|75339063|sp|Q9ZUX7.2|IPT2_ARATH;	RecName: Full=tRNA dimethylallyltransferase 2; AltName: Full=Isopentenyl-diphosphate: tRNA isopentenyltransferase 2; Short=AtIPT2; Short=IPP transferase 2; Short=IPPT 2;	PF01715.14;	IPPT;	IPP transferase;	------	------	------	------	------	------	K00791	miaA, TRIT1	map00908;	Zeatin biosynthesis;
DN538555_c0_g1	858	-0.605261	0.803968	no	down	1.13226	0.0815754	no	up	2.07389	3.20401e-06	yes	up	2.36145	4.11283e-06	yes	up	------	------	------	------	------	------	------	------	------	------	------	------	------	------	------	------	------
DN538608_c1_g1	515	-1.147	0.501592	no	down	0.167158	0.773249	no	up	1.59299	2.92541e-13	yes	up	2.24319	7.27573e-13	yes	up	------	------	gi|37089595|sp|Q94LW6.1|SUT35_ARATH;	RecName: Full=Probable sulfate transporter 3.5;	PF01740.18;	STAS;	STAS domain;	------	------	------	------	------	------	K17471	SULTR3	------	------
DN538621_c0_g1	424	0.258995	0.785807	no	up	0.93222	0.000512303	no	up	1.12439	3.26161e-08	yes	up	0.426725	0.204511	no	up	------	------	------	------	------	------	------	------	------	------	------	------	------	------	------	------	------
DN538762_c0_g1	1035	-1.67669	0.253454	no	down	0.116931	0.8597	no	up	-0.457299	0.151165	no	down	1.03082	0.004525	yes	up	------	------	------	------	------	------	------	------	------	------	------	------	------	------	------	------	------
DN538866_c1_g1	631	-1.4869	0.0024838	yes	down	-1.21268	0.00149485	yes	down	-0.508105	0.115237	no	down	0.265557	0.658772	no	up	------	------	------	------	------	------	------	------	------	------	------	------	------	------	------	------	------
DN538883_c0_g3	1783	-0.749919	0.61049	no	down	1.31949	2.19682e-05	yes	up	0.576802	0.0593875	no	up	1.2753	0.000183865	yes	up	------	------	gi|75168938|sp|Q9C5E5.1|DGK5_ARATH;	RecName: Full=Diacylglycerol kinase 5; Short=AtDGK5; Short=DAG kinase 5; AltName: Full=Diglyceride kinase 5; Short=DGK 5;	------	------	------	------	------	------	------	------	------	K00901	dgkA, DGK	map00564; map04070; map00561;	Glycerophospholipid metabolism;Phosphatidylinositol signaling system;Glycerolipid metabolism;
DN538925_c0_g1	494	-0.279111	1	no	down	0.490209	0.0532208	no	up	1.30054	8.48045e-20	yes	up	1.15497	1.19042e-06	yes	up	------	------	------	------	------	------	------	------	------	------	------	------	------	------	------	------	------
DN539003_c0_g1	808	-1.77816	0.0249794	yes	down	0.403827	0.437915	no	up	0.0820781	0.873405	no	up	0.0642517	0.92256	no	up	GAQ82121.1;	Clp protease ATP-binding subunit [Klebsormidium nitens];	gi|75170759|sp|Q9FI56.1|CLPC1_ARATH;	RecName: Full=Chaperone protein ClpC1, chloroplastic; AltName: Full=ATP-dependent Clp protease ATP-binding subunit ClpC homolog 1; AltName: Full=Casein lytic proteinase C1; AltName: Full=Protein DE-REGULATED CAO ACCUMULATION 1; AltName: Full=Protein IRON-RESCUED MUTANT 1; Flags: Precursor;	------	------	------	------	------	------	------	GO:0019538; GO:0019538; GO:0019538;GO:0005524; GO:0008233; GO:0005524; GO:0005524; GO:0005524;	BP:protein metabolic process;BP:protein metabolic process;BP:protein metabolic process;MF:ATP binding;MF:peptidase activity;MF:ATP binding;MF:ATP binding;MF:ATP binding;	K03696	clpC	------	------
DN539004_c0_g1	347	0.669091	0.515244	no	up	0.729452	0.286219	no	up	1.17497	0.0149264	yes	up	1.62215	0.00204365	yes	up	GAQ85379.1;	C2HC zinc fingers superfamily protein [Klebsormidium nitens];	gi|75331887|sp|Q944L3.1|IDD9_ARATH;	RecName: Full=Protein indeterminate-domain 9; AltName: Full=ID1-like zinc finger protein 1;	PF12171.5; PF12874.4;	zf-C2H2_jaz;zf-met;	Zinc-finger double-stranded RNA-binding;Zinc-finger of C2H2 type;	------	------	------	------	GO:0003676; GO:0003676;	MF:nucleic acid binding;MF:nucleic acid binding;	------	------	------	------
DN539014_c0_g1	781	0.313659	1	no	up	2.12931	6.45327e-11	yes	up	1.58358	1.25515e-07	yes	up	1.65877	0.000255125	yes	up	GAQ82962.1;	homeodomain leucin zipper protein [Klebsormidium nitens];	gi|75262744|sp|Q9FN29.1|ATB52_ARATH;	RecName: Full=Homeobox-leucine zipper protein ATHB-52; AltName: Full=HD-ZIP protein ATHB-52; AltName: Full=Homeodomain transcription factor ATHB-52;	PF00046.26;	Homeobox;	Homeobox domain;	------	------	------	------	GO:0006355; GO:0005634; GO:0005634;GO:0003700; GO:0043565; GO:0043565;	BP:regulation of transcription, DNA-templated;CC:nucleus;CC:nucleus;MF:transcription factor activity, sequence-specific DNA binding;MF:sequence-specific DNA binding;MF:sequence-specific DNA binding;	------	------	------	------
DN539020_c6_g2	422	0.230264	0.809269	no	up	0.938652	0.0696481	no	up	0.813881	0.0601571	no	up	1.15238	0.0291824	yes	up	XP_007508755.1;	predicted protein [Bathycoccus prasinos];	gi|302393790|sp|P69313.2|UBIQ_HELAN;	RecName: Full=Ubiquitin; Flags: Precursor >gi|302393791|sp|P69317.2|UBIQ_LUPPO RecName: Full=Ubiquitin; Flags: Precursor;	PF00240.20; PF11976.5; PF14560.3;	ubiquitin;Rad60-SLD;Ubiquitin_2;	Ubiquitin family;Ubiquitin-2 like Rad60 SUMO-like;Ubiquitin-like domain;	COG1552; COG5272;	J:Translation, ribosomal structure and biogenesis;O:Posttranslational modification, protein turnover, chaperones;	------	------	GO:0006412; GO:0005840;GO:0016151; GO:0004784; GO:0016151; GO:0004784; GO:0016151; GO:0004784; GO:0003735;	BP:translation;CC:ribosome;MF:nickel cation binding;MF:superoxide dismutase activity;MF:nickel cation binding;MF:superoxide dismutase activity;MF:nickel cation binding;MF:superoxide dismutase activity;MF:structural constituent of ribosome;	K08770;K02927	RP-L40e, RPL40;UBC	map03010;	Ribosome;
DN539090_c0_g1	593	0.929235	0.482785	no	up	0.78478	0.440968	no	up	1.44097	0.0387696	yes	up	1.1988	0.150438	no	up	------	------	------	------	------	------	------	------	------	------	------	------	------	------	------	------	------
DN539101_c0_g1	664	-0.306421	0.921317	no	down	1.18513	0.125738	no	up	1.48401	0.00857042	yes	up	0.644621	0.521734	no	up	------	------	------	------	------	------	------	------	------	------	------	------	------	------	------	------	------
DN539153_c0_g1	978	0.876751	0.0169659	no	up	1.62711	5.55242e-17	yes	up	1.18307	2.12001e-14	yes	up	0.906136	8.27763e-05	no	up	------	------	gi|75337246|sp|Q9SI09.1|XERIC_ARATH;	RecName: Full=Probable E3 ubiquitin-protein ligase XERICO;	------	------	------	------	------	------	------	------	------	K16285;K16281	XERICO;RHA1	------	------
DN539187_c0_g2	981	-0.443919	0.800072	no	down	0.152052	0.866349	no	up	-1.45935	0.0119157	yes	down	0.793518	0.152408	no	up	------	------	------	------	------	------	------	------	------	------	------	------	------	------	------	------	------
DN539190_c1_g3	323	0.950983	0.425842	no	up	0.828141	0.35793	no	up	1.32328	0.0334527	yes	up	1.48703	0.0463591	yes	up	------	------	------	------	------	------	------	------	------	------	------	------	------	------	------	------	------
DN539354_c0_g2	1220	0.28567	0.695333	no	up	0.89611	4.76486e-06	no	up	1.36886	5.34954e-09	yes	up	1.66702	4.92189e-13	yes	up	XP_005649451.1;	UDP-Glycosyltransferase/glycogen phosphorylase [Coccomyxa subellipsoidea C-169];	gi|75288886|sp|Q66PF4.1|CGT_FRAAN;	RecName: Full=Cinnamate beta-D-glucosyltransferase; AltName: Full=UDP-glucose:cinnamate glucosyltransferase; Short=FaGT2;	PF00201.15;	UDPGT;	UDP-glucoronosyl and UDP-glucosyl transferase;	------	------	------	------	GO:0008152; GO:0008152; GO:0008152; GO:0008152; GO:0008152; GO:0016021; GO:0016021; GO:0016021; GO:0016021;GO:0016758; GO:0016758; GO:0016758; GO:0016758; GO:0016758;	BP:metabolic process;BP:metabolic process;BP:metabolic process;BP:metabolic process;BP:metabolic process;CC:integral component of membrane;CC:integral component of membrane;CC:integral component of membrane;CC:integral component of membrane;MF:transferase activity, transferring hexosyl groups;MF:transferase activity, transferring hexosyl groups;MF:transferase activity, transferring hexosyl groups…	------	------	------	------
DN539394_c0_g1	2683	-0.293631	0.750003	no	down	0.640165	5.78775e-05	no	up	1.42397	4.94376e-29	yes	up	1.56055	2.97844e-14	yes	up	GAQ87904.1;	RING finger and CHY zinc finger domain-containing protein 1 [Klebsormidium nitens];	gi|75304481|sp|Q8VZK0.1|MIEL1_ARATH;	RecName: Full=E3 ubiquitin-protein ligase MIEL1; AltName: Full=MYB30-interacting E3 ligase 1;	PF05495.9;	zf-CHY;	CHY zinc finger;	------	------	------	------	GO:0008270; GO:0003676; GO:0008270; GO:0008270;	MF:zinc ion binding;MF:nucleic acid binding;MF:zinc ion binding;MF:zinc ion binding;	K10144	RCHY1, PIRH2	map04120;	Ubiquitin mediated proteolysis;
DN539414_c0_g2	1411	-0.197985	0.787081	no	down	0.302199	0.470072	no	up	0.396271	0.193067	no	up	1.04259	0.000176233	yes	up	------	------	------	------	PF00445.15;	Ribonuclease_T2;	Ribonuclease T2 family;	------	------	------	------	------	------	------	------	------	------
DN539466_c0_g1	558	-0.883186	0.735763	no	down	0.752088	0.379808	no	up	1.52476	0.00371132	yes	up	1.60787	0.0122213	yes	up	GAQ88566.1;	aconitate hydratase [Klebsormidium nitens];	gi|13124706|sp|Q42560.2|ACO1_ARATH;	RecName: Full=Aconitate hydratase 1; Short=Aconitase 1; AltName: Full=Citrate hydro-lyase 1;	------	------	------	------	------	------	------	GO:0008152;GO:0051539; GO:0003994;	BP:metabolic process;MF:4 iron, 4 sulfur cluster binding;MF:aconitate hydratase activity;	K01681	ACO, acnA	map00020; map00630;	Citrate cycl;Glyoxylate and dicarboxylate metabolism;
DN539538_c2_g1	592	0.436389	0.746307	no	up	0.916062	0.169251	no	up	1.16283	0.0234967	yes	up	0.508915	0.5788	no	up	------	------	------	------	------	------	------	------	------	------	------	------	------	------	------	------	------
DN539566_c0_g1	1966	0.244804	0.736321	no	up	0.846423	0.0671101	no	up	0.720303	0.0637983	no	up	1.59496	1.2741e-06	yes	up	------	------	------	------	------	------	------	------	------	------	------	------	------	------	------	------	------
DN539649_c0_g2	1316	-0.0039895	1	no	down	1.2581	1.72867e-13	yes	up	1.17222	1.21998e-20	yes	up	-0.0928713	0.82033	no	down	PNW70230.1;	hypothetical protein CHLRE_17g711200v5 [Chlamydomonas reinhardtii];	gi|75268071|sp|Q9ZVJ5.2|SGGP_ARATH;	RecName: Full=Haloacid dehalogenase-like hydrolase domain-containing protein Sgpp; AltName: Full=Subclass I phosphosugar phosphatase; Short=AtSgpp;	PF13419.3; PF00702.23; PF12710.4;	HAD_2;Hydrolase;HAD;	Haloacid dehalogenase-like hydrolase;haloacid dehalogenase-like hydrolase;haloacid dehalogenase-like hydrolase;	------	------	------	------	GO:0008152; GO:0008152; GO:0008152; GO:0008152; GO:0005829; GO:0005886;GO:0016787; GO:0050308; GO:0016787; GO:0016787; GO:0016787;	BP:metabolic process;BP:metabolic process;BP:metabolic process;BP:metabolic process;CC:cytosol;CC:plasma membrane;MF:hydrolase activity;MF:sugar-phosphatase activity;MF:hydrolase activity;MF:hydrolase activity;MF:hydrolase activity;	------	------	------	------
DN539753_c0_g1	605	2.2558	0.119462	no	up	1.79704	0.0389656	yes	up	2.22736	0.00168449	yes	up	2.59731	0.00120743	yes	up	------	------	------	------	------	------	------	------	------	------	------	------	------	------	------	------	------
DN539934_c0_g2	2058	0.206173	0.601591	no	up	0.578737	0.000221839	no	up	0.988027	9.9614e-19	no	up	1.15245	1.40848e-10	yes	up	GAQ80743.1;	tryptophan synthase beta-subunit [Klebsormidium nitens];	gi|3915165|sp|O50046.1|TRPB_CAMAC;	RecName: Full=Tryptophan synthase beta chain 2, chloroplastic; Flags: Precursor;	PF00291.22;	PALP;	Pyridoxal-phosphate dependent enzyme;	COG0133;	E:Amino acid transport and metabolism;	------	------	GO:0004834; GO:0004834; GO:0004834; GO:0004834;	MF:tryptophan synthase activity;MF:tryptophan synthase activity;MF:tryptophan synthase activity;MF:tryptophan synthase activity;	K01696	trpB	map00400; map00260;	Phenylalanine, tyrosine and tryptophan biosynthesis;Glycine, serine and threonine metabolism;
DN540130_c0_g1	1142	0.266664	0.859151	no	up	1.52904	1.02772e-08	yes	up	2.00773	1.19802e-21	yes	up	0.911986	0.0033064	no	up	GAQ92715.1;	uridine kinase/uracil phosphoribosyltransferase [Klebsormidium nitens];	gi|75335099|sp|Q9LK34.1|UKL2_ARATH;	RecName: Full=Uridine kinase-like protein 2, chloroplastic; Includes: RecName: Full=Uridine kinase; Short=UK; Includes: RecName: Full=Putative uracil phosphoribosyltransferase; Short=UPRTase; AltName: Full=UMP pyrophosphorylase; Flags: Precursor;	PF14681.3;	UPRTase;	Uracil phosphoribosyltransferase;	------	------	------	------	GO:0044211; GO:0044206; GO:0009116; GO:0044211; GO:0044206; GO:0009116; GO:0009116;GO:0005524; GO:0016757; GO:0004849; GO:0005524; GO:0016301; GO:0005524; GO:0004849; GO:0005524; GO:0016301; GO:0005524; GO:0016301;	BP:CTP salvage;BP:UMP salvage;BP:nucleoside metabolic process;BP:CTP salvage;BP:UMP salvage;BP:nucleoside metabolic process;BP:nucleoside metabolic process;MF:ATP binding;MF:transferase activity, transferring glycosyl groups;MF:uridine kinase activity;MF:ATP binding;MF:kinase activity;MF:ATP binding;MF:uridine kinase activity;MF:ATP binding;MF:kinase activity;MF:ATP binding;MF:kinase activity;	K00876	udk, UCK	map00240;	Pyrimidine metabolism;
DN540266_c0_g1	631	-0.387089	0.792978	no	down	0.963158	0.100066	no	up	1.19548	0.010228	yes	up	0.953137	0.118296	no	up	------	------	------	------	------	------	------	------	------	------	------	------	------	------	------	------	------
DN540353_c1_g1	959	0.383836	0.622946	no	up	0.758875	0.133651	no	up	0.997311	0.00571228	no	up	1.06135	0.0209553	yes	up	------	------	------	------	------	------	------	------	------	------	------	------	------	------	------	------	------
DN540396_c0_g2	524	0.283351	0.570996	no	up	0.296196	0.4597	no	up	1.30388	1.71476e-11	yes	up	0.792377	0.00709217	no	up	------	------	------	------	------	------	------	------	------	------	------	------	------	------	------	------	------
DN540413_c0_g1	1043	1.47301	0.352814	no	up	1.76108	0.0341396	yes	up	2.03802	0.00241363	yes	up	2.24939	0.00497206	yes	up	------	------	------	------	PF09649.7;	CHZ;	Histone chaperone domain CHZ;	------	------	------	------	------	------	------	------	------	------
DN540554_c0_g1	1124	-0.098294	0.964318	no	down	1.17125	0.00171282	yes	up	1.4695	0.00122803	yes	up	1.4482	0.000509599	yes	up	------	------	gi|334302842|sp|O80494.2|P2B15_ARATH;	RecName: Full=F-box protein PP2-B15; AltName: Full=Protein PHLOEM PROTEIN 2-LIKE B15; Short=AtPP2-B15;	PF14299.3; PF12937.4; PF00646.30;	PP2;F-box-like;F-box;	Phloem protein 2;F-box-like;F-box domain;	------	------	------	------	------	------	------	------	------	------
DN540564_c0_g1	1818	2.28858	0.188117	no	up	3.63828	4.32041e-07	yes	up	4.37904	1.9469e-14	yes	up	4.93436	1.37736e-14	yes	up	XP_001702748.1;	threonine aldolase family protein [Chlamydomonas reinhardtii];	gi|75262786|sp|Q9FPH3.1|THA2_ARATH;	RecName: Full=Probable low-specificity L-threonine aldolase 2; AltName: Full=Threonine aldolase 2;	PF01212.18;	Beta_elim_lyase;	Beta-eliminating lyase;	------	------	------	------	GO:0006545; GO:0006567; GO:0006520; GO:0006520; GO:0005829;GO:0008732; GO:0016829; GO:0016829;	BP:glycine biosynthetic process;BP:threonine catabolic process;BP:cellular amino acid metabolic process;BP:cellular amino acid metabolic process;CC:cytosol;MF:L-allo-threonine aldolase activity;MF:lyase activity;MF:lyase activity;	K01620	ltaE	map00260;	Glycine, serine and threonine metabolism;
DN540565_c0_g1	627	-1.43123	1	no	down	0.994714	0.299737	no	up	1.67349	0.0113061	yes	up	2.51358	0.000198467	yes	up	------	------	gi|75264215|sp|Q9LSX0.1|ERF96_ARATH;	RecName: Full=Ethylene-responsive transcription factor ERF096;	PF00847.17;	AP2;	AP2 domain;	------	------	------	------	------	------	------	------	------	------
DN540580_c0_g1	299	0.0143252	0.990961	no	up	0.93435	0.0386063	no	up	1.21268	4.7478e-06	yes	up	1.30763	4.81613e-05	yes	up	------	------	------	------	------	------	------	------	------	------	------	------	------	------	------	------	------
DN540652_c0_g1	1013	0.19041	0.843206	no	up	0.68918	0.0746705	no	up	1.20239	1.01605e-06	yes	up	1.25283	0.00103005	yes	up	GAQ80962.1;	cyclophilin-like peptidyl-prolyl cis-trans isomerase family protein [Klebsormidium nitens];	gi|75311427|sp|Q9LPC7.1|CP18A_ARATH;	RecName: Full=Peptidyl-prolyl cis-trans isomerase CYP18-1; Short=PPIase CYP18-1; AltName: Full=Cyclophilin of 18 kDa 1; AltName: Full=Cyclophilin-18-1;	PF00160.18;	Pro_isomerase;	Cyclophilin type peptidyl-prolyl cis-trans isomerase/CLD;	------	------	------	------	GO:0006457; GO:0006457; GO:0006457; GO:0006457; GO:0006457;GO:0003755; GO:0003755; GO:0003755; GO:0003755; GO:0004842; GO:0003755;	BP:protein folding;BP:protein folding;BP:protein folding;BP:protein folding;BP:protein folding;MF:peptidyl-prolyl cis-trans isomerase activity;MF:peptidyl-prolyl cis-trans isomerase activity;MF:peptidyl-prolyl cis-trans isomerase activity;MF:peptidyl-prolyl cis-trans isomerase activity;MF:ubiquitin-protein transferase activity;MF:peptidyl-prolyl cis-trans isomerase activity;	K12734	PPIL3	------	------
DN540666_c0_g1	1105	-0.242237	1	no	down	1.68699	4.04871e-06	yes	up	1.8751	8.12194e-17	yes	up	1.22445	0.00400304	yes	up	------	------	------	------	PF07911.10;	DUF1677;	Protein of unknown function;	------	------	------	------	------	------	------	------	------	------
DN540730_c0_g2	917	0.421907	0.684426	no	up	0.556845	0.140855	no	up	0.901631	0.000640415	no	up	1.29653	9.42092e-06	yes	up	------	------	------	------	------	------	------	------	------	------	------	------	------	------	------	------	------
DN540752_c0_g1	435	0.59435	0.278065	no	up	0.702874	0.0441494	no	up	1.47662	2.62713e-08	yes	up	1.78259	9.67213e-07	yes	up	------	------	gi|75170450|sp|Q9FGM1.1|PYL8_ARATH;	RecName: Full=Abscisic acid receptor PYL8; AltName: Full=ABI1-binding protein 1; AltName: Full=PYR1-like protein 8; AltName: Full=Regulatory components of ABA receptor 3;	------	------	------	------	------	------	------	------	------	K14496	PYL	map04016; map04075;	MAPK signaling pathway - plant;Plant hormone signal transduction;
DN540752_c0_g2	670	-0.197907	0.830677	no	down	0.354614	0.235284	no	up	0.904313	2.95068e-06	no	up	1.06221	2.26484e-05	yes	up	------	------	gi|75151959|sp|Q8H1R0.1|PYL10_ARATH;	RecName: Full=Abscisic acid receptor PYL10; AltName: Full=ABI1-binding protein 8; AltName: Full=PYR1-like protein 10; AltName: Full=Regulatory components of ABA receptor 4;	------	------	------	------	------	------	------	------	------	K14496	PYL	map04016; map04075;	MAPK signaling pathway - plant;Plant hormone signal transduction;
DN540949_c0_g1	780	0.567588	0.522227	no	up	1.35723	0.000784753	yes	up	1.23118	0.000338514	yes	up	1.25609	0.00162063	yes	up	------	------	------	------	------	------	------	------	------	------	------	------	------	------	------	------	------
DN541226_c1_g1	742	-0.0313963	0.982537	no	down	0.99872	0.12301	no	up	1.01654	0.0454156	yes	up	1.07428	0.0646282	no	up	------	------	------	------	------	------	------	------	------	------	------	------	------	------	------	------	------
DN541265_c0_g1	1340	0.0844647	0.949419	no	up	2.04063	9.69118e-10	yes	up	2.36985	2.7426e-19	yes	up	1.32502	0.0010191	yes	up	------	------	------	------	------	------	------	------	------	------	------	------	------	------	------	------	------
DN541276_c0_g1	967	0.809516	0.288761	no	up	0.525205	0.467302	no	up	1.08586	0.0175818	yes	up	1.3085	0.00682925	yes	up	------	------	gi|75319819|sp|Q500W7.1|PIGM_ARATH;	RecName: Full=GPI mannosyltransferase 1; AltName: Full=GPI mannosyltransferase I; Short=GPI-MT-I; AltName: Full=Phosphatidylinositol-glycan biosynthesis class M protein; Short=PIG-M; AltName: Full=Protein PEANUT 1;	------	------	------	------	------	------	------	------	------	K05284	PIGM	map00563;	Glycosylphosphatidylinosito;
DN541323_c0_g2	363	0.729495	0.25649	no	up	1.09335	0.0112864	yes	up	1.38403	9.73189e-06	yes	up	0.990754	0.0313916	no	up	GAQ84403.1;	hypothetical protein KFL_001870250 [Klebsormidium nitens];	gi|75261762|sp|Q9ASS2.1|FREE1_ARATH;	RecName: Full=Protein FREE1; AltName: Full=FYVE domain protein required for endosomal sorting 1; AltName: Full=FYVE domain-containing protein 1;	PF01363.18;	FYVE;	FYVE zinc finger;	------	------	------	------	GO:0006458; GO:0061077; GO:0007165;GO:0046872; GO:0016308; GO:0005524; GO:0046872; GO:0044183; GO:0051082; GO:0046872; GO:0046872; GO:0046872;	BP:'de novo' protein folding;BP:chaperone-mediated protein folding;BP:signal transduction;MF:metal ion binding;MF:1-phosphatidylinositol-4-phosphate 5-kinase activity;MF:ATP binding;MF:metal ion binding;MF:protein binding involved in protein folding;MF:unfolded protein binding;MF:metal ion binding;MF:metal ion binding;MF:metal ion binding;	------	------	------	------
DN541403_c0_g1	1229	-0.540823	0.788893	no	down	-0.00878899	0.989786	no	down	1.04883	0.0897267	no	up	1.54414	0.0030888	yes	up	GAQ85726.1;	Glycosyl hydrolase family protein [Klebsormidium nitens];	gi|75262458|sp|Q9FGY1.1|BXL1_ARATH;	RecName: Full=Beta-D-xylosidase 1; Short=AtBXL1; AltName: Full=Alpha-L-arabinofuranosidase; Flags: Precursor;	PF00933.18;	Glyco_hydro_3;	Glycosyl hydrolase family 3 N terminal domain;	------	------	------	------	GO:0005975; GO:0005975; GO:0005975; GO:0005975;GO:0004553; GO:0004553; GO:0004553; GO:0004553;	BP:carbohydrate metabolic process;BP:carbohydrate metabolic process;BP:carbohydrate metabolic process;BP:carbohydrate metabolic process;MF:hydrolase activity, hydrolyzing O-glycosyl compounds;MF:hydrolase activity, hydrolyzing O-glycosyl compounds;MF:hydrolase activity, hydrolyzing O-glycosyl compounds;MF:hydrolase activity, hydrolyzing O-glycosyl compounds;	------	------	------	------
DN541414_c0_g1	865	0.169019	0.886364	no	up	0.859552	0.134368	no	up	1.52097	0.00098976	yes	up	0.570107	0.48448	no	up	------	------	gi|75127071|sp|Q6NMQ7.1|GASA6_ARATH;	RecName: Full=Gibberellin-regulated protein 6; AltName: Full=GAST1 protein homolog 6; Flags: Precursor;	------	------	------	------	------	------	------	------	------	------	------	------	------
DN541447_c0_g1	1164	0.203959	1	no	up	1.72507	2.4584e-07	yes	up	1.726	3.66501e-15	yes	up	1.59855	3.77887e-09	yes	up	------	------	gi|75261405|sp|Q6K846.1|IAA9_ORYSJ;	RecName: Full=Auxin-responsive protein IAA9; AltName: Full=Indoleacetic acid-induced protein 9;	PF02309.13;	AUX_IAA;	AUX/IAA family;	------	------	------	------	------	------	K14484	IAA	map04075;	Plant hormone signal transduction;
DN541468_c0_g1	1772	-0.182528	0.802103	no	down	0.245927	0.563096	no	up	0.398653	0.244035	no	up	1.29556	3.41192e-05	yes	up	------	------	------	------	PF12734.4;	CYSTM;	Cysteine-rich TM module stress tolerance;	------	------	------	------	------	------	------	------	------	------
DN541480_c0_g1	733	0.655785	0.623936	no	up	1.15275	0.132602	no	up	1.23297	0.0563793	no	up	1.47322	0.0378167	yes	up	GAQ78512.1;	hypothetical protein KFL_000140320 [Klebsormidium nitens];	------	------	PF10160.6;	Tmemb_40;	Predicted membrane protein;	------	------	------	------	GO:0016021; GO:0016021;	CC:integral component of membrane;CC:integral component of membrane;	------	------	------	------
DN541500_c0_g1	1226	1.13161	0.283943	no	up	1.22521	0.0669073	no	up	1.18573	0.0306754	yes	up	1.54765	0.00890241	yes	up	------	------	------	------	------	------	------	------	------	------	------	------	------	------	------	------	------
DN541651_c0_g1	797	0.53769	0.388146	no	up	0.41764	0.532175	no	up	1.00545	0.00725004	yes	up	1.07692	0.0145563	yes	up	------	------	------	------	------	------	------	------	------	------	------	------	------	------	------	------	------
DN541739_c1_g1	975	-1.51686	0.0317392	yes	down	-0.200151	0.80254	no	down	-1.01579	0.133812	no	down	0.422432	0.444223	no	up	------	------	------	------	------	------	------	------	------	------	------	------	------	------	------	------	------
DN541800_c0_g1	1394	1.59567	1	no	up	2.35985	0.00181909	yes	up	1.67103	0.0430697	yes	up	0.0973205	0.948507	no	up	------	------	gi|75193615|sp|Q9S728.1|PDF1_ARATH;	RecName: Full=Protodermal factor 1; Flags: Precursor;	------	------	------	------	------	------	------	------	------	K03006	RPB1, POLR2A	map00240; map03020; map00230;	Pyrimidine metabolism;RNA polymerase;Purine metabolism;
DN541857_c0_g1	694	-0.233699	0.813483	no	down	1.4843	4.04521e-08	yes	up	0.499506	0.121978	no	up	0.578697	0.138442	no	up	XP_005645176.1;	putative 12-oxophytodienoic acid reductase [Coccomyxa subellipsoidea C-169];	gi|62900708|sp|Q9FUP0.2|OPR3_ARATH;	RecName: Full=12-oxophytodienoate reductase 3; AltName: Full=12-oxophytodienoate-10,11-reductase 3; Short=AtOPR3; Short=OPDA-reductase 3; AltName: Full=Delayed dehiscence 1; Contains: RecName: Full=12-oxophytodienoate reductase 3, N-terminally processed;	PF00724.17;	Oxidored_FMN;	NAD;	------	------	------	------	GO:0010181; GO:0016491; GO:0010181; GO:0016491; GO:0010181; GO:0016491; GO:0010181; GO:0016491;	MF:FMN binding;MF:oxidoreductase activity;MF:FMN binding;MF:oxidoreductase activity;MF:FMN binding;MF:oxidoreductase activity;MF:FMN binding;MF:oxidoreductase activity;	K05894	OPR	map00592;	alpha-Linolenic acid metabolism;
DN541898_c0_g2	750	-0.73603	0.502612	no	down	0.359863	0.268108	no	up	0.883841	0.000302753	no	up	1.30263	5.80704e-08	yes	up	------	------	------	------	------	------	------	------	------	------	------	------	------	------	------	------	------
DN541971_c1_g1	542	0.102801	0.911471	no	up	0.565475	0.163707	no	up	0.918098	0.00451563	no	up	1.08689	0.000792269	yes	up	------	------	------	------	PF04842.9;	DUF639;	Plant protein of unknown function;	------	------	------	------	------	------	------	------	------	------
DN541984_c1_g1	1467	-0.825363	0.248937	no	down	-0.156036	0.841667	no	down	-0.93779	0.0637276	no	down	1.47975	1.19503e-05	yes	up	PSC72330.1;	putative WRKY transcription factor 33 [Micractinium conductrix];	gi|29839598|sp|Q93WV4.1|WRK71_ARATH;	RecName: Full=Probable WRKY transcription factor 71; AltName: Full=WRKY DNA-binding protein 71;	------	------	------	------	------	------	------	GO:0006351; GO:0006351; GO:0006351; GO:0006351; GO:0005634; GO:0005634; GO:0005634; GO:0005634;GO:0003700; GO:0043565; GO:0003700; GO:0043565; GO:0003700; GO:0043565; GO:0003700; GO:0043565;	BP:transcription, DNA-templated;BP:transcription, DNA-templated;BP:transcription, DNA-templated;BP:transcription, DNA-templated;CC:nucleus;CC:nucleus;CC:nucleus;CC:nucleus;MF:transcription factor activity, sequence-specific DNA binding;MF:sequence-specific DNA binding;MF:transcription factor activity, sequence-specific DNA binding;MF:sequence-specific DNA binding;MF:transcription factor activity,…	------	------	------	------
DN541999_c0_g1	515	-0.103387	0.957393	no	down	1.39707	0.0490543	yes	up	0.279928	0.69893	no	up	0.611831	0.473235	no	up	------	------	------	------	PF08137.9;	DVL;	DVL family;	------	------	NOG174122;	S:Function unknown;	------	------	------	------	------	------
DN542033_c4_g1	867	-1.61818	0.32557	no	down	-0.0675555	0.92315	no	down	0.66718	0.0693362	no	up	1.52886	2.33349e-06	yes	up	------	------	gi|114806|sp|P00303.1|BABL_CUCSA;	RecName: Full=Basic blue protein; AltName: Full=CBP; AltName: Full=Cusacyanin; AltName: Full=Plantacyanin;	PF02298.14;	Cu_bind_like;	Plastocyanin-like domain;	------	------	NOG143703;	S:Function unknown;	------	------	------	------	------	------
DN542089_c0_g1	995	0.330884	0.668174	no	up	1.44942	0.000165334	yes	up	0.97424	0.0161157	no	up	1.3506	0.00037553	yes	up	GAQ85782.1;	Karyopheri;	gi|745998017|sp|F4KF65.1|IMPA9_ARATH;	RecName: Full=Importin subunit alpha-9; Short=IMPa-9;	PF00514.20; PF13513.3; PF13646.3;	Arm;HEAT_EZ;HEAT_2;	Armadillo/beta-catenin-like repeat;HEAT-like repeat;HEAT repeats;	------	------	------	------	GO:0006606; GO:0006606; GO:0005737; GO:0005634; GO:0005737; GO:0005634;GO:0061608; GO:0061608; GO:0008565;	BP:protein import into nucleus;BP:protein import into nucleus;CC:cytoplasm;CC:nucleus;CC:cytoplasm;CC:nucleus;MF:nuclear import signal receptor activity;MF:nuclear import signal receptor activity;MF:protein transporter activity;	------	------	------	------
DN542089_c0_g2	696	1.00421	0.389024	no	up	1.46148	0.0147383	yes	up	0.618831	0.314852	no	up	1.68265	0.00230985	yes	up	------	------	gi|745998017|sp|F4KF65.1|IMPA9_ARATH;	RecName: Full=Importin subunit alpha-9; Short=IMPa-9;	PF00514.20;	Arm;	Armadillo/beta-catenin-like repeat;	------	------	------	------	------	------	------	------	------	------
DN542100_c1_g1	1306	0.310528	0.712034	no	up	0.211888	0.613067	no	up	1.48724	6.12949e-10	yes	up	1.34688	2.74733e-07	yes	up	XP_005849702.1;	hypothetical protein CHLNCDRAFT_51173 [Chlorella variabilis];	gi|62900892|sp|O82796.2|SERC_ARATH;	RecName: Full=Phosphoserine phosphatase, chloroplastic; Short=PSP; Short=PSPase; AltName: Full=O-phosphoserine phosphohydrolase; Flags: Precursor;	PF12710.4;	HAD;	haloacid dehalogenase-like hydrolase;	------	------	------	------	GO:0006564; GO:0006564; GO:0048364; GO:0006564; GO:0006564; GO:0006564; GO:0009507;GO:0004647; GO:0004647; GO:0004647; GO:0004647; GO:0004647;	BP:L-serine biosynthetic process;BP:L-serine biosynthetic process;BP:root development;BP:L-serine biosynthetic process;BP:L-serine biosynthetic process;BP:L-serine biosynthetic process;CC:chloroplast;MF:phosphoserine phosphatase activity;MF:phosphoserine phosphatase activity;MF:phosphoserine phosphatase activity;MF:phosphoserine phosphatase activity;MF:phosphoserine phosphatase activity;	K01079	serB, PSPH	map00260;	Glycine, serine and threonine metabolism;
DN542164_c0_g2	1760	-0.710754	0.714523	no	down	2.09938	5.41971e-05	yes	up	2.21939	0.000545991	yes	up	2.14145	0.00109489	yes	up	------	------	------	------	------	------	------	------	------	------	------	------	------	------	------	------	------
DN542197_c0_g1	821	-0.398536	0.675116	no	down	0.566138	0.193977	no	up	0.616391	0.0351938	no	up	1.0029	0.00393135	yes	up	------	------	------	------	------	------	------	------	------	------	------	------	------	------	------	------	------
DN542211_c0_g1	1419	-0.960325	0.344779	no	down	0.399172	0.145334	no	up	0.239154	0.257543	no	up	1.00738	3.47614e-05	yes	up	------	------	------	------	------	------	------	------	------	------	------	------	------	------	------	------	------
DN542235_c0_g2	1843	0.744047	0.047176	no	up	1.16431	1.82844e-05	yes	up	1.84111	1.50533e-12	yes	up	1.74084	2.05172e-11	yes	up	------	------	------	------	------	------	------	------	------	------	------	------	------	------	------	------	------
DN542289_c0_g2	950	-0.122781	0.896511	no	down	0.496938	0.431666	no	up	1.2318	0.000483639	yes	up	0.989438	0.03845	no	up	------	------	------	------	------	------	------	------	------	------	------	------	------	------	------	------	------
DN542292_c0_g1	677	-1.53309	0.199986	no	down	-0.338612	0.46799	no	down	0.591541	0.0608142	no	up	1.00225	0.00474437	yes	up	GAQ89799.1;	hypothetical protein KFL_005630120 [Klebsormidium nitens];	gi|745998018|sp|B9DFA8.1|INVC_ARATH;	RecName: Full=Alkaline/neutral invertase C, mitochondrial; Short=A/N-INVC; Flags: Precursor;	PF12899.4;	Glyco_hydro_100;	Alkaline and neutral invertase;	------	------	------	------	GO:0008152;GO:0033926; GO:0033926;	BP:metabolic process;MF:glycopeptide alpha-N-acetylgalactosaminidase activity;MF:glycopeptide alpha-N-acetylgalactosaminidase activity;	------	------	------	------
DN542388_c0_g1	1115	0.338451	0.626655	no	up	0.687915	0.182696	no	up	0.876586	0.0165779	no	up	1.11057	0.00466919	yes	up	GAQ81419.1;	bZIP transcription factor [Klebsormidium nitens];	gi|12230709|sp|O24160.1|TGA21_TOBAC;	RecName: Full=TGACG-sequence-specific DNA-binding protein TGA-2.1; Short=TGA2.1;	PF14144.3;	DOG1;	Seed dormancy control;	------	------	------	------	GO:0006351; GO:0006351;GO:0003700; GO:0043565; GO:0003700; GO:0043565;	BP:transcription, DNA-templated;BP:transcription, DNA-templated;MF:transcription factor activity, sequence-specific DNA binding;MF:sequence-specific DNA binding;MF:transcription factor activity, sequence-specific DNA binding;MF:sequence-specific DNA binding;	K14431	TGA	map04075;	Plant hormone signal transduction;
DN542402_c0_g3	878	-0.643464	0.489327	no	down	0.342794	0.291578	no	up	0.503357	0.0660925	no	up	1.10535	5.08833e-06	yes	up	------	------	gi|75100790|sp|O82775.2|ATI1_ARATH;	RecName: Full=ATG8-interacting protein 1;	------	------	------	------	------	------	------	------	------	------	------	------	------
DN542462_c0_g1	1467	-1.112	0.0104551	yes	down	-0.0943271	0.836784	no	down	-0.735372	0.220241	no	down	0.584982	0.325515	no	up	GAQ82752.1;	peroxidase [Klebsormidium nitens];	gi|6093671|sp|P22195.2|PER1_ARAHY;	RecName: Full=Cationic peroxidase 1; AltName: Full=PNPC1; Flags: Precursor;	PF00141.20;	peroxidase;	Peroxidase;	------	------	------	------	GO:0042744; GO:0006979; GO:0042744; GO:0006979; GO:0006979; GO:0006979; GO:0005576; GO:0005576; GO:0016021;GO:0020037; GO:0046872; GO:0004601; GO:0020037; GO:0046872; GO:0004601; GO:0020037; GO:0004601; GO:0020037; GO:0004601;	BP:hydrogen peroxide catabolic process;BP:response to oxidative stress;BP:hydrogen peroxide catabolic process;BP:response to oxidative stress;BP:response to oxidative stress;BP:response to oxidative stress;CC:extracellular region;CC:extracellular region;CC:integral component of membrane;MF:heme binding;MF:metal ion binding;MF:peroxidase activity;MF:heme binding;MF:metal ion binding;MF:peroxidase …	K00430	E1.11.1.7	map00940;	Phenylpropanoid biosynthesis;
DN542481_c1_g1	754	-0.62605	0.663996	no	down	0.101789	0.881337	no	up	-0.113264	0.798973	no	down	1.19606	0.000194703	yes	up	------	------	------	------	------	------	------	------	------	------	------	------	------	------	------	------	------
DN542576_c2_g2	1635	-0.427158	0.655492	no	down	0.654186	0.00094418	no	up	0.987108	2.74515e-07	no	up	1.15744	3.44219e-06	yes	up	GAQ87827.1;	alpha-L-arabinofuranosidase [Klebsormidium nitens];	gi|75265802|sp|Q9SG80.1|ASD1_ARATH;	RecName: Full=Alpha-L-arabinofuranosidase 1; Short=AtASD1; AltName: Full=Beta-D-xylosidase; Flags: Precursor;	------	------	------	------	------	------	------	GO:0046373; GO:0046373;GO:0046556; GO:0046556;	BP:L-arabinose metabolic process;BP:L-arabinose metabolic process;MF:alpha-L-arabinofuranosidase activity;MF:alpha-L-arabinofuranosidase activity;	K01209	abfA	map00520;	Amino sugar and nucleotide sugar metabolism;
DN542653_c0_g1	1296	-1.40378	0.00681663	yes	down	-0.258603	0.568201	no	down	-1.20479	0.000728137	yes	down	1.02379	0.00194845	yes	up	------	------	------	------	------	------	------	------	------	------	------	------	------	------	------	------	------
DN542703_c0_g1	1573	-0.741229	1	no	down	1.45299	7.81955e-08	yes	up	0.357768	0.270715	no	up	1.9132	1.7191e-17	yes	up	GAX76880.1;	hypothetical protein CEUSTIGMA_g4326.t1 [Chlamydomonas eustigma];	gi|1710615|sp|P80022.2|RNLE_SOLLC;	RecName: Full=Extracellular ribonuclease LE; Short=RNase LE; Flags: Precursor;	PF00445.15;	Ribonuclease_T2;	Ribonuclease T2 family;	------	------	NOG45880;	S:Function unknown;	GO:0016021;GO:0033897; GO:0003723; GO:0033897; GO:0003723; GO:0033897; GO:0003723; GO:0033897; GO:0003723; GO:0033897; GO:0003723;	CC:integral component of membrane;MF:ribonuclease T2 activity;MF:RNA binding;MF:ribonuclease T2 activity;MF:RNA binding;MF:ribonuclease T2 activity;MF:RNA binding;MF:ribonuclease T2 activity;MF:RNA binding;MF:ribonuclease T2 activity;MF:RNA binding;	K01166	E3.1.27.1	------	------
DN542828_c0_g2	1840	0.805541	0.0462261	no	up	0.902139	0.00163439	no	up	1.71122	3.33957e-15	yes	up	1.55953	8.19648e-08	yes	up	GAQ87836.1;	RNA-binding protein [Klebsormidium nitens];	gi|334302803|sp|O04425.2|FCA_ARATH;	RecName: Full=Flowering time control protein FCA;	------	------	------	------	------	------	------	GO:0003723;	MF:RNA binding;	------	------	------	------
DN542935_c0_g1	1326	-0.607298	0.710725	no	down	0.783483	1.87178e-05	no	up	1.0471	1.89205e-15	yes	up	0.454865	0.055071	no	up	------	------	------	------	------	------	------	------	------	------	------	------	------	------	------	------	------
DN543046_c0_g1	337	0.207693	0.891399	no	up	1.31189	0.0227016	yes	up	2.41424	5.15543e-11	yes	up	1.55914	0.00279544	yes	up	------	------	------	------	------	------	------	------	------	------	------	------	------	------	------	------	------
DN543091_c0_g1	823	-0.883016	0.574589	no	down	0.21246	0.822037	no	up	0.224835	0.759819	no	up	1.32393	0.0186329	yes	up	GAQ80187.1;	Esterase/lipase/thioesterase family protein [Klebsormidium nitens];	gi|75339094|sp|Q9ZVN2.1|Y1457_ARATH;	RecName: Full=Acyltransferase-like protein At1g54570, chloroplastic; Flags: Precursor;	PF12146.5; PF00561.17;	Hydrolase_4;Abhydrolase_1;	Serine aminopeptidase, S33;alpha/beta hydrolase fold;	------	------	------	------	GO:0016747;	MF:transferase activity, transferring acyl groups other than amino-acyl groups;	------	------	------	------
DN543107_c0_g1	435	-1.83402	0.0482509	yes	down	-0.184173	0.860609	no	down	-0.48978	0.450885	no	down	0.389397	0.599294	no	up	XP_005844203.1;	hypothetical protein CHLNCDRAFT_56336 [Chlorella variabilis];	gi|26454676|sp|P92935.2|TLC2_ARATH;	RecName: Full=ADP,ATP carrier protein 2, chloroplastic; AltName: Full=ADP/ATP translocase 2; AltName: Full=Adenine nucleotide translocase 2; Flags: Precursor;	PF03219.11;	TLC;	TLC ATP/ADP transporter;	------	------	------	------	GO:0031969; GO:0016021; GO:0031969; GO:0016021; GO:0031969; GO:0016021; GO:0031969; GO:0016021;GO:0005524; GO:0005471; GO:0005524; GO:0005471; GO:0005524; GO:0005471; GO:0005524; GO:0005471;	CC:chloroplast membrane;CC:integral component of membrane;CC:chloroplast membrane;CC:integral component of membrane;CC:chloroplast membrane;CC:integral component of membrane;CC:chloroplast membrane;CC:integral component of membrane;MF:ATP binding;MF:AT;MF:ATP binding;MF:AT;MF:ATP binding;MF:AT;MF:ATP binding;MF:AT;	K03301	TC.AAA	------	------
DN543169_c0_g1	755	0.439572	0.855695	no	up	0.566992	0.63938	no	up	1.01816	0.202304	no	up	1.79221	0.0256209	yes	up	------	------	gi|75331380|sp|Q8W475.1|SWI3A_ARATH;	RecName: Full=SWI/SNF complex subunit SWI3A; Short=AtSWI3A; AltName: Full=Transcription regulatory protein SWI3A;	------	------	------	------	------	------	------	------	------	K11649	SMARCC	------	------
DN543188_c0_g2	809	0.304745	0.780223	no	up	0.069811	0.951242	no	up	1.26075	0.0103134	yes	up	1.50271	0.0163526	yes	up	GAQ80763.1;	Nucleotide-sugar transporter family protein [Klebsormidium nitens];	gi|75173228|sp|Q9FYE5.1|PT504_ARATH;	RecName: Full=Probable sugar phosphate/phosphate translocator At5g04160;	PF03151.13;	TPT;	Triose-phosphate Transporter family;	------	------	------	------	GO:0008643; GO:0016021; GO:0016021;	BP:carbohydrate transport;CC:integral component of membrane;CC:integral component of membrane;	------	------	------	------
DN543202_c1_g7	1214	0.0850692	0.940711	no	up	1.75991	2.63833e-05	yes	up	2.50866	9.07437e-18	yes	up	2.69098	7.62633e-09	yes	up	GAQ88362.1;	DNA replication licensing factor MCM2 component [Klebsormidium nitens];	gi|75335283|sp|Q9LPD9.1|MCM2_ARATH;	RecName: Full=DNA replication licensing factor MCM2; AltName: Full=Minichromosome maintenance protein 2; Short=AtMCM2;	------	------	------	------	------	------	------	GO:0006270; GO:0006270; GO:0006270; GO:0006270; GO:0042555; GO:0005634; GO:0042555; GO:0005634; GO:0042555; GO:0005634; GO:0042555; GO:0005634;GO:0005524; GO:0003677; GO:0004386; GO:0005524; GO:0003677; GO:0004386; GO:0005524; GO:0003677; GO:0004386; GO:0005524; GO:0003677; GO:0004386;	BP:DNA replication initiation;BP:DNA replication initiation;BP:DNA replication initiation;BP:DNA replication initiation;CC:MCM complex;CC:nucleus;CC:MCM complex;CC:nucleus;CC:MCM complex;CC:nucleus;CC:MCM complex;CC:nucleus;MF:ATP binding;MF:DNA binding;MF:helicase activity;MF:ATP binding;MF:DNA binding;MF:helicase activity;MF:ATP binding;MF:DNA binding;MF:helicase activity;MF:ATP binding;MF:DNA …	K02540	MCM2	map03030;	DNA replication;
DN543220_c0_g1	659	-0.000977468	0.999445	no	down	0.624583	0.529409	no	up	0.957677	0.160426	no	up	1.82806	0.00607704	yes	up	------	------	------	------	------	------	------	------	------	------	------	------	------	------	------	------	------
DN543243_c0_g1	2170	0.564975	1	no	up	1.58986	3.73012e-06	yes	up	1.71165	3.69859e-10	yes	up	1.06618	0.0160533	yes	up	------	------	gi|75203068|sp|Q9SD53.1|Y3720_ARATH;	RecName: Full=UPF0481 protein At3g47200;	PF03140.12;	DUF247;	Plant protein of unknown function;	------	------	------	------	------	------	------	------	------	------
DN543278_c3_g1	433	-0.490824	0.7757	no	down	0.564708	0.446536	no	up	0.655053	0.267584	no	up	1.32092	0.0131614	yes	up	GAQ84024.1;	hypothetical protein KFL_001730170 [Klebsormidium nitens];	------	------	PF05212.9;	DUF707;	Protein of unknown function;	------	------	------	------	------	------	------	------	------	------
DN543370_c3_g1	496	-0.241171	0.894022	no	down	1.31186	6.52442e-06	yes	up	1.61882	2.89676e-14	yes	up	1.15732	0.00330534	yes	up	GAQ86831.1;	Phosphoglycerate mutase-like family protein [Klebsormidium nitens];	gi|74582445|sp|O74429.1|VIP1_SCHPO;	RecName: Full=Inositol hexakisphosphate and diphosphoinositol-pentakisphosphate kinase; AltName: Full=Cortical actin cytoskeleton protein asp1; AltName: Full=InsP6 and PP-IP5 kinase;	------	------	------	------	------	------	------	GO:0005524; GO:0000829; GO:0046872;	MF:ATP binding;MF:inositol heptakisphosphate kinase activity;MF:metal ion binding;	K13024	PPIP5K, VIP	map04070;	Phosphatidylinositol signaling system;
DN543370_c3_g2	1734	-1.89337	0.00227746	yes	down	-1.72749	8.13575e-05	yes	down	-0.636925	0.0975749	no	down	-1.00299	0.0348369	yes	down	GAQ86831.1;	Phosphoglycerate mutase-like family protein [Klebsormidium nitens];	gi|166227817|sp|A2ARP1.1|VIP1_MOUSE;	RecName: Full=Inositol hexakisphosphate and diphosphoinositol-pentakisphosphate kinase 1; AltName: Full=Diphosphoinositol pentakisphosphate kinase 1; AltName: Full=Histidine acid phosphatase domain-containing protein 2A; AltName: Full=InsP6 and PP-IP5 kinase 1; AltName: Full=VIP1 homolog;	------	------	------	------	------	------	------	GO:0006020; GO:0032958;GO:0005524; GO:0000829; GO:0046872; GO:0005524; GO:0000829; GO:0046872; GO:0005524; GO:0000829; GO:0046872; GO:0005524; GO:0033857; GO:0000829; GO:0000828; GO:0046872; GO:0000829; GO:0003723;	BP:inositol metabolic process;BP:inositol phosphate biosynthetic process;MF:ATP binding;MF:inositol heptakisphosphate kinase activity;MF:metal ion binding;MF:ATP binding;MF:inositol heptakisphosphate kinase activity;MF:metal ion binding;MF:ATP binding;MF:inositol heptakisphosphate kinase activity;MF:metal ion binding;MF:ATP binding;MF:diphosphoinositol-pentakisphosphate kinase activity;MF:inosito…	K13024	PPIP5K, VIP	map04070;	Phosphatidylinositol signaling system;
DN543426_c0_g1	892	-0.875387	0.405171	no	down	-0.0177796	0.986956	no	down	1.08428	0.0187588	yes	up	1.29944	0.0119443	yes	up	------	------	------	------	------	------	------	------	------	------	------	------	------	------	------	------	------
DN543465_c0_g2	916	0.29721	0.751759	no	up	0.584531	0.363472	no	up	1.0571	0.0153868	yes	up	1.17086	0.0232549	yes	up	------	------	gi|374095407|sp|Q9M9F9.2|ICR4_ARATH;	RecName: Full=Interactor of constitutive active ROPs 4; AltName: Full=ROP-interactive partner 4;	------	------	------	------	------	------	------	------	------	------	------	------	------
DN543530_c1_g2	1079	-0.609588	0.621543	no	down	1.31824	0.000333082	yes	up	0.701948	0.0279738	no	up	0.737596	0.0384374	no	up	XP_002948341.1;	hypothetical protein VOLCADRAFT_80128 [Volvox carteri f. nagariensis];	gi|81866863|sp|Q8K582.1|DUS1L_RAT;	RecName: Full=tRNA-dihydrouridin;	PF01207.14; PF00977.18; PF01680.14;	Dus;His_biosynth;SOR_SNZ;	Dihydrouridine synthase;Histidine biosynthesis protein;SOR/SNZ family;	COG0042;	J:Translation, ribosomal structure and biogenesis;	------	------	GO:0050660; GO:0017150; GO:0050660; GO:0017150; GO:0050660; GO:0017150; GO:0050660; GO:0017150;	MF:flavin adenine dinucleotide binding;MF:tRNA dihydrouridine synthase activity;MF:flavin adenine dinucleotide binding;MF:tRNA dihydrouridine synthase activity;MF:flavin adenine dinucleotide binding;MF:tRNA dihydrouridine synthase activity;MF:flavin adenine dinucleotide binding;MF:tRNA dihydrouridine synthase activity;	K05542	DUS1	------	------
DN543530_c1_g4	1500	-0.159426	0.843617	no	down	1.26394	5.90269e-06	yes	up	0.498848	0.0485559	no	up	0.604679	0.0225895	no	up	XP_005643097.1;	Clavaminate synthase-like protein, partial [Coccomyxa subellipsoidea C-169];	gi|75297895|sp|Q84MB6.1|DIOX2_ARATH;	RecName: Full=Probable 2-oxoglutarate-dependent dioxygenase At3g49630;	------	------	------	------	------	------	------	GO:0046872; GO:0016491; GO:0046872; GO:0016491; GO:0016491;	MF:metal ion binding;MF:oxidoreductase activity;MF:metal ion binding;MF:oxidoreductase activity;MF:oxidoreductase activity;	------	------	------	------
DN543536_c0_g1	929	-0.582005	1	no	down	1.21099	0.000192206	yes	up	2.32655	1.9468e-36	yes	up	1.51345	3.70963e-10	yes	up	------	------	------	------	PF16594.2;	ATP-synt_Z;	Putative AtpZ or ATP-synthase-associated;	------	------	------	------	------	------	------	------	------	------
DN543673_c0_g1	971	-0.93768	0.211872	no	down	0.195932	0.468329	no	up	0.281301	0.453542	no	up	1.19244	0.000328593	yes	up	GAQ77737.1;	Chlorophyll b reductase [Klebsormidium nitens];	gi|75163737|sp|Q93ZA0.1|NYC1_ARATH;	RecName: Full=Probable chlorophyl;	PF13561.3;	adh_short_C2;	Enoyl;	------	------	------	------	GO:0016491;	MF:oxidoreductase activity;	K13606	NOL, NYC1	map00860;	Porphyrin and chlorophyll metabolism;
DN543685_c0_g2	472	2.20187	1	no	up	2.05476	0.0238844	yes	up	2.75811	0.000243112	yes	up	1.83799	1	no	up	------	------	------	------	------	------	------	------	------	------	------	------	------	------	------	------	------
DN543725_c0_g1	397	1.28012	0.0657991	no	up	1.19827	0.0446594	yes	up	1.35295	0.00489188	yes	up	1.18697	0.0515092	no	up	GAQ83130.1;	hypothetical protein KFL_001360260 [Klebsormidium nitens];	gi|229553918|sp|A9LNK9.1|CPSF_ARATH;	RecName: Full=30-kDa cleavage and polyadenylation specificity factor 30; AltName: Full=Protein OXIDATIVE STRESS TOLERANT 6; AltName: Full=Zinc finger CCCH domain-containing protein 11; Short=AtC3H11;	PF04146.12;	YTH;	YT521-B-like domain;	------	------	------	------	GO:0046872; GO:0003723; GO:0003723;	MF:metal ion binding;MF:RNA binding;MF:RNA binding;	K14404	CPSF4, YTH1	map03015;	mRNA surveillance pathway;
DN543764_c0_g1	742	0.541808	0.545426	no	up	1.07569	0.0294083	yes	up	1.29732	0.00139917	yes	up	0.778371	0.14031	no	up	------	------	------	------	------	------	------	------	------	------	------	------	------	------	------	------	------
DN543819_c0_g1	1141	0.680152	0.532184	no	up	1.73815	2.88027e-11	yes	up	1.76648	1.8706e-07	yes	up	1.57135	7.54036e-07	yes	up	------	------	gi|75161194|sp|Q8VWJ1.1|HPT1_ARATH;	RecName: Full=Homogentisate phytyltransferase 1, chloroplastic; Short=AtHPT1; AltName: Full=Tocopherol polyprenyltransferase 1; AltName: Full=Vitamin E pathway gene 2-1 protein; Short=AtVTE2-1; Flags: Precursor;	------	------	------	------	------	------	------	------	------	K09833	HPT, HGGT, ubiA	map00130;	Ubiquinone and other terpenoid-quinone biosynthesis;
DN543866_c0_g1	752	-1.84567	0.229505	no	down	0.730481	0.081629	no	up	0.556064	0.103277	no	up	1.27086	6.73214e-05	yes	up	GAQ87081.1;	hypothetical protein KFL_003300040 [Klebsormidium nitens];	gi|75181056|sp|Q9LYC8.1|GRXS6_ARATH;	RecName: Full=Monothiol glutaredoxin-S6; Short=AtGrxS6; AltName: Full=Protein ROXY 17;	PF00462.21;	Glutaredoxin;	Glutaredoxin;	COG0695;	O:Posttranslational modification, protein turnover, chaperones;	------	------	GO:0045454; GO:0045454; GO:0005623; GO:0005623;GO:0009055; GO:0015035; GO:0009055; GO:0015035;	BP:cell redox homeostasis;BP:cell redox homeostasis;CC:cell;CC:cell;MF:electron carrier activity;MF:protein disulfide oxidoreductase activity;MF:electron carrier activity;MF:protein disulfide oxidoreductase activity;	K03676	grxC, GLRX, GLRX2	------	------
DN543866_c0_g2	850	-1.41483	1	no	down	0.718798	0.00104437	no	up	1.01822	1.91177e-16	yes	up	1.39878	1.56477e-09	yes	up	GAQ87081.1;	hypothetical protein KFL_003300040 [Klebsormidium nitens];	gi|75181056|sp|Q9LYC8.1|GRXS6_ARATH;	RecName: Full=Monothiol glutaredoxin-S6; Short=AtGrxS6; AltName: Full=Protein ROXY 17;	PF00462.21;	Glutaredoxin;	Glutaredoxin;	------	------	------	------	GO:0045454; GO:0045454; GO:0005623; GO:0005623;GO:0009055; GO:0015035; GO:0009055; GO:0015035;	BP:cell redox homeostasis;BP:cell redox homeostasis;CC:cell;CC:cell;MF:electron carrier activity;MF:protein disulfide oxidoreductase activity;MF:electron carrier activity;MF:protein disulfide oxidoreductase activity;	K03676	grxC, GLRX, GLRX2	------	------
DN543878_c0_g1	1411	0.0615241	0.976612	no	up	0.902786	0.031049	no	up	2.18747	7.70714e-19	yes	up	2.08694	1.08338e-10	yes	up	------	------	------	------	------	------	------	------	------	------	------	------	------	------	------	------	------
DN543879_c0_g1	2205	2.19465	0.0124569	yes	up	3.13248	1.63177e-52	yes	up	1.99344	1.09169e-17	yes	up	1.57575	8.68319e-05	yes	up	GAQ78127.1;	Glutaredoxin family protein [Klebsormidium nitens];	gi|75171457|sp|Q9FLE8.1|Y5986_ARATH;	RecName: Full=Uncharacterized protein At5g39865;	PF00462.21;	Glutaredoxin;	Glutaredoxin;	------	------	------	------	GO:0045454; GO:0045454; GO:0005623; GO:0005623;GO:0009055; GO:0015035; GO:0009055; GO:0015035;	BP:cell redox homeostasis;BP:cell redox homeostasis;CC:cell;CC:cell;MF:electron carrier activity;MF:protein disulfide oxidoreductase activity;MF:electron carrier activity;MF:protein disulfide oxidoreductase activity;	K17479	GRXCR1	------	------
DN543925_c0_g3	511	0.834465	0.24495	no	up	1.00089	0.04739	yes	up	1.39256	0.000169439	yes	up	1.22884	0.017472	yes	up	GAQ86119.1;	putative Pentatricopeptide repeat domain containing protein [Klebsormidium nitens];	gi|75274022|sp|Q9LSQ2.1|PP239_ARATH;	RecName: Full=Putative pentatricopeptide repeat-containing protein At3g16890, mitochondrial; AltName: Full=Protein PENTATRICOPEPTIDE REPEAT 40; Flags: Precursor;	PF13041.3; PF12854.4; PF13812.3; PF01535.17; PF17177.1;	PPR_2;PPR_1;PPR_3;PPR;PPR_long;	PPR repeat family;PPR repeat;Pentatricopeptide repeat domain;PPR repeat;Pentacotripeptide-repeat region of PROPR;	------	------	------	------	GO:0003676; GO:0008270;	MF:nucleic acid binding;MF:zinc ion binding;	------	------	------	------
DN543939_c0_g1	1117	0.0678149	0.900624	no	up	0.586575	0.00226061	no	up	1.16033	2.13304e-22	yes	up	1.00747	2.90806e-06	yes	up	KXZ51642.1;	hypothetical protein GPECTOR_12g606 [Gonium pectorale];	------	------	------	------	------	------	------	------	------	------	------	------	------	------	------
DN543943_c0_g1	659	0.859985	0.496522	no	up	1.58012	0.0336576	yes	up	0.848797	0.2708	no	up	1.57013	0.0329517	yes	up	------	------	gi|75264273|sp|Q9LVG2.1|TOE2_ARATH;	RecName: Full=AP2-like ethylene-responsive transcription factor TOE2; AltName: Full=Protein TARGET OF EAT 2;	------	------	------	------	------	------	------	------	------	K09284	AP2	------	------
DN543958_c3_g1	1927	1.76135	0.000819279	yes	up	1.63508	7.50937e-06	yes	up	1.8269	8.55526e-10	yes	up	1.28514	0.00191591	yes	up	GAQ81602.1;	transcription factor jumonj;	gi|75207508|sp|Q9SSE9.1|JMJ25_ARATH;	RecName: Full=Lysine-specific demethylase JMJ25; AltName: Full=Jumonji domain-containing protein 25; AltName: Full=Lysine-specific histone demethylase JMJ25; AltName: Full=Protein INCREASE IN BONSAI METHYLATION 1; AltName: Full=Protein JUMONJI 25;	------	------	------	------	------	------	------	------	------	K15601	KDM3	------	------
DN543979_c0_g1	2445	-0.681734	0.398612	no	down	0.547824	0.371835	no	up	0.187284	0.784347	no	up	1.15148	0.0147089	yes	up	------	------	------	------	------	------	------	------	------	------	------	------	------	------	------	------	------
DN543981_c0_g1	1541	-0.0674075	0.934796	no	down	0.896741	0.00182476	no	up	1.3638	8.53668e-10	yes	up	1.37559	2.661e-07	yes	up	------	------	------	------	------	------	------	------	------	------	------	------	------	------	------	------	------
DN544220_c0_g2	534	-1.47208	1	no	down	0.0742776	0.958912	no	up	1.17173	0.0796276	no	up	3.10365	6.57673e-07	yes	up	------	------	------	------	------	------	------	------	------	------	------	------	------	------	------	------	------
DN544275_c2_g1	716	-2.75123	0.02068	yes	down	-1.87059	0.0182518	yes	down	-0.76788	0.25943	no	down	-0.218012	0.827946	no	down	------	------	------	------	------	------	------	------	------	------	------	------	------	------	------	------	------
DN544352_c0_g2	1060	-0.0513088	0.974622	no	down	1.05307	0.0298353	yes	up	0.461836	0.387208	no	up	0.942425	0.0657529	no	up	------	------	gi|38503197|sp|Q9LD18.2|POT4_ARATH;	RecName: Full=Potassium transporter 4; Short=AtKT4; Short=AtKUP3; Short=AtPOT4;	------	------	------	------	------	------	------	------	------	------	------	------	------
DN544363_c7_g2	400	2.4001	0.123155	no	up	3.02372	1.96418e-05	yes	up	1.88192	0.0130703	yes	up	1.87873	0.0456979	yes	up	------	------	------	------	------	------	------	------	------	------	------	------	------	------	------	------	------
DN544376_c2_g4	947	0.0969468	0.939871	no	up	1.29332	0.000254172	yes	up	2.32357	3.35461e-21	yes	up	1.80618	6.26907e-06	yes	up	GAQ79684.1;	peroxisomal citrate synthase [Klebsormidium nitens];	gi|73917789|sp|Q9LXS6.1|CISY2_ARATH;	RecName: Full=Citrate synthase 2, peroxisomal; Flags: Precursor;	------	------	------	------	------	------	------	GO:0006099; GO:0006099; GO:0006099; GO:0006099; GO:0006099;GO:0046912; GO:0046912; GO:0046912; GO:0046912; GO:0046912;	BP:tricarboxylic acid cycle;BP:tricarboxylic acid cycle;BP:tricarboxylic acid cycle;BP:tricarboxylic acid cycle;BP:tricarboxylic acid cycle;MF:transferase activity, transferring acyl groups, acyl groups converted into alkyl on transfer;MF:transferase activity, transferring acyl groups, acyl groups converted into alkyl on transfer;MF:transferase activity, transferring acyl groups, acyl groups conv…	K01647	CS, gltA	map00020; map00630;	Citrate cycl;Glyoxylate and dicarboxylate metabolism;
DN544380_c0_g1	832	-0.603012	0.726206	no	down	1.15283	6.2261e-06	yes	up	0.946469	4.39791e-07	no	up	0.428364	0.162775	no	up	------	------	------	------	------	------	------	------	------	------	------	------	------	------	------	------	------
DN544403_c1_g1	788	-0.497401	0.670741	no	down	0.455361	0.0726415	no	up	1.48452	2.64171e-13	yes	up	1.46841	2.87785e-14	yes	up	GAQ79876.1;	glutathione transferase [Klebsormidium nitens];	gi|75153256|sp|Q8H8U5.1|IN21B_ORYSJ;	RecName: Full=Protein IN2-1 homolog B; AltName: Full=Glutathione S-transferase GSTZ5 >gi|223635219|sp|A1XBB7.1|IN21B_ORYSI RecName: Full=Protein IN2-1 homolog B; AltName: Full=Glutathione S-transferase GSTZ5;	PF13417.3; PF13409.3;	GST_N_3;GST_N_2;	Glutathione S-transferase, N-terminal domain;Glutathione S-transferase, N-terminal domain;	------	------	------	------	GO:0016740;	MF:transferase activity;	K00799	GST, gst	map00480;	Glutathione metabolism;
DN544433_c0_g1	1219	-0.894487	0.643979	no	down	1.95214	1.23009e-06	yes	up	1.96366	4.02731e-13	yes	up	1.47235	0.000202989	yes	up	XP_005643853.1;	hypothetical protein COCSUDRAFT_25815 [Coccomyxa subellipsoidea C-169];	gi|75154955|sp|Q8LBB7.1|LOG5_ARATH;	RecName: Full=Cytokinin riboside 5'-monophosphate phosphoribohydrolase LOG5; AltName: Full=Protein LONELY GUY 5;	PF03641.11;	Lysine_decarbox;	Possible lysine decarboxylase;	COG1611;	S:Function unknown;	------	------	GO:0009691; GO:0009691; GO:0009691; GO:0009691;GO:0016787; GO:0016787; GO:0016787; GO:0016787;	BP:cytokinin biosynthetic process;BP:cytokinin biosynthetic process;BP:cytokinin biosynthetic process;BP:cytokinin biosynthetic process;MF:hydrolase activity;MF:hydrolase activity;MF:hydrolase activity;MF:hydrolase activity;	K06966	K06966	------	------
DN544470_c0_g2	676	0.0912694	0.950734	no	up	1.63285	7.16308e-05	yes	up	1.09691	0.0547952	no	up	1.29355	0.00941737	yes	up	------	------	------	------	------	------	------	------	------	------	------	------	------	------	------	------	------
DN544489_c0_g1	1234	0.331476	0.809227	no	up	0.448053	0.568025	no	up	1.14184	0.0116722	yes	up	0.932114	0.103532	no	up	------	------	------	------	------	------	------	------	------	------	------	------	------	------	------	------	------
DN544492_c1_g1	859	-2.62065	2.99593e-05	yes	down	-0.768809	0.172523	no	down	-2.08057	2.00959e-06	yes	down	1.11826	0.032107	yes	up	GAQ82752.1;	peroxidase [Klebsormidium nitens];	gi|75263813|sp|Q9LEH3.1|PER15_IPOBA;	RecName: Full=Peroxidase 15; Short=Prx15; AltName: Full=Anionic peroxidase; Flags: Precursor;	------	------	------	------	------	------	------	GO:0042744; GO:0006979; GO:0042744; GO:0006979; GO:0005576; GO:0005576;GO:0020037; GO:0046872; GO:0004601; GO:0020037; GO:0046872; GO:0004601;	BP:hydrogen peroxide catabolic process;BP:response to oxidative stress;BP:hydrogen peroxide catabolic process;BP:response to oxidative stress;CC:extracellular region;CC:extracellular region;MF:heme binding;MF:metal ion binding;MF:peroxidase activity;MF:heme binding;MF:metal ion binding;MF:peroxidase activity;	K00430	E1.11.1.7	map00940;	Phenylpropanoid biosynthesis;
DN544492_c1_g3	930	-3.07909	0.000351828	yes	down	-1.13746	0.0136831	yes	down	-2.17325	1.45147e-07	yes	down	1.21634	0.0202453	yes	up	CCD17872.1;	putative peroxidase [Micrasterias denticulata];	gi|20455508|sp|P24102.2|PER22_ARATH;	RecName: Full=Peroxidase 22; Short=Atperox P22; AltName: Full=ATPEa; AltName: Full=Basic peroxidase E; Flags: Precursor;	PF00141.20;	peroxidase;	Peroxidase;	------	------	------	------	GO:0042744; GO:0006979; GO:0006979; GO:0042744; GO:0006979; GO:0005576; GO:0016021; GO:0005576;GO:0020037; GO:0046872; GO:0004601; GO:0020037; GO:0004601; GO:0020037; GO:0046872; GO:0004601;	BP:hydrogen peroxide catabolic process;BP:response to oxidative stress;BP:response to oxidative stress;BP:hydrogen peroxide catabolic process;BP:response to oxidative stress;CC:extracellular region;CC:integral component of membrane;CC:extracellular region;MF:heme binding;MF:metal ion binding;MF:peroxidase activity;MF:heme binding;MF:peroxidase activity;MF:heme binding;MF:metal ion binding;MF:pero…	K00430	E1.11.1.7	map00940;	Phenylpropanoid biosynthesis;
DN544507_c2_g4	299	0.71653	0.686146	no	up	1.69499	0.00536925	yes	up	1.19245	0.0368355	yes	up	1.26227	0.070481	no	up	------	------	------	------	------	------	------	------	------	------	------	------	------	------	------	------	------
DN544522_c0_g2	457	-0.180217	0.921317	no	down	1.26922	5.32561e-11	yes	up	1.31265	1.12159e-18	yes	up	0.484602	0.197218	no	up	------	------	------	------	------	------	------	------	------	------	------	------	------	------	------	------	------
DN544522_c0_g3	500	-0.116619	0.948987	no	down	1.34153	1.39735e-06	yes	up	1.34729	5.29252e-09	yes	up	0.589846	0.294375	no	up	------	------	gi|342187147|sp|Q6ZQB6.3|VIP2_MOUSE;	RecName: Full=Inositol hexakisphosphate and diphosphoinositol-pentakisphosphate kinase 2; AltName: Full=Diphosphoinositol pentakisphosphate kinase 2; AltName: Full=Histidine acid phosphatase domain-containing protein 1; AltName: Full=InsP6 and PP-IP5 kinase 2; AltName: Full=VIP1 homolog 2; Short=mmVIP2;	------	------	------	------	------	------	------	------	------	K13024	PPIP5K, VIP	map04070;	Phosphatidylinositol signaling system;
DN544547_c3_g2	1530	0.200352	0.650217	no	up	0.669621	0.00225936	no	up	0.825108	2.50816e-07	no	up	1.06416	1.26253e-06	yes	up	------	------	gi|266879|sp|P29687.1|RAB5_TOBAC;	RecName: Full=Ras-related protein Rab5;	PF00071.19;	Ras;	Ras family;	------	------	------	------	------	------	------	------	------	------
DN544691_c3_g3	607	-0.768959	0.494672	no	down	1.06636	0.00739167	yes	up	1.27924	1.43526e-05	yes	up	1.56391	1.13457e-05	yes	up	------	------	gi|597500956|sp|H2DH17.1|C7A22_PANGI;	RecName: Full=Cytochrome P450 CYP749A22; AltName: Full=Cytochrome P450 CYP749A20 [Panax ginseng];	------	------	------	------	------	------	------	------	------	K15639	CYP734A1, BAS1	map00905;	Brassinosteroid biosynthesis;
DN544725_c0_g1	2455	-0.120137	0.843195	no	down	0.701096	4.35069e-10	no	up	0.998671	1.99975e-33	no	up	1.12273	3.1524e-16	yes	up	GAQ87513.1;	CBS / octicosapeptide/Phox/Bemp;	gi|347662481|sp|P0DH79.1|Y5064_ARATH;	RecName: Full=CBS domain-containing protein CBSCBSPB5 >gi|347662483|sp|Q0WLC7.2|Y5053_ARATH RecName: Full=CBS domain-containing protein CBSCBSPB4;	PF00571.25; PF00564.21;	CBS;PB1;	CBS domain;PB1 domain;	------	------	------	------	------	------	------	------	------	------
DN544774_c0_g2	495	-0.0546504	0.979798	no	down	1.28843	0.00249499	yes	up	1.12425	0.000217024	yes	up	0.399863	0.457304	no	up	------	------	------	------	------	------	------	------	------	------	------	------	------	------	------	------	------
DN544777_c0_g1	1260	-0.185402	0.829616	no	down	0.35077	0.323277	no	up	1.00109	2.68342e-06	yes	up	0.761987	0.0269037	no	up	GAQ86531.1;	disease resistance protei;	gi|46396029|sp|Q9T048.1|DRL27_ARATH;	RecName: Full=Disease resistance protein At4g27190;	PF00931.19; PF13401.3; PF05621.8;	NB-ARC;AAA_22;TniB;	NB-ARC domain;AAA domain;Bacterial TniB protein;	------	------	------	------	GO:0007165; GO:0016021;GO:0043531;	BP:signal transduction;CC:integral component of membrane;MF:ADP binding;	K13459	RPS2	map04626;	Plant-pathogen interaction;
DN544777_c0_g3	448	0.122643	0.923947	no	up	0.966271	0.0404026	no	up	0.790607	0.0608142	no	up	1.08756	0.0215218	yes	up	------	------	gi|46396029|sp|Q9T048.1|DRL27_ARATH;	RecName: Full=Disease resistance protein At4g27190;	PF00931.19; PF13401.3; PF05729.9; PF05621.8; PF13191.3;	NB-ARC;AAA_22;NACHT;TniB;AAA_16;	NB-ARC domain;AAA domain;NACHT domain;Bacterial TniB protein;AAA ATPase domain;	------	------	------	------	------	------	K13459	RPS2	map04626;	Plant-pathogen interaction;
DN544777_c0_g4	411	1.04065	1	no	up	1.13771	0.269694	no	up	1.81401	0.0175818	yes	up	1.1393	0.307081	no	up	------	------	gi|46395978|sp|Q9FG91.1|DRL32_ARATH;	RecName: Full=Probable disease resistance protein At5g43730;	PF00931.19;	NB-ARC;	NB-ARC domain;	------	------	------	------	------	------	------	------	------	------
DN544790_c0_g1	2267	-0.594504	0.711015	no	down	1.49846	4.08675e-08	yes	up	1.86048	1.7198e-25	yes	up	2.93938	3.43031e-32	yes	up	GAQ85370.1;	MATE efflux family protein [Klebsormidium nitens];	gi|75274346|sp|Q9LVD9.1|DTX40_ARATH;	RecName: Full=Protein DETOXIFICATION 40; Short=AtDTX40; AltName: Full=Multidrug and toxic compound extrusion protein 40; Short=MATE protein 40;	PF01554.15;	MatE;	MatE;	------	------	------	------	GO:0016021; GO:0016021; GO:0016021; GO:0016021;GO:0015297; GO:0015238; GO:0015297; GO:0015238; GO:0015297; GO:0015238; GO:0015297; GO:0015238;	CC:integral component of membrane;CC:integral component of membrane;CC:integral component of membrane;CC:integral component of membrane;MF:antiporter activity;MF:drug transmembrane transporter activity;MF:antiporter activity;MF:drug transmembrane transporter activity;MF:antiporter activity;MF:drug transmembrane transporter activity;MF:antiporter activity;MF:drug transmembrane transporter activity;	K03327	TC.MATE, SLC47A, norM, mdtK, dinF	------	------
DN544876_c1_g1	676	0.9487	0.191285	no	up	0.992303	0.0994713	no	up	1.0892	0.0229083	yes	up	0.95244	0.1307	no	up	------	------	gi|332278181|sp|Q8GW19.2|FACE2_ARATH;	RecName: Full=CAAX prenyl protease 2; AltName: Full=Farnesylated proteins-converting enzyme 2; Short=AtFACE-2; AltName: Full=Prenyl protein-specific endoprotease 2; AltName: Full=Protein RAS-CONVERTING ENZYME 1; Short=AtRCE1;	------	------	------	------	------	------	------	------	------	K08658	RCE1, FACE2	map00900;	Terpenoid backbone biosynthesis;
DN544877_c0_g1	503	-0.352712	0.789008	no	down	0.470531	0.636926	no	up	1.18651	0.0318338	yes	up	1.72286	0.00216899	yes	up	------	------	------	------	------	------	------	------	------	------	------	------	------	------	------	------	------
DN544890_c0_g3	1618	0.560604	0.422284	no	up	0.566806	0.423785	no	up	1.317	0.000113075	yes	up	0.731864	0.20861	no	up	------	------	------	------	------	------	------	------	------	------	------	------	------	------	------	------	------
DN544979_c0_g3	1631	0.0266994	0.984728	no	up	0.829074	0.0169431	no	up	1.15725	1.6057e-05	yes	up	1.59921	5.97529e-09	yes	up	XP_002502336.1;	major facilitator superfamily [Micromonas commoda];	gi|75249957|sp|Q94BZ1.1|ZIFL1_ARATH;	RecName: Full=Protein ZINC INDUCED FACILITATOR-LIKE 1; AltName: Full=Protein ZIF-LIKE 1;	PF07690.13; PF00083.21;	MFS_1;Sugar_tr;	Major Facilitator Superfamily;Sugar;	------	------	------	------	GO:0055085; GO:0055085; GO:0055085; GO:0055085; GO:0055085; GO:0016021; GO:0016021; GO:0016021; GO:0016021; GO:0016021;GO:0005215; GO:0005215; GO:0005215; GO:0005215; GO:0005215;	BP:transmembrane transport;BP:transmembrane transport;BP:transmembrane transport;BP:transmembrane transport;BP:transmembrane transport;CC:integral component of membrane;CC:integral component of membrane;CC:integral component of membrane;CC:integral component of membrane;CC:integral component of membrane;MF:transporter activity;MF:transporter activity;MF:transporter activity;MF:transporter activit…	------	------	------	------
DN544993_c0_g2	1075	-0.133465	0.923439	no	down	0.852165	0.0695154	no	up	0.91916	0.00285949	no	up	1.13196	0.00150218	yes	up	------	------	gi|75331881|sp|Q944A7.1|Y4523_ARATH;	RecName: Full=Probable serine/threonine-protein kinase At4g35230;	------	------	------	------	------	------	------	------	------	K14500	BSK	map04075;	Plant hormone signal transduction;
DN545034_c4_g2	3693	-0.457387	0.79728	no	down	1.22906	0.00047985	yes	up	2.12725	9.5303e-21	yes	up	1.78674	1.40396e-09	yes	up	------	------	------	------	------	------	------	------	------	------	------	------	------	K17604	ZSWIM3	------	------
DN545034_c5_g1	1691	-0.357911	0.658281	no	down	0.4291	0.400042	no	up	1.3188	8.87383e-07	yes	up	1.09532	0.0039265	yes	up	------	------	------	------	PF00385.21;	Chromo;	Chromo;	------	------	------	------	------	------	------	------	------	------
DN545070_c9_g2	714	0.523647	0.271492	no	up	1.06865	1.1065e-05	yes	up	0.721182	0.00145496	no	up	0.719766	0.0155593	no	up	GAQ92353.1;	60S ribosomal protein L44 [Klebsormidium nitens];	gi|2500380|sp|Q96499.3|RL44_GOSHI;	RecName: Full=60S ribosomal protein L44;	PF00935.16;	Ribosomal_L44;	Ribosomal protein L44;	COG1631;	J:Translation, ribosomal structure and biogenesis;	------	------	GO:0006412; GO:0006412; GO:0006412; GO:0005840; GO:0005840; GO:0005840;GO:0003735; GO:0003735; GO:0003735;	BP:translation;BP:translation;BP:translation;CC:ribosome;CC:ribosome;CC:ribosome;MF:structural constituent of ribosome;MF:structural constituent of ribosome;MF:structural constituent of ribosome;	K02929	RP-L44e, RPL44	map03010;	Ribosome;
DN545118_c0_g1	580	-0.242799	0.855121	no	down	0.54918	0.513536	no	up	1.2337	0.0256022	yes	up	2.74896	3.31376e-07	yes	up	------	------	------	------	------	------	------	------	------	------	------	------	------	------	------	------	------
DN545122_c0_g1	603	-0.938027	0.419352	no	down	0.0470896	0.922417	no	up	1.11122	2.72771e-10	yes	up	0.914514	0.0103041	no	up	------	------	------	------	------	------	------	------	------	------	------	------	------	------	------	------	------
DN545128_c0_g2	1300	-0.121152	0.896672	no	down	0.840746	0.131743	no	up	0.741174	0.0603648	no	up	1.42923	0.000335359	yes	up	OUS42515.1;	putative ethylene responsive element bi [Ostreococcus tauri];	gi|334302779|sp|Q9SUE3.2|CRF4_ARATH;	RecName: Full=Ethylene-responsive transcription factor CRF4; AltName: Full=Protein CYTOKININ RESPONSE FACTOR 4;	PF00847.17;	AP2;	AP2 domain;	------	------	------	------	GO:0006351; GO:0006351; GO:0006351; GO:0005634; GO:0005634; GO:0005634;GO:0003677; GO:0003700; GO:0003677; GO:0003700; GO:0003677; GO:0003700;	BP:transcription, DNA-templated;BP:transcription, DNA-templated;BP:transcription, DNA-templated;CC:nucleus;CC:nucleus;CC:nucleus;MF:DNA binding;MF:transcription factor activity, sequence-specific DNA binding;MF:DNA binding;MF:transcription factor activity, sequence-specific DNA binding;MF:DNA binding;MF:transcription factor activity, sequence-specific DNA binding;	------	------	------	------
DN545132_c0_g2	470	-0.434931	0.775334	no	down	0.241234	0.805253	no	up	1.12022	0.026289	yes	up	0.587574	0.424618	no	up	GAQ79637.1;	intron-binding protein aquarius [Klebsormidium nitens];	gi|116242999|sp|Q8CFQ3.2|AQR_MOUSE;	RecName: Full=Intron-binding protein aquarius;	PF16399.2;	Aquarius_N;	Intron-binding protein aquarius N-terminus;	------	------	------	------	GO:0000398; GO:0000398; GO:0000398; GO:0005681; GO:0005681; GO:0005681;	BP:mRNA splicing, via spliceosome;BP:mRNA splicing, via spliceosome;BP:mRNA splicing, via spliceosome;CC:spliceosomal complex;CC:spliceosomal complex;CC:spliceosomal complex;	K12874	AQR	map03040;	Spliceosome;
DN545259_c0_g1	768	0.375574	0.672116	no	up	0.611637	0.383255	no	up	1.38404	0.000446462	yes	up	1.25564	0.0190862	yes	up	------	------	gi|75306312|sp|Q949Z1.1|PGLR4_ARATH;	RecName: Full=Polygalacturonase At1g48100; Short=PG; AltName: Full=Pectinase At1g48100; Flags: Precursor;	PF00295.14;	Glyco_hydro_28;	Glycosyl hydrolases family 28;	------	------	------	------	------	------	------	------	------	------
DN545316_c0_g3	1619	0.166712	0.852743	no	up	1.48182	3.87426e-16	yes	up	0.951243	3.20918e-07	no	up	0.724078	0.109885	no	up	------	------	------	------	------	------	------	------	------	------	------	------	------	------	------	------	------
DN545328_c1_g1	636	1.76062	1	no	up	1.32395	0.174679	no	up	0.846312	0.360065	no	up	2.05397	0.0193964	yes	up	GAQ78950.1;	h/ACA ribonucleoprotein complex subunit 1-like protein [Klebsormidium nitens];	gi|68565918|sp|Q8VZT0.1|NLAL1_ARATH;	RecName: Full=Putative H/ACA ribonucleoprotein complex subunit 1-like protein 1;	PF04410.11;	Gar1;	Gar1/Naf1 RNA binding region;	------	------	------	------	GO:0001522; GO:0006364; GO:0001522; GO:0006364; GO:0001522; GO:0042254; GO:0001522; GO:0042254; GO:0001522; GO:0006364; GO:0031429; GO:0016021; GO:0031429; GO:0031429; GO:0031429; GO:0016021; GO:0031429;GO:0003723; GO:0003723; GO:0003723;	BP:pseudouridine synthesis;BP:rRNA processing;BP:pseudouridine synthesis;BP:rRNA processing;BP:pseudouridine synthesis;BP:ribosome biogenesis;BP:pseudouridine synthesis;BP:ribosome biogenesis;BP:pseudouridine synthesis;BP:rRNA processing;CC:box H/ACA snoRNP complex;CC:integral component of membrane;CC:box H/ACA snoRNP complex;CC:box H/ACA snoRNP complex;CC:box H/ACA snoRNP complex;CC:integral com…	K11128	GAR1, NOLA1	map03008;	Ribosome biogenesis in eukaryotes;
DN545543_c1_g1	577	1.59232	1	no	up	0.951893	1	no	up	1.27823	0.138955	no	up	2.03483	0.0341711	yes	up	KXZ53494.1;	hypothetical protein GPECTOR_7g944 [Gonium pectorale];	gi|130582|sp|P10978.1|POLX_TOBAC;	RecName: Full=Retrovirus-related Pol polyprotein from transposon TNT 1-94; Includes: RecName: Full=Protease; Includes: RecName: Full=Reverse transcriptase; Includes: RecName: Full=Endonuclease;	PF07727.11;	RVT_2;	Reverse transcriptase;	------	------	------	------	GO:0015074;GO:0003676;	BP:DNA integration;MF:nucleic acid binding;	K20617	CYP71A	------	------
DN545615_c0_g1	940	0.434736	0.525668	no	up	0.295836	0.691267	no	up	0.759819	0.0569061	no	up	1.01843	0.00814312	yes	up	------	------	------	------	------	------	------	------	------	------	------	------	------	------	------	------	------
DN545656_c0_g1	882	-0.104211	0.947017	no	down	0.561046	0.00772316	no	up	1.07696	1.44842e-09	yes	up	0.557353	0.0369196	no	up	GAQ83993.1;	Uncharacterized conserved protein [Klebsormidium nitens];	gi|363805407|sp|D7T737.1|MTND1_VITVI;	RecName: Full=1,2-dihydroxy-3-keto-5-methylthiopentene dioxygenase 1; AltName: Full=Acireductone dioxygenase;	PF03079.11; PF07883.8; PF02311.16; PF00190.19;	ARD;Cupin_2;AraC_binding;Cupin_1;	ARD/ARD' family;Cupin domain;AraC-like ligand binding domain;Cupin;	COG1791;	S:Function unknown;	------	------	GO:0019509; GO:0019509; GO:0019509; GO:0019509; GO:0006555; GO:0019509; GO:0005737; GO:0005634; GO:0005737; GO:0005634; GO:0005737; GO:0005634; GO:0005737; GO:0005634; GO:0005737; GO:0005634;GO:0010309; GO:0005506; GO:0010309; GO:0005506; GO:0010309; GO:0005506; GO:0010309; GO:0005506; GO:0010309; GO:0005506;	BP:L-methionine biosynthetic process from methylthioadenosine;BP:L-methionine biosynthetic process from methylthioadenosine;BP:L-methionine biosynthetic process from methylthioadenosine;BP:L-methionine biosynthetic process from methylthioadenosine;BP:methionine metabolic process;BP:L-methionine biosynthetic process from methylthioadenosine;CC:cytoplasm;CC:nucleus;CC:cytoplasm;CC:nucleus;CC:cytopl…	K08967	mtnD, mtnZ, ADI1	map00270;	Cysteine and methionine metabolism;
DN545707_c4_g1	997	0.168346	0.942903	no	up	1.51975	0.0122804	yes	up	1.76542	0.000153567	yes	up	1.44986	0.0453408	yes	up	------	------	------	------	------	------	------	------	------	------	------	------	------	------	------	------	------
DN545715_c0_g2	541	0.00902739	0.997525	no	up	1.2407	0.118088	no	up	1.6567	0.00252469	yes	up	0.770942	0.415268	no	up	GAQ78047.1;	cyclic nucleotide-gated ion channel [Klebsormidium nitens];	gi|38502856|sp|O65718.1|CNGC2_ARATH;	RecName: Full=Cyclic nucleotide-gated ion channel 2; Short=AtCNGC2; AltName: Full=Cyclic nucleotide- and calmodulin-regulated ion channel 2; AltName: Full=Protein DEFENSE NO DEATH 1;	PF00027.26;	cNMP_binding;	Cyclic nucleotide-binding domain;	------	------	------	------	GO:0016021; GO:0016021; GO:0016021; GO:0016021; GO:0016021;GO:0005216; GO:0005216; GO:0005216; GO:0005216;	CC:integral component of membrane;CC:integral component of membrane;CC:integral component of membrane;CC:integral component of membrane;CC:integral component of membrane;MF:ion channel activity;MF:ion channel activity;MF:ion channel activity;MF:ion channel activity;	K05391	CNGF	map04626;	Plant-pathogen interaction;
DN545731_c0_g1	656	0.671512	0.490964	no	up	0.521168	0.534576	no	up	1.02435	0.0414848	yes	up	1.02741	0.101196	no	up	------	------	------	------	------	------	------	------	------	------	------	------	------	------	------	------	------
DN545888_c2_g1	1368	-0.514654	0.737372	no	down	1.00818	2.67877e-07	yes	up	1.13692	6.26974e-13	yes	up	1.4341	5.47615e-12	yes	up	------	------	gi|27805497|sp|Q9FN11.1|LBD37_ARATH;	RecName: Full=LOB domain-containing protein 37; AltName: Full=ASYMMETRIC LEAVES 2-like protein 39; Short=AS2-like protein 39;	PF03195.11;	DUF260;	Protein of unknown function DUF260;	------	------	------	------	------	------	------	------	------	------
DN545972_c2_g2	349	0.0757159	0.955421	no	up	0.999502	0.0785382	no	up	1.32816	0.00139811	yes	up	1.10747	0.121003	no	up	------	------	------	------	------	------	------	------	------	------	------	------	------	------	------	------	------
DN545980_c0_g2	1135	-1.33525	0.0682537	no	down	0.0616379	0.945654	no	up	0.841497	0.0962344	no	up	1.40405	0.00697685	yes	up	------	------	------	------	------	------	------	------	------	------	------	------	------	K14652	ribBA	map00740;	Riboflavin metabolism;
DN546199_c0_g1	1842	-0.335656	0.608625	no	down	0.4579	0.0731536	no	up	0.673661	8.3594e-05	no	up	1.0289	9.4552e-07	yes	up	GAQ89186.1;	hypothetical protein KFL_004950050 [Klebsormidium nitens];	gi|284022019|sp|B1HV79.1|PSUG_LYSSC;	RecName: Full=Pseudouridine-5'-phosphate glycosidase; Short=PsiMP glycosidase;	PF04227.9;	Indigoidine_A;	Indigoidine synthase A like protein;	COG2313;	Q:Secondary metabolites biosynthesis, transport and catabolism;	------	------	GO:0006486;GO:0016798; GO:0016798; GO:0016798; GO:0016798; GO:0016757;	BP:protein glycosylation;MF:hydrolase activity, acting on glycosyl bonds;MF:hydrolase activity, acting on glycosyl bonds;MF:hydrolase activity, acting on glycosyl bonds;MF:hydrolase activity, acting on glycosyl bonds;MF:transferase activity, transferring glycosyl groups;	K16329	psuG	map00240;	Pyrimidine metabolism;
DN546281_c3_g1	1447	-0.925151	0.376929	no	down	0.624373	0.0619142	no	up	1.13965	1.54478e-05	yes	up	2.01167	1.37018e-16	yes	up	------	------	------	------	------	------	------	------	------	------	------	------	------	------	------	------	------
DN546302_c0_g1	871	-0.405786	0.566693	no	down	0.706023	4.22062e-05	no	up	0.562448	1.96512e-06	no	up	1.04423	8.43863e-10	yes	up	------	------	gi|1169196|sp|Q06445.1|CYTI_VIGUN;	RecName: Full=Cysteine proteinase inhibitor; AltName: Full=Cystatin;	------	------	------	------	------	------	------	------	------	------	------	------	------
DN546308_c0_g1	1423	-1.89355	0.113525	no	down	-1.01843	0.000760913	yes	down	-0.226564	0.507701	no	down	-0.396693	0.481192	no	down	------	------	gi|50400664|sp|Q9LQ10.1|1A110_ARATH;	RecName: Full=Probable aminotransferase ACS10;	------	------	------	------	------	------	------	------	------	K14270	ACS10_12	------	------
DN546431_c3_g1	1362	5.74945	1.9929e-08	yes	up	4.91717	1.62005e-16	yes	up	4.61342	1.28371e-16	yes	up	3.36565	2.29121e-05	yes	up	KXZ51980.1;	hypothetical protein GPECTOR_10g1002 [Gonium pectorale];	gi|75319073|sp|P92973.1|CCA1_ARATH;	RecName: Full=Protein CCA1; AltName: Full=MYB-related transcription factor CCA1; AltName: Full=Protein CIRCADIAN CLOCK ASSOCIATED 1;	PF00249.28;	Myb_DNA-binding;	Myb-like DNA-binding domain;	------	------	------	------	GO:0006355; GO:0006351; GO:0006355; GO:0006351; GO:0006355; GO:0006351; GO:0005634; GO:0005634; GO:0005634;GO:0003677; GO:0003677; GO:0003677; GO:0003677;	BP:regulation of transcription, DNA-templated;BP:transcription, DNA-templated;BP:regulation of transcription, DNA-templated;BP:transcription, DNA-templated;BP:regulation of transcription, DNA-templated;BP:transcription, DNA-templated;CC:nucleus;CC:nucleus;CC:nucleus;MF:DNA binding;MF:DNA binding;MF:DNA binding;MF:DNA binding;	K12133	LHY	map04712;	Circadian rhythm - plant;
DN546437_c0_g1	1002	0.560298	0.497113	no	up	0.662785	0.230277	no	up	1.46314	3.49503e-07	yes	up	1.04023	0.0463591	yes	up	XP_005650760.1;	hypothetical protein COCSUDRAFT_46541 [Coccomyxa subellipsoidea C-169];	gi|75337542|sp|Q9SR15.1|SYWC_ARATH;	RecName: Full=Tryptophan--tRNA ligase, cytoplasmic; AltName: Full=Tryptophanyl-tRNA synthetase; Short=TrpRS;	------	------	------	------	------	------	------	GO:0006436; GO:0006436; GO:0006436; GO:0006436; GO:0006418; GO:0005737; GO:0005737; GO:0005737; GO:0005737;GO:0005524; GO:0004830; GO:0005524; GO:0003677; GO:0004830; GO:0005524; GO:0004830; GO:0005524; GO:0004830; GO:0004812; GO:0005524;	BP:tryptophanyl-tRNA aminoacylation;BP:tryptophanyl-tRNA aminoacylation;BP:tryptophanyl-tRNA aminoacylation;BP:tryptophanyl-tRNA aminoacylation;BP:tRNA aminoacylation for protein translation;CC:cytoplasm;CC:cytoplasm;CC:cytoplasm;CC:cytoplasm;MF:ATP binding;MF:tryptophan-tRNA ligase activity;MF:ATP binding;MF:DNA binding;MF:tryptophan-tRNA ligase activity;MF:ATP binding;MF:tryptophan-tRNA ligase …	K01867	WARS, trpS	map00970;	Aminoacyl-tRNA biosynthesis;
DN546443_c0_g1	526	-0.47236	0.556453	no	down	0.933415	0.0121019	no	up	0.80279	0.00199522	no	up	1.34301	0.000106391	yes	up	------	------	gi|75321270|sp|Q5NUF4.1|HIDM_GLYEC;	RecName: Full=2-hydroxyisoflavanone dehydratase; AltName: Full=Carboxylesterase HIDM;	PF07859.10;	Abhydrolase_3;	alpha/beta hydrolase fold;	------	------	------	------	------	------	------	------	------	------
DN546544_c0_g1	1623	0.792258	0.252523	no	up	0.662882	0.197205	no	up	0.893248	0.0152015	no	up	1.13682	0.00817062	yes	up	------	------	------	------	------	------	------	------	------	------	------	------	------	------	------	------	------
DN546547_c1_g1	587	0.478229	1	no	up	0.35118	1	no	up	1.50014	0.0438254	yes	up	1.32515	0.201227	no	up	GAX85458.1;	hypothetical protein CEUSTIGMA_g12874.t1 [Chlamydomonas eustigma];	gi|130582|sp|P10978.1|POLX_TOBAC;	RecName: Full=Retrovirus-related Pol polyprotein from transposon TNT 1-94; Includes: RecName: Full=Protease; Includes: RecName: Full=Reverse transcriptase; Includes: RecName: Full=Endonuclease;	------	------	------	------	------	------	------	GO:0015074; GO:0015074; GO:0015074; GO:0015074; GO:0015074;GO:0003676; GO:0008270; GO:0003676; GO:0003676; GO:0003676; GO:0003676;	BP:DNA integration;BP:DNA integration;BP:DNA integration;BP:DNA integration;BP:DNA integration;MF:nucleic acid binding;MF:zinc ion binding;MF:nucleic acid binding;MF:nucleic acid binding;MF:nucleic acid binding;MF:nucleic acid binding;	K03327	TC.MATE, SLC47A, norM, mdtK, dinF	------	------
DN546591_c0_g1	984	-0.340484	0.795372	no	down	1.03369	0.0104491	yes	up	1.58401	3.76342e-09	yes	up	2.25259	3.82398e-11	yes	up	XP_013891832.1;	glutamate--cysteine ligase [Monoraphidium neglectum];	gi|3913791|sp|O22493.1|GSH1_SOLLC;	RecName: Full=Glutamate--cysteine ligase, chloroplastic; AltName: Full=Gamma-ECS; Short=GCS; AltName: Full=Gamma-glutamylcysteine synthetase; Flags: Precursor;	------	------	------	------	------	------	------	GO:0006750; GO:0006750; GO:0006750; GO:0052544; GO:0009816; GO:0050832; GO:0002213; GO:0019761; GO:0006750; GO:0009700; GO:0046686; GO:0009408; GO:0009753; GO:0010193; GO:0006750; GO:0016021; GO:0009570;GO:0004357; GO:0004357; GO:0004357; GO:0004357; GO:0004357;	BP:glutathione biosynthetic process;BP:glutathione biosynthetic process;BP:glutathione biosynthetic process;BP:defense response by callose deposition in cell wall;BP:defense response to bacterium, incompatible interaction;BP:defense response to fungus;BP:defense response to insect;BP:glucosinolate biosynthetic process;BP:glutathione biosynthetic process;BP:indole phytoalexin biosynthetic process;…	K01919	gshA	map00270; map00480;	Cysteine and methionine metabolism;Glutathione metabolism;
DN546605_c1_g1	471	0.0304621	1	no	up	0.722789	0.471929	no	up	1.54053	0.0171308	yes	up	0.251865	0.839556	no	up	------	------	------	------	------	------	------	------	------	------	------	------	------	------	------	------	------
DN546608_c0_g1	974	0.109098	0.879941	no	up	0.415549	0.0133202	no	up	1.01149	4.87763e-20	yes	up	1.79795	5.24575e-29	yes	up	------	------	------	------	------	------	------	------	------	------	------	------	------	------	------	------	------
DN546645_c0_g1	967	1.14502	0.360733	no	up	0.597803	0.564417	no	up	1.3073	0.0297235	yes	up	1.08938	0.218593	no	up	------	------	------	------	------	------	------	------	------	------	------	------	------	------	------	------	------
DN546651_c1_g1	2118	-0.26766	0.829215	no	down	0.774353	3.92254e-05	no	up	2.10819	1.99997e-50	yes	up	1.8677	1.37811e-27	yes	up	GAQ80736.1;	AMP-dependent synthetase and ligase family protein [Klebsormidium nitens];	gi|378548264|sp|F4HUK6.1|AAE1_ARATH;	RecName: Full=Probable acyl-activating enzyme 1, peroxisomal; AltName: Full=AMP-binding protein 1; Short=AtAMPBP1;	PF00501.25;	AMP-binding;	AMP-binding enzyme;	COG0318;	I:Lipid transport and metabolism;	------	------	GO:0008152;GO:0016874;	BP:metabolic process;MF:ligase activity;	------	------	------	------
DN546660_c2_g6	375	1.38504	1	no	up	2.19803	0.0096862	yes	up	1.3018	0.13064	no	up	1.7983	0.0742234	no	up	------	------	------	------	------	------	------	------	------	------	------	------	------	------	------	------	------
DN546829_c2_g1	568	-0.522944	0.852743	no	down	0.782506	0.39359	no	up	1.6046	0.00378815	yes	up	0.884328	0.329217	no	up	------	------	------	------	------	------	------	------	------	------	------	------	------	------	------	------	------
DN546860_c0_g1	768	0.923833	0.439883	no	up	1.25175	0.0682691	no	up	1.41442	0.00663201	yes	up	1.89592	0.000578535	yes	up	GAQ89223.1;	hypothetical protein KFL_004990080 [Klebsormidium nitens];	gi|74626835|sp|O74310.1|YOG5_SCHPO;	RecName: Full=COBW domain-containing protein C15D4.05;	------	------	------	------	------	------	------	------	------	------	------	------	------
DN546916_c0_g1	539	-0.750186	0.693968	no	down	1.56045	0.0209728	yes	up	0.517699	0.522393	no	up	2.85086	9.52155e-08	yes	up	------	------	------	------	------	------	------	------	------	------	------	------	------	------	------	------	------
DN546918_c1_g2	461	-0.898492	0.669193	no	down	-0.237721	0.790233	no	down	1.02899	0.0476364	yes	up	1.39242	0.0312135	yes	up	------	------	------	------	------	------	------	------	------	------	------	------	------	------	------	------	------
DN546920_c1_g3	614	0.182024	0.86527	no	up	0.29828	0.733313	no	up	1.19692	0.00658427	yes	up	1.04754	0.0564441	no	up	------	------	------	------	------	------	------	------	------	------	------	------	------	------	------	------	------
DN546931_c0_g1	3295	-0.141074	0.881021	no	down	1.21331	2.44013e-07	yes	up	1.10054	1.53464e-07	yes	up	1.10591	1.94294e-05	yes	up	GAQ81756.1;	Amine oxidase [Klebsormidium nitens];	gi|75151901|sp|Q8H191.1|PAO4_ARATH;	RecName: Full=Probable polyamine oxidase 4; Short=AtPAO4; AltName: Full=Amine oxidase 2;	PF01593.21; PF13450.3; PF12831.4; PF00890.21; PF01266.21; PF07992.11; PF01946.14; PF03486.11;	Amino_oxidase;NAD_binding_8;FAD_oxidored;FAD_binding_2;DAO;Pyr_redox_2;Thi4;HI0933_like;	Flavin containing amine oxidoreductase;NA;FAD dependent oxidoreductase;FAD binding domain;FAD dependent oxidoreductase;Pyridine nucleotide-disulphide oxidoreductase;Thi4 family;HI0933-like protein;	------	------	------	------	GO:0016491; GO:0016491; GO:0016491; GO:0003677; GO:0008168; GO:0016491;	MF:oxidoreductase activity;MF:oxidoreductase activity;MF:oxidoreductase activity;MF:DNA binding;MF:methyltransferase activity;MF:oxidoreductase activity;	K17839	PAO4, PAO3, PAO2	map00330; map00410;	Arginine and proline metabolism;beta-Alanine metabolism;
DN547037_c0_g1	956	0.516932	0.343105	no	up	0.5456	0.135844	no	up	0.644333	0.0190027	no	up	1.1775	0.000133767	yes	up	------	------	gi|142991284|sp|Q9FLP7.2|FB294_ARATH;	RecName: Full=Putative F-box protein At5g55150;	PF00646.30;	F-box;	F-box domain;	------	------	------	------	------	------	------	------	------	------
DN547081_c0_g1	932	0.92297	0.339206	no	up	0.660273	0.40628	no	up	1.17385	0.0195261	yes	up	1.23614	0.0496048	yes	up	------	------	------	------	------	------	------	------	------	------	------	------	------	------	------	------	------
DN547099_c0_g1	1713	0.862351	0.134513	no	up	1.42662	9.69029e-05	yes	up	0.886834	0.0051486	no	up	0.927678	0.0159631	no	up	------	------	------	------	------	------	------	------	------	------	------	------	------	K18819;K19765	GOLS;HSBP1	map00052;	Galactose metabolism;
DN547200_c0_g1	614	-1.15266	0.464674	no	down	0.347822	0.754313	no	up	-0.28566	0.75763	no	down	1.60234	0.0191022	yes	up	------	------	------	------	------	------	------	------	------	------	------	------	------	------	------	------	------
DN547219_c0_g1	519	0.616818	0.269738	no	up	1.02205	0.00969149	yes	up	1.81785	1.15562e-10	yes	up	1.52637	6.12365e-06	yes	up	------	------	------	------	------	------	------	------	------	------	------	------	------	------	------	------	------
DN547223_c0_g1	659	0.688394	0.337086	no	up	1.55923	3.93246e-05	yes	up	0.731012	0.14151	no	up	0.855093	0.0846076	no	up	------	------	------	------	------	------	------	------	------	------	------	------	------	------	------	------	------
DN547242_c0_g1	2039	0.450033	0.740658	no	up	0.917501	0.029878	no	up	1.11491	0.000249085	yes	up	1.60336	0.000630969	yes	up	------	------	gi|75169364|sp|Q9C7Q1.1|SAU66_ARATH;	RecName: Full=Auxin-responsive protein SAUR66; AltName: Full=Protein SMALL AUXIN UP RNA 66;	PF02519.11;	Auxin_inducible;	Auxin responsive protein;	------	------	------	------	------	------	------	------	------	------
DN547285_c0_g1	545	-0.948466	0.605911	no	down	1.26248	0.0140287	yes	up	-0.0534543	0.939609	no	down	1.18373	0.0224381	yes	up	------	------	------	------	------	------	------	------	------	------	------	------	------	------	------	------	------
DN547289_c0_g2	428	-0.778029	0.406809	no	down	1.31246	0.0030911	yes	up	-0.529385	0.447471	no	down	2.06399	0.000798685	yes	up	XP_005643743.1;	amino acid transmembrane transporter [Coccomyxa subellipsoidea C-169];	gi|75262627|sp|Q9FKS8.1|LHT1_ARATH;	RecName: Full=Lysine histidine transporter 1;	PF01490.15; PF03222.10;	Aa_trans;Trp_Tyr_perm;	Transmembrane amino acid transporter protein;Tryptophan/tyrosine permease family;	------	------	------	------	GO:0016021; GO:0016021; GO:0016021; GO:0016021; GO:0016021;	CC:integral component of membrane;CC:integral component of membrane;CC:integral component of membrane;CC:integral component of membrane;CC:integral component of membrane;	------	------	------	------
DN547328_c1_g1	3011	-0.156702	1	no	down	0.885899	2.43388e-05	no	up	0.580602	0.00190628	no	up	1.07509	4.18338e-06	yes	up	XP_013905172.1;	UDP-glucuronosyltransferase 3A1 [Monoraphidium neglectum];	gi|75304710|sp|Q8W3P8.1|AOG_PHAAN;	RecName: Full=Abscisate beta-glucosyltransferase; AltName: Full=ABA-glucosyltransferase;	PF00201.15;	UDPGT;	UDP-glucoronosyl and UDP-glucosyl transferase;	------	------	------	------	GO:0008152; GO:0016021;GO:0016758;	BP:metabolic process;CC:integral component of membrane;MF:transferase activity, transferring hexosyl groups;	K14595	AOG	map00906;	Carotenoid biosynthesis;
DN547555_c3_g6	1904	0.39236	1	no	up	2.15137	7.99341e-05	yes	up	0.687586	0.315856	no	up	1.02245	0.110301	no	up	GAQ88908.1;	cytochrome P450 [Klebsormidium nitens];	gi|75305905|sp|Q93Z79.1|C14A1_ARATH;	RecName: Full=Cytochrome P450 714A1; AltName: Full=EUI-like P450 A1;	PF00067.19;	p450;	Cytochrome P450;	------	------	------	------	GO:0016021; GO:0016021; GO:0016021; GO:0016021; GO:0016021;GO:0020037; GO:0005506; GO:0016705; GO:0020037; GO:0005506; GO:0016705; GO:0020037; GO:0005506; GO:0004497; GO:0016705; GO:0020037; GO:0005506; GO:0004497; GO:0016705; GO:0020037; GO:0005506; GO:0004497; GO:0016705;	CC:integral component of membrane;CC:integral component of membrane;CC:integral component of membrane;CC:integral component of membrane;CC:integral component of membrane;MF:heme binding;MF:iron ion binding;MF:oxidoreductase activity, acting on paired donors, with incorporation or reduction of molecular oxygen;MF:heme binding;MF:iron ion binding;MF:oxidoreductase activity, acting on paired donors,…	K20661	CYP714A1	------	------
DN547560_c1_g1	1690	-0.109195	0.81219	no	down	0.595364	0.00203323	no	up	0.977189	4.40129e-14	no	up	1.22078	4.56789e-07	yes	up	GAQ89084.1;	Electron transfer flavoprotein alpha subunit [Klebsormidium nitens];	gi|75268200|sp|Q9C6I6.1|ETFA_ARATH;	RecName: Full=Electron transfer flavoprotein subunit alpha, mitochondrial; Short=Alpha-ETF; Flags: Precursor;	PF00766.16; PF01012.18;	ETF_alpha;ETF;	Electron transfer flavoprotein FAD-binding domain;Electron transfer flavoprotein domain;	------	------	------	------	GO:0009055; GO:0050660; GO:0009055; GO:0050660; GO:0009055; GO:0050660;	MF:electron carrier activity;MF:flavin adenine dinucleotide binding;MF:electron carrier activity;MF:flavin adenine dinucleotide binding;MF:electron carrier activity;MF:flavin adenine dinucleotide binding;	K03522	fixB, etfA	------	------
DN547594_c0_g1	486	0.237454	0.819778	no	up	1.03158	0.0264745	yes	up	0.892485	0.024114	no	up	1.86607	4.95228e-07	yes	up	GAQ85002.1;	receptor-like protein kinase [Klebsormidium nitens];	gi|152013452|sp|O65468.2|CRK8_ARATH;	RecName: Full=Cysteine-rich receptor-like protein kinase 8; Short=Cysteine-rich RLK8; Flags: Precursor;	PF00069.22; PF07714.14;	Pkinase;Pkinase_Tyr;	Protein kinase domain;Protein tyrosine kinase;	------	------	------	------	GO:0016021; GO:0016021; GO:0016021; GO:0016021; GO:0016021;GO:0005524; GO:0004672; GO:0005524; GO:0004672; GO:0005524; GO:0004672; GO:0005524; GO:0004672; GO:0005524; GO:0004672;	CC:integral component of membrane;CC:integral component of membrane;CC:integral component of membrane;CC:integral component of membrane;CC:integral component of membrane;MF:ATP binding;MF:protein kinase activity;MF:ATP binding;MF:protein kinase activity;MF:ATP binding;MF:protein kinase activity;MF:ATP binding;MF:protein kinase activity;MF:ATP binding;MF:protein kinase activity;	------	------	------	------
DN547628_c0_g1	2897	-0.588981	0.660436	no	down	0.819901	1.22917e-05	no	up	1.14923	1.58911e-06	yes	up	1.49228	4.05492e-09	yes	up	GAQ81142.1;	branched-chain alpha-keto acid decarboxylase E1 beta subunit [Klebsormidium nitens];	gi|75265536|sp|Q9SAV3.1|ODBB1_ARATH;	RecName: Full=2-oxoisovalerate dehydrogenase subunit beta 1, mitochondrial; AltName: Full=Branched-chain alpha-keto acid dehydrogenase E1 component beta chain; Short=BCKDE1B; Short=BCKDH E1-beta; Flags: Precursor;	PF02779.21; PF02780.17;	Transket_pyr;Transketolase_C;	Transketolase, pyrimidine binding domain;Transketolase, C-terminal domain;	------	------	------	------	GO:0008152; GO:0008152; GO:0008152; GO:0008152; GO:0008152;GO:0003824; GO:0003824; GO:0003824; GO:0003824; GO:0003824;	BP:metabolic process;BP:metabolic process;BP:metabolic process;BP:metabolic process;BP:metabolic process;MF:catalytic activity;MF:catalytic activity;MF:catalytic activity;MF:catalytic activity;MF:catalytic activity;	K00167	BCKDHB, bkdA2	map00640; map00280;	Propanoate metabolism;Valine, leucine and isoleucine degradation;
DN547673_c0_g2	714	-0.632961	0.639916	no	down	0.83548	0.242585	no	up	1.2184	0.0139686	yes	up	1.23932	0.0769553	no	up	KXZ47019.1;	hypothetical protein GPECTOR_38g256 [Gonium pectorale];	gi|1042851562|sp|C0Z2L5.1|BZP44_ARATH;	RecName: Full=bZIP transcription factor 44; Short=AtbZIP44;	PF00170.18; PF07716.12;	bZIP_1;bZIP_2;	bZIP transcription factor;Basic region leucine zipper;	------	------	------	------	GO:0003700; GO:0003700; GO:0003700;	MF:transcription factor activity, sequence-specific DNA binding;MF:transcription factor activity, sequence-specific DNA binding;MF:transcription factor activity, sequence-specific DNA binding;	------	------	------	------
DN547686_c0_g3	501	0.178184	1	no	up	1.40743	0.0849048	no	up	1.47316	0.0267836	yes	up	1.54277	0.0570232	no	up	------	------	------	------	------	------	------	------	------	------	------	------	------	------	------	------	------
DN547723_c3_g2	588	1.74031	0.0578775	no	up	2.0386	0.00214964	yes	up	1.04065	0.143716	no	up	1.21595	0.14246	no	up	------	------	------	------	------	------	------	------	------	------	------	------	------	------	------	------	------
DN547735_c0_g1	2025	0.030199	0.984728	no	up	0.913736	0.118517	no	up	1.13114	0.00157998	yes	up	1.14388	0.0324294	yes	up	------	------	------	------	------	------	------	------	------	------	------	------	------	------	------	------	------
DN547766_c0_g1	1096	-0.15264	0.929303	no	down	0.628493	0.396784	no	up	1.26012	0.0042211	yes	up	1.06137	0.0859364	no	up	------	------	------	------	PF03107.13; PF07649.9;	C1_2;C1_3;	C1 domain;C1-like domain;	------	------	------	------	------	------	------	------	------	------
DN547801_c0_g4	588	-0.0136133	0.988613	no	down	0.540418	0.0827229	no	up	1.02425	4.61485e-08	yes	up	0.81721	0.00422231	no	up	------	------	------	------	------	------	------	------	------	------	------	------	------	------	------	------	------
DN547871_c0_g1	1020	-0.0461944	0.952288	no	down	0.383113	0.259704	no	up	1.19787	3.42602e-11	yes	up	1.13878	1.10355e-05	yes	up	------	------	------	------	------	------	------	------	------	------	------	------	------	------	------	------	------
DN547881_c3_g4	1305	-0.689128	0.716766	no	down	1.00006	0.12254	no	up	1.58071	0.000357374	yes	up	1.73073	0.00101234	yes	up	------	------	------	------	------	------	------	------	------	------	------	------	------	------	------	------	------
DN547902_c0_g1	2372	-0.117926	1	no	down	1.15079	0.00120457	yes	up	1.48772	3.54608e-08	yes	up	1.3174	0.000132786	yes	up	GAQ85861.1;	MATE efflux family protein [Klebsormidium nitens];	gi|75275186|sp|Q38956.1|DTX29_ARATH;	RecName: Full=Protein DETOXIFICATION 29; Short=AtDTX29; AltName: Full=Multidrug and toxic compound extrusion protein 29; Short=MATE protein 29;	PF01554.15;	MatE;	MatE;	------	------	------	------	GO:0016021; GO:0016021; GO:0016021; GO:0016021; GO:0016021;GO:0015297; GO:0015238; GO:0015297; GO:0015238; GO:0015297; GO:0015238; GO:0015297; GO:0015238; GO:0015297; GO:0015238;	CC:integral component of membrane;CC:integral component of membrane;CC:integral component of membrane;CC:integral component of membrane;CC:integral component of membrane;MF:antiporter activity;MF:drug transmembrane transporter activity;MF:antiporter activity;MF:drug transmembrane transporter activity;MF:antiporter activity;MF:drug transmembrane transporter activity;MF:antiporter activity;MF:drug …	K03327	TC.MATE, SLC47A, norM, mdtK, dinF	------	------
DN548078_c3_g2	643	0.794662	0.571193	no	up	1.77015	0.00160011	yes	up	0.57128	0.366186	no	up	1.12397	0.0648924	no	up	------	------	------	------	------	------	------	------	------	------	------	------	------	------	------	------	------
DN548084_c0_g1	2419	0.425949	0.662561	no	up	0.606935	0.110402	no	up	1.08571	0.000297381	yes	up	0.857881	0.0128099	no	up	GAQ79397.1;	hypothetical protein KFL_000290470 [Klebsormidium nitens];	gi|75232248|sp|Q7XA86.1|ZDH11_ARATH;	RecName: Full=Protein S-acyltransferase 10; AltName: Full=Probable palmitoyltransferase At3g51390; AltName: Full=Zinc finger DHHC domain-containing protein At3g51390;	------	------	------	------	------	------	------	GO:0016021; GO:0016021; GO:0016021; GO:0016021; GO:0016021;GO:0019706; GO:0019706; GO:0019706; GO:0019706; GO:0019706;	CC:integral component of membrane;CC:integral component of membrane;CC:integral component of membrane;CC:integral component of membrane;CC:integral component of membrane;MF:protein-cysteine S-palmitoyltransferase activity;MF:protein-cysteine S-palmitoyltransferase activity;MF:protein-cysteine S-palmitoyltransferase activity;MF:protein-cysteine S-palmitoyltransferase activity;MF:protein-cysteine S…	K18932	ZDHHC	------	------
DN548144_c1_g1	1174	0.15478	0.89002	no	up	0.942619	0.0250941	no	up	1.25228	5.52438e-06	yes	up	1.29627	0.00194789	yes	up	GAQ86724.1;	Nuclear distribution protein C [Klebsormidium nitens];	------	------	------	------	------	------	------	------	------	GO:0032502; GO:0006457; GO:0005737;GO:0051082;	BP:developmental process;BP:protein folding;CC:cytoplasm;MF:unfolded protein binding;	------	------	------	------
DN548147_c2_g1	659	-0.610413	0.803343	no	down	0.717947	0.311787	no	up	1.73433	5.77247e-06	yes	up	1.04269	0.0999902	no	up	------	------	gi|597500957|sp|H2DH21.1|C7A29_PANGI;	RecName: Full=Cytochrome P450 CYP72A219; AltName: Full=Cytochrome P450 CYP72A129 [Panax ginseng];	PF00067.19;	p450;	Cytochrome P450;	------	------	------	------	------	------	------	------	------	------
DN548147_c3_g2	1224	0.245753	0.799245	no	up	1.00945	4.67848e-06	yes	up	1.40596	6.69517e-17	yes	up	1.21428	8.00105e-06	yes	up	GAQ84494.1;	cytochrome p450 [Klebsormidium nitens];	gi|75311582|sp|Q9LUC5.1|C7A15_ARATH;	RecName: Full=Cytochrome P450 72A15;	PF00067.19;	p450;	Cytochrome P450;	------	------	------	------	GO:0016021; GO:0016021; GO:0016021; GO:0016021; GO:0016021;GO:0020037; GO:0005506; GO:0004497; GO:0016705; GO:0020037; GO:0005506; GO:0016705; GO:0020037; GO:0005506; GO:0004497; GO:0016705; GO:0020037; GO:0005506; GO:0016705; GO:0020037; GO:0005506; GO:0004497; GO:0016705;	CC:integral component of membrane;CC:integral component of membrane;CC:integral component of membrane;CC:integral component of membrane;CC:integral component of membrane;MF:heme binding;MF:iron ion binding;MF:monooxygenase activity;MF:oxidoreductase activity, acting on paired donors, with incorporation or reduction of molecular oxygen;MF:heme binding;MF:iron ion binding;MF:oxidoreductase activity…	------	------	------	------
DN548149_c0_g1	2542	0.131829	0.850666	no	up	-0.295985	0.453164	no	down	1.10464	0.000240617	yes	up	0.52687	0.313937	no	up	GAQ78825.1;	hypothetical protein KFL_000190430 [Klebsormidium nitens];	gi|75246091|sp|Q8LG03.1|FB345_ARATH;	RecName: Full=F-box protein At4g00755;	------	------	------	------	------	------	------	------	------	------	------	------	------
DN548242_c0_g1	1724	0.164346	0.843142	no	up	1.15689	1.14679e-05	yes	up	0.916287	0.0822168	no	up	1.68721	0.000196783	yes	up	XP_013902789.1;	UDP-glucuronosyltransferase 3A2 [Monoraphidium neglectum];	gi|75288885|sp|Q66PF3.1|UFOG3_FRAAN;	RecName: Full=Putative UDP-glucose flavonoid 3-O-glucosyltransferase 3; Short=FaGT3; AltName: Full=Flavonol 3-O-glucosyltransferase 3;	PF00201.15;	UDPGT;	UDP-glucoronosyl and UDP-glucosyl transferase;	------	------	------	------	GO:0008152; GO:0008152; GO:0008152; GO:0008152; GO:0008152; GO:0016021; GO:0016021; GO:0016021;GO:0016758; GO:0016758; GO:0016758; GO:0016758; GO:0016758;	BP:metabolic process;BP:metabolic process;BP:metabolic process;BP:metabolic process;BP:metabolic process;CC:integral component of membrane;CC:integral component of membrane;CC:integral component of membrane;MF:transferase activity, transferring hexosyl groups;MF:transferase activity, transferring hexosyl groups;MF:transferase activity, transferring hexosyl groups;MF:transferase activity, transfer…	------	------	------	------
DN548280_c2_g1	2240	0.285891	0.364275	no	up	0.649082	0.000100816	no	up	0.697111	0.000673381	no	up	1.24913	0.00108232	yes	up	GAQ91164.1;	lysophosphatidic acid acyltransferase/triacylglycerol lipase/phosphatidylcholine hydrolase, CGI-53 homolog [Klebsormidium nitens];	gi|75318055|sp|O22975.1|LPAAT_ARATH;	RecName: Full=1-acylglycerol-3-phosphate O-acyltransferase; AltName: Full=Lipid droplet-binding protein CGI-58 homolog;	PF00561.17; PF12146.5; PF12697.4; PF12740.4; PF03096.11; PF12695.4; PF06821.10; PF10230.6; PF00756.17;	Abhydrolase_1;Hydrolase_4;Abhydrolase_6;Chlorophyllase2;Ndr;Abhydrolase_5;Ser_hydrolase;LIDHydrolase;Esterase;	alpha/beta hydrolase fold;Serine aminopeptidase, S33;Alpha/beta hydrolase family;Chlorophyllase enzyme;Ndr family;Alpha/beta hydrolase family;Serine hydrolase;Lipid-droplet associated hydrolase;Putative esterase;	COG0596;	R:General function prediction only;	------	------	GO:0016787; GO:0016746; GO:0003824;	MF:hydrolase activity;MF:transferase activity, transferring acyl groups;MF:catalytic activity;	------	------	------	------
DN548294_c0_g1	1589	0.244447	0.770012	no	up	0.0915791	0.918361	no	up	1.00443	0.00691323	yes	up	1.33594	0.00666563	yes	up	------	------	------	------	PF12937.4;	F-box-like;	F-box-like;	------	------	------	------	------	------	------	------	------	------
DN548304_c2_g1	472	0.109477	0.946233	no	up	1.0194	0.104343	no	up	1.02091	0.0365286	yes	up	1.05061	0.110908	no	up	------	------	------	------	------	------	------	------	------	------	------	------	------	------	------	------	------
DN548319_c0_g1	1456	0.499478	0.0709202	no	up	1.16678	6.79915e-11	yes	up	0.76123	0.000512898	no	up	0.963913	0.00113245	no	up	------	------	------	------	------	------	------	------	------	------	------	------	------	------	------	------	------
DN548327_c0_g1	2205	0.506613	0.741801	no	up	1.24283	6.88062e-08	yes	up	1.58094	6.26385e-14	yes	up	0.675454	0.0341553	no	up	GAQ83234.1;	Calcineurin-like metallo-phosphoesterase superfamily protein [Klebsormidium nitens];	------	------	------	------	------	------	------	------	------	GO:0016021; GO:0016021; GO:0016021; GO:0016021;GO:0016787; GO:0016787;	CC:integral component of membrane;CC:integral component of membrane;CC:integral component of membrane;CC:integral component of membrane;MF:hydrolase activity;MF:hydrolase activity;	------	------	------	------
DN548345_c0_g1	1182	-0.206202	0.933119	no	down	1.32968	0.000389395	yes	up	2.93871	4.92653e-30	yes	up	3.45155	2.60959e-23	yes	up	------	------	gi|22001641|sp|Q941P9.1|HBL2_SOLLC;	RecName: Full=Non-symbiotic hemoglobin 2; AltName: Full=Hb2; AltName: Full=SOLly GLB2;	------	------	------	------	------	------	------	------	------	------	------	------	------
DN548407_c0_g1	939	0.53689	0.542555	no	up	0.907328	0.0832101	no	up	1.0053	0.00967616	yes	up	0.852162	0.0861594	no	up	------	------	------	------	------	------	------	------	------	------	------	------	------	------	------	------	------
DN548425_c1_g1	357	-0.375305	0.781167	no	down	0.651121	0.00184761	no	up	1.04122	4.19007e-09	yes	up	0.898903	0.00423052	no	up	------	------	gi|1172872|sp|P43296.1|RD19A_ARATH;	RecName: Full=Cysteine protease RD19A; AltName: Full=Protein RESPONSIVE TO DEHYDRATION 19; Short=RD19; Flags: Precursor;	PF08246.9;	Inhibitor_I29;	Cathepsin propeptide inhibitor domain;	------	------	------	------	------	------	K01373	CTSF	------	------
DN548440_c0_g1	665	-0.309726	0.889603	no	down	1.19658	0.105123	no	up	1.3257	0.0251126	yes	up	1.48334	0.0300242	yes	up	------	------	------	------	------	------	------	------	------	------	------	------	------	------	------	------	------
DN548498_c0_g1	1048	1.11171	0.117426	no	up	0.942482	0.117993	no	up	1.08025	0.0292554	yes	up	1.36	0.00805705	yes	up	------	------	gi|122195551|sp|Q24JL3.1|STR2_ARATH;	RecName: Full=Thiosulfate/3-mercaptopyruvate sulfurtransferase 2; AltName: Full=Rhodanese homolog protein 2; Short=AtRDH2; AltName: Full=Sulfurtransferase 2; Short=AtStr2;	------	------	------	------	------	------	------	------	------	K01011	TST, MPST, sseA	map00270; map04122; map00920;	Cysteine and methionine metabolism;Sulfur relay system;Sulfur metabolism;
DN548548_c0_g3	1358	0.109444	0.900505	no	up	0.695709	0.139777	no	up	1.51705	2.96506e-07	yes	up	1.22415	0.00183014	yes	up	KXZ44204.1;	hypothetical protein GPECTOR_71g565 [Gonium pectorale];	------	------	PF17146.1;	PIN_6;	PIN domain of ribonuclease;	------	------	------	------	GO:0000469; GO:0042274; GO:0000469; GO:0042274;GO:0004521; GO:0004521; GO:0046872;	BP:cleavage involved in rRNA processing;BP:ribosomal small subunit biogenesis;BP:cleavage involved in rRNA processing;BP:ribosomal small subunit biogenesis;MF:endoribonuclease activity;MF:endoribonuclease activity;MF:metal ion binding;	K11883	NOB1	map03008;	Ribosome biogenesis in eukaryotes;
DN548561_c4_g1	865	-0.841532	0.495035	no	down	0.491774	0.224087	no	up	1.53641	7.24354e-18	yes	up	1.51995	9.70768e-08	yes	up	GAX86074.1;	hypothetical protein CEUSTIGMA_g13488.t1 [Chlamydomonas eustigma];	gi|108936001|sp|Q2HU68.1|H2A1_MEDTR;	RecName: Full=Probable histone H2A.1;	------	------	------	------	------	------	------	GO:0006486; GO:0000786; GO:0005634; GO:0000786; GO:0005634; GO:0000786; GO:0005634; GO:0000786; GO:0005634; GO:0000786; GO:0005634;GO:0003677; GO:0046982; GO:0003677; GO:0046982; GO:0016757; GO:0003677; GO:0046982; GO:0003677; GO:0046982; GO:0003677; GO:0046982;	BP:protein glycosylation;CC:nucleosome;CC:nucleus;CC:nucleosome;CC:nucleus;CC:nucleosome;CC:nucleus;CC:nucleosome;CC:nucleus;CC:nucleosome;CC:nucleus;MF:DNA binding;MF:protein heterodimerization activity;MF:DNA binding;MF:protein heterodimerization activity;MF:transferase activity, transferring glycosyl groups;MF:DNA binding;MF:protein heterodimerization activity;MF:DNA binding;MF:protein heterod…	K11251	H2A	------	------
DN548585_c0_g1	1116	0.405369	0.344305	no	up	0.73252	0.00709462	no	up	1.21202	3.30356e-11	yes	up	1.29009	4.43958e-07	yes	up	------	------	gi|334302803|sp|O04425.2|FCA_ARATH;	RecName: Full=Flowering time control protein FCA;	PF00397.23;	WW;	WW domain;	------	------	------	------	------	------	------	------	------	------
DN548616_c0_g1	1261	0.676608	0.780627	no	up	3.38036	2.35328e-17	yes	up	3.94721	4.23979e-63	yes	up	3.36525	1.10627e-15	yes	up	------	------	gi|75097381|sp|O22227.1|MIZ1_ARATH;	RecName: Full=Protein MIZU-KUSSEI 1;	PF04759.10;	DUF617;	Protein of unknown function, DUF617;	------	------	NOG136275;	S:Function unknown;	------	------	------	------	------	------
DN548616_c0_g2	1426	-0.577136	0.791993	no	down	1.2179	0.017662	yes	up	1.71762	1.63775e-05	yes	up	1.57865	0.0055222	yes	up	------	------	gi|75097381|sp|O22227.1|MIZ1_ARATH;	RecName: Full=Protein MIZU-KUSSEI 1;	PF04759.10;	DUF617;	Protein of unknown function, DUF617;	------	------	NOG136275;	S:Function unknown;	------	------	------	------	------	------
DN548638_c0_g5	1715	0.177165	0.868745	no	up	0.825783	0.14643	no	up	1.24674	0.001272	yes	up	0.748841	0.20559	no	up	------	------	------	------	------	------	------	------	------	------	------	------	------	K04650	NCOR1, N-CoR	------	------
DN548712_c3_g1	401	-0.0590693	0.957442	no	down	0.883692	3.32015e-07	no	up	1.05378	3.71856e-20	yes	up	1.48773	2.41218e-09	yes	up	GAQ83052.1;	hypothetical protein KFL_001340060 [Klebsormidium nitens];	gi|1172873|sp|P43297.1|RD21A_ARATH;	RecName: Full=Cysteine proteinase RD21A; AltName: Full=Protein RESPONSIVE TO DEHYDRATION 21; Short=RD21; Flags: Precursor;	PF00396.15; PF00112.20;	Granulin;Peptidase_C1;	Granulin;Papain family cysteine protease;	------	------	------	------	GO:0051603; GO:0005615; GO:0005764;GO:0008234; GO:0008234; GO:0008234; GO:0004197; GO:0008234;	BP:proteolysis involved in cellular protein catabolic process;CC:extracellular space;CC:lysosome;MF:cysteine-type peptidase activity;MF:cysteine-type peptidase activity;MF:cysteine-type peptidase activity;MF:cysteine-type endopeptidase activity;MF:cysteine-type peptidase activity;	------	------	------	------
DN548741_c0_g1	1015	-0.130454	0.914954	no	down	0.754068	0.232381	no	up	1.38475	0.000201412	yes	up	1.15268	0.0142667	yes	up	------	------	------	------	------	------	------	------	------	------	------	------	------	------	------	------	------
DN548782_c3_g1	1417	0.644078	0.40314	no	up	0.695878	0.164405	no	up	0.752661	0.0895954	no	up	1.01261	0.0199944	yes	up	------	------	gi|558445989|sp|F4J7A7.1|PPD7_ARATH;	RecName: Full=PsbP domain-containing protein 7, chloroplastic; AltName: Full=Photosystem II reaction center PsbP family protein; Flags: Precursor;	------	------	------	------	------	------	------	------	------	------	------	------	------
DN548844_c0_g1	971	-0.0271319	0.986681	no	down	0.423363	0.663627	no	up	1.36118	0.00348719	yes	up	0.548005	0.52292	no	up	------	------	------	------	------	------	------	------	------	------	------	------	------	------	------	------	------
DN548966_c0_g1	874	0.969815	0.402605	no	up	1.09183	0.0919437	no	up	2.38427	5.05323e-10	yes	up	1.68789	0.00208061	yes	up	------	------	------	------	------	------	------	------	------	------	------	------	------	------	------	------	------
DN548973_c2_g1	1921	-0.545884	0.725041	no	down	0.37922	0.667563	no	up	1.31813	0.0036484	yes	up	-0.100194	0.92208	no	down	GAQ88377.1;	DNA polymerase alpha-primase complex polymerase-associated subunit B [Klebsormidium nitens];	gi|90110415|sp|Q14181.2|DPOA2_HUMAN;	RecName: Full=DNA polymerase alpha subunit B; AltName: Full=DNA polymerase alpha 70 kDa subunit;	PF04042.13;	DNA_pol_E_B;	DNA polymerase alpha/epsilon subunit B;	------	------	------	------	GO:0006260; GO:0006260; GO:0006260; GO:0006260; GO:0006260; GO:0005634; GO:0005634;GO:0003677; GO:0003887; GO:0003677; GO:0003887; GO:0003677; GO:0003887; GO:0003677; GO:0003887; GO:0003677; GO:0003887;	BP:DNA replication;BP:DNA replication;BP:DNA replication;BP:DNA replication;BP:DNA replication;CC:nucleus;CC:nucleus;MF:DNA binding;MF:DNA-directed DNA polymerase activity;MF:DNA binding;MF:DNA-directed DNA polymerase activity;MF:DNA binding;MF:DNA-directed DNA polymerase activity;MF:DNA binding;MF:DNA-directed DNA polymerase activity;MF:DNA binding;MF:DNA-directed DNA polymerase activity;	K02321	POLA2	map00240; map00230; map03030;	Pyrimidine metabolism;Purine metabolism;DNA replication;
DN548999_c1_g4	874	-1.31169	0.0427597	yes	down	-0.838364	0.000463592	no	down	-0.0728709	0.835907	no	down	0.157328	0.644051	no	up	GAQ88940.1;	Cytochrome P450 [Klebsormidium nitens];	gi|597500956|sp|H2DH17.1|C7A22_PANGI;	RecName: Full=Cytochrome P450 CYP749A22; AltName: Full=Cytochrome P450 CYP749A20 [Panax ginseng];	PF00067.19;	p450;	Cytochrome P450;	------	------	------	------	GO:0016021; GO:0016021; GO:0016021;GO:0020037; GO:0005506; GO:0016705; GO:0020037; GO:0005506; GO:0004497; GO:0016705; GO:0020037; GO:0005506; GO:0004497; GO:0016705;	CC:integral component of membrane;CC:integral component of membrane;CC:integral component of membrane;MF:heme binding;MF:iron ion binding;MF:oxidoreductase activity, acting on paired donors, with incorporation or reduction of molecular oxygen;MF:heme binding;MF:iron ion binding;MF:monooxygenase activity;MF:oxidoreductase activity, acting on paired donors, with incorporation or reduction of molecu…	K15639	CYP734A1, BAS1	map00905;	Brassinosteroid biosynthesis;
DN549061_c0_g3	1010	-0.152399	1	no	down	1.63853	0.0692778	no	up	3.65326	6.95815e-12	yes	up	3.21054	1.19502e-05	yes	up	------	------	gi|75165223|sp|Q94CC0.1|Y5994_ARATH;	RecName: Full=Uncharacterized protein At5g49945; Flags: Precursor;	------	------	------	------	------	------	------	------	------	------	------	------	------
DN549080_c0_g2	718	0.778396	1	no	up	1.97776	5.63555e-09	yes	up	1.93137	2.41026e-11	yes	up	0.689696	0.151424	no	up	GAQ78208.1;	Zinc-binding oxidoreductase [Klebsormidium nitens];	gi|67460977|sp|Q9SV68.1|QORH_ARATH;	RecName: Full=Putative quinone-oxidoreductase homolog, chloroplastic;	PF13602.3; PF00107.23;	ADH_zinc_N_2;ADH_zinc_N;	Zinc-binding dehydrogenase;Zinc-binding dehydrogenase;	------	------	------	------	GO:0016491; GO:0016491; GO:0016491; GO:0008270; GO:0016491; GO:0008270; GO:0016491; GO:0008270;	MF:oxidoreductase activity;MF:oxidoreductase activity;MF:oxidoreductase activity;MF:zinc ion binding;MF:oxidoreductase activity;MF:zinc ion binding;MF:oxidoreductase activity;MF:zinc ion binding;	------	------	------	------
DN549122_c0_g1	894	-0.759503	0.375793	no	down	0.406377	0.54817	no	up	0.30482	0.552999	no	up	1.07816	0.0368011	yes	up	------	------	------	------	------	------	------	------	------	------	------	------	------	------	------	------	------
DN549194_c0_g1	494	-1.62118	0.142503	no	down	-0.391937	0.699723	no	down	-0.112946	0.897943	no	down	1.29663	0.0313931	yes	up	------	------	------	------	------	------	------	------	------	------	------	------	------	------	------	------	------
DN549208_c0_g1	1071	-0.14012	0.929758	no	down	0.971124	0.0225546	no	up	1.414	1.78524e-06	yes	up	1.50122	0.00201254	yes	up	------	------	gi|114260|sp|P19251.3|ASNS1_PEA;	RecName: Full=Asparagine synthetase, nodule [glutamine-hydrolyzing]; AltName: Full=Glutamine-dependent asparagine synthetase;	------	------	------	------	------	------	------	------	------	K01953	asnB, ASNS	map00250;	Alanine, aspartate and glutamate metabolism;
DN549224_c0_g3	792	-0.256234	0.8319	no	down	1.15177	0.00630959	yes	up	0.579418	0.174081	no	up	0.153316	0.838385	no	up	BAD88437.1;	MADS-box transcription factor CsMADS1 [Coleochaete scutata];	gi|75220313|sp|O82794.1|AGL24_ARATH;	RecName: Full=MADS-box protein AGL24; AltName: Full=Protein AGAMOUS-LIKE 24;	PF01486.14;	K-box;	K-box region;	------	------	------	------	GO:0045944; GO:0006351; GO:0045944; GO:0006351; GO:0045944; GO:0006351; GO:0045944; GO:0006351; GO:0045944; GO:0006351; GO:0005634; GO:0005634; GO:0005634; GO:0005634; GO:0005634;GO:0003700; GO:0046983; GO:0000977; GO:0003700; GO:0046983; GO:0000977; GO:0003700; GO:0046983; GO:0000977; GO:0003700; GO:0046983; GO:0000977; GO:0046983; GO:0000977;	BP:positive regulation of transcription from RNA polymerase II promoter;BP:transcription, DNA-templated;BP:positive regulation of transcription from RNA polymerase II promoter;BP:transcription, DNA-templated;BP:positive regulation of transcription from RNA polymerase II promoter;BP:transcription, DNA-templated;BP:positive regulation of transcription from RNA polymerase II promoter;BP:transcriptio…	K09260	MEF2A	------	------
DN549258_c0_g4	646	-0.146312	0.948851	no	down	-0.141314	0.75625	no	down	0.950737	0.149116	no	up	1.72214	0.000969051	yes	up	------	------	gi|30316196|sp|P83344.1|XYNB_PRUPE;	RecName: Full=Putative beta-D-xylosidase; AltName: Full=PpAz152;	PF14310.3;	Fn3-like;	Fibronectin type III-like domain;	------	------	------	------	------	------	------	------	------	------
DN549285_c0_g2	959	0.453759	0.371695	no	up	1.04924	1.8229e-05	yes	up	1.19383	5.41015e-12	yes	up	1.27378	2.33687e-06	yes	up	------	------	------	------	------	------	------	------	------	------	------	------	------	------	------	------	------
DN549322_c0_g1	559	0.846015	0.0654026	no	up	1.33637	9.27913e-07	yes	up	1.20023	1.60143e-08	yes	up	1.13375	0.000721581	yes	up	------	------	------	------	------	------	------	------	------	------	------	------	------	------	------	------	------
DN549383_c0_g3	398	-0.193504	0.918764	no	down	1.08979	0.0100514	yes	up	0.543813	0.215623	no	up	0.623242	0.231212	no	up	------	------	------	------	------	------	------	------	------	------	------	------	------	------	------	------	------
DN549394_c4_g1	1316	0.810889	0.499634	no	up	1.10373	0.0711759	no	up	2.69572	1.66682e-12	yes	up	0.985899	0.146425	no	up	------	------	gi|75262551|sp|Q9FJH5.1|HIP3_ARATH;	RecName: Full=Heavy metal-associated isoprenylated plant protein 3; Short=AtHIPP3; Flags: Precursor;	PF00403.23; PF09507.7; PF09073.7;	HMA;CDC27;BUD22;	Heavy-metal-associated domain;DNA polymerase subunit Cdc27;BUD22;	------	------	------	------	------	------	------	------	------	------
DN549423_c0_g1	392	1.78116	1	no	up	1.80562	0.0398329	yes	up	1.56349	0.0502961	no	up	1.46381	0.16105	no	up	------	------	------	------	------	------	------	------	------	------	------	------	------	------	------	------	------
DN549432_c1_g3	677	0.0612019	0.95734	no	up	0.377835	0.634147	no	up	1.01787	0.00833251	yes	up	0.383824	0.543189	no	up	------	------	------	------	------	------	------	------	------	------	------	------	------	------	------	------	------
DN549433_c1_g1	1738	-1.15403	0.172793	no	down	-1.53972	0.00343267	yes	down	-0.129249	0.796091	no	down	0.261701	0.642416	no	up	PRW58674.1;	E3 ubiquitin- ligase [Chlorella sorokiniana];	gi|44888848|sp|Q9CR14.1|FANCL_MOUSE;	RecName: Full=E3 ubiquitin-protein ligase FANCL; AltName: Full=Fanconi anemia group L protein homolog; AltName: Full=Proliferation of germ cells protein;	PF09765.6; PF11793.5; PF13771.3; PF12678.4; PF13639.3;	WD-3;FANCL_C;zf-HC5HC2H;zf-rbx1;zf-RING_2;	WD-repeat region;FANCL C-terminal domain;PHD-like zinc-binding domain;RING-H2 zinc finger domain;Ring finger domain;	------	------	------	------	GO:0006281; GO:0006281; GO:0006281; GO:0043240; GO:0043240; GO:0043240;GO:0004842; GO:0004842; GO:0004842;	BP:DNA repair;BP:DNA repair;BP:DNA repair;CC:Fanconi anaemia nuclear complex;CC:Fanconi anaemia nuclear complex;CC:Fanconi anaemia nuclear complex;MF:ubiquitin-protein transferase activity;MF:ubiquitin-protein transferase activity;MF:ubiquitin-protein transferase activity;	K10606	FANCL, PHF9	map04120;	Ubiquitin mediated proteolysis;
DN549438_c2_g1	578	-0.548806	0.723452	no	down	1.42514	2.10779e-06	yes	up	1.14555	4.51035e-07	yes	up	0.761328	0.0373909	no	up	------	------	------	------	------	------	------	------	------	------	------	------	------	------	------	------	------
DN549539_c0_g1	1583	0.557028	0.269644	no	up	1.04739	0.00789155	yes	up	1.19964	1.99605e-05	yes	up	1.47098	2.42864e-06	yes	up	------	------	------	------	PF06027.9;	SLC35F;	Solute carrier family 35;	------	------	------	------	------	------	K15287	SLC35F1_2	------	------
DN549611_c0_g2	1417	0.298155	0.686344	no	up	1.09302	1.38155e-05	yes	up	1.0074	8.39804e-05	yes	up	1.03841	0.000900344	yes	up	------	------	------	------	------	------	------	------	------	------	------	------	------	------	------	------	------
DN549651_c0_g2	370	0.282379	1	no	up	1.13997	0.218887	no	up	0.90542	0.29152	no	up	1.74807	0.0331269	yes	up	------	------	------	------	------	------	------	------	------	------	------	------	------	------	------	------	------
DN549733_c0_g1	340	0.142439	0.958034	no	up	1.17787	0.15204	no	up	1.23928	0.0489355	yes	up	1.26836	0.0844258	no	up	------	------	------	------	------	------	------	------	------	------	------	------	------	------	------	------	------
DN549758_c0_g2	417	0.415489	0.353587	no	up	0.697214	0.00533644	no	up	1.07376	2.27101e-09	yes	up	1.1469	8.64825e-05	yes	up	------	------	gi|75265925|sp|Q9SJ96.1|RPB6B_ARATH;	RecName: Full=DNA-directed RNA polymerases II and V subunit 6B;	PF01192.19;	RNA_pol_Rpb6;	RNA polymerase Rpb6;	------	------	------	------	------	------	------	------	------	------
DN549775_c6_g1	766	-0.863181	0.542131	no	down	0.326366	0.740072	no	up	1.04947	0.0347539	yes	up	0.8496	0.194464	no	up	GAQ78763.1;	hypothetical protein KFL_000180460 [Klebsormidium nitens];	gi|75216846|sp|Q9ZUT3.1|ALS3_ARATH;	RecName: Full=Protein ALUMINUM SENSITIVE 3; AltName: Full=ABC transporter I family member 16; Short=ABC transporter ABCI.16; Short=AtABCI16; AltName: Full=ybbM homolog protein;	PF03649.10;	UPF0014;	Uncharacterised protein family;	------	------	------	------	GO:0016021; GO:0016021; GO:0016021;	CC:integral component of membrane;CC:integral component of membrane;CC:integral component of membrane;	K02069	ABC.X2.P	------	------
DN549823_c0_g1	1281	-0.149751	0.941425	no	down	0.386894	0.624702	no	up	0.445555	0.429711	no	up	1.46588	0.00332293	yes	up	------	------	gi|3914199|sp|Q43804.1|OLEO1_PRUDU;	RecName: Full=Oleosin 1 [Prunus dulcis];	PF01277.14;	Oleosin;	Oleosin;	------	------	------	------	------	------	------	------	------	------
DN549863_c0_g2	831	0.0518335	0.984316	no	up	2.00259	7.28605e-09	yes	up	1.78555	0.00106729	yes	up	3.60889	1.84669e-22	yes	up	GAQ81969.1;	branched-chain amino acid aminotransferase [Klebsormidium nitens];	gi|26391680|sp|Q9M439.1|BCAT2_ARATH;	RecName: Full=Branched-chain-amino-acid aminotransferase 2, chloroplastic; Short=Atbcat-2; Flags: Precursor;	------	------	------	------	------	------	------	GO:0009082; GO:0009082; GO:0009082; GO:0009082; GO:0009082;GO:0052656; GO:0052654; GO:0052655; GO:0052656; GO:0052654; GO:0052655; GO:0052656; GO:0052654; GO:0052655; GO:0052656; GO:0052654; GO:0052655; GO:0052656; GO:0052654; GO:0052655;	BP:branched-chain amino acid biosynthetic process;BP:branched-chain amino acid biosynthetic process;BP:branched-chain amino acid biosynthetic process;BP:branched-chain amino acid biosynthetic process;BP:branched-chain amino acid biosynthetic process;MF:L-isoleucine transaminase activity;MF:L-leucine transaminase activity;MF:L-valine transaminase activity;MF:L-isoleucine transaminase activity;MF:L…	K00826	E2.6.1.42, ilvE	map00270; map00770; map00280; map00290;	Cysteine and methionine metabolism;Pantothenate and CoA biosynthesis;Valine, leucine and isoleucine degradation;Valine, leucine and isoleucine biosynthesis;
DN549901_c0_g1	1058	0.995131	0.0621119	no	up	0.689926	0.180255	no	up	0.834233	0.0328092	no	up	1.40691	0.00160073	yes	up	------	------	------	------	------	------	------	------	------	------	------	------	------	------	------	------	------
DN549943_c0_g1	1406	-1.26489	0.0163646	yes	down	-0.258769	0.453164	no	down	-0.483774	0.0343558	no	down	0.551523	0.0813088	no	up	XP_005644594.1;	hypothetical protein COCSUDRAFT_67454 [Coccomyxa subellipsoidea C-169];	gi|75333783|sp|Q9FG13.1|CXE15_ARATH;	RecName: Full=Probable carboxylesterase 15; AltName: Full=AtCXE15;	PF07859.10; PF00135.25; PF10340.6; PF12740.4;	Abhydrolase_3;COesterase;DUF2424;Chlorophyllase2;	alpha/beta hydrolase fold;Carboxylesterase family;Protein of unknown function;Chlorophyllase enzyme;	------	------	------	------	GO:0008152; GO:0008152; GO:0008152; GO:0008152;GO:0016787; GO:0016787; GO:0016787; GO:0016787;	BP:metabolic process;BP:metabolic process;BP:metabolic process;BP:metabolic process;MF:hydrolase activity;MF:hydrolase activity;MF:hydrolase activity;MF:hydrolase activity;	------	------	------	------
DN549973_c0_g1	1206	-0.0225083	0.989166	no	down	1.02748	0.097734	no	up	-0.405625	0.599647	no	down	1.49057	0.0189123	yes	up	PRW56922.1;	WRKY transcription factor 33 [Chlorella sorokiniana];	gi|29839630|sp|Q9FYA2.1|WRK75_ARATH;	RecName: Full=Probable WRKY transcription factor 75; AltName: Full=WRKY DNA-binding protein 75;	PF03106.12;	WRKY;	WRKY DNA -binding domain;	------	------	------	------	GO:0006351; GO:0006351; GO:0005634; GO:0005634;GO:0003700; GO:0043565; GO:0003700; GO:0043565; GO:0003700; GO:0043565;	BP:transcription, DNA-templated;BP:transcription, DNA-templated;CC:nucleus;CC:nucleus;MF:transcription factor activity, sequence-specific DNA binding;MF:sequence-specific DNA binding;MF:transcription factor activity, sequence-specific DNA binding;MF:sequence-specific DNA binding;MF:transcription factor activity, sequence-specific DNA binding;MF:sequence-specific DNA binding;	------	------	------	------
DN549981_c1_g1	939	0.949728	0.306382	no	up	0.941718	0.170662	no	up	0.986249	0.0701338	no	up	1.33188	0.0285439	yes	up	GAQ90731.1;	BTB/POZ/MATH-domains containing protein [Klebsormidium nitens];	gi|75266234|sp|Q9SRV1.1|BPM4_ARATH;	RecName: Full=BTB/POZ and MATH domain-containing protein 4; AltName: Full=Protein BTB-POZ AND MATH DOMAIN 4; Short=AtBPM4;	------	------	------	------	------	------	------	------	------	K10523	SPOP	------	------
DN550104_c2_g1	520	0.51387	0.686845	no	up	0.883278	0.29875	no	up	1.39186	0.0166032	yes	up	0.544319	0.539597	no	up	------	------	------	------	------	------	------	------	------	------	------	------	------	------	------	------	------
DN550105_c0_g1	1057	1.045	0.0663388	no	up	1.15648	0.00555433	yes	up	1.54619	4.53221e-07	yes	up	1.20308	0.00971895	yes	up	------	------	------	------	------	------	------	------	------	------	------	------	------	------	------	------	------
DN550141_c0_g1	917	-1.03541	0.47516	no	down	0.545315	0.440247	no	up	0.925352	0.078183	no	up	1.15492	0.034194	yes	up	------	------	------	------	------	------	------	------	------	------	------	------	------	------	------	------	------
DN550210_c0_g1	1549	1.58042	0.170257	no	up	0.882377	0.321679	no	up	2.5988	2.07209e-07	yes	up	2.4448	0.000161646	yes	up	------	------	------	------	------	------	------	------	------	------	------	------	------	------	------	------	------
DN550261_c0_g1	1816	-0.725739	0.0842429	no	down	0.297115	0.408296	no	up	0.431657	0.0659431	no	up	1.13249	1.4684e-05	yes	up	GAQ85911.1;	Malate dehydrogenase [Klebsormidium nitens];	gi|18202485|sp|Q08062.2|MDHC_MAIZE;	RecName: Full=Malate dehydrogenase, cytoplasmic;	PF02866.15; PF00056.20;	Ldh_1_C;Ldh_1_N;	lactate/malate dehydrogenase, alpha/beta C-terminal domain;lactate/malate dehydrogenase, NAD binding domain;	COG0039;	C:Energy production and conversion;	------	------	GO:0005975; GO:0006108; GO:0006099; GO:0005975; GO:0006108; GO:0006099; GO:0005975; GO:0006108; GO:0006099;GO:0030060; GO:0030060; GO:0030060;	BP:carbohydrate metabolic process;BP:malate metabolic process;BP:tricarboxylic acid cycle;BP:carbohydrate metabolic process;BP:malate metabolic process;BP:tricarboxylic acid cycle;BP:carbohydrate metabolic process;BP:malate metabolic process;BP:tricarboxylic acid cycle;MF:L-malate dehydrogenase activity;MF:L-malate dehydrogenase activity;MF:L-malate dehydrogenase activity;	K00025	MDH1	map00020; map00270; map00710; map00620; map00630;	Citrate cycl;Cysteine and methionine metabolism;Carbon fixation in photosynthetic organisms;Pyruvate metabolism;Glyoxylate and dicarboxylate metabolism;
DN550320_c3_g1	346	1.02977	0.272538	no	up	0.91581	0.227673	no	up	1.03326	0.0720385	no	up	1.50858	0.0114176	yes	up	------	------	------	------	------	------	------	------	------	------	------	------	------	------	------	------	------
DN550386_c0_g1	2272	-0.0347269	0.958176	no	down	0.635645	0.00816554	no	up	1.14739	5.5808e-14	yes	up	1.1702	1.21071e-07	yes	up	GAQ85002.1;	receptor-like protein kinase [Klebsormidium nitens];	gi|75330727|sp|Q8RWZ5.1|SD25_ARATH;	RecName: Full=G-type lectin S-receptor-like serine/threonine-protein kinase SD2-5; AltName: Full=S-domain-2;	PF00069.22;	Pkinase;	Protein kinase domain;	------	------	------	------	GO:0016021; GO:0016021; GO:0016021; GO:0016021;GO:0005524; GO:0004672; GO:0005524; GO:0004672; GO:0005524; GO:0004672; GO:0005524; GO:0004672; GO:0005524; GO:0004672;	CC:integral component of membrane;CC:integral component of membrane;CC:integral component of membrane;CC:integral component of membrane;MF:ATP binding;MF:protein kinase activity;MF:ATP binding;MF:protein kinase activity;MF:ATP binding;MF:protein kinase activity;MF:ATP binding;MF:protein kinase activity;MF:ATP binding;MF:protein kinase activity;	K04733	IRAK4	------	------
DN550402_c1_g4	408	0.970219	0.155344	no	up	1.36904	0.0044598	yes	up	0.955727	0.0316987	no	up	0.794453	0.148856	no	up	------	------	------	------	------	------	------	------	------	------	------	------	------	------	------	------	------
DN550427_c1_g2	569	-0.426786	0.818859	no	down	1.01749	0.237433	no	up	1.67139	0.00321138	yes	up	1.71139	0.0161276	yes	up	------	------	------	------	------	------	------	------	------	------	------	------	------	------	------	------	------
DN550435_c0_g1	1628	-2.19008	0.00940713	yes	down	-0.103734	0.877001	no	down	-0.699849	0.0830391	no	down	1.94691	1.31525e-08	yes	up	KXZ54259.1;	hypothetical protein GPECTOR_5g349 [Gonium pectorale];	gi|12643794|sp|Q96320.2|HSFB1_ARATH;	RecName: Full=Heat stress transcription factor B-1; Short=AtHsfB1; AltName: Full=AtHsf-16; AltName: Full=Heat shock factor protein 4; Short=HSF 4; AltName: Full=Heat shock transcription factor 4; Short=HSTF 4;	PF00447.14;	HSF_DNA-bind;	HSF-type DNA-binding;	------	------	------	------	GO:0005634; GO:0005634; GO:0005634; GO:0005634; GO:0005634;GO:0003700; GO:0043565; GO:0003700; GO:0043565; GO:0003700; GO:0043565; GO:0003700; GO:0043565; GO:0003700; GO:0043565;	CC:nucleus;CC:nucleus;CC:nucleus;CC:nucleus;CC:nucleus;MF:transcription factor activity, sequence-specific DNA binding;MF:sequence-specific DNA binding;MF:transcription factor activity, sequence-specific DNA binding;MF:sequence-specific DNA binding;MF:transcription factor activity, sequence-specific DNA binding;MF:sequence-specific DNA binding;MF:transcription factor activity, sequence-specific D…	K09419	HSFF	------	------
DN550464_c0_g1	980	-0.52631	0.416783	no	down	0.240121	0.254199	no	up	0.665996	0.000168346	no	up	1.13243	1.06373e-05	yes	up	XP_001419933.1;	predicted protein [Ostreococcus lucimarinus CCE9901];	gi|12643282|sp|P43295.2|RD19B_ARATH;	RecName: Full=Probable cysteine protease RD19B; AltName: Full=RD19-like protein 1; AltName: Full=Thiol protease A1494; Flags: Precursor;	------	------	------	------	------	------	------	GO:0016021;GO:0008234; GO:0008234; GO:0008234; GO:0008234;	CC:integral component of membrane;MF:cysteine-type peptidase activity;MF:cysteine-type peptidase activity;MF:cysteine-type peptidase activity;MF:cysteine-type peptidase activity;	K01373	CTSF	------	------
DN550542_c0_g1	3006	0.0505848	0.979798	no	up	1.84119	7.04589e-05	yes	up	1.43495	7.61951e-05	yes	up	1.67038	0.000101129	yes	up	PRW20742.1;	multiple myeloma tumor-associated 2-like protein [Chlorella sorokiniana];	gi|119127|sp|P20075.1|LEAD8_DAUCA;	RecName: Full=Embryonic protein DC-8;	PF03732.14; PF13650.3; PF13975.3; PF02987.13; PF01442.15;	Retrotrans_gag;Asp_protease_2;gag-asp_proteas;LEA_4;Apolipoprotein;	Retrotransposon gag protein;Aspartyl protease;gag-polyprotein putative aspartyl protease;Late embryogenesis abundant protein;Apolipoprotein A1/A4/E domain;	------	------	------	------	------	------	K20667	CYP716A	------	------
DN550572_c0_g1	2389	-0.694447	0.634567	no	down	1.10576	1.48953e-07	yes	up	1.25862	3.35558e-17	yes	up	1.15582	1.20608e-20	yes	up	GAQ92166.1;	putative auxin efflux carrier family protein [Klebsormidium nitens];	gi|75171357|sp|Q9FKY4.1|PILS7_ARATH;	RecName: Full=Protein PIN-LIKES 7; AltName: Full=Auxin efflux carrier-like protein 7;	PF03547.15;	Mem_trans;	Membrane transport protein;	COG0679;	R:General function prediction only;	------	------	GO:0055085; GO:0055085; GO:0055085; GO:0055085; GO:0055085; GO:0016021; GO:0016021; GO:0016021; GO:0016021; GO:0016021;	BP:transmembrane transport;BP:transmembrane transport;BP:transmembrane transport;BP:transmembrane transport;BP:transmembrane transport;CC:integral component of membrane;CC:integral component of membrane;CC:integral component of membrane;CC:integral component of membrane;CC:integral component of membrane;	K07088	K07088	------	------
DN550581_c1_g1	1202	-0.173177	0.891925	no	down	0.929559	0.000824775	no	up	1.58426	1.29039e-27	yes	up	2.20909	1.56205e-24	yes	up	XP_002949586.1;	hypothetical protein VOLCADRAFT_104352 [Volvox carteri f. nagariensis];	gi|11386873|sp|Q9ZNX6.1|GSH1_MEDTR;	RecName: Full=Glutamate--cysteine ligase, chloroplastic; AltName: Full=Gamma-ECS; Short=GCS; AltName: Full=Gamma-glutamylcysteine synthetase; Flags: Precursor;	------	------	------	------	------	------	------	GO:0006750; GO:0006750; GO:0006750; GO:0006750; GO:0052544; GO:0009816; GO:0050832; GO:0002213; GO:0019761; GO:0006750; GO:0009700; GO:0046686; GO:0009408; GO:0009753; GO:0010193; GO:0016021; GO:0009570;GO:0004357; GO:0004357; GO:0004357; GO:0004357; GO:0004357;	BP:glutathione biosynthetic process;BP:glutathione biosynthetic process;BP:glutathione biosynthetic process;BP:glutathione biosynthetic process;BP:defense response by callose deposition in cell wall;BP:defense response to bacterium, incompatible interaction;BP:defense response to fungus;BP:defense response to insect;BP:glucosinolate biosynthetic process;BP:glutathione biosynthetic process;BP:indo…	K01919	gshA	map00270; map00480;	Cysteine and methionine metabolism;Glutathione metabolism;
DN550634_c2_g4	637	0.0369568	1	no	up	1.70073	0.0280864	yes	up	1.23782	0.0931993	no	up	0.606534	0.615068	no	up	GAQ84093.1;	hypothetical protein KFL_001760010 [Klebsormidium nitens];	gi|281185491|sp|Q8VZG8.3|MIK2_ARATH;	RecName: Full=MDIS1-interacting receptor like kinase 2; Short=AtMIK2; AltName: Full=Probable LRR receptor-like serine/threonine-protein kinase At4g08850; Flags: Precursor;	PF12799.4; PF13855.3;	LRR_4;LRR_8;	Leucine Rich repeats;Leucine rich repeat;	------	------	------	------	GO:0016021; GO:0016021; GO:0016021; GO:0016021; GO:0016301;	CC:integral component of membrane;CC:integral component of membrane;CC:integral component of membrane;CC:integral component of membrane;MF:kinase activity;	------	------	------	------
DN550672_c0_g1	988	-0.0286962	0.981385	no	down	0.875461	0.0540768	no	up	1.85217	1.68282e-11	yes	up	1.60054	4.73675e-07	yes	up	------	------	------	------	------	------	------	------	------	------	------	------	------	------	------	------	------
DN550717_c4_g1	618	-0.22547	0.807566	no	down	0.63706	0.174805	no	up	1.40403	4.76527e-07	yes	up	1.02433	0.00812427	yes	up	GAQ88233.1;	putative serine/threonine-protein kinase [Klebsormidium nitens];	gi|5915680|sp|P51568.2|AFC3_ARATH;	RecName: Full=Serine/threonine-protein kinase AFC3;	------	------	------	------	------	------	------	GO:0005524; GO:0004672; GO:0005524; GO:0004672; GO:0005524; GO:0004672; GO:0005524; GO:0004672; GO:0005524; GO:0004672;	MF:ATP binding;MF:protein kinase activity;MF:ATP binding;MF:protein kinase activity;MF:ATP binding;MF:protein kinase activity;MF:ATP binding;MF:protein kinase activity;MF:ATP binding;MF:protein kinase activity;	K08287	E2.7.12.1	------	------
DN550717_c5_g2	2036	-1.20257	0.470746	no	down	0.62548	0.0157548	no	up	0.685041	0.000352761	no	up	1.6307	3.86434e-09	yes	up	KXZ40924.1;	hypothetical protein GPECTOR_1291g539 [Gonium pectorale];	gi|28380144|sp|Q9UR07.1|TF211_SCHPO;	RecName: Full=Transposon Tf2-11 polyprotein; AltName: Full=Retrotransposable element Tf2 155 kDa protein;	PF00665.23;	rve;	Integrase core domain;	------	------	------	------	GO:0015074; GO:0015074; GO:0015074; GO:0015074; GO:0015074;GO:0003676; GO:0003676; GO:0003676; GO:0003676; GO:0003676;	BP:DNA integration;BP:DNA integration;BP:DNA integration;BP:DNA integration;BP:DNA integration;MF:nucleic acid binding;MF:nucleic acid binding;MF:nucleic acid binding;MF:nucleic acid binding;MF:nucleic acid binding;	------	------	------	------
DN550730_c1_g1	1398	0.323051	0.735306	no	up	0.432809	0.55758	no	up	1.01799	0.00912332	yes	up	0.790711	0.152962	no	up	------	------	------	------	------	------	------	------	------	------	------	------	------	------	------	------	------
DN550737_c0_g2	574	-0.326834	0.786694	no	down	0.689631	0.0140652	no	up	1.08121	3.96294e-09	yes	up	0.698154	0.0441777	no	up	GAQ91793.1;	serine carboxypeptidase [Klebsormidium nitens];	gi|75169954|sp|Q9CAU1.1|SCP3_ARATH;	RecName: Full=Serine carboxypeptidase-like 3; Flags: Precursor;	PF00450.19;	Peptidase_S10;	Serine carboxypeptidase;	------	------	------	------	GO:0004185; GO:0004185; GO:0004185; GO:0004185; GO:0004185;	MF:serine-type carboxypeptidase activity;MF:serine-type carboxypeptidase activity;MF:serine-type carboxypeptidase activity;MF:serine-type carboxypeptidase activity;MF:serine-type carboxypeptidase activity;	K16296	SCPL-I	------	------
DN550848_c0_g1	1072	0.5876	0.711267	no	up	1.28428	0.0710411	no	up	1.47624	0.00575991	yes	up	1.00964	0.223353	no	up	GAQ88860.1;	hypothetical protein KFL_004650050 [Klebsormidium nitens];	------	------	PF00641.15;	zf-RanBP;	Zn-finger in Ran binding protein and others;	------	------	------	------	GO:0006355; GO:0005737;GO:0046872; GO:0046872; GO:0003723; GO:0046872; GO:0008479; GO:0046872;	BP:regulation of transcription, DNA-templated;CC:cytoplasm;MF:metal ion binding;MF:metal ion binding;MF:RNA binding;MF:metal ion binding;MF:queuine tRNA-ribosyltransferase activity;MF:metal ion binding;	------	------	------	------
DN550876_c0_g1	1763	-0.330115	0.779846	no	down	0.79789	0.000429405	no	up	1.00436	1.19299e-09	yes	up	0.943405	0.00136063	no	up	GAQ91793.1;	serine carboxypeptidase [Klebsormidium nitens];	gi|75169291|sp|Q9C7D6.1|SCP17_ARATH;	RecName: Full=Serine carboxypeptidase-like 17; Flags: Precursor;	------	------	------	------	------	------	------	GO:0004185; GO:0004185; GO:0004185;	MF:serine-type carboxypeptidase activity;MF:serine-type carboxypeptidase activity;MF:serine-type carboxypeptidase activity;	K16296	SCPL-I	------	------
DN550929_c0_g1	1966	0.0256052	0.979907	no	up	0.70607	0.00791609	no	up	1.02831	3.04594e-12	yes	up	1.27159	4.10602e-08	yes	up	GAQ79790.1;	Cytochrome P450 [Klebsormidium nitens];	gi|75293245|sp|Q6WNQ8.1|C81E8_MEDTR;	RecName: Full=Cytochrome P450 81E8 [Medicago truncatula];	PF00067.19;	p450;	Cytochrome P450;	------	------	------	------	GO:0016021; GO:0016021;GO:0020037; GO:0005506; GO:0004497; GO:0016705; GO:0020037; GO:0005506; GO:0016705; GO:0020037; GO:0005506; GO:0004497; GO:0016705;	CC:integral component of membrane;CC:integral component of membrane;MF:heme binding;MF:iron ion binding;MF:monooxygenase activity;MF:oxidoreductase activity, acting on paired donors, with incorporation or reduction of molecular oxygen;MF:heme binding;MF:iron ion binding;MF:oxidoreductase activity, acting on paired donors, with incorporation or reduction of molecular oxygen;MF:heme binding;MF:iron…	------	------	------	------
DN550971_c2_g1	1064	0.646966	0.219812	no	up	0.612386	0.234664	no	up	1.40201	7.1107e-06	yes	up	1.38488	0.000100338	yes	up	------	------	------	------	------	------	------	------	------	------	------	------	------	------	------	------	------
DN550975_c3_g2	976	0.120499	0.923411	no	up	0.850618	0.140511	no	up	1.13053	0.0067421	yes	up	0.746179	0.193395	no	up	XP_007511408.1;	exported exo-alpha-sialidase [Bathycoccus prasinos];	------	------	PF13088.3;	BNR_2;	BNR repeat-like domain;	COG4692;	G:Carbohydrate transport and metabolism;	------	------	GO:0016021; GO:0016021; GO:0016787;	CC:integral component of membrane;CC:integral component of membrane;MF:hydrolase activity;	------	------	------	------
DN551019_c2_g2	1748	0.151977	0.882396	no	up	1.44326	7.00345e-06	yes	up	0.666564	0.0530065	no	up	0.771106	0.090237	no	up	------	------	------	------	------	------	------	------	------	------	------	------	------	------	------	------	------
DN551041_c1_g7	1057	0.280626	0.860277	no	up	1.33565	0.0734055	no	up	2.09334	7.49757e-06	yes	up	2.8668	1.03256e-09	yes	up	------	------	------	------	------	------	------	------	------	------	------	------	------	------	------	------	------
DN551053_c1_g1	854	1.17846	1	no	up	2.5226	8.92971e-06	yes	up	3.58936	3.20567e-19	yes	up	2.76046	2.69289e-06	yes	up	------	------	------	------	------	------	------	------	------	------	------	------	------	------	------	------	------
DN551079_c0_g1	977	-0.0856659	0.922826	no	down	0.917811	0.000613904	no	up	1.11763	1.78495e-10	yes	up	1.16021	4.0906e-07	yes	up	GAQ85388.1;	hypothetical protein KFL_002320220 [Klebsormidium nitens];	------	------	------	------	------	------	------	NOG93340;	R:General function prediction only;	GO:0003676;	MF:nucleic acid binding;	------	------	------	------
DN551096_c0_g1	350	-0.594229	0.725477	no	down	0.389806	0.275178	no	up	1.26985	7.18741e-07	yes	up	0.250132	0.692386	no	up	------	------	------	------	------	------	------	------	------	------	------	------	------	------	------	------	------
DN551129_c0_g1	1502	0.062708	0.938297	no	up	-0.0691333	0.900955	no	down	0.989115	0.00528365	no	up	1.16295	0.0031156	yes	up	------	------	------	------	PF07727.11;	RVT_2;	Reverse transcriptase;	------	------	------	------	------	------	------	------	------	------
DN551186_c1_g2	1630	1.5119	0.0541078	no	up	2.36263	5.15503e-05	yes	up	2.27176	3.42457e-08	yes	up	2.69193	1.83251e-08	yes	up	GAQ87169.1;	DOMON domain containing protein [Klebsormidium nitens];	gi|75206232|sp|Q9SJ74.2|B561G_ARATH;	RecName: Full=Cytochrome b561 and DOMON domain-containing protein At2g04850; AltName: Full=Protein b561A.tha7; Flags: Precursor;	PF04526.10; PF03188.13;	DUF568;Cytochrom_B561;	Protein of unknown function;Eukaryotic cytochrome b561;	------	------	------	------	GO:0055114; GO:0055114; GO:0016021; GO:0016021;	BP:oxidation-reduction process;BP:oxidation-reduction process;CC:integral component of membrane;CC:integral component of membrane;	------	------	------	------
DN551238_c0_g4	370	0.601958	0.59067	no	up	1.51674	9.32399e-18	yes	up	1.87961	4.24373e-21	yes	up	1.41925	3.29971e-12	yes	up	GAQ80027.1;	aquaporin [Klebsormidium nitens];	gi|32363271|sp|P93004.2|PIP27_ARATH;	RecName: Full=Aquaporin PIP2-7; AltName: Full=Plasma membrane intrinsic protein 2-7; Short=AtPIP2;7; AltName: Full=Plasma membrane intrinsic protein 3; AltName: Full=Salt stress-induced major intrinsic protein; Contains: RecName: Full=Aquaporin PIP2-7, N-terminally processed;	PF00230.17;	MIP;	Major intrinsic protein;	------	------	------	------	GO:0016021; GO:0016021; GO:0016021;GO:0015267; GO:0015267; GO:0015267;	CC:integral component of membrane;CC:integral component of membrane;CC:integral component of membrane;MF:channel activity;MF:channel activity;MF:channel activity;	K09872	PIP	------	------
DN551241_c1_g1	655	0.957898	0.332936	no	up	2.07489	7.4655e-09	yes	up	2.61725	1.7997e-20	yes	up	2.4167	1.68789e-09	yes	up	------	------	------	------	------	------	------	------	------	------	------	------	------	------	------	------	------
DN551241_c1_g3	1349	0.528231	0.537971	no	up	1.58695	3.65965e-40	yes	up	1.5559	5.46946e-44	yes	up	1.55861	2.91334e-18	yes	up	------	------	------	------	------	------	------	------	------	------	------	------	------	------	------	------	------
DN551298_c0_g1	1590	0.872812	1	no	up	1.99763	6.79166e-28	yes	up	1.44329	1.01365e-12	yes	up	0.365834	0.234155	no	up	------	------	gi|11131304|sp|Q38825.1|IAA7_ARATH;	RecName: Full=Auxin-responsive protein IAA7; AltName: Full=Auxin resistant 2; AltName: Full=Indoleacetic acid-induced protein 7;	PF02309.13;	AUX_IAA;	AUX/IAA family;	------	------	------	------	------	------	K14484	IAA	map04075;	Plant hormone signal transduction;
DN551391_c1_g1	4703	-0.559844	0.465342	no	down	0.00599624	0.99037	no	up	0.830225	0.000443287	no	up	1.12546	0.000822156	yes	up	GAQ92474.1;	Electron transfer flavoprotein ubiquinone oxidoreductase [Klebsormidium nitens];	gi|75219160|sp|O22854.1|ETFQO_ARATH;	RecName: Full=Electron transfer flavoprotein-ubiquinone oxidoreductase, mitochondrial; Short=ETF-QO; Short=ETF-ubiquinone oxidoreductase; Flags: Precursor;	------	------	------	------	------	------	------	GO:0006552; GO:0022904; GO:0009646; GO:0031305; GO:0017133;GO:0016491; GO:0051539; GO:0009055; GO:0004174; GO:0043783; GO:0048039;	BP:leucine catabolic process;BP:respiratory electron transport chain;BP:response to absence of light;CC:integral component of mitochondrial inner membrane;CC:mitochondrial electron transfer flavoprotein complex;MF:oxidoreductase activity;MF:4 iron, 4 sulfur cluster binding;MF:electron carrier activity;MF:electron-transferring-flavoprotein dehydrogenase activity;MF:oxidoreductase activity, oxidizi…	K00311	ETFDH	------	------
DN551394_c0_g2	2793	-2.06553	0.0292333	yes	down	0.290729	0.539458	no	up	-0.0509395	0.92192	no	down	0.730732	0.100464	no	up	GAQ79790.1;	Cytochrome P450 [Klebsormidium nitens];	gi|597500955|sp|H2DH18.1|C7A12_PANGI;	RecName: Full=Cytochrome P450 CYP736A12 [Panax ginseng];	PF00067.19;	p450;	Cytochrome P450;	------	------	------	------	GO:0016021;GO:0020037; GO:0005506; GO:0004497; GO:0016705; GO:0020037; GO:0005506; GO:0004497; GO:0016705; GO:0020037; GO:0005506; GO:0004497; GO:0016705; GO:0020037; GO:0005506; GO:0004497; GO:0016705; GO:0020037; GO:0005506; GO:0004497; GO:0016705;	CC:integral component of membrane;MF:heme binding;MF:iron ion binding;MF:monooxygenase activity;MF:oxidoreductase activity, acting on paired donors, with incorporation or reduction of molecular oxygen;MF:heme binding;MF:iron ion binding;MF:monooxygenase activity;MF:oxidoreductase activity, acting on paired donors, with incorporation or reduction of molecular oxygen;MF:heme binding;MF:iron ion bin…	K20562	CYP736A	------	------
DN551417_c0_g1	1875	-1.00059	0.033865	yes	down	-0.0910759	0.83387	no	down	-0.490966	0.077892	no	down	-0.161099	0.684363	no	down	------	------	gi|75183486|sp|Q9M310.1|FBK77_ARATH;	RecName: Full=F-box/kelch-repeat protein At3g61590;	PF00646.30; PF12937.4;	F-box;F-box-like;	F-box domain;F-box-like;	------	------	NOG02523;	S:Function unknown;	------	------	------	------	------	------
DN551422_c4_g1	782	0.207547	0.871831	no	up	0.0616567	0.951679	no	up	0.777319	0.107795	no	up	1.08838	0.0189784	yes	up	------	------	------	------	PF09336.7;	Vps4_C;	Vps4 C terminal oligomerisation domain;	------	------	------	------	------	------	------	------	------	------
DN551432_c0_g2	2183	-1.11497	0.0320271	yes	down	-0.646611	0.0537822	no	down	-0.335892	0.271404	no	down	0.0150917	0.978287	no	up	------	------	------	------	------	------	------	------	------	------	------	------	------	------	------	------	------
DN551451_c0_g1	421	0.656686	0.554017	no	up	2.22772	1.71029e-10	yes	up	2.00666	1.97954e-14	yes	up	2.78563	2.47382e-20	yes	up	------	------	------	------	PF02309.13;	AUX_IAA;	AUX/IAA family;	------	------	------	------	------	------	------	------	------	------
DN551459_c1_g1	659	0.696835	0.359793	no	up	0.802166	0.234915	no	up	1.1831	0.00629169	yes	up	1.18091	0.0241022	yes	up	------	------	------	------	------	------	------	------	------	------	------	------	------	------	------	------	------
DN551481_c1_g1	1357	-0.409848	0.74634	no	down	0.896837	2.03199e-06	no	up	1.23469	4.7064e-21	yes	up	0.695076	0.000626725	no	up	------	------	------	------	------	------	------	------	------	------	------	------	------	------	------	------	------
DN551488_c4_g1	689	0.431979	0.528947	no	up	0.609647	0.156018	no	up	1.30241	7.39357e-07	yes	up	1.3333	0.00011115	yes	up	------	------	------	------	PF13851.3;	GAS;	Growth-arrest specific micro-tubule binding;	------	------	------	------	------	------	------	------	------	------
DN551527_c0_g3	2007	-0.602567	0.378696	no	down	0.43306	0.125346	no	up	1.18713	2.3356e-10	yes	up	1.66648	4.47122e-09	yes	up	GAQ79372.1;	hypothetical protein KFL_000290220 [Klebsormidium nitens];	gi|3122673|sp|O23515.1|RL151_ARATH;	RecName: Full=60S ribosomal protein L15-1;	PF01408.19; PF02894.14; PF08635.7; PF00827.14;	GFO_IDH_MocA;GFO_IDH_MocA_C;ox_reductase_C;Ribosomal_L15e;	Oxidoreductase family, NAD-binding Rossmann fold;Oxidoreductase family, C-terminal alpha/beta domain;Putative oxidoreductase C terminal;Ribosomal L15;	COG0673;	R:General function prediction only;	------	------	GO:0006412; GO:0006412; GO:0005840; GO:0016021; GO:0005840;GO:0016491; GO:0003735; GO:0003735;	BP:translation;BP:translation;CC:ribosome;CC:integral component of membrane;CC:ribosome;MF:oxidoreductase activity;MF:structural constituent of ribosome;MF:structural constituent of ribosome;	------	------	------	------
DN551541_c0_g1	843	0.78983	0.543516	no	up	1.34438	0.0382017	yes	up	1.19144	0.0314898	yes	up	0.598384	0.525558	no	up	------	------	------	------	------	------	------	------	------	------	------	------	------	------	------	------	------
DN551551_c0_g2	838	-0.709561	1	no	down	0.717433	0.000429405	no	up	1.06425	1.12985e-18	yes	up	0.395811	0.205518	no	up	XP_002957416.1;	light-harvesting protein of photosystem I [Volvox carteri f. nagariensis];	gi|75268186|sp|Q9C639.1|LHCA5_ARATH;	RecName: Full=Photosystem I chlorophyll a/b-binding protein 5, chloroplastic; Short=Lhca5; AltName: Full=LHCI type III LHCA5; Flags: Precursor;	PF00504.18;	Chloroa_b-bind;	Chlorophyll A-B binding protein;	------	------	------	------	GO:0009765; GO:0018298; GO:0009768; GO:0018298; GO:0009416; GO:0009765; GO:0018298; GO:0009765; GO:0018298; GO:0009765; GO:0018298; GO:0009535; GO:0016021; GO:0009522; GO:0009523; GO:0009941; GO:0009535; GO:0016021; GO:0009522; GO:0009523; GO:0010287; GO:0009535; GO:0016021; GO:0009522; GO:0009523; GO:0009535; GO:0016021; GO:0009522; GO:0009523; GO:0009535; GO:0016021; GO:0009522; GO:0009523;GO:0…	BP:photosynthesis, light harvesting;BP:protein-chromophore linkage;BP:photosynthesis, light harvesting in photosystem I;BP:protein-chromophore linkage;BP:response to light stimulus;BP:photosynthesis, light harvesting;BP:protein-chromophore linkage;BP:photosynthesis, light harvesting;BP:protein-chromophore linkage;BP:photosynthesis, light harvesting;BP:protein-chromophore linkage;CC:chloroplast th…	K08911	LHCA5	map00196;	Photosynthesis - antenna proteins;
DN551610_c0_g1	2632	0.164941	0.741686	no	up	0.54266	0.0582014	no	up	1.42216	7.93744e-23	yes	up	0.552519	0.0391882	no	up	------	------	gi|75183486|sp|Q9M310.1|FBK77_ARATH;	RecName: Full=F-box/kelch-repeat protein At3g61590;	------	------	------	------	------	------	------	------	------	------	------	------	------
DN551648_c2_g1	503	0.196028	0.83219	no	up	0.691589	2.60142e-13	no	up	1.05714	9.60313e-12	yes	up	1.28767	5.29422e-30	yes	up	------	------	------	------	------	------	------	------	------	------	------	------	------	------	------	------	------
DN551652_c0_g1	617	-0.425972	0.827554	no	down	0.938788	0.00116675	no	up	1.16621	4.93317e-08	yes	up	0.342356	0.469563	no	up	------	------	gi|75207355|sp|Q9SRM5.1|CPR49_ARATH;	RecName: Full=GDSL esterase/lipase CPRD49; AltName: Full=Extracellular lipase CPRD49; Flags: Precursor;	------	------	------	------	------	------	------	------	------	------	------	------	------
DN551678_c0_g1	362	0.0165437	0.988539	no	up	0.33853	0.54765	no	up	1.02038	0.000909967	yes	up	1.12182	0.015914	yes	up	------	------	------	------	------	------	------	------	------	------	------	------	------	------	------	------	------
DN551680_c2_g2	455	0.832313	0.27583	no	up	1.23125	0.0298329	yes	up	0.925654	0.0740167	no	up	1.25836	0.0282697	yes	up	------	------	------	------	------	------	------	------	------	------	------	------	------	------	------	------	------
DN551693_c0_g1	1421	0.750327	0.091687	no	up	1.38511	2.65069e-11	yes	up	0.889913	7.15889e-06	no	up	0.497481	0.254007	no	up	------	------	gi|75170014|sp|Q9FE06.1|EXOL2_ARATH;	RecName: Full=Protein EXORDIUM-like 2; Flags: Precursor;	PF04674.9;	Phi_1;	Phosphate-induced protein 1 conserved region;	------	------	------	------	------	------	------	------	------	------
DN551703_c0_g2	675	0.374534	0.833399	no	up	1.19349	0.137004	no	up	1.58384	0.00867301	yes	up	1.34142	0.0754438	no	up	------	------	------	------	------	------	------	------	------	------	------	------	------	------	------	------	------
DN551745_c0_g1	1478	0.878558	0.210435	no	up	1.79385	1.47357e-05	yes	up	2.03885	2.45863e-08	yes	up	2.00045	1.9184e-05	yes	up	------	------	------	------	------	------	------	------	------	------	------	------	------	------	------	------	------
DN551838_c0_g2	1193	0.239508	0.786268	no	up	0.607667	0.0582014	no	up	1.11903	2.1073e-07	yes	up	0.700158	0.0189527	no	up	GAQ80884.1;	aspartyl-tRN;	gi|353558764|sp|D7STK2.1|GATC_VITVI;	RecName: Full=Glutamyl-tRN;	------	------	------	------	------	NOG13886;	U:Intracellular trafficking, secretion, and vesicular transport;	GO:0070681; GO:0032543; GO:0006450; GO:0070681; GO:0032543; GO:0006450; GO:0070681; GO:0032543; GO:0006450; GO:0070681; GO:0032543; GO:0006450; GO:0070681; GO:0032543; GO:0006450; GO:0009507; GO:0030956; GO:0005739; GO:0009507; GO:0030956; GO:0005739; GO:0009507; GO:0030956; GO:0005739; GO:0009507; GO:0030956; GO:0005739; GO:0009507; GO:0030956; GO:0005739;GO:0005524; GO:0050567; GO:0016740; GO:0…	BP:glutaminyl-tRNAGln biosynthesis via transamidation;BP:mitochondrial translation;BP:regulation of translational fidelity;BP:glutaminyl-tRNAGln biosynthesis via transamidation;BP:mitochondrial translation;BP:regulation of translational fidelity;BP:glutaminyl-tRNAGln biosynthesis via transamidation;BP:mitochondrial translation;BP:regulation of translational fidelity;BP:glutaminyl-tRNAGln biosynth…	K02435	gatC, GATC	map00970;	Aminoacyl-tRNA biosynthesis;
DN551897_c0_g1	1556	0.776571	0.000577277	no	up	0.866479	2.86873e-08	no	up	1.3262	2.49631e-33	yes	up	1.21704	4.6442e-09	yes	up	GAQ81775.1;	2-oxoacid-dependent dioxygenase [Klebsormidium nitens];	gi|1730107|sp|P51091.1|LDOX_MALDO;	RecName: Full=Leucoanthocyanidin dioxygenase; Short=LDOX; Short=Leucocyanidin oxygenase; AltName: Full=Anthocyanidin synthase; AltName: Full=Leucoanthocyanidin hydroxylase;	PF03171.17; PF14226.3;	2OG-FeII_Oxy;DIOX_N;	2OG-F;non-haem dioxygenase in morphine synthesis N-terminal;	------	------	------	------	GO:0051213; GO:0046872; GO:0046872; GO:0016491; GO:0046872; GO:0016491; GO:0046872; GO:0016491;	MF:dioxygenase activity;MF:metal ion binding;MF:metal ion binding;MF:oxidoreductase activity;MF:metal ion binding;MF:oxidoreductase activity;MF:metal ion binding;MF:oxidoreductase activity;	------	------	------	------
DN551898_c0_g1	1235	-0.660336	0.6842	no	down	1.0213	0.0092224	yes	up	0.362183	0.433997	no	up	1.66301	1.06014e-06	yes	up	------	------	gi|24418488|sp|O49816.1|LEA1_CICAR;	RecName: Full=Late embryogenesis abundant protein 1; AltName: Full=CapLEA-1 [Cicer arietinum];	PF02987.13;	LEA_4;	Late embryogenesis abundant protein;	------	------	------	------	------	------	------	------	------	------
DN551908_c1_g1	1576	-0.635199	0.67623	no	down	0.618121	0.00050612	no	up	1.09052	8.60399e-16	yes	up	0.492451	0.0156873	no	up	------	------	------	------	------	------	------	------	------	------	------	------	------	------	------	------	------
DN551916_c1_g3	1202	-2.03179	0.072225	no	down	-1.10382	0.0163576	yes	down	-0.432699	0.29583	no	down	-0.228759	0.737576	no	down	------	------	------	------	------	------	------	------	------	------	------	------	------	------	------	------	------
DN551946_c1_g1	1955	-0.5299	0.27161	no	down	0.149004	0.37433	no	up	0.667107	3.2261e-08	no	up	1.20586	1.14023e-12	yes	up	GAQ81057.1;	casein kinase II subunit alpha [Klebsormidium nitens];	gi|387912905|sp|Q08467.3|CSK21_ARATH;	RecName: Full=Casein kinase II subunit alpha-1; Short=CK II; AltName: Full=Casein kinase alpha 1; Flags: Precursor;	PF00069.22; PF07714.14; PF01636.20;	Pkinase;Pkinase_Tyr;APH;	Protein kinase domain;Protein tyrosine kinase;Phosphotransferase enzyme family;	------	------	------	------	GO:0005524; GO:0004674; GO:0005524; GO:0004674; GO:0005524; GO:0004674; GO:0005524; GO:0004674;	MF:ATP binding;MF:protein serine/threonine kinase activity;MF:ATP binding;MF:protein serine/threonine kinase activity;MF:ATP binding;MF:protein serine/threonine kinase activity;MF:ATP binding;MF:protein serine/threonine kinase activity;	K03097	CSNK2A	map04712; map03008;	Circadian rhythm - plant;Ribosome biogenesis in eukaryotes;
DN551959_c1_g2	1800	-1.16371	0.477695	no	down	0.894906	0.00701565	no	up	1.58897	8.49589e-13	yes	up	0.788425	0.119855	no	up	------	------	------	------	------	------	------	------	------	------	------	------	------	------	------	------	------
DN551980_c0_g1	1657	0.42703	0.116488	no	up	0.646158	0.00252569	no	up	0.874799	2.99561e-11	no	up	1.27302	7.22928e-12	yes	up	GAQ80269.1;	vacuolar-sorting receptor precursor [Klebsormidium nitens];	gi|71153400|sp|P93026.2|VSR1_ARATH;	RecName: Full=Vacuolar-sorting receptor 1; Short=AtVSR1; AltName: Full=BP80-like protein b; Short=AtBP80b; AltName: Full=Epidermal growth factor receptor-like protein 1; Short=AtELP; Short=AtELP1; AltName: Full=Spot 3 protein; Flags: Precursor;	------	------	------	------	------	------	------	GO:0016021; GO:0016021; GO:0016021;GO:0005509; GO:0005509; GO:0005509; GO:0005509;	CC:integral component of membrane;CC:integral component of membrane;CC:integral component of membrane;MF:calcium ion binding;MF:calcium ion binding;MF:calcium ion binding;MF:calcium ion binding;	------	------	------	------
DN552012_c3_g4	1269	-0.618349	0.365591	no	down	0.479772	0.136385	no	up	0.439951	0.0461252	no	up	1.02193	0.000530318	yes	up	------	------	gi|75321269|sp|Q5NUF3.1|HIDH_SOYBN;	RecName: Full=2-hydroxyisoflavanone dehydratase; AltName: Full=Carboxylesterase HIDH;	PF07859.10; PF00135.25;	Abhydrolase_3;COesterase;	alpha/beta hydrolase fold;Carboxylesterase family;	------	------	------	------	------	------	------	------	------	------
DN552036_c5_g3	1193	0.310522	0.637654	no	up	1.02199	1.939e-06	yes	up	1.26493	2.20323e-18	yes	up	1.00357	3.36753e-05	yes	up	------	------	gi|75173378|sp|Q9FZ80.1|SOT17_ARATH;	RecName: Full=Cytosolic sulfotransferase 17; Short=AtSOT17; AltName: Full=Desulfoglucosinolate sulfotransferase C; Short=AtST5c;	PF00685.24; PF13469.3;	Sulfotransfer_1;Sulfotransfer_3;	Sulfotransferase domain;Sulfotransferase family;	------	------	------	------	------	------	------	------	------	------
DN552045_c0_g7	356	0.361337	1	no	up	1.22654	0.184543	no	up	1.48903	0.038285	yes	up	1.0586	0.291379	no	up	------	------	------	------	------	------	------	------	------	------	------	------	------	------	------	------	------
DN552049_c0_g1	2193	-0.816585	0.5137	no	down	0.452084	0.224308	no	up	1.21118	6.01083e-06	yes	up	1.56541	3.05582e-08	yes	up	GAQ88822.1;	Monoacylglycerol Lipase [Klebsormidium nitens];	------	------	------	------	------	------	------	------	------	------	------	K01054	MGLL	map00561;	Glycerolipid metabolism;
DN552056_c4_g1	1038	-0.537822	0.565816	no	down	0.570917	0.127737	no	up	1.11982	3.93739e-06	yes	up	0.97375	0.00927437	no	up	------	------	------	------	------	------	------	------	------	------	------	------	------	------	------	------	------
DN552089_c0_g1	1381	-0.862893	0.375288	no	down	0.225396	0.498605	no	up	1.04682	5.01316e-07	yes	up	0.621605	0.105232	no	up	------	------	------	------	------	------	------	------	------	------	------	------	------	------	------	------	------
DN552132_c0_g1	1808	1.22903	0.0047763	yes	up	1.43636	9.55131e-06	yes	up	2.41782	1.10947e-28	yes	up	2.42672	3.21391e-12	yes	up	GAQ86474.1;	serine acetyltransferase [Klebsormidium nitens];	gi|85701275|sp|Q42588.2|SAT1_ARATH;	RecName: Full=Serine acetyltransferase 1, chloroplastic; Short=AtSAT-1; AltName: Full=AtSERAT2;1; AltName: Full=SAT-p;	PF06426.11; PF00132.21; PF14602.3;	SATase_N;Hexapep;Hexapep_2;	Serine acetyltransferase, N-terminal;Bacterial transferase hexapeptide;Hexapeptide repeat of succinyl-transferase;	COG1045;	E:Amino acid transport and metabolism;	------	------	GO:0006535; GO:0006535; GO:0006535; GO:0019344; GO:0006535; GO:0005737; GO:0005737; GO:0005737; GO:0005829;GO:0009001; GO:0008270; GO:0009001; GO:0009001; GO:0009001;	BP:cysteine biosynthetic process from serine;BP:cysteine biosynthetic process from serine;BP:cysteine biosynthetic process from serine;BP:cysteine biosynthetic process;BP:cysteine biosynthetic process from serine;CC:cytoplasm;CC:cytoplasm;CC:cytoplasm;CC:cytosol;MF:serine O-acetyltransferase activity;MF:zinc ion binding;MF:serine O-acetyltransferase activity;MF:serine O-acetyltransferase activity…	K00640	cysE	map00270; map00920;	Cysteine and methionine metabolism;Sulfur metabolism;
DN552134_c0_g1	1989	0.0974502	0.901668	no	up	1.19806	0.000277429	yes	up	0.620805	0.0896623	no	up	0.336546	0.566653	no	up	GAQ82368.1;	putative endoribonuclease [Klebsormidium nitens];	gi|75166334|sp|Q94JQ4.1|RIDA_ARATH;	RecName: Full=Reactive Intermediate Deaminase A, chloroplastic; AltName: Full=2-iminobutanoate/2-iminopropanoate deaminase; Flags: Precursor;	PF01042.18;	Ribonuc_L-PSP;	Endoribonuclease L-PSP;	------	------	------	------	------	------	------	------	------	------
DN552155_c2_g1	1692	1.01901	0.538289	no	up	1.94931	3.10089e-06	yes	up	1.89819	1.57666e-09	yes	up	1.29974	0.0152859	yes	up	PNH02764.1;	putative leucine--tRNA ligase, cytoplasmic [Tetrabaena socialis];	gi|902951516|sp|F4I116.1|SYLC_ARATH;	RecName: Full=Leucine--tRNA ligase, cytoplasmic; AltName: Full=Leucyl-tRNA synthetase; Short=LeuRS;	------	------	------	------	------	------	------	GO:0006429; GO:0006429; GO:0006429; GO:0006429; GO:0006438; GO:0006429; GO:0005737; GO:0005737; GO:0009507; GO:0005829; GO:0009506; GO:0005737; GO:0005737;GO:0005524; GO:0004823; GO:0005524; GO:0004823; GO:0002161; GO:0005524; GO:0004823; GO:0005524; GO:0004823; GO:0004832; GO:0002161; GO:0005524; GO:0004823;	BP:leucyl-tRNA aminoacylation;BP:leucyl-tRNA aminoacylation;BP:leucyl-tRNA aminoacylation;BP:leucyl-tRNA aminoacylation;BP:valyl-tRNA aminoacylation;BP:leucyl-tRNA aminoacylation;CC:cytoplasm;CC:cytoplasm;CC:chloroplast;CC:cytosol;CC:plasmodesma;CC:cytoplasm;CC:cytoplasm;MF:ATP binding;MF:leucine-tRNA ligase activity;MF:ATP binding;MF:leucine-tRNA ligase activity;MF:aminoacyl-tRNA editing activit…	K01869	LARS, leuS	map00970;	Aminoacyl-tRNA biosynthesis;
DN552156_c0_g2	759	0.717405	0.533731	no	up	1.31439	0.0411864	yes	up	1.3663	0.00574362	yes	up	1.47864	0.0102158	yes	up	------	------	------	------	------	------	------	------	------	------	------	------	------	------	------	------	------
DN552163_c4_g1	1149	0.674476	0.378607	no	up	1.03032	0.00717375	yes	up	2.04253	1.27908e-16	yes	up	1.43907	0.00095127	yes	up	------	------	gi|158518592|sp|Q4VZP1.2|RPOB_CUCSA;	RecName: Full=DNA-directed RNA polymerase subunit beta; AltName: Full=PEP; AltName: Full=Plastid-encoded RNA polymerase subunit beta; Short=RNA polymerase subunit beta;	------	------	------	------	------	------	------	------	------	------	------	------	------
DN552163_c4_g2	718	0.520479	0.634065	no	up	1.0635	0.053007	no	up	1.10555	0.0102322	yes	up	0.145034	0.876514	no	up	------	------	gi|353558646|sp|F4IA73.1|GSTUL_ARATH;	RecName: Full=Glutathione S-transferase U21; Short=AtGSTU21; AltName: Full=GST class-tau member 21;	PF13456.3; PF00043.22; PF13410.3;	RVT_3;GST_C;GST_C_2;	Reverse transcriptase-like;Glutathione S-transferase, C-terminal domain;Glutathione S-transferase, C-terminal domain;	------	------	------	------	------	------	K00799	GST, gst	map00480;	Glutathione metabolism;
DN552184_c0_g1	896	-1.08639	0.158263	no	down	0.345909	0.608312	no	up	-0.159311	0.765829	no	down	2.42054	4.43159e-09	yes	up	------	------	------	------	------	------	------	------	------	------	------	------	------	------	------	------	------
DN552184_c0_g2	830	-1.08346	0.439316	no	down	0.590749	0.016965	no	up	0.357312	0.092767	no	up	1.21805	1.08219e-07	yes	up	------	------	------	------	------	------	------	------	------	NOG165738;	S:Function unknown;	------	------	------	------	------	------
DN552187_c0_g1	2265	-1.43548	1	no	down	-1.14681	5.87875e-07	yes	down	0.124199	0.715945	no	up	0.104281	0.863495	no	up	GAQ86618.1;	hypothetical protein KFL_003000110 [Klebsormidium nitens];	gi|75181027|sp|Q9LY84.1|GDL76_ARATH;	RecName: Full=GDSL esterase/lipase At5g14450; AltName: Full=Extracellular lipase At5g14450; Flags: Precursor;	PF00657.19;	Lipase_GDSL;	GDSL-like Lipase/Acylhydrolase;	------	------	------	------	GO:0006629; GO:0016021;GO:0016788; GO:0016298; GO:0004252; GO:0016788;	BP:lipid metabolic process;CC:integral component of membrane;MF:hydrolase activity, acting on ester bonds;MF:lipase activity;MF:serine-type endopeptidase activity;MF:hydrolase activity, acting on ester bonds;	------	------	------	------
DN552196_c0_g1	522	0.728438	0.346062	no	up	1.23905	0.0198316	yes	up	1.22225	0.00580297	yes	up	1.23774	0.0102907	yes	up	------	------	gi|313471382|sp|Q84TH9.2|NLP7_ARATH;	RecName: Full=Protein NLP7; Short=AtNLP7; AltName: Full=NIN-like protein 7; AltName: Full=Nodule inception protein-like protein 7;	PF00564.21;	PB1;	PB1 domain;	------	------	------	------	------	------	------	------	------	------
DN552203_c3_g1	1022	-0.95423	0.641185	no	down	0.629492	0.177114	no	up	1.07303	0.00181325	yes	up	0.565327	0.254443	no	up	GAQ86273.1;	putative cyclic nucleotide-gated ion channel [Klebsormidium nitens];	gi|38502856|sp|O65718.1|CNGC2_ARATH;	RecName: Full=Cyclic nucleotide-gated ion channel 2; Short=AtCNGC2; AltName: Full=Cyclic nucleotide- and calmodulin-regulated ion channel 2; AltName: Full=Protein DEFENSE NO DEATH 1;	------	------	------	------	------	------	------	GO:0016021; GO:0016021; GO:0016021; GO:0016021; GO:0016021;GO:0005216; GO:0005216; GO:0005216; GO:0005216;	CC:integral component of membrane;CC:integral component of membrane;CC:integral component of membrane;CC:integral component of membrane;CC:integral component of membrane;MF:ion channel activity;MF:ion channel activity;MF:ion channel activity;MF:ion channel activity;	K05391	CNGF	map04626;	Plant-pathogen interaction;
DN552208_c1_g1	1222	-2.2336	0.0564546	no	down	0.00239777	0.998357	no	up	-1.70138	0.00472445	yes	down	1.51825	0.00360453	yes	up	GAQ83299.1;	chitinase [Klebsormidium nitens];	gi|544015|sp|P36907.1|CHIX_PEA;	RecName: Full=Endochitinase; Flags: Precursor;	PF00182.16; PF00187.16;	Glyco_hydro_19;Chitin_bind_1;	Chitinase class I;Chitin recognition protein;	COG3979;	G:Carbohydrate transport and metabolism;	------	------	GO:0005975; GO:0016998; GO:0006032; GO:0016998; GO:0006032; GO:0005975; GO:0016998; GO:0006032; GO:0016998; GO:0006032; GO:0005576; GO:0005576;GO:0008061; GO:0004568; GO:0008061; GO:0004568; GO:0004568; GO:0004568;	BP:carbohydrate metabolic process;BP:cell wall macromolecule catabolic process;BP:chitin catabolic process;BP:cell wall macromolecule catabolic process;BP:chitin catabolic process;BP:carbohydrate metabolic process;BP:cell wall macromolecule catabolic process;BP:chitin catabolic process;BP:cell wall macromolecule catabolic process;BP:chitin catabolic process;CC:extracellular region;CC:extracellula…	K20547	CHIB	map00520; map04016;	Amino sugar and nucleotide sugar metabolism;MAPK signaling pathway - plant;
DN552212_c2_g1	2698	-0.483873	0.686661	no	down	0.80791	0.000906312	no	up	1.15478	5.56183e-09	yes	up	1.22505	6.60836e-06	yes	up	GAQ82468.1;	xylose isomerase [Klebsormidium nitens];	gi|148877250|sp|Q9FKK7.2|XYLA_ARATH;	RecName: Full=Xylose isomerase;	------	------	------	------	------	------	------	GO:0042732; GO:0006098; GO:0042732; GO:0006098; GO:0042732; GO:0006098; GO:0042732; GO:0006098;GO:0046872; GO:0009045; GO:0046872; GO:0009045; GO:0046872; GO:0009045; GO:0046872; GO:0009045;	BP:D-xylose metabolic process;BP:pentose-phosphate shunt;BP:D-xylose metabolic process;BP:pentose-phosphate shunt;BP:D-xylose metabolic process;BP:pentose-phosphate shunt;BP:D-xylose metabolic process;BP:pentose-phosphate shunt;MF:metal ion binding;MF:xylose isomerase activity;MF:metal ion binding;MF:xylose isomerase activity;MF:metal ion binding;MF:xylose isomerase activity;MF:metal ion binding;…	K01805	xylA	map00040; map00051;	Pentose and glucuronate interconversions;Fructose and mannose metabolism;
DN552218_c0_g1	668	0.28839	0.702522	no	up	0.897096	0.0224522	no	up	1.04343	0.00109027	yes	up	1.24402	0.00100512	yes	up	------	------	------	------	------	------	------	------	------	------	------	------	------	------	------	------	------
DN552279_c0_g2	1332	-0.0366291	0.990838	no	down	1.16436	0.0461797	yes	up	1.63437	0.000145926	yes	up	0.951703	0.118573	no	up	GAQ89259.1;	hypothetical protein KFL_005040030 [Klebsormidium nitens];	gi|130828|sp|P09042.3|PR1C_TOBAC;	RecName: Full=Pathogenesis-related protein 1C; Short=PR-1C; Flags: Precursor;	PF00188.23;	CAP;	Cysteine-rich secretory protein family;	------	------	------	------	GO:0005576; GO:0005576; GO:0005576; GO:0005576; GO:0005576;	CC:extracellular region;CC:extracellular region;CC:extracellular region;CC:extracellular region;CC:extracellular region;	------	------	------	------
DN552284_c2_g1	2072	0.613805	0.483656	no	up	1.03516	0.0211	yes	up	1.28452	0.0131385	yes	up	2.39088	4.9804e-08	yes	up	GAQ87428.1;	hypothetical protein KFL_003520070 [Klebsormidium nitens];	------	------	PF01494.16; PF01266.21; PF13450.3; PF00890.21; PF12831.4; PF07992.11; PF13738.3; PF01946.14; PF00070.24; PF05834.9; PF03486.11;	FAD_binding_3;DAO;NAD_binding_8;FAD_binding_2;FAD_oxidored;Pyr_redox_2;Pyr_redox_3;Thi4;Pyr_redox;Lycopene_cycl;HI0933_like;	FAD binding domain;FAD dependent oxidoreductase;NA;FAD binding domain;FAD dependent oxidoreductase;Pyridine nucleotide-disulphide oxidoreductase;Pyridine nucleotide-disulphide oxidoreductase;Thi4 family;Pyridine nucleotide-disulphide oxidoreductase;Lycopene cyclase protein;HI0933-like protein;	------	------	------	------	GO:0071949; GO:0071949; GO:0071949; GO:0071949; GO:0071949;	MF:FAD binding;MF:FAD binding;MF:FAD binding;MF:FAD binding;MF:FAD binding;	------	------	------	------
DN552292_c0_g1	1192	0.675774	0.526187	no	up	1.27123	0.0637531	no	up	1.85479	0.0001606	yes	up	1.64889	0.00584422	yes	up	------	------	------	------	PF14695.3;	LINES_C;	Lines C-terminus;	------	------	------	------	------	------	------	------	------	------
DN552296_c0_g1	1660	0.290132	0.62801	no	up	1.00718	0.0107513	yes	up	0.703027	0.0322261	no	up	0.922502	0.0371172	no	up	GAQ81897.1;	B3 DNA binding domain containing protein [Klebsormidium nitens];	gi|75268209|sp|Q9C6P5.1|RAVL2_ARATH;	RecName: Full=AP2/ERF and B3 domain-containing transcription factor At1g50680; AltName: Full=RAV1-like ethylene-responsive transcription factor At1g50680;	PF02362.18;	B3;	B3 DNA binding domain;	------	------	------	------	GO:0006351; GO:0005634;GO:0003677; GO:0003700;	BP:transcription, DNA-templated;CC:nucleus;MF:DNA binding;MF:transcription factor activity, sequence-specific DNA binding;	K09287	RAV	------	------
DN552418_c2_g1	2620	0.0235201	0.96985	no	up	0.561026	0.00103537	no	up	0.843662	4.62067e-13	no	up	1.10081	5.47464e-10	yes	up	GAQ89663.1;	hypothetical protein KFL_005480070 [Klebsormidium nitens];	gi|75262290|sp|Q9CAR3.1|KINGL_ARATH;	RecName: Full=SNF1-related protein kinase regulatory subunit gamma-1-like; AltName: Full=AKIN subunit gamma-1-like; AltName: Full=CBS domain-containing protein CBSCBS2;	PF00571.25;	CBS;	CBS domain;	COG0517;	R:General function prediction only;	------	------	------	------	------	------	------	------
DN552432_c6_g1	343	-1.12835	0.598841	no	down	0.125231	0.905883	no	up	0.4818	0.407184	no	up	1.19154	0.0203284	yes	up	------	------	------	------	------	------	------	------	------	------	------	------	------	------	------	------	------
DN552434_c0_g1	1528	-1.49329	0.360401	no	down	0.57959	0.0686749	no	up	1.51842	3.75902e-13	yes	up	1.53263	8.41319e-06	yes	up	------	------	------	------	------	------	------	------	------	------	------	------	------	------	------	------	------
DN552448_c0_g3	1732	-0.818726	0.606193	no	down	0.486792	0.273014	no	up	0.867486	0.000344393	no	up	1.10917	0.00114282	yes	up	XP_002509009.1;	histone ubiquitination protein group a [Micromonas commoda];	gi|75291821|sp|Q6R567.1|RMA1_CAPAN;	RecName: Full=E3 ubiquitin-protein ligase RMA1H1; AltName: Full=Protein RING membrane-anchor 1 homolog 1;	PF00097.22; PF13923.3; PF13920.3; PF13639.3; PF15227.3; PF14634.3; PF13445.3; PF14447.3;	zf-C3HC4;zf-C3HC4_2;zf-C3HC4_3;zf-RING_2;zf-C3HC4_4;zf-RING_5;zf-RING_UBOX;Prok-RING_4;	Zinc finger, C3HC4 type;Zinc finger, C3HC4 type;Zinc finger, C3HC4 type;Ring finger domain;zinc finger of C3HC4-type, RING;zinc-RING finger domain;RING-type zinc-finger;Prokaryotic RING finger family 4;	------	------	------	------	GO:0016021; GO:0016021; GO:0016874;	CC:integral component of membrane;CC:integral component of membrane;MF:ligase activity;	K10666	RNF5	map04141;	Protein processing in endoplasmic reticulum;
DN552453_c0_g3	2741	0.361241	0.254368	no	up	0.873998	5.09833e-07	no	up	0.945018	4.21055e-13	no	up	1.08007	5.40061e-09	yes	up	GAQ77938.1;	NMD protein [Klebsormidium nitens];	gi|75116794|sp|Q681K7.1|GEX1_ARATH;	RecName: Full=Protein GAMETE EXPRESSED 1; Flags: Precursor;	------	------	------	------	------	------	------	GO:0015031; GO:0015031; GO:0015031; GO:0015031; GO:0015031; GO:0005737; GO:0005634; GO:0005737; GO:0005634; GO:0005737; GO:0005634; GO:0005737; GO:0005634; GO:0005737; GO:0005634;	BP:protein transport;BP:protein transport;BP:protein transport;BP:protein transport;BP:protein transport;CC:cytoplasm;CC:nucleus;CC:cytoplasm;CC:nucleus;CC:cytoplasm;CC:nucleus;CC:cytoplasm;CC:nucleus;CC:cytoplasm;CC:nucleus;	------	------	------	------
DN552491_c0_g1	1645	0.454935	0.600786	no	up	0.621205	0.24754	no	up	1.18912	0.000290397	yes	up	1.34794	0.00473842	yes	up	------	------	------	------	------	------	------	------	------	------	------	------	------	K04733	IRAK4	------	------
DN552491_c0_g2	451	-0.28666	0.777985	no	down	0.744729	0.273763	no	up	1.18729	0.0093956	yes	up	1.06403	0.0805475	no	up	------	------	------	------	------	------	------	------	------	------	------	------	------	------	------	------	------
DN552514_c1_g1	1024	0.260854	0.639943	no	up	0.562459	0.118828	no	up	0.894669	0.000135176	no	up	1.04144	0.0010189	yes	up	GAQ91651.1;	hypothetical protein KFL_008260030 [Klebsormidium nitens];	gi|75155770|sp|Q8LF05.1|RBL19_ARATH;	RecName: Full=Rhomboid-like protein 19; Short=AtRBL19;	------	------	------	------	------	------	------	GO:0006890; GO:0006890; GO:0006890; GO:0006890; GO:0006890; GO:0016021; GO:0005794; GO:0016021; GO:0016021; GO:0016021; GO:0016021;	BP:retrograde vesicle-mediated transport, Golgi to ER;BP:retrograde vesicle-mediated transport, Golgi to ER;BP:retrograde vesicle-mediated transport, Golgi to ER;BP:retrograde vesicle-mediated transport, Golgi to ER;BP:retrograde vesicle-mediated transport, Golgi to ER;CC:integral component of membrane;CC:Golgi apparatus;CC:integral component of membrane;CC:integral component of membrane;CC:integ…	------	------	------	------
DN552528_c4_g5	1911	-0.799743	0.421709	no	down	0.6417	0.00127663	no	up	0.501781	0.00523209	no	up	1.55324	8.31722e-14	yes	up	GAQ88164.1;	alkenal reductase [Klebsormidium nitens];	gi|2498731|sp|Q39172.1|P1_ARATH;	RecName: Full=NADP-dependent alkenal double bond reductase P1; Short=DBR1;	PF00107.23; PF16884.2;	ADH_zinc_N;ADH_N_2;	Zinc-binding dehydrogenase;N-terminal domain of oxidoreductase;	------	------	------	------	GO:0055114; GO:0006979; GO:0005739; GO:0005777;GO:0016491; GO:0016491; GO:0016491; GO:0008270; GO:0016491; GO:0008270;	BP:oxidation-reduction process;BP:response to oxidative stress;CC:mitochondrion;CC:peroxisome;MF:oxidoreductase activity;MF:oxidoreductase activity;MF:oxidoreductase activity;MF:zinc ion binding;MF:oxidoreductase activity;MF:zinc ion binding;	------	------	------	------
DN552550_c2_g1	1972	-0.784089	0.678765	no	down	-0.895456	0.0168663	no	down	1.12375	0.00014011	yes	up	1.11515	0.00445476	yes	up	GAQ78084.1;	galactinol synthase [Klebsormidium nitens];	gi|75173054|sp|Q9FXB2.1|GOLS2_ARATH;	RecName: Full=Galactinol synthase 2; Short=AtGolS2; Short=GolS-2;	PF01501.17;	Glyco_transf_8;	Glycosyl transferase family 8;	COG5597;	M:Cell wall/membrane/envelope biogenesis;	------	------	GO:0006012; GO:0006012; GO:0006012; GO:0006012; GO:0006012;GO:0047216; GO:0047216; GO:0047216; GO:0047216; GO:0047216;	BP:galactose metabolic process;BP:galactose metabolic process;BP:galactose metabolic process;BP:galactose metabolic process;BP:galactose metabolic process;MF:inositol 3-alpha-galactosyltransferase activity;MF:inositol 3-alpha-galactosyltransferase activity;MF:inositol 3-alpha-galactosyltransferase activity;MF:inositol 3-alpha-galactosyltransferase activity;MF:inositol 3-alpha-galactosyltransferas…	K18819	GOLS	map00052;	Galactose metabolism;
DN552559_c0_g1	658	1.07891	0.400994	no	up	1.62007	0.0130887	yes	up	0.495522	0.557193	no	up	1.20162	0.141583	no	up	------	------	------	------	------	------	------	------	------	------	------	------	------	K03875	SKP2, FBXL1	map04120;	Ubiquitin mediated proteolysis;
DN552584_c1_g2	2100	0.314438	0.444635	no	up	0.823765	3.11445e-06	no	up	1.14048	2.25231e-17	yes	up	0.947174	4.8381e-06	no	up	XP_003057497.1;	predicted protein, partial [Micromonas pusilla CCMP1545];	gi|82184687|sp|Q6GQN4.1|FA32A_DANRE;	RecName: Full=Protein FAM32A-like;	PF08555.7;	DUF1754;	Eukaryotic family of unknown function;	------	------	------	------	GO:0005730;	CC:nucleolus;	K13120;K00213	FAM32A;DHCR7	map00100;	Steroid biosynthesis;
DN552587_c0_g1	1648	0.166826	0.864944	no	up	0.789017	0.0149107	no	up	1.14136	6.98333e-08	yes	up	1.00986	0.000123367	yes	up	------	------	------	------	------	------	------	------	------	------	------	------	------	------	------	------	------
DN552588_c1_g3	2024	1.52078	0.282851	no	up	0.882603	0.218762	no	up	2.14129	0.000165691	yes	up	2.25554	0.00035243	yes	up	------	------	------	------	------	------	------	------	------	------	------	------	------	------	------	------	------
DN552605_c1_g3	633	2.48573	1	no	up	2.28991	0.00819642	yes	up	1.1598	0.184142	no	up	1.85028	0.0741512	no	up	YP_009463605.1;	4-dihydroxy-2-butanone 4-phosphate synthas;	------	------	------	------	------	------	------	------	------	------	------	------	------	------	------
DN552615_c0_g1	1781	-1.09436	0.0388079	yes	down	0.0416007	0.936054	no	up	-0.995123	0.00913419	no	down	0.661544	0.058697	no	up	XP_002507236.1;	predicted protein [Micromonas commoda];	gi|75154955|sp|Q8LBB7.1|LOG5_ARATH;	RecName: Full=Cytokinin riboside 5'-monophosphate phosphoribohydrolase LOG5; AltName: Full=Protein LONELY GUY 5;	PF03641.11;	Lysine_decarbox;	Possible lysine decarboxylase;	------	------	------	------	GO:0009691; GO:0009691; GO:0009691; GO:0009691; GO:0009691;GO:0016787; GO:0016787; GO:0016787; GO:0016787; GO:0016787;	BP:cytokinin biosynthetic process;BP:cytokinin biosynthetic process;BP:cytokinin biosynthetic process;BP:cytokinin biosynthetic process;BP:cytokinin biosynthetic process;MF:hydrolase activity;MF:hydrolase activity;MF:hydrolase activity;MF:hydrolase activity;MF:hydrolase activity;	K06966	K06966	------	------
DN552631_c0_g1	662	0.856607	0.660594	no	up	1.03541	0.251454	no	up	1.61538	0.0152805	yes	up	0.586526	0.595053	no	up	GAQ82443.1;	Membrane coat complex Retromer [Klebsormidium nitens];	gi|25453460|sp|Q9T091.2|VP26B_ARATH;	RecName: Full=Vacuolar protein sorting-associated protein 26B; AltName: Full=Vesicle protein sorting 26B;	------	------	------	------	------	------	------	GO:0007165;	BP:signal transduction;	K18466	VPS26	map04144;	Endocytosis;
DN552659_c3_g1	524	1.74934	1	no	up	2.00619	0.0139922	yes	up	1.63131	0.0310817	yes	up	1.42508	0.155145	no	up	------	------	gi|110816488|sp|Q3BAI2.1|YCX91_PHAAO;	RecName: Full=Uncharacterized protein ORF91;	------	------	------	------	------	------	------	------	------	------	------	------	------
DN552721_c0_g2	498	0.874165	1	no	up	1.84368	1	no	up	1.76499	0.029778	yes	up	3.07742	0.000937598	yes	up	------	------	------	------	------	------	------	------	------	------	------	------	------	------	------	------	------
DN552736_c0_g1	808	-1.2198	0.427025	no	down	0.268803	0.647851	no	up	0.473474	0.204543	no	up	1.11834	0.00251465	yes	up	------	------	------	------	------	------	------	------	------	------	------	------	------	------	------	------	------
DN552741_c1_g1	766	0.495129	0.487536	no	up	0.851529	0.177053	no	up	1.4918	6.55169e-05	yes	up	0.967559	0.0114814	no	up	XP_003064993.1;	predicted protein, partial [Micromonas pusilla CCMP1545];	------	------	------	------	------	------	------	NOG140183;	S:Function unknown;	------	------	------	------	------	------
DN552769_c0_g1	2937	0.437616	0.0611318	no	up	0.516105	0.0164742	no	up	1.21061	2.30227e-20	yes	up	1.33853	1.51599e-16	yes	up	GAQ78153.1;	hypothetical protein KFL_000080590 [Klebsormidium nitens];	gi|75217988|sp|Q56XX3.1|Y2215_ARATH;	RecName: Full=Uncharacterized protein At2g02148;	------	------	------	------	------	------	------	------	------	------	------	------	------
DN552794_c0_g3	1342	0.0709818	0.977364	no	up	1.71635	0.0111445	yes	up	1.53889	0.00279234	yes	up	2.93394	5.13865e-09	yes	up	GAQ89494.1;	hypothetical protein KFL_005290090 [Klebsormidium nitens];	------	------	------	------	------	------	------	------	------	------	------	------	------	------	------
DN552798_c2_g1	1524	0.926938	0.415661	no	up	2.00729	2.36667e-05	yes	up	2.19675	1.53536e-06	yes	up	3.47536	1.54744e-15	yes	up	------	------	------	------	------	------	------	------	------	------	------	------	------	------	------	------	------
DN552798_c2_g2	360	1.05376	1	no	up	1.90734	0.0382237	yes	up	1.49405	0.0679672	no	up	2.89808	0.00218484	yes	up	------	------	------	------	------	------	------	------	------	------	------	------	------	------	------	------	------
DN552863_c0_g1	1329	-1.73834	0.000613864	yes	down	0.122463	0.80915	no	up	-0.98532	0.0310916	no	down	1.11263	0.00162244	yes	up	GAX75439.1;	hypothetical protein CEUSTIGMA_g2883.t1 [Chlamydomonas eustigma];	gi|1018737965|sp|K4DEY3.1|NDX1_SOLLC;	RecName: Full=Protein NEOXANTHIN-DEFICIENT 1;	------	------	------	------	------	------	------	------	------	------	------	------	------
DN552914_c0_g1	1952	-0.228438	0.911134	no	down	1.04131	0.000165904	yes	up	1.3541	6.00642e-08	yes	up	1.00573	0.00939854	yes	up	------	------	------	------	------	------	------	------	------	------	------	------	------	K04733	IRAK4	------	------
DN552926_c1_g2	1375	0.17678	0.828202	no	up	0.640409	0.0646103	no	up	1.05753	6.07491e-06	yes	up	0.588545	0.0956446	no	up	------	------	------	------	------	------	------	------	------	------	------	------	------	------	------	------	------
DN552943_c0_g1	472	1.34765	0.43419	no	up	1.51697	0.0605565	no	up	1.79746	0.00422027	yes	up	2.03574	0.00877336	yes	up	PSC71614.1;	UDP-glucose 4-epimerase [Micractinium conductrix];	gi|11386762|sp|Q43070.1|GALE1_PEA;	RecName: Full=UDP-glucose 4-epimerase; AltName: Full=Galactowaldenase; AltName: Full=UDP-galactose 4-epimerase;	PF16363.2; PF01370.18; PF02719.12; PF01073.16;	GDP_Man_Dehyd;Epimerase;Polysacc_synt_2;3Beta_HSD;	GDP-mannose 4,6 dehydratase;NAD dependent epimerase/dehydratase family;Polysaccharide biosynthesis protein;3-beta hydroxysteroid dehydrogenase/isomerase family;	------	------	------	------	GO:0006012; GO:0006012; GO:0006012;GO:0003978; GO:0003978; GO:0003978;	BP:galactose metabolic process;BP:galactose metabolic process;BP:galactose metabolic process;MF:UDP-glucose 4-epimerase activity;MF:UDP-glucose 4-epimerase activity;MF:UDP-glucose 4-epimerase activity;	K01784	galE, GALE	map00520; map00052;	Amino sugar and nucleotide sugar metabolism;Galactose metabolism;
DN552968_c2_g2	829	0.0695312	0.965422	no	up	1.91828	8.01575e-12	yes	up	2.10371	4.4673e-21	yes	up	1.63616	6.3728e-07	yes	up	GAQ86831.1;	Phosphoglycerate mutase-like family protein [Klebsormidium nitens];	gi|342187147|sp|Q6ZQB6.3|VIP2_MOUSE;	RecName: Full=Inositol hexakisphosphate and diphosphoinositol-pentakisphosphate kinase 2; AltName: Full=Diphosphoinositol pentakisphosphate kinase 2; AltName: Full=Histidine acid phosphatase domain-containing protein 1; AltName: Full=InsP6 and PP-IP5 kinase 2; AltName: Full=VIP1 homolog 2; Short=mmVIP2;	PF00328.19;	His_Phos_2;	Histidine phosphatase superfamily;	------	------	------	------	GO:0005524; GO:0000829; GO:0046872; GO:0000829; GO:0005524; GO:0000829; GO:0046872;	MF:ATP binding;MF:inositol heptakisphosphate kinase activity;MF:metal ion binding;MF:inositol heptakisphosphate kinase activity;MF:ATP binding;MF:inositol heptakisphosphate kinase activity;MF:metal ion binding;	K13024	PPIP5K, VIP	map04070;	Phosphatidylinositol signaling system;
DN553045_c0_g1	1441	0.106538	0.876249	no	up	1.26796	0.000189052	yes	up	0.264743	0.524668	no	up	0.58829	0.155805	no	up	------	------	------	------	------	------	------	------	------	NOG149944;	S:Function unknown;	------	------	------	------	------	------
DN553051_c0_g2	1276	-0.138369	0.871831	no	down	-0.0910733	0.898146	no	down	1.07425	6.69008e-05	yes	up	0.233959	0.756578	no	up	------	------	gi|528050034|sp|F4JRP8.1|STIL2_ARATH;	RecName: Full=Protein STICHEL-like 2;	------	------	------	------	------	------	------	------	------	------	------	------	------
DN553064_c1_g1	2624	-1.37765	7.58806e-06	yes	down	-0.452433	0.00659102	no	down	-0.229097	0.199768	no	down	0.408816	0.0604109	no	up	GAQ91507.1;	hypothetical protein KFL_007970025 [Klebsormidium nitens];	gi|75329113|sp|Q8H1D6.1|RBK1_ARATH;	RecName: Full=Receptor-like cytosolic serine/threonine-protein kinase RBK1; AltName: Full=Protein ROP BINDING PROTEIN KINASES 1;	PF00069.22; PF07714.14;	Pkinase;Pkinase_Tyr;	Protein kinase domain;Protein tyrosine kinase;	------	------	------	------	GO:0016021; GO:0016021; GO:0016021;GO:0005524; GO:0004672; GO:0005524; GO:0004672; GO:0005524; GO:0004672; GO:0005524; GO:0004672; GO:0005524; GO:0004674;	CC:integral component of membrane;CC:integral component of membrane;CC:integral component of membrane;MF:ATP binding;MF:protein kinase activity;MF:ATP binding;MF:protein kinase activity;MF:ATP binding;MF:protein kinase activity;MF:ATP binding;MF:protein kinase activity;MF:ATP binding;MF:protein serine/threonine kinase activity;	------	------	------	------
DN553150_c0_g1	751	0.00124891	0.999372	no	up	2.27595	7.97423e-07	yes	up	0.692581	0.236874	no	up	0.424187	0.625605	no	up	------	------	------	------	------	------	------	------	------	------	------	------	------	------	------	------	------
DN553179_c0_g1	461	0.850245	1	no	up	0.291233	1	no	up	1.87002	0.0173887	yes	up	1.40323	0.205684	no	up	------	------	------	------	------	------	------	------	------	------	------	------	------	------	------	------	------
DN553182_c1_g1	558	0.528018	0.380789	no	up	1.46998	0.000105973	yes	up	1.54553	4.7975e-07	yes	up	1.8721	1.11547e-05	yes	up	GAQ82386.1;	delt;	gi|75218973|sp|O04469.1|ECI1_ARATH;	RecName: Full=Enoyl-CoA delta isomerase 1, peroxisomal; AltName: Full=Delt;	PF00378.17;	ECH_1;	Enoyl-CoA hydratase/isomerase;	------	------	------	------	GO:0008152;GO:0016853;	BP:metabolic process;MF:isomerase activity;	------	------	------	------
DN553258_c0_g1	988	0.756957	0.257152	no	up	0.989336	0.00942073	no	up	1.44763	4.23781e-08	yes	up	1.2343	0.00415009	yes	up	------	------	------	------	PF00153.24;	Mito_carr;	Mitochondrial carrier protein;	------	------	------	------	------	------	K15108	SLC25A19, DNC, TPC1	------	------
DN553292_c0_g1	784	-0.136731	1	no	down	1.22231	6.86014e-05	yes	up	1.37265	2.41859e-09	yes	up	0.2555	0.645621	no	up	------	------	------	------	------	------	------	------	------	------	------	------	------	------	------	------	------
DN553319_c2_g1	734	0.62875	0.261064	no	up	0.398909	0.446467	no	up	1.00228	0.000828099	yes	up	0.718702	0.0979625	no	up	------	------	------	------	------	------	------	------	------	------	------	------	------	------	------	------	------
DN553386_c0_g1	4438	0.271251	0.530011	no	up	1.0049	3.2095e-05	yes	up	1.20937	2.54796e-12	yes	up	1.18958	3.57023e-08	yes	up	XP_001417950.1;	predicted protein [Ostreococcus lucimarinus CCE9901];	gi|1168256|sp|P46643.1|AAT1_ARATH;	RecName: Full=Aspartate aminotransferase, mitochondrial; AltName: Full=Transaminase A; Flags: Precursor;	PF00155.18;	Aminotran_1_2;	Aminotransferase class I and II;	------	------	------	------	GO:0009058; GO:0006520; GO:0046686; GO:0009058; GO:0006520; GO:0009058; GO:0006520; GO:0009058; GO:0006520; GO:0005739;GO:0005507; GO:0004069; GO:0030170; GO:0004069; GO:0030170; GO:0004069; GO:0030170; GO:0004069; GO:0030170;	BP:biosynthetic process;BP:cellular amino acid metabolic process;BP:response to cadmium ion;BP:biosynthetic process;BP:cellular amino acid metabolic process;BP:biosynthetic process;BP:cellular amino acid metabolic process;BP:biosynthetic process;BP:cellular amino acid metabolic process;CC:mitochondrion;MF:copper ion binding;MF:L-aspartat;MF:pyridoxal phosphate binding;MF:L-aspartat;MF:pyridoxal p…	K14455	GOT2	map00220; map00350; map00270; map00330; map00710; map00950; map00250; map00360; map00960; map00400;	Arginine biosynthesis;Tyrosine metabolism;Cysteine and methionine metabolism;Arginine and proline metabolism;Carbon fixation in photosynthetic organisms;Isoquinoline alkaloid biosynthesis;Alanine, aspartate and glutamate metabolism;Phenylalanine metabolism;Tropane, piperidine and pyridine alkaloid biosynthesis;Phenylalanine, tyrosine and tryptophan biosynthesis;
DN553399_c0_g1	1495	-0.574623	0.754428	no	down	1.08956	0.00888189	yes	up	0.00768903	0.989577	no	up	1.05667	0.0115579	yes	up	GAQ85297.1;	alpha-amylase [Klebsormidium nitens];	gi|113683|sp|P27934.1|AMY3E_ORYSJ;	RecName: Full=Alpha-amylase isozyme 3E; AltName: Full=1,4-alpha-D-glucan glucanohydrolase; Flags: Precursor;	------	------	------	------	------	------	------	GO:0005975; GO:0005975; GO:0005975;GO:0004556; GO:0005509; GO:0004556; GO:0005509; GO:0004556; GO:0005509;	BP:carbohydrate metabolic process;BP:carbohydrate metabolic process;BP:carbohydrate metabolic process;MF:alpha-amylase activity;MF:calcium ion binding;MF:alpha-amylase activity;MF:calcium ion binding;MF:alpha-amylase activity;MF:calcium ion binding;	K01176	AMY, amyA, malS	map00500;	Starch and sucrose metabolism;
DN553423_c0_g1	1177	0.361167	0.469661	no	up	0.597198	0.0946019	no	up	0.511221	0.0710505	no	up	1.00826	0.00418789	yes	up	GAQ79356.1;	translocase of inner mitochondrial membrane 23 [Klebsormidium nitens];	gi|75175255|sp|Q9LNQ1.1|TI231_ARATH;	RecName: Full=Mitochondrial import inner membrane translocase subunit TIM23-1;	PF02466.16;	Tim17;	Tim17/Tim22/Tim23/Pmp24 family;	------	------	------	------	GO:0016021; GO:0016021; GO:0016021; GO:0016021; GO:0016021;	CC:integral component of membrane;CC:integral component of membrane;CC:integral component of membrane;CC:integral component of membrane;CC:integral component of membrane;	K17794	TIM23	------	------
DN553428_c2_g1	928	-1.21386	0.000961509	yes	down	-0.587792	0.188985	no	down	0.253052	0.358997	no	up	0.922752	0.000182365	no	up	------	------	------	------	------	------	------	------	------	------	------	------	------	------	------	------	------
DN553480_c5_g1	719	-0.452166	0.753137	no	down	0.662148	0.132959	no	up	0.737922	0.0101078	no	up	1.30385	0.000128865	yes	up	GAQ80736.1;	AMP-dependent synthetase and ligase family protein [Klebsormidium nitens];	gi|75304477|sp|Q8VZF1.1|AEE7_ARATH;	RecName: Full=Acetate/butyrate--CoA ligase AAE7, peroxisomal; AltName: Full=AMP-binding protein 7; Short=AtAMPBP7; AltName: Full=Acetyl-CoA synthetase; AltName: Full=Acyl-activating enzyme 7; AltName: Full=Butyryl-CoA synthetase; AltName: Full=Protein ACETATE NON-UTILIZING 1;	PF00501.25;	AMP-binding;	AMP-binding enzyme;	------	------	------	------	GO:0008152; GO:0008152; GO:0008152;GO:0016874; GO:0003824; GO:0003824;	BP:metabolic process;BP:metabolic process;BP:metabolic process;MF:ligase activity;MF:catalytic activity;MF:catalytic activity;	------	------	------	------
DN553491_c1_g2	1228	1.10965	0.146602	no	up	0.737465	0.0294613	no	up	1.58987	9.96649e-14	yes	up	1.03317	0.00208954	yes	up	GAQ85169.1;	UDP-glucose 4-epimerase [Klebsormidium nitens];	gi|11386774|sp|O65780.1|GALE1_CYATE;	RecName: Full=UDP-glucose 4-epimerase GEPI42; AltName: Full=Galactowaldenase; AltName: Full=UDP-galactose 4-epimerase;	PF16363.2;	GDP_Man_Dehyd;	GDP-mannose 4,6 dehydratase;	------	------	------	------	GO:0006012; GO:0006012; GO:0006012; GO:0006012; GO:0006012;GO:0003978; GO:0003978; GO:0003978; GO:0003978; GO:0003978;	BP:galactose metabolic process;BP:galactose metabolic process;BP:galactose metabolic process;BP:galactose metabolic process;BP:galactose metabolic process;MF:UDP-glucose 4-epimerase activity;MF:UDP-glucose 4-epimerase activity;MF:UDP-glucose 4-epimerase activity;MF:UDP-glucose 4-epimerase activity;MF:UDP-glucose 4-epimerase activity;	K01784	galE, GALE	map00520; map00052;	Amino sugar and nucleotide sugar metabolism;Galactose metabolism;
DN553517_c2_g1	405	-0.0399699	0.963503	no	down	0.69925	0.00977027	no	up	1.50612	8.06225e-13	yes	up	1.41771	9.971e-07	yes	up	------	------	------	------	------	------	------	------	------	------	------	------	------	------	------	------	------
DN553528_c1_g3	1478	0.515964	1	no	up	0.879891	1.36392e-06	no	up	1.09953	2.60653e-08	yes	up	0.597228	0.0134343	no	up	------	------	gi|1172874|sp|Q08298.1|RD22_ARATH;	RecName: Full=BURP domain protein RD22; AltName: Full=Dehydration-responsive protein RD22; Flags: Precursor;	PF03181.12;	BURP;	BURP domain;	------	------	------	------	------	------	------	------	------	------
DN553706_c0_g4	423	0.916176	1	no	up	1.19551	1	no	up	1.49659	0.0755505	no	up	2.08312	0.0387807	yes	up	------	------	------	------	------	------	------	------	------	------	------	------	------	------	------	------	------
DN553773_c1_g4	1215	0.827462	0.0867215	no	up	1.45795	3.06318e-12	yes	up	1.71436	2.35786e-23	yes	up	1.71967	3.02304e-13	yes	up	------	------	------	------	PF00226.28;	DnaJ;	DnaJ domain;	------	------	------	------	------	------	------	------	------	------
DN553792_c2_g1	1559	-0.49874	0.766268	no	down	0.100856	0.905314	no	up	1.39539	1.60655e-05	yes	up	0.924599	0.0669458	no	up	------	------	------	------	------	------	------	------	------	------	------	------	------	------	------	------	------
DN553802_c0_g1	1350	-0.496984	1	no	down	0.733997	0.0347938	no	up	1.28418	6.0831e-12	yes	up	1.26443	2.87752e-05	yes	up	------	------	------	------	------	------	------	------	------	------	------	------	------	------	------	------	------
DN553831_c1_g1	1085	-0.0858312	0.95535	no	down	0.879691	5.08191e-08	no	up	1.69388	3.14703e-16	yes	up	1.82063	1.37106e-12	yes	up	GAQ91253.1;	mitogen-activated protein kinase [Klebsormidium nitens];	gi|110287681|sp|Q9LV37.2|MPK9_ARATH;	RecName: Full=Mitogen-activated protein kinase 9; Short=AtMPK9; Short=MAP kinase 9;	PF00069.22; PF07714.14; PF06293.11;	Pkinase;Pkinase_Tyr;Kdo;	Protein kinase domain;Protein tyrosine kinase;Lipopolysaccharide kinase;	------	------	------	------	GO:0005622; GO:0005622; GO:0005622; GO:0005622; GO:0005622;GO:0005524; GO:0004707; GO:0005524; GO:0004707; GO:0005524; GO:0004707; GO:0005524; GO:0004707; GO:0005524; GO:0004707;	CC:intracellular;CC:intracellular;CC:intracellular;CC:intracellular;CC:intracellular;MF:ATP binding;MF:MAP kinase activity;MF:ATP binding;MF:MAP kinase activity;MF:ATP binding;MF:MAP kinase activity;MF:ATP binding;MF:MAP kinase activity;MF:ATP binding;MF:MAP kinase activity;	K20538	MPK8	map04016;	MAPK signaling pathway - plant;
DN553834_c2_g1	2747	-0.308137	0.501036	no	down	1.3464	1.41536e-10	yes	up	1.63108	1.89232e-37	yes	up	2.03816	5.67829e-32	yes	up	GAQ84690.1;	NADP+-dependent isocitrate dehydrogenase [Klebsormidium nitens];	gi|1708400|sp|P50217.1|IDHC_SOLTU;	RecName: Full=Isocitrate dehydrogenase [NADP]; Short=IDH; AltName: Full=IDP; AltName: Full=NAD;	PF00180.17;	Iso_dh;	Isocitrate/isopropylmalate dehydrogenase;	------	------	------	------	GO:0006102; GO:0006099; GO:0006102; GO:0006099; GO:0006102; GO:0006099;GO:0004450; GO:0000287; GO:0051287; GO:0004450; GO:0000287; GO:0051287; GO:0004450; GO:0000287; GO:0051287;	BP:isocitrate metabolic process;BP:tricarboxylic acid cycle;BP:isocitrate metabolic process;BP:tricarboxylic acid cycle;BP:isocitrate metabolic process;BP:tricarboxylic acid cycle;MF:isocitrate dehydrogenas;MF:magnesium ion binding;MF:NAD binding;MF:isocitrate dehydrogenas;MF:magnesium ion binding;MF:NAD binding;MF:isocitrate dehydrogenas;MF:magnesium ion binding;MF:NAD binding;	K00031	IDH1, IDH2, icd	map00020; map04146; map00480;	Citrate cycl;Peroxisome;Glutathione metabolism;
DN553837_c2_g1	2071	0.176959	0.909592	no	up	1.33494	1.73475e-05	yes	up	2.29449	1.27745e-20	yes	up	2.95473	3.53593e-20	yes	up	------	------	------	------	PF05512.8;	AWPM-19;	AWPM-19-like family;	------	------	------	------	------	------	------	------	------	------
DN553843_c0_g1	3095	-0.280974	0.67547	no	down	0.399023	0.0914646	no	up	0.555307	0.0169372	no	up	1.13329	5.05308e-10	yes	up	XP_002504832.1;	predicted protein [Micromonas commoda];	gi|26391676|sp|Q9M401.1|BCAT3_ARATH;	RecName: Full=Branched-chain-amino-acid aminotransferase 3, chloroplastic; Short=Atbcat-3; Flags: Precursor;	PF01063.16;	Aminotran_4;	Amino-transferase class IV;	------	------	------	------	GO:0009082; GO:0009082; GO:0009082; GO:0009082;GO:0052656; GO:0052654; GO:0052655; GO:0052656; GO:0052654; GO:0052655; GO:0052656; GO:0052654; GO:0052655; GO:0052656; GO:0052654; GO:0052655;	BP:branched-chain amino acid biosynthetic process;BP:branched-chain amino acid biosynthetic process;BP:branched-chain amino acid biosynthetic process;BP:branched-chain amino acid biosynthetic process;MF:L-isoleucine transaminase activity;MF:L-leucine transaminase activity;MF:L-valine transaminase activity;MF:L-isoleucine transaminase activity;MF:L-leucine transaminase activity;MF:L-valine transam…	K00826	E2.6.1.42, ilvE	map00270; map00770; map00280; map00290;	Cysteine and methionine metabolism;Pantothenate and CoA biosynthesis;Valine, leucine and isoleucine degradation;Valine, leucine and isoleucine biosynthesis;
DN553849_c0_g1	1104	0.0483299	0.9718	no	up	1.19234	0.0339581	yes	up	1.04784	0.0272192	yes	up	1.18768	0.066767	no	up	------	------	------	------	------	------	------	------	------	------	------	------	------	------	------	------	------
DN553864_c0_g1	1180	-0.254724	0.684691	no	down	0.653294	0.000166471	no	up	0.927025	2.45053e-14	no	up	1.13506	1.68203e-10	yes	up	------	------	gi|75158974|sp|Q8RY59.1|RCD1_ARATH;	RecName: Full=Inactive poly [ADP-ribose] polymerase RCD1; AltName: Full=Protein RADICAL-INDUCED CELL DEATH 1;	PF12174.5;	RST;	RCD1-SRO-TAF4;	------	------	------	------	------	------	------	------	------	------
DN553868_c1_g1	469	0.540663	0.616261	no	up	0.352463	0.700438	no	up	1.11705	0.0204949	yes	up	1.33053	0.0152442	yes	up	XP_001701464.1;	ribosomal protein S30 [Chlamydomonas reinhardtii];	gi|22096379|sp|P49689.3|RS30_ARATH;	RecName: Full=40S ribosomal protein S30;	------	------	------	------	------	NOG82364;	J:Translation, ribosomal structure and biogenesis;	GO:0006412; GO:0006412; GO:0006412; GO:0006412; GO:0005840; GO:0005840; GO:0005840; GO:0005840;GO:0003735; GO:0003735; GO:0003735; GO:0003735;	BP:translation;BP:translation;BP:translation;BP:translation;CC:ribosome;CC:ribosome;CC:ribosome;CC:ribosome;MF:structural constituent of ribosome;MF:structural constituent of ribosome;MF:structural constituent of ribosome;MF:structural constituent of ribosome;	K02983	RP-S30e, RPS30	map03010;	Ribosome;
DN553887_c0_g1	1286	-0.485092	0.649904	no	down	0.655947	0.135474	no	up	0.779425	0.0107489	no	up	1.08855	0.00706253	yes	up	------	------	------	------	------	------	------	------	------	------	------	------	------	------	------	------	------
DN553901_c0_g1	745	0.121664	0.844639	no	up	0.508152	0.160192	no	up	1.24853	3.50211e-08	yes	up	1.16564	2.09536e-05	yes	up	------	------	------	------	------	------	------	------	------	------	------	------	------	K13696	ABHD1_3	------	------
DN553919_c0_g1	1232	-0.106778	0.91869	no	down	0.924553	0.00022791	no	up	0.779771	0.000640036	no	up	1.10819	2.82584e-06	yes	up	GAQ87882.1;	cleavage and polyadenylation specificity factor [Klebsormidium nitens];	gi|75333553|sp|Q9C942.1|CSE_ARATH;	RecName: Full=Caffeoylshikimate esterase; AltName: Full=Lysophospholipase 2; Short=LysoPL2;	------	------	------	------	------	------	------	GO:0005634; GO:0005634; GO:0005634; GO:0005634;GO:0003676; GO:0003676; GO:0003676; GO:0003676;	CC:nucleus;CC:nucleus;CC:nucleus;CC:nucleus;MF:nucleic acid binding;MF:nucleic acid binding;MF:nucleic acid binding;MF:nucleic acid binding;	K12830;K01054	SF3B3, SAP130, RSE1;MGLL	map00561; map03040;	Glycerolipid metabolism;Spliceosome;
DN553962_c3_g1	941	0.574513	0.292574	no	up	0.990985	0.017224	no	up	1.13161	1.18892e-07	yes	up	0.828405	0.0112217	no	up	------	------	gi|122215618|sp|Q3EDF8.1|PPR28_ARATH;	RecName: Full=Pentatricopeptide repeat-containing protein At1g09900;	------	------	------	------	------	------	------	------	------	------	------	------	------
DN554080_c1_g1	1657	0.173205	0.812403	no	up	1.01487	0.000789665	yes	up	0.365482	0.28916	no	up	0.411158	0.340109	no	up	------	------	------	------	------	------	------	------	------	------	------	------	------	------	------	------	------
DN554097_c1_g1	1050	0.535813	0.615156	no	up	0.951902	0.125906	no	up	1.02189	0.039582	yes	up	0.593291	0.40729	no	up	------	------	------	------	------	------	------	------	------	------	------	------	------	------	------	------	------
DN554107_c0_g1	2059	-0.697572	0.650334	no	down	0.754391	0.116434	no	up	1.70146	2.74587e-08	yes	up	1.21923	0.00145446	yes	up	------	------	------	------	------	------	------	------	------	------	------	------	------	------	------	------	------
DN554133_c3_g2	1455	0.180149	0.873928	no	up	1.03557	0.00721188	yes	up	0.629565	0.0854987	no	up	0.961027	0.0106709	no	up	GAQ80047.1;	hypothetical protein KFL_000450040 [Klebsormidium nitens];	------	------	PF04667.14;	Endosulfine;	cAMP-regulated phosphoprotein/endosulfine conserved region;	------	------	------	------	------	------	------	------	------	------
DN554141_c0_g2	1315	-0.777393	0.548514	no	down	0.343646	0.59642	no	up	1.15876	0.000317501	yes	up	0.803868	0.087145	no	up	PRW56153.1;	malonate-- ligase [Chlorella sorokiniana];	gi|75299745|sp|Q8H151.1|AAE13_ARATH;	RecName: Full=Malonate--CoA ligase; AltName: Full=Acyl-activating enzyme 13; AltName: Full=Malonyl-CoA synthetase;	PF00501.25;	AMP-binding;	AMP-binding enzyme;	------	------	------	------	GO:0008152; GO:0008152;GO:0016874; GO:0102391; GO:0004467; GO:0003824;	BP:metabolic process;BP:metabolic process;MF:ligase activity;MF:decanoate--CoA ligase activity;MF:long-chain fatty acid-CoA ligase activity;MF:catalytic activity;	K18660	ACSF3	map00280;	Valine, leucine and isoleucine degradation;
DN554207_c0_g1	1806	-0.115362	0.96466	no	down	1.89491	1.02772e-08	yes	up	3.24947	2.30307e-47	yes	up	3.63177	4.56926e-29	yes	up	------	------	gi|29428046|sp|Q9SN23.1|LBD38_ARATH;	RecName: Full=LOB domain-containing protein 38; AltName: Full=ASYMMETRIC LEAVES 2-like protein 40; Short=AS2-like protein 40;	PF03195.11;	DUF260;	Protein of unknown function DUF260;	------	------	------	------	------	------	------	------	------	------
DN554208_c0_g2	2438	-0.725678	0.708418	no	down	0.5083	0.328263	no	up	1.12184	0.000277904	yes	up	0.856819	0.0893958	no	up	GAQ79283.1;	Putative WRC domain-containing protein [Klebsormidium nitens];	gi|408407695|sp|Q6AWY3.2|GRF6_ORYSJ;	RecName: Full=Growth-regulating factor 6; Short=OsGRF6; AltName: Full=Transcription activator GRF6;	PF08880.8; PF08879.7;	QLQ;WRC;	QLQ;WRC;	------	------	------	------	GO:0032502; GO:0006351; GO:0032502; GO:0006355; GO:0006351; GO:0005634; GO:0005634; GO:0005524;	BP:developmental process;BP:transcription, DNA-templated;BP:developmental process;BP:regulation of transcription, DNA-templated;BP:transcription, DNA-templated;CC:nucleus;CC:nucleus;MF:ATP binding;	------	------	------	------
DN554257_c1_g1	620	0.894971	1	no	up	0.510831	1	no	up	1.8952	0.0161781	yes	up	2.70938	0.00088182	yes	up	------	------	gi|75208263|sp|Q9SUD5.1|WTR36_ARATH;	RecName: Full=WAT1-related protein At4g28040;	PF00892.17;	EamA;	EamA-like transporter family;	------	------	------	------	------	------	------	------	------	------
DN554263_c1_g6	2223	0.561611	0.0566004	no	up	1.02816	6.38155e-06	yes	up	1.59204	8.56229e-14	yes	up	1.00695	9.27329e-05	yes	up	XP_002506063.1;	predicted protein [Micromonas commoda];	gi|46396029|sp|Q9T048.1|DRL27_ARATH;	RecName: Full=Disease resistance protein At4g27190;	PF00931.19; PF12799.4; PF13855.3;	NB-ARC;LRR_4;LRR_8;	NB-ARC domain;Leucine Rich repeats;Leucine rich repeat;	------	------	------	------	GO:0004842;	MF:ubiquitin-protein transferase activity;	K13459;K11279	RPS2;NAP1L1, NRP	map04626;	Plant-pathogen interaction;
DN554288_c2_g1	924	0.245446	0.846501	no	up	1.12148	2.56966e-15	yes	up	1.39488	3.04562e-15	yes	up	0.915842	5.09077e-08	no	up	GAQ80027.1;	aquaporin [Klebsormidium nitens];	gi|32363271|sp|P93004.2|PIP27_ARATH;	RecName: Full=Aquaporin PIP2-7; AltName: Full=Plasma membrane intrinsic protein 2-7; Short=AtPIP2;7; AltName: Full=Plasma membrane intrinsic protein 3; AltName: Full=Salt stress-induced major intrinsic protein; Contains: RecName: Full=Aquaporin PIP2-7, N-terminally processed;	PF00230.17;	MIP;	Major intrinsic protein;	COG0580;	G:Carbohydrate transport and metabolism;	------	------	GO:0016021; GO:0016021; GO:0016021; GO:0016021; GO:0016021;GO:0015267; GO:0015267; GO:0015267; GO:0015267; GO:0015267;	CC:integral component of membrane;CC:integral component of membrane;CC:integral component of membrane;CC:integral component of membrane;CC:integral component of membrane;MF:channel activity;MF:channel activity;MF:channel activity;MF:channel activity;MF:channel activity;	K09872	PIP	------	------
DN554321_c0_g1	2786	-1.28754	0.00351239	yes	down	-0.729399	6.70787e-09	no	down	-0.382267	0.00348719	no	down	-0.225181	0.305275	no	down	PRW33304.1;	epoxide hydrolase [Chlorella sorokiniana];	gi|67476665|sp|P34913.2|HYES_HUMAN;	RecName: Full=Bifunctional epoxide hydrolase 2; Includes: RecName: Full=Cytosolic epoxide hydrolase 2; Short=CEH; AltName: Full=Epoxide hydratase; AltName: Full=Soluble epoxide hydrolase; Short=SEH; Includes: RecName: Full=Lipid-phosphate phosphatase;	PF00561.17; PF12697.4; PF12146.5; PF12740.4;	Abhydrolase_1;Abhydrolase_6;Hydrolase_4;Chlorophyllase2;	alpha/beta hydrolase fold;Alpha/beta hydrolase family;Serine aminopeptidase, S33;Chlorophyllase enzyme;	------	------	------	------	GO:0016021;GO:0016787; GO:0003824; GO:0003824; GO:0016787;	CC:integral component of membrane;MF:hydrolase activity;MF:catalytic activity;MF:catalytic activity;MF:hydrolase activity;	------	------	------	------
DN554323_c0_g1	1843	0.605363	1	no	up	1.57138	1.17406e-09	yes	up	1.69409	1.3245e-27	yes	up	1.1855	3.26843e-05	yes	up	GAQ79790.1;	Cytochrome P450 [Klebsormidium nitens];	gi|5915819|sp|O04773.1|C75A6_CAMME;	RecName: Full=Flavonoid 3',5'-hydroxylase; Short=F3'5'H; AltName: Full=Cytochrome P450 75A6 [Campanula medium];	PF00067.19;	p450;	Cytochrome P450;	------	------	------	------	GO:0016021; GO:0016021;GO:0020037; GO:0005506; GO:0004497; GO:0016705; GO:0020037; GO:0005506; GO:0004497; GO:0016705; GO:0020037; GO:0005506; GO:0016705; GO:0020037; GO:0005506; GO:0016705; GO:0020037; GO:0005506; GO:0004497; GO:0016705;	CC:integral component of membrane;CC:integral component of membrane;MF:heme binding;MF:iron ion binding;MF:monooxygenase activity;MF:oxidoreductase activity, acting on paired donors, with incorporation or reduction of molecular oxygen;MF:heme binding;MF:iron ion binding;MF:monooxygenase activity;MF:oxidoreductase activity, acting on paired donors, with incorporation or reduction of molecular oxyg…	------	------	------	------
DN554334_c0_g1	2620	1.08967	0.164196	no	up	2.03093	7.38747e-06	yes	up	2.76016	2.76095e-08	yes	up	4.72845	1.56454e-32	yes	up	PRW58159.1;	auxin efflux carrier [Chlorella sorokiniana];	gi|1035997954|sp|F4HWB6.1|PILS1_ARATH;	RecName: Full=Protein PIN-LIKES 1; AltName: Full=Auxin efflux carrier-like protein 1;	PF03547.15;	Mem_trans;	Membrane transport protein;	------	------	------	------	GO:0055085; GO:0055085; GO:0055085; GO:0016021; GO:0016021; GO:0016021;	BP:transmembrane transport;BP:transmembrane transport;BP:transmembrane transport;CC:integral component of membrane;CC:integral component of membrane;CC:integral component of membrane;	------	------	------	------
DN554371_c0_g1	2355	-0.409843	0.67324	no	down	0.60588	0.00225921	no	up	0.975586	4.96486e-11	no	up	1.33722	2.92853e-09	yes	up	GAQ80057.1;	Hydroxymethylglutaryl-CoA lyase [Klebsormidium nitens];	gi|75100042|sp|O81027.2|HMGCL_ARATH;	RecName: Full=Hydroxymethylglutaryl-CoA lyase, mitochondrial; Short=HL; Short=HMG-CoA lyase; AltName: Full=3-hydroxy-3-methylglutarate-CoA lyase;	PF00682.16;	HMGL-like;	HMGL-like;	------	------	------	------	GO:0046951; GO:0005739; GO:0005829;GO:0004419; GO:0004419;	BP:ketone body biosynthetic process;CC:mitochondrion;CC:cytosol;MF:hydroxymethylglutaryl-CoA lyase activity;MF:hydroxymethylglutaryl-CoA lyase activity;	K01640	E4.1.3.4, HMGCL, hmgL	map04146; map00280; map00072; map00650;	Peroxisome;Valine, leucine and isoleucine degradation;Synthesis and degradation of ketone bodies;Butanoate metabolism;
DN554381_c2_g1	1492	0.0476268	0.980836	no	up	0.387659	0.586027	no	up	1.34289	0.000699624	yes	up	0.444995	0.559892	no	up	------	------	------	------	------	------	------	------	------	------	------	------	------	------	------	------	------
DN554426_c1_g1	1542	-0.51293	0.715802	no	down	0.0389481	0.930468	no	up	0.801999	0.0115686	no	up	1.03122	0.00469869	yes	up	------	------	gi|75206841|sp|Q9SMZ4.1|AASS_ARATH;	RecName: Full=Alpha-aminoadipic semialdehyde synthase; AltName: Full=cAt-LKR/SDH; Short=LKR/SDH; Includes: RecName: Full=Lysine ketoglutarate reductase; Short=LKR; Includes: RecName: Full=Saccharopine dehydrogenase; AltName: Full=cAt-SDH; Short=SDH;	PF16653.2;	Sacchrp_dh_C;	Saccharopine dehydrogenase C-terminal domain;	------	------	------	------	------	------	K14157	AASS	map00310;	Lysine degradation;
DN554474_c0_g2	707	-0.814683	0.712095	no	down	0.000526373	0.999468	no	up	0.614789	0.436826	no	up	1.55199	0.0190692	yes	up	------	------	------	------	------	------	------	------	------	------	------	------	------	------	------	------	------
DN554482_c4_g2	1342	-0.0338511	0.985357	no	down	0.991454	0.067891	no	up	1.64006	6.4056e-05	yes	up	1.5371	0.000788434	yes	up	------	------	------	------	------	------	------	------	------	------	------	------	------	------	------	------	------
DN554490_c2_g1	1344	0.562425	0.390787	no	up	0.841419	0.0665945	no	up	1.2556	0.000121626	yes	up	1.20903	0.00340471	yes	up	------	------	------	------	------	------	------	------	------	------	------	------	------	------	------	------	------
DN554524_c0_g1	1576	0.68533	0.23954	no	up	1.16373	0.000103485	yes	up	1.6216	5.11861e-14	yes	up	1.32429	2.50026e-05	yes	up	------	------	gi|125987635|sp|P0C2F6.1|RNHX1_ARATH;	RecName: Full=Putative ribonuclease H protein At1g65750;	PF13966.3;	zf-RVT;	zinc-binding in reverse transcriptase;	------	------	------	------	------	------	------	------	------	------
DN554552_c1_g1	1729	0.119864	0.843617	no	up	0.661199	0.0113642	no	up	0.655917	0.00100317	no	up	1.00096	0.000206049	yes	up	GAQ91739.1;	Stress-induced protein UVI31+ [Klebsormidium nitens];	gi|115502843|sp|Q84W65.2|SUFE1_ARATH;	RecName: Full=SufE-like protein 1, chloroplastic/mitochondrial; AltName: Full=Chloroplastic SufE; Short=CpSufE; AltName: Full=Protein EMBRYO DEFECTIVE 1374; AltName: Full=Protein SULFUR E; Short=AtSUFE; AltName: Full=Protein SULFUR E 1; Short=AtSUFE1; Flags: Precursor;	PF01722.15;	BolA;	BolA-like protein;	COG0271;	T:Signal transduction mechanisms;	------	------	------	------	K05527	bolA	------	------
DN554601_c0_g1	3168	0.0141143	1	no	up	1.72879	0.000211517	yes	up	2.25631	0.000105661	yes	up	2.97239	1.12267e-07	yes	up	PNH11066.1;	CRC domain-containing protein TSO1 [Tetrabaena socialis];	gi|75153799|sp|Q8L548.1|TCX3_ARATH;	RecName: Full=Protein tesmin/TSO1-like CXC 3; Short=AtTCX3; AltName: Full=Protein TSO1-like 1; Short=Protein SOL1;	PF03638.12;	TCR;	Tesmin/TSO1-like CXC domain, cysteine-rich domain;	------	------	------	------	------	------	------	------	------	------
DN554617_c0_g1	2828	-0.135575	1	no	down	1.24099	5.17673e-14	yes	up	2.32087	3.20349e-82	yes	up	2.23265	3.37271e-29	yes	up	GAQ85861.1;	MATE efflux family protein [Klebsormidium nitens];	gi|75171300|sp|Q9FKQ1.1|DTX27_ARATH;	RecName: Full=Protein DETOXIFICATION 27; Short=AtDTX27; AltName: Full=Multidrug and toxic compound extrusion protein 27; Short=MATE protein 27;	PF01554.15;	MatE;	MatE;	------	------	------	------	GO:0016021; GO:0016021; GO:0016021; GO:0016020; GO:0016021;GO:0015297; GO:0015238; GO:0015297; GO:0015238; GO:0015297; GO:0015238; GO:0015297; GO:0015238; GO:0015297; GO:0015238;	CC:integral component of membrane;CC:integral component of membrane;CC:integral component of membrane;CC:membrane;CC:integral component of membrane;MF:antiporter activity;MF:drug transmembrane transporter activity;MF:antiporter activity;MF:drug transmembrane transporter activity;MF:antiporter activity;MF:drug transmembrane transporter activity;MF:antiporter activity;MF:drug transmembrane transpor…	K03327	TC.MATE, SLC47A, norM, mdtK, dinF	------	------
DN554629_c0_g4	410	0.690429	0.349004	no	up	0.760426	0.144928	no	up	1.26256	0.00027754	yes	up	0.937352	0.0404672	no	up	GAQ81923.1;	Mediator of RNA polymerase II transcription subunit 6 [Klebsormidium nitens];	gi|395406783|sp|F4IXJ7.1|MED6_ARATH;	RecName: Full=Mediator of RNA polymerase II transcription subunit 6;	PF04934.11;	Med6;	MED6 mediator sub complex component;	------	------	------	------	GO:0006351; GO:0006351; GO:0006351; GO:0016592; GO:0016592; GO:0016592;GO:0001104; GO:0001104; GO:0001104;	BP:transcription, DNA-templated;BP:transcription, DNA-templated;BP:transcription, DNA-templated;CC:mediator complex;CC:mediator complex;CC:mediator complex;MF:RNA polymerase II transcription cofactor activity;MF:RNA polymerase II transcription cofactor activity;MF:RNA polymerase II transcription cofactor activity;	K15128	MED6	------	------
DN554653_c0_g1	714	0.715637	0.0004564	no	up	1.11055	2.58192e-13	yes	up	1.11046	3.68837e-26	yes	up	1.5129	9.84349e-17	yes	up	PSC70112.1;	GPR1 FUN34 yaaH protein [Micractinium conductrix];	gi|75171349|sp|Q9FKW8.1|STR18_ARATH;	RecName: Full=Thiosulfate sulfurtransferase 18; AltName: Full=Sulfurtransferase 18; Short=AtStr18;	PF00581.17;	Rhodanese;	Rhodanese-like domain;	------	------	------	------	------	------	------	------	------	------
DN554674_c0_g1	1688	-0.937197	0.450407	no	down	0.23373	0.469175	no	up	0.488854	0.119896	no	up	1.21944	0.000813639	yes	up	GAX82933.1;	hypothetical protein CEUSTIGMA_g10360.t1 [Chlamydomonas eustigma];	gi|75301367|sp|Q8LEU3.1|NOL_ARATH;	RecName: Full=Chlorophyl;	------	------	------	------	------	------	------	GO:0016491; GO:0016491; GO:0016491;	MF:oxidoreductase activity;MF:oxidoreductase activity;MF:oxidoreductase activity;	K13606	NOL, NYC1	map00860;	Porphyrin and chlorophyll metabolism;
DN554701_c0_g4	1643	-0.0988246	0.773101	no	down	0.0220217	0.934314	no	up	0.45464	0.00156677	no	up	1.12217	7.85661e-14	yes	up	GAQ81775.1;	2-oxoacid-dependent dioxygenase [Klebsormidium nitens];	gi|75220747|sp|Q39224.1|SRG1_ARATH;	RecName: Full=Protein SRG1; Short=AtSRG1; AltName: Full=Protein SENESCENCE-RELATED GENE 1;	PF14226.3; PF03171.17;	DIOX_N;2OG-FeII_Oxy;	non-haem dioxygenase in morphine synthesis N-terminal;2OG-F;	------	------	------	------	GO:0051213; GO:0046872; GO:0046872; GO:0016491;	MF:dioxygenase activity;MF:metal ion binding;MF:metal ion binding;MF:oxidoreductase activity;	------	------	------	------
DN554712_c0_g3	728	-0.273509	0.893519	no	down	1.25413	0.00363612	yes	up	0.858846	0.0373507	no	up	-0.0769024	0.925062	no	down	------	------	------	------	------	------	------	------	------	------	------	------	------	------	------	------	------
DN554751_c0_g1	3010	-0.129718	0.842997	no	down	0.422343	0.309911	no	up	0.348837	0.374688	no	up	1.11323	0.00161924	yes	up	------	------	gi|75315911|sp|Q9ZU72.1|U72D1_ARATH;	RecName: Full=UDP-glycosyltransferase 72D1;	------	------	------	------	------	------	------	------	------	K12356	UGT72E	map00940;	Phenylpropanoid biosynthesis;
DN554765_c0_g1	1582	-0.223397	1	no	down	1.68231	3.92372e-09	yes	up	2.18533	2.05218e-28	yes	up	2.0064	1.22169e-08	yes	up	------	------	gi|75171300|sp|Q9FKQ1.1|DTX27_ARATH;	RecName: Full=Protein DETOXIFICATION 27; Short=AtDTX27; AltName: Full=Multidrug and toxic compound extrusion protein 27; Short=MATE protein 27;	------	------	------	------	------	------	------	------	------	K03327	TC.MATE, SLC47A, norM, mdtK, dinF	------	------
DN554822_c2_g1	1723	-3.15942	0.00613745	yes	down	-2.11372	3.00141e-18	yes	down	-1.70077	1.59177e-21	yes	down	-1.42875	3.87032e-07	yes	down	------	------	------	------	------	------	------	------	------	------	------	------	------	------	------	------	------
DN554853_c0_g3	1197	-0.602682	0.384481	no	down	0.630702	0.150297	no	up	1.39154	3.26174e-07	yes	up	1.62499	4.11018e-06	yes	up	GAQ80088.1;	Pre-initiation complex subunit CDC6 [Klebsormidium nitens];	gi|75331224|sp|Q8W032.1|CDC6B_ARATH;	RecName: Full=Cell division control protein 6 homolog B; Short=AtCDC6b;	PF09079.8;	Cdc6_C;	CDC6, C terminal winged helix domain;	------	------	------	------	GO:0051301; GO:0006270; GO:0051301; GO:0006270; GO:0051301; GO:0006270; GO:0051301; GO:0006270; GO:0005634; GO:0003677;	BP:cell division;BP:DNA replication initiation;BP:cell division;BP:DNA replication initiation;BP:cell division;BP:DNA replication initiation;BP:cell division;BP:DNA replication initiation;CC:nucleus;MF:DNA binding;	K02213	CDC6	------	------
DN554909_c0_g1	1098	-0.259494	0.917123	no	down	1.24452	2.84607e-06	yes	up	1.47333	1.03354e-14	yes	up	0.83576	0.0189965	no	up	------	------	------	------	------	------	------	------	------	------	------	------	------	------	------	------	------
DN554912_c1_g2	1069	-0.61122	0.427892	no	down	-0.274962	0.686049	no	down	0.287746	0.549869	no	up	1.03636	0.0044941	yes	up	------	------	------	------	------	------	------	------	------	------	------	------	------	------	------	------	------
DN554917_c0_g2	1249	-0.0851883	0.933551	no	down	1.23553	0.00821875	yes	up	0.520126	0.319575	no	up	1.18395	0.011122	yes	up	------	------	------	------	------	------	------	------	------	------	------	------	------	------	------	------	------
DN554918_c1_g3	2392	-0.393232	0.461999	no	down	0.584982	0.0599449	no	up	0.0792449	0.814385	no	up	1.11952	6.51046e-05	yes	up	------	------	------	------	------	------	------	------	------	------	------	------	------	------	------	------	------
DN554927_c0_g1	1537	-0.316731	0.729872	no	down	0.454609	0.044982	no	up	0.890235	4.8837e-08	no	up	1.27659	8.17757e-07	yes	up	GAQ89207.1;	Macrophage migration inhibitory factor superfamily protein [Klebsormidium nitens];	------	------	------	------	------	------	------	------	------	------	------	------	------	------	------
DN554951_c3_g1	459	-1.23319	0.0357528	yes	down	-0.882865	0.0505766	no	down	-0.520871	0.285857	no	down	0.044228	0.958227	no	up	PNH01791.1;	Ras-related protein YPTC6 [Tetrabaena socialis];	gi|332320574|sp|Q0WQN4.2|RAA6B_ARATH;	RecName: Full=Ras-related protein RABA6b; Short=AtRABA6b;	PF00071.19; PF08477.10; PF00025.18; PF01926.20;	Ras;Roc;Arf;MMR_HSR1;	Ras family;Ras of Complex, Roc, domain of DAPkinase;ADP-ribosylation factor family;50S ribosome-binding GTPase;	------	------	------	------	GO:0005975; GO:0005768; GO:0005886; GO:0016021;GO:0005525; GO:0003924; GO:0005525; GO:0003924; GO:0003924; GO:0005525; GO:0005525; GO:0003924; GO:0004767; GO:0005525; GO:0003924; GO:0004553; GO:0004767;	BP:carbohydrate metabolic process;CC:endosome;CC:plasma membrane;CC:integral component of membrane;MF:GTP binding;MF:GTPase activity;MF:GTP binding;MF:GTPase activity;MF:GTPase activity;MF:GTP binding;MF:GTP binding;MF:GTPase activity;MF:sphingomyelin phosphodiesterase activity;MF:GTP binding;MF:GTPase activity;MF:hydrolase activity, hydrolyzing O-glycosyl compounds;MF:sphingomyelin phosphodieste…	------	------	------	------
DN554962_c0_g1	2573	0.673567	0.0288246	no	up	1.09583	1.73236e-10	yes	up	0.551662	0.00113549	no	up	0.36537	0.147212	no	up	GAQ93019.1;	squalene synthase [Klebsormidium nitens];	gi|1706774|sp|P53800.1|FDFT_NICBE;	RecName: Full=Squalene synthase; Short=SQS; Short=SS; AltName: Full=FPP:FPP farnesyltransferase; AltName: Full=Farnesyl-diphosphate farnesyltransferase [Nicotiana benthamiana];	PF00494.16;	SQS_PSY;	Squalene/phytoene synthase;	COG1562;	I:Lipid transport and metabolism;	------	------	GO:0006696; GO:0006696; GO:0006696; GO:0006696; GO:0016021; GO:0016021; GO:0016021; GO:0016021;GO:0004310; GO:0051996; GO:0004310; GO:0051996; GO:0004310; GO:0051996; GO:0004310; GO:0051996;	BP:ergosterol biosynthetic process;BP:ergosterol biosynthetic process;BP:ergosterol biosynthetic process;BP:ergosterol biosynthetic process;CC:integral component of membrane;CC:integral component of membrane;CC:integral component of membrane;CC:integral component of membrane;MF:farnesyl-diphosphate farnesyltransferase activity;MF:squalene synthase activity;MF:farnesyl-diphosphate farnesyltransfer…	K00801	FDFT1	map00909; map00100;	Sesquiterpenoid and triterpenoid biosynthesis;Steroid biosynthesis;
DN555048_c0_g1	2678	-0.17787	0.795843	no	down	0.410663	0.0753053	no	up	1.25355	2.27865e-20	yes	up	0.854437	0.0151489	no	up	GAQ85161.1;	Galactose oxidase/kelch repeat superfamily protein [Klebsormidium nitens];	gi|122223580|sp|Q0V7S6.1|FK125_ARATH;	RecName: Full=F-box/kelch-repeat protein OR23;	PF01344.22; PF13964.3; PF13415.3; PF07646.12;	Kelch_1;Kelch_6;Kelch_3;Kelch_2;	Kelch motif;Kelch motif;Galactose oxidase, central domain;Kelch motif;	------	------	------	------	------	------	------	------	------	------
DN555058_c0_g2	1154	0.504378	0.442408	no	up	1.15245	0.000722687	yes	up	2.17198	1.51589e-21	yes	up	1.7539	3.01547e-07	yes	up	------	------	------	------	------	------	------	------	------	------	------	------	------	------	------	------	------
DN555069_c2_g1	591	0.449228	0.773723	no	up	0.877714	0.357801	no	up	1.49237	0.0203951	yes	up	0.849955	0.375882	no	up	------	------	------	------	------	------	------	------	------	------	------	------	------	K18164	NDUFAF7	------	------
DN555069_c4_g3	1024	0.150364	0.931211	no	up	0.86976	0.249083	no	up	1.73517	0.000187472	yes	up	0.652588	0.450162	no	up	PSC68606.1;	NADH dehydrogenase [ubiquinone] complex assembly factor 7 [Micractinium conductrix];	gi|166225925|sp|Q2KHV5.2|NDUF7_BOVIN;	RecName: Full=NADH dehydrogenase [ubiquinone] complex I, assembly factor 7; AltName: Full=Protein midA homolog, mitochondrial; Flags: Precursor;	------	------	------	------	------	------	------	GO:0005739; GO:0005739;GO:0008168; GO:0008168; GO:0016740;	CC:mitochondrion;CC:mitochondrion;MF:methyltransferase activity;MF:methyltransferase activity;MF:transferase activity;	K18164	NDUFAF7	------	------
DN555100_c1_g3	1574	0.389929	0.599993	no	up	1.74613	9.89044e-09	yes	up	0.48703	0.153597	no	up	0.896753	0.0202147	no	up	------	------	gi|75206653|sp|Q9SLD2.2|DGAT1_ARATH;	RecName: Full=Diacylglycerol O-acyltransferase 1;	------	------	------	------	------	------	------	------	------	------	------	------	------
DN555114_c0_g2	1049	0.835517	0.366915	no	up	0.338134	0.694156	no	up	1.08111	0.0120513	yes	up	0.491164	0.592794	no	up	------	------	gi|75202767|sp|Q9SCV9.1|BGAL3_ARATH;	RecName: Full=Beta-galactosidase 3; Short=Lactase 3; Flags: Precursor;	------	------	------	------	------	------	------	------	------	------	------	------	------
DN555178_c0_g1	736	-0.356268	0.891232	no	down	1.31263	0.0185878	yes	up	1.47569	0.00230302	yes	up	1.02936	0.140976	no	up	GAQ81886.1;	ribulose-bisphosphate carboxylase small chain [Klebsormidium nitens];	gi|464595|sp|Q02980.1|RBS_MALSP;	RecName: Full=Ribulose bisphosphate carboxylase small chain, chloroplastic; Short=RuBisCO small subunit; Flags: Precursor;	PF00101.17; PF12338.5;	RuBisCO_small;RbcS;	Ribulose bisphosphate carboxylase, small chain;Ribulose-1,5-bisphosphate carboxylase small subunit;	COG4451;	C:Energy production and conversion;	------	------	GO:0015977; GO:0009853; GO:0015979; GO:0015977; GO:0009853; GO:0015979; GO:0015977; GO:0009853; GO:0015979; GO:0015977; GO:0009853; GO:0015979; GO:0015977; GO:0009853; GO:0015979; GO:0009536; GO:0009536; GO:0009536; GO:0009536; GO:0009536;GO:0004497; GO:0016984; GO:0004497; GO:0016984; GO:0004497; GO:0016984; GO:0004497; GO:0016984; GO:0004497; GO:0016984;	BP:carbon fixation;BP:photorespiration;BP:photosynthesis;BP:carbon fixation;BP:photorespiration;BP:photosynthesis;BP:carbon fixation;BP:photorespiration;BP:photosynthesis;BP:carbon fixation;BP:photorespiration;BP:photosynthesis;BP:carbon fixation;BP:photorespiration;BP:photosynthesis;CC:plastid;CC:plastid;CC:plastid;CC:plastid;CC:plastid;MF:monooxygenase activity;MF:ribulose-bisphosphate carboxyl…	K01602	rbcS	map00630; map00710;	Glyoxylate and dicarboxylate metabolism;Carbon fixation in photosynthetic organisms;
DN555293_c0_g1	3752	-0.272022	0.777742	no	down	0.621082	0.000183125	no	up	1.11388	3.52274e-15	yes	up	0.934237	2.16571e-05	no	up	GAQ81593.1;	calcineurin B-like protein [Klebsormidium nitens];	gi|190358861|sp|Q3HRN8.2|CNBL9_ORYSJ;	RecName: Full=Calcineurin B-like protein 9;	PF13202.3; PF00036.29;	EF-hand_5;EF-hand_1;	EF hand;EF hand;	------	------	------	------	GO:0006351; GO:0005634;GO:0005509; GO:0005509; GO:0005509; GO:0003677; GO:0003700;	BP:transcription, DNA-templated;CC:nucleus;MF:calcium ion binding;MF:calcium ion binding;MF:calcium ion binding;MF:DNA binding;MF:transcription factor activity, sequence-specific DNA binding;	K06268	PPP3R, CNB	------	------
DN555306_c5_g9	677	-1.2632	0.60471	no	down	0.180903	0.882224	no	up	1.18382	0.0339199	yes	up	0.508655	0.606507	no	up	------	------	------	------	------	------	------	------	------	------	------	------	------	------	------	------	------
DN555357_c0_g2	713	0.26241	0.753839	no	up	0.882629	0.00132843	no	up	1.27138	1.23126e-10	yes	up	1.38069	1.03785e-06	yes	up	------	------	gi|17376367|sp|Q9C8W3.2|FUT13_ARATH;	RecName: Full=Alpha;	------	------	------	------	------	------	------	------	------	K14412	FUT13, FucTC	------	------
DN555361_c0_g2	1328	-0.761762	0.721519	no	down	0.805157	0.0910521	no	up	0.0792264	0.9033	no	up	1.4193	0.000914135	yes	up	------	------	------	------	------	------	------	------	------	------	------	------	------	------	------	------	------
DN555404_c2_g4	854	0.875516	0.246398	no	up	1.29702	0.0346399	yes	up	1.74038	0.00112899	yes	up	1.44226	0.000152564	yes	up	XP_005644354.1;	hypothetical protein COCSUDRAFT_9899, partial [Coccomyxa subellipsoidea C-169];	gi|82582284|sp|Q6CQE5.2|TAR1_KLULA;	RecName: Full=Protein TAR1;	------	------	------	------	------	NOG104695;	S:Function unknown;	------	------	------	------	------	------
DN555408_c6_g1	2417	0.97926	0.158919	no	up	0.937978	0.109161	no	up	1.00213	0.0460417	yes	up	0.797234	0.189863	no	up	GAQ80474.1;	hypothetical protein KFL_000550060 [Klebsormidium nitens];	gi|6015063|sp|O81918.3|EF1D_BETVU;	RecName: Full=Elongation factor 1-delta; Short=EF-1-delta; AltName: Full=Elongation factor 1B-beta; AltName: Full=eEF-1B beta;	------	------	------	------	------	------	------	GO:0005853;GO:0003746; GO:0003746;	CC:eukaryotic translation elongation factor 1 complex;MF:translation elongation factor activity;MF:translation elongation factor activity;	K03232	EEF1B	------	------
DN555422_c0_g1	1822	0.0993212	0.893407	no	up	0.634312	0.00043093	no	up	1.19378	1.66037e-19	yes	up	0.813646	0.00488508	no	up	------	------	------	------	------	------	------	------	------	------	------	------	------	------	------	------	------
DN555429_c1_g1	2146	-0.143028	0.900505	no	down	1.44539	1.85263e-06	yes	up	0.751403	0.00907808	no	up	1.35014	0.000165301	yes	up	GAQ84454.1;	WRKY DNA-binding protein [Klebsormidium nitens];	gi|20978770|sp|O22176.1|WRK15_ARATH;	RecName: Full=Probable WRKY transcription factor 15; AltName: Full=WRKY DNA-binding protein 15;	PF10533.6; PF03106.12;	Plant_zn_clust;WRKY;	Plant zinc cluster domain;WRKY DNA -binding domain;	------	------	------	------	GO:0006351; GO:0005634;GO:0003700; GO:0043565; GO:0003700; GO:0043565;	BP:transcription, DNA-templated;CC:nucleus;MF:transcription factor activity, sequence-specific DNA binding;MF:sequence-specific DNA binding;MF:transcription factor activity, sequence-specific DNA binding;MF:sequence-specific DNA binding;	------	------	------	------
DN555502_c3_g7	508	0.452973	1	no	up	1.7552	0.0563419	no	up	1.55245	0.0601522	no	up	2.24786	0.0152503	yes	up	------	------	------	------	------	------	------	------	------	------	------	------	------	------	------	------	------
DN555514_c0_g1	1981	-0.722889	1	no	down	0.790796	8.67077e-06	no	up	1.73743	1.58715e-47	yes	up	1.24079	2.6105e-15	yes	up	GAQ88908.1;	cytochrome P450 [Klebsormidium nitens];	gi|461812|sp|Q05047.1|C72A1_CATRO;	RecName: Full=Secologanin synthase; Short=SLS; AltName: Full=CYPLXXII; AltName: Full=Cytochrome P450 72A1;	PF00067.19;	p450;	Cytochrome P450;	------	------	------	------	GO:0016021; GO:0016021; GO:0016021; GO:0016021;GO:0020037; GO:0005506; GO:0016705; GO:0020037; GO:0005506; GO:0004497; GO:0016705; GO:0020037; GO:0005506; GO:0004497; GO:0016705; GO:0020037; GO:0005506; GO:0004497; GO:0016705; GO:0020037; GO:0005506; GO:0004497; GO:0016705;	CC:integral component of membrane;CC:integral component of membrane;CC:integral component of membrane;CC:integral component of membrane;MF:heme binding;MF:iron ion binding;MF:oxidoreductase activity, acting on paired donors, with incorporation or reduction of molecular oxygen;MF:heme binding;MF:iron ion binding;MF:monooxygenase activity;MF:oxidoreductase activity, acting on paired donors, with in…	------	------	------	------
DN555614_c2_g2	878	0.469162	0.198038	no	up	0.554817	0.0329657	no	up	1.1443	5.24409e-14	yes	up	0.797207	0.00297003	no	up	GAQ84167.1;	U4/U6.U5 tri-snRNP-associated protein 3 [Klebsormidium nitens];	gi|74760570|sp|Q8WVK2.1|SNR27_HUMAN;	RecName: Full=U4/U6.U5 small nuclear ribonucleoprotein 27 kDa protein; Short=U4/U6.U5 snRNP 27 kDa protein; Short=U4/U6.U5-27K; AltName: Full=Nucleic acid-binding protein RY-1; AltName: Full=U4/U6.U5 tri-snRNP-associated 27 kDa protein; Short=27K; AltName: Full=U4/U6.U5 tri-snRNP-associated protein 3;	PF08648.9;	DUF1777;	Protein of unknown function;	------	------	NOG104786;	A:RNA processing and modification;	GO:0008380; GO:0008380; GO:0008380; GO:0008380; GO:0008380;	BP:RNA splicing;BP:RNA splicing;BP:RNA splicing;BP:RNA splicing;BP:RNA splicing;	K12846	SNRNP27	map03040;	Spliceosome;
DN555642_c0_g1	1443	-1.04577	0.501276	no	down	0.524973	0.0232798	no	up	1.07841	1.10302e-06	yes	up	1.40327	1.66685e-07	yes	up	PSC75052.1;	8-hydroxygeraniol dehydrogenase-like [Micractinium conductrix];	gi|122200955|sp|Q2KNL6.1|GEDH1_OCIBA;	RecName: Full=Geraniol dehydrogenase 1; Short=ObaGEDH1;	PF08240.9; PF02826.16; PF00107.23;	ADH_N;2-Hacid_dh_C;ADH_zinc_N;	Alcohol dehydrogenase GroES-like domain;D-isomer specific 2-hydroxyacid dehydrogenase, NAD binding domain;Zinc-binding dehydrogenase;	------	------	------	------	GO:0016491; GO:0008270; GO:0016491; GO:0008270; GO:0016491; GO:0008270;	MF:oxidoreductase activity;MF:zinc ion binding;MF:oxidoreductase activity;MF:zinc ion binding;MF:oxidoreductase activity;MF:zinc ion binding;	K00083	E1.1.1.195	map00940;	Phenylpropanoid biosynthesis;
DN555665_c1_g1	3488	0.288984	0.390787	no	up	0.842554	0.000294103	no	up	0.514302	0.0333269	no	up	1.14552	0.00397071	yes	up	BAF79984.1;	receptor-like kinase, partial [Nitella axillaris];	gi|75333429|sp|Q9C6K9.1|LRL11_ARATH;	RecName: Full=LEAF RUST 10 DISEASE-RESISTANCE LOCUS RECEPTOR-LIKE PROTEIN KINASE-like 1.1; AltName: Full=Probable receptor-like serine/threonine-protein kinase LRK10L-1.1; Flags: Precursor;	PF00069.22; PF07714.14;	Pkinase;Pkinase_Tyr;	Protein kinase domain;Protein tyrosine kinase;	------	------	------	------	GO:0016021; GO:0016021; GO:0016021; GO:0016021;GO:0005524; GO:0004672; GO:0005524; GO:0004672; GO:0005524; GO:0004672; GO:0005524; GO:0004672; GO:0005524; GO:0004674;	CC:integral component of membrane;CC:integral component of membrane;CC:integral component of membrane;CC:integral component of membrane;MF:ATP binding;MF:protein kinase activity;MF:ATP binding;MF:protein kinase activity;MF:ATP binding;MF:protein kinase activity;MF:ATP binding;MF:protein kinase activity;MF:ATP binding;MF:protein serine/threonine kinase activity;	K04733	IRAK4	------	------
DN555703_c1_g4	1120	-0.381286	0.5829	no	down	-0.280962	0.690157	no	down	0.800078	0.031787	no	up	1.3264	0.000210308	yes	up	------	------	------	------	------	------	------	------	------	------	------	------	------	------	------	------	------
DN555711_c0_g1	1970	0.311968	0.527033	no	up	0.477697	0.178287	no	up	1.32012	2.59224e-11	yes	up	1.8171	3.27216e-12	yes	up	GAQ87642.1;	S-adenosyl-L-methionine-dependent methyltransferases superfamily protein [Klebsormidium nitens];	gi|317373297|sp|Q55EX9.2|Y8948_DICDI;	RecName: Full=Putative methyltransferase DDB_G0268948;	------	------	------	------	------	NOG39256;	R:General function prediction only;	GO:0008168; GO:0008168; GO:0016301; GO:0008168; GO:0008168;	MF:methyltransferase activity;MF:methyltransferase activity;MF:kinase activity;MF:methyltransferase activity;MF:methyltransferase activity;	------	------	------	------
DN555717_c2_g2	452	0.163576	0.879626	no	up	1.10058	6.71304e-05	yes	up	1.21606	3.32982e-08	yes	up	1.08047	0.000417716	yes	up	PRW44240.1;	Ras-related Rab7 [Chlorella sorokiniana];	gi|3914550|sp|O24461.1|RAB7_PRUAR;	RecName: Full=Ras-related protein Rab7;	PF00071.19; PF08477.10; PF00025.18; PF01926.20; PF04670.9; PF03193.13;	Ras;Roc;Arf;MMR_HSR1;Gtr1_RagA;DUF258;	Ras family;Ras of Complex, Roc, domain of DAPkinase;ADP-ribosylation factor family;50S ribosome-binding GTPase;Gtr1/RagA G protein conserved region;Protein of unknown function, DUF258;	------	------	------	------	GO:0005525; GO:0003924; GO:0005525; GO:0003924; GO:0005525; GO:0003924; GO:0005525; GO:0003924;	MF:GTP binding;MF:GTPase activity;MF:GTP binding;MF:GTPase activity;MF:GTP binding;MF:GTPase activity;MF:GTP binding;MF:GTPase activity;	K07897	RAB7A	map04145; map04144;	Phagosome;Endocytosis;
DN555759_c1_g1	1652	-1.06438	0.215012	no	down	0.230495	0.706014	no	up	0.269443	0.60336	no	up	1.06684	0.00273805	yes	up	------	------	------	------	PF04124.9;	Dor1;	Dor1-like family;	------	------	------	------	------	------	------	------	------	------
DN555810_c0_g1	3548	0.231753	0.426912	no	up	0.531288	0.00232384	no	up	0.806357	8.94041e-14	no	up	1.25235	1.83743e-19	yes	up	GAQ91293.1;	enoyl-CoA hydratase [Klebsormidium nitens];	gi|75315624|sp|Q9ZPI6.1|AIM1_ARATH;	RecName: Full=Peroxisomal fatty acid beta-oxidation multifunctional protein AIM1; AltName: Full=Protein ABNORMAL INFLORESCENCE MERISTEM 1; Short=AtAIM1; Includes: RecName: Full=Enoyl-CoA hydratase/3-2-trans-enoyl-CoA isomerase/3-hydroxybutyryl-CoA epimerase; Includes: RecName: Full=3-hydroxyacyl-CoA dehydrogenase;	PF00378.17; PF16113.2; PF02737.15; PF00725.19;	ECH_1;ECH_2;3HCDH_N;3HCDH;	Enoyl-CoA hydratase/isomerase;Enoyl-CoA hydratase/isomerase;3-hydroxyacyl-CoA dehydrogenase, NAD binding domain;3-hydroxyacyl-CoA dehydrogenase, C-terminal domain;	COG1250; COG1024;	I:Lipid transport and metabolism;	------	------	GO:0006635; GO:0006635; GO:0006635; GO:0006631; GO:0005777; GO:0005777; GO:0005777;GO:0003857; GO:0003857; GO:0003857; GO:0003857;	BP:fatty acid beta-oxidation;BP:fatty acid beta-oxidation;BP:fatty acid beta-oxidation;BP:fatty acid metabolic process;CC:peroxisome;CC:peroxisome;CC:peroxisome;MF:3-hydroxyacyl-CoA dehydrogenase activity;MF:3-hydroxyacyl-CoA dehydrogenase activity;MF:3-hydroxyacyl-CoA dehydrogenase activity;MF:3-hydroxyacyl-CoA dehydrogenase activity;	K10527	MFP2	map00592; map00071;	alpha-Linolenic acid metabolism;Fatty acid degradation;
DN555813_c2_g2	886	-1.16181	0.0624429	no	down	-0.678606	0.135624	no	down	-1.01771	0.00578607	yes	down	-0.97691	0.0281258	no	down	------	------	------	------	------	------	------	------	------	------	------	------	------	------	------	------	------
DN555872_c0_g1	967	0.359009	0.2954	no	up	0.713266	1.17946e-07	no	up	0.982818	7.53459e-15	no	up	1.01664	6.21668e-11	yes	up	XP_001695200.1;	zinc finger protein, major isoform [Chlamydomonas reinhardtii];	gi|158513163|sp|A2YEZ6.2|SAP8_ORYSI;	RecName: Full=Zinc finger A20 and AN1 domain-containing stress-associated protein 8; Short=OsSAP8; AltName: Full=Stress-associated protein 3 >gi|158513350|sp|A3BDI8.1|SAP8_ORYSJ RecName: Full=Zinc finger A20 and AN1 domain-containing stress-associated protein 8; Short=OsSAP8; AltName: Full=Stress-associated protein 3;	PF01754.13; PF01428.13;	zf-A20;zf-AN1;	A20-like zinc finger;AN1-like Zinc finger;	------	------	------	------	GO:0003677; GO:0008270; GO:0003677; GO:0008270; GO:0003677; GO:0008270; GO:0003677; GO:0008270; GO:0003677; GO:0008270;	MF:DNA binding;MF:zinc ion binding;MF:DNA binding;MF:zinc ion binding;MF:DNA binding;MF:zinc ion binding;MF:DNA binding;MF:zinc ion binding;MF:DNA binding;MF:zinc ion binding;	------	------	------	------
DN555885_c1_g3	1859	-0.178575	0.737372	no	down	0.281216	0.138224	no	up	0.539076	2.0245e-05	no	up	1.00478	2.82662e-07	yes	up	GAQ87231.1;	pyridoxine biosynthesis [Klebsormidium nitens];	gi|75154761|sp|Q8LAD0.1|PDX2_ARATH;	RecName: Full=Probable pyridoxal 5'-phosphate synthase subunit PDX2; Short=AtPDX2; AltName: Full=Protein EMBRYO DEFECTIVE 2407; AltName: Full=Pyridoxal 5'-phosphate synthase glutaminase subunit;	PF01174.16;	SNO;	SNO glutamine amidotransferase family;	COG0311;	H:Coenzyme transport and metabolism;	------	------	GO:0042823; GO:0042823; GO:0006096; GO:0042823;GO:0004359; GO:0004359; GO:0004359; GO:0004619;	BP:pyridoxal phosphate biosynthetic process;BP:pyridoxal phosphate biosynthetic process;BP:glycolytic process;BP:pyridoxal phosphate biosynthetic process;MF:glutaminase activity;MF:glutaminase activity;MF:glutaminase activity;MF:phosphoglycerate mutase activity;	K08681	pdxT, pdx2	map00750;	Vitamin B6 metabolism;
DN555988_c0_g1	1218	-0.36609	0.834283	no	down	0.417399	0.260103	no	up	1.16485	1.0376e-07	yes	up	0.570273	0.162853	no	up	------	------	gi|75160582|sp|Q8S9D1.1|PP395_ARATH;	RecName: Full=Pentatricopeptide repeat-containing protein At5g21222; AltName: Full=SNF1-like protein kinase AtC401;	PF13041.3;	PPR_2;	PPR repeat family;	------	------	------	------	------	------	K17710	PTCD1	------	------
DN555994_c1_g3	377	0	1	no	no change	0.0474828	1	no	up	0.71474	1	no	up	3.47788	9.14891e-05	yes	up	------	------	gi|75306027|sp|Q943E7.1|HS16C_ORYSJ;	RecName: Full=16.9 kDa class I heat shock protein 3; AltName: Full=16.9 kDa heat shock protein 3; Short=OsHsp16.9C;	PF00011.18;	HSP20;	Hsp20/alpha crystallin family;	------	------	------	------	------	------	K13993	HSP20	map04141;	Protein processing in endoplasmic reticulum;
DN556008_c0_g1	473	0.63067	0.339373	no	up	0.595785	0.208188	no	up	1.08152	0.000533526	yes	up	1.15379	0.00165399	yes	up	------	------	------	------	------	------	------	------	------	------	------	------	------	------	------	------	------
DN556008_c0_g2	413	0.444399	1	no	up	0.710054	0.532389	no	up	1.65472	0.0193231	yes	up	1.81879	0.0284137	yes	up	------	------	------	------	------	------	------	------	------	------	------	------	------	------	------	------	------
DN556008_c0_g6	435	0.637822	0.200514	no	up	0.66262	0.132458	no	up	1.46665	3.211e-08	yes	up	1.32031	4.63735e-05	yes	up	------	------	------	------	------	------	------	------	------	------	------	------	------	------	------	------	------
DN556009_c2_g1	962	-0.412844	1	no	down	1.43348	5.66153e-08	yes	up	1.15247	4.55123e-12	yes	up	0.594598	0.0145982	no	up	------	------	------	------	------	------	------	------	------	------	------	------	------	------	------	------	------
DN556015_c0_g1	1660	0.660822	0.00840927	no	up	0.795682	4.67806e-08	no	up	0.856248	6.05351e-19	no	up	1.181	3.89597e-19	yes	up	GAQ91939.1;	NC domain-containing protein [Klebsormidium nitens];	------	------	PF04970.10;	LRAT;	Lecithin retinol acyltransferase;	------	------	NOG00260;	S:Function unknown;	------	------	------	------	------	------
DN556033_c0_g1	1622	-0.255186	0.547702	no	down	0.362658	0.00787717	no	up	0.835477	3.62559e-19	no	up	1.1911	9.42357e-20	yes	up	GAQ84323.1;	cationic amino acid transporter [Klebsormidium nitens];	gi|75308782|sp|Q9C5D6.1|CAAT9_ARATH;	RecName: Full=Cationic amino acid transporter 9, chloroplastic; Flags: Precursor;	PF13520.3; PF00324.18;	AA_permease_2;AA_permease;	Amino acid permease;Amino acid permease;	------	------	------	------	GO:0016021; GO:0016021; GO:0016021; GO:0016021;GO:0022857; GO:0022857; GO:0022857; GO:0022857;	CC:integral component of membrane;CC:integral component of membrane;CC:integral component of membrane;CC:integral component of membrane;MF:transmembrane transporter activity;MF:transmembrane transporter activity;MF:transmembrane transporter activity;MF:transmembrane transporter activity;	K03294	TC.APA	------	------
DN556042_c2_g1	377	0.760836	0.477285	no	up	1.59605	0.000168539	yes	up	1.09134	0.0140101	yes	up	0.95518	0.0651122	no	up	ATZ81771.1;	hypothetical protei;	------	------	------	------	------	------	------	NOG79631;	S:Function unknown;	GO:0005739;	CC:mitochondrion;	------	------	------	------
DN556113_c3_g1	466	1.26327	0.389716	no	up	2.17326	0.000942167	yes	up	1.65963	0.00891353	yes	up	1.50108	0.0607968	no	up	------	------	------	------	------	------	------	------	------	------	------	------	------	------	------	------	------
DN556116_c1_g1	815	1.08071	0.0244802	yes	up	1.55273	0.000349295	yes	up	1.47602	8.90093e-06	yes	up	1.59032	4.77934e-06	yes	up	------	------	------	------	------	------	------	------	------	------	------	------	------	------	------	------	------
DN556170_c0_g5	1294	1.06268	0.164552	no	up	0.546168	0.155892	no	up	1.65532	1.49473e-09	yes	up	1.43666	0.000371163	yes	up	------	------	------	------	------	------	------	------	------	------	------	------	------	------	------	------	------
DN556183_c0_g1	1456	0.190442	0.552151	no	up	1.01363	8.19052e-07	yes	up	0.722955	5.05694e-08	no	up	0.735022	0.00920103	no	up	GAQ82554.1;	Vacuolar sorting protein [Klebsormidium nitens];	gi|75170194|sp|Q9FFB3.1|VP241_ARATH;	RecName: Full=Vacuolar protein sorting-associated protein 24 homolog 1; Short=AtVPS24-1; AltName: Full=Charged multivesicular body protein 3 homolog 1; AltName: Full=ESCRT-III complex subunit VPS24 homolog 1;	PF03357.18;	Snf7;	Snf7;	------	------	------	------	GO:0007034; GO:0007034; GO:0007034; GO:0007034;	BP:vacuolar transport;BP:vacuolar transport;BP:vacuolar transport;BP:vacuolar transport;	K12193	VPS24, CHMP3	map04144;	Endocytosis;
DN556191_c0_g2	2464	0.191027	0.882392	no	up	1.37658	1.3958e-08	yes	up	1.65191	8.42598e-28	yes	up	0.754932	0.00664552	no	up	------	------	gi|391358735|sp|D7LBN4.1|CSPLH_ARALL;	RecName: Full=CASP-like protein 4B1; Short=AlCASPL4B1;	------	------	------	------	------	------	------	------	------	------	------	------	------
DN556192_c0_g1	1332	-0.602125	0.296666	no	down	0.412684	0.00636618	no	up	0.73105	8.44958e-09	no	up	1.03576	4.97422e-10	yes	up	GAQ88566.1;	aconitate hydratase [Klebsormidium nitens];	gi|13124706|sp|Q42560.2|ACO1_ARATH;	RecName: Full=Aconitate hydratase 1; Short=Aconitase 1; AltName: Full=Citrate hydro-lyase 1;	PF00694.16;	Aconitase_C;	Aconitase C-terminal domain;	------	------	------	------	GO:0008152; GO:0008152; GO:0006099; GO:0005739;GO:0051539; GO:0003994; GO:0051539; GO:0003994; GO:0046872;	BP:metabolic process;BP:metabolic process;BP:tricarboxylic acid cycle;CC:mitochondrion;MF:4 iron, 4 sulfur cluster binding;MF:aconitate hydratase activity;MF:4 iron, 4 sulfur cluster binding;MF:aconitate hydratase activity;MF:metal ion binding;	K01681	ACO, acnA	map00020; map00630;	Citrate cycl;Glyoxylate and dicarboxylate metabolism;
DN556223_c1_g6	550	-1.0137	0.271551	no	down	-0.321793	0.728511	no	down	-0.999304	0.11471	no	down	1.26512	0.0083834	yes	up	GAQ79455.1;	Ornithine decarboxylase-like protein [Klebsormidium nitens];	gi|6014931|sp|O80402.1|DCAM_NICSY;	RecName: Full=S-adenosylmethionine decarboxylase proenzyme; Short=AdoMetDC; Short=SAMDC; Contains: RecName: Full=S-adenosylmethionine decarboxylase alpha chain; Contains: RecName: Full=S-adenosylmethionine decarboxylase beta chain; Flags: Precursor;	PF01536.13;	SAM_decarbox;	Adenosylmethionine decarboxylase;	------	------	------	------	GO:0008295; GO:0006597; GO:0008295; GO:0006597; GO:0008295; GO:0006597;GO:0004014; GO:0004014; GO:0004014;	BP:spermidine biosynthetic process;BP:spermine biosynthetic process;BP:spermidine biosynthetic process;BP:spermine biosynthetic process;BP:spermidine biosynthetic process;BP:spermine biosynthetic process;MF:adenosylmethionine decarboxylase activity;MF:adenosylmethionine decarboxylase activity;MF:adenosylmethionine decarboxylase activity;	K01611	speD, AMD1	map00270; map00330;	Cysteine and methionine metabolism;Arginine and proline metabolism;
DN556233_c1_g1	447	1.76098	1	no	up	1.86905	0.0305164	yes	up	1.50429	0.0617296	no	up	1.80188	0.0591592	no	up	------	------	------	------	------	------	------	------	------	------	------	------	------	------	------	------	------
DN556252_c0_g1	932	-0.306825	0.677285	no	down	0.482863	0.0336362	no	up	1.21236	7.03854e-19	yes	up	1.43712	7.45052e-17	yes	up	XP_005646473.1;	ClpP/crotonase [Coccomyxa subellipsoidea C-169];	gi|75263928|sp|Q9LKJ1.1|HIBC1_ARATH;	RecName: Full=3-hydroxyisobutyryl-CoA hydrolase 1; AltName: Full=CoA-thioester hydrolase CHY1;	PF16113.2;	ECH_2;	Enoyl-CoA hydratase/isomerase;	------	------	------	------	GO:0003860; GO:0003860; GO:0003860; GO:0003860;	MF:3-hydroxyisobutyryl-CoA hydrolase activity;MF:3-hydroxyisobutyryl-CoA hydrolase activity;MF:3-hydroxyisobutyryl-CoA hydrolase activity;MF:3-hydroxyisobutyryl-CoA hydrolase activity;	K05605	HIBCH	map00640; map00280; map00410;	Propanoate metabolism;Valine, leucine and isoleucine degradation;beta-Alanine metabolism;
DN556252_c0_g2	844	0.294949	0.757258	no	up	0.737207	0.16638	no	up	1.18622	0.00154534	yes	up	1.5821	0.000352852	yes	up	PSC69023.1;	3-hydroxyisobutyryl-mitochondrial [Micractinium conductrix];	gi|75263928|sp|Q9LKJ1.1|HIBC1_ARATH;	RecName: Full=3-hydroxyisobutyryl-CoA hydrolase 1; AltName: Full=CoA-thioester hydrolase CHY1;	PF16113.2; PF00378.17;	ECH_2;ECH_1;	Enoyl-CoA hydratase/isomerase;Enoyl-CoA hydratase/isomerase;	------	------	------	------	GO:0003860; GO:0003860; GO:0003860;	MF:3-hydroxyisobutyryl-CoA hydrolase activity;MF:3-hydroxyisobutyryl-CoA hydrolase activity;MF:3-hydroxyisobutyryl-CoA hydrolase activity;	K05605	HIBCH	map00640; map00280; map00410;	Propanoate metabolism;Valine, leucine and isoleucine degradation;beta-Alanine metabolism;
DN556293_c0_g1	698	-0.652028	0.81289	no	down	0.908169	0.0904569	no	up	1.35181	0.000609575	yes	up	0.82598	0.243929	no	up	------	------	gi|33112637|sp|O23693.2|MLO4_ARATH;	RecName: Full=MLO-like protein 4; Short=AtMlo4;	PF03094.12;	Mlo;	Mlo family;	------	------	------	------	------	------	K08472	MLO	------	------
DN556293_c0_g2	653	-0.827696	0.740117	no	down	0.867098	0.0869024	no	up	1.16168	0.000298413	yes	up	0.563332	0.34938	no	up	GAQ83221.1;	seven transmembrane MLO family protein [Klebsormidium nitens];	gi|33112637|sp|O23693.2|MLO4_ARATH;	RecName: Full=MLO-like protein 4; Short=AtMlo4;	PF03094.12;	Mlo;	Mlo family;	------	------	------	------	GO:0006952; GO:0009607; GO:0016021;GO:0005516;	BP:defense response;BP:response to biotic stimulus;CC:integral component of membrane;MF:calmodulin binding;	K08472	MLO	------	------
DN556296_c0_g1	1682	-0.403245	1	no	down	1.03199	7.55376e-20	yes	up	1.20233	1.30255e-37	yes	up	0.985265	1.86551e-06	no	up	GAQ81775.1;	2-oxoacid-dependent dioxygenase [Klebsormidium nitens];	gi|398994|sp|P31237.1|ACCO_ACTDE;	RecName: Full=1-aminocyclopropane-1-carboxylate oxidase; Short=ACC oxidase; AltName: Full=Ethylene-forming enzyme; Short=EFE;	PF03171.17; PF14226.3;	2OG-FeII_Oxy;DIOX_N;	2OG-F;non-haem dioxygenase in morphine synthesis N-terminal;	------	------	------	------	GO:0051213; GO:0046872; GO:0046872; GO:0016491; GO:0046872; GO:0016491;	MF:dioxygenase activity;MF:metal ion binding;MF:metal ion binding;MF:oxidoreductase activity;MF:metal ion binding;MF:oxidoreductase activity;	K05933	E1.14.17.4	map00270;	Cysteine and methionine metabolism;
DN556306_c2_g1	1172	1.03842	0.0055154	yes	up	1.24922	7.47287e-05	yes	up	1.2551	1.92315e-08	yes	up	1.15051	0.000501914	yes	up	------	------	gi|75223234|sp|O80807.1|AGL23_ARATH;	RecName: Full=Agamous-like MADS-box protein AGL23;	PF00319.15;	SRF-TF;	SRF-type transcription factor;	------	------	------	------	------	------	K09260	MEF2A	------	------
DN556312_c0_g1	526	-0.825636	0.60135	no	down	0.974856	0.140038	no	up	0.655032	0.236401	no	up	1.25299	0.0156957	yes	up	------	------	gi|75321270|sp|Q5NUF4.1|HIDM_GLYEC;	RecName: Full=2-hydroxyisoflavanone dehydratase; AltName: Full=Carboxylesterase HIDM;	------	------	------	------	------	------	------	------	------	------	------	------	------
DN556336_c1_g1	864	0.674911	0.580867	no	up	1.40345	0.00146253	yes	up	1.6167	0.0100833	yes	up	2.48634	1.42565e-09	yes	up	BAB62311.1;	glutamate dhydrogenase [Ulva pertusa];	gi|12643763|sp|Q43260.1|DHE3_MAIZE;	RecName: Full=Glutamate dehydrogenase; Short=GDH;	------	------	------	------	------	------	------	GO:0006520; GO:0006520; GO:0006520; GO:0006520;GO:0016639; GO:0016639; GO:0016639; GO:0016639;	BP:cellular amino acid metabolic process;BP:cellular amino acid metabolic process;BP:cellular amino acid metabolic process;BP:cellular amino acid metabolic process;MF:oxidoreductase activity, acting on the CH-NH2 group of donors, NAD or NADP as acceptor;MF:oxidoreductase activity, acting on the CH-NH2 group of donors, NAD or NADP as acceptor;MF:oxidoreductase activity, acting on the CH-NH2 group …	K00261	GLUD1_2, gdhA	map00220; map00250; map00910;	Arginine biosynthesis;Alanine, aspartate and glutamate metabolism;Nitrogen metabolism;
DN556367_c0_g1	1938	0.946786	0.21715	no	up	1.75173	0.00231058	yes	up	3.11378	1.07963e-16	yes	up	2.91421	7.00578e-15	yes	up	------	------	------	------	PF07893.10;	DUF1668;	Protein of unknown function;	------	------	------	------	------	------	------	------	------	------
DN556371_c2_g3	460	0.755099	0.507057	no	up	0.832824	0.318296	no	up	1.33902	0.0142368	yes	up	0.856108	0.273899	no	up	------	------	------	------	------	------	------	------	------	------	------	------	------	------	------	------	------
DN556389_c2_g1	1147	-0.729577	0.555725	no	down	0.313462	0.465143	no	up	0.68726	0.00552391	no	up	1.01151	0.000249255	yes	up	------	------	gi|269969441|sp|B3H5Q1.2|BGL11_ARATH;	RecName: Full=Beta-glucosidase 11; Short=AtBGLU11; Flags: Precursor;	PF00232.15;	Glyco_hydro_1;	Glycosyl hydrolase family 1;	------	------	------	------	------	------	K01188;K19964	E3.2.1.21;HIUH	map00460; map00940; map00500; map00230;	Cyanoamino acid metabolism;Phenylpropanoid biosynthesis;Starch and sucrose metabolism;Purine metabolism;
DN556392_c0_g1	2195	-0.752334	0.609609	no	down	0.43125	0.184799	no	up	1.12499	1.1887e-09	yes	up	1.02188	0.000132872	yes	up	------	------	------	------	------	------	------	------	------	------	------	------	------	------	------	------	------
DN556397_c0_g1	1184	0.647529	0.463675	no	up	0.482024	0.563705	no	up	1.02228	0.0396733	yes	up	0.982482	0.123544	no	up	GAQ86956.1;	hypothetical protein KFL_003230010 [Klebsormidium nitens];	gi|75213572|sp|Q9SZB2.1|TIC22_ARATH;	RecName: Full=Protein TIC 22, chloroplastic; AltName: Full=Translocon at the inner envelope membrane of chloroplasts 22; Short=AtTIC22; Flags: Precursor;	------	------	------	------	------	------	------	GO:0015031;	BP:protein transport;	------	------	------	------
DN556475_c0_g2	1280	0.379369	0.563711	no	up	0.945433	0.0353901	no	up	0.677659	0.0797921	no	up	1.05805	0.00525581	yes	up	------	------	------	------	------	------	------	------	------	------	------	------	------	------	------	------	------
DN556512_c2_g3	1723	-0.570697	0.447767	no	down	0.398736	0.288125	no	up	0.563145	0.146405	no	up	1.8637	6.73715e-08	yes	up	------	------	gi|75293245|sp|Q6WNQ8.1|C81E8_MEDTR;	RecName: Full=Cytochrome P450 81E8 [Medicago truncatula];	------	------	------	------	------	------	------	------	------	------	------	------	------
DN556513_c0_g2	864	0.735023	0.017959	no	up	1.20495	2.19835e-06	yes	up	1.37504	2.09705e-13	yes	up	1.10564	0.000406639	yes	up	AGU68560.1;	PME1 [Penium margaritaceum];	gi|75180831|sp|Q9LXD9.1|PME51_ARATH;	RecName: Full=Probable pectinesterase/pectinesterase inhibitor 51; Includes: RecName: Full=Pectinesterase inhibitor 51; AltName: Full=Pectin methylesterase inhibitor 51; Includes: RecName: Full=Pectinesterase 51; Short=PE 51; AltName: Full=Pectin methylesterase 51; Short=AtPME51; Flags: Precursor;	PF01095.16;	Pectinesterase;	Pectinesterase;	------	------	------	------	GO:0042545; GO:0045490; GO:0005618;GO:0045330; GO:0030599;	BP:cell wall modification;BP:pectin catabolic process;CC:cell wall;MF:aspartyl esterase activity;MF:pectinesterase activity;	------	------	------	------
DN556569_c0_g2	1079	0.00582468	1	no	up	2.95088	1.87468e-05	yes	up	3.71215	3.68001e-13	yes	up	3.52699	1.32055e-07	yes	up	------	------	gi|75262786|sp|Q9FPH3.1|THA2_ARATH;	RecName: Full=Probable low-specificity L-threonine aldolase 2; AltName: Full=Threonine aldolase 2;	------	------	------	------	------	------	------	------	------	K01620	ltaE	map00260;	Glycine, serine and threonine metabolism;
DN556606_c0_g1	1207	-1.00972	0.0121885	yes	down	-0.219247	0.579345	no	down	-0.165732	0.598554	no	down	0.166509	0.733316	no	up	------	------	gi|75262527|sp|Q9FIT9.1|HS217_ARATH;	RecName: Full=21.7 kDa class VI heat shock protein; AltName: Full=21.7 kDa heat shock protein; Short=AtHsp21.7;	PF00011.18;	HSP20;	Hsp20/alpha crystallin family;	------	------	------	------	------	------	K13993	HSP20	map04141;	Protein processing in endoplasmic reticulum;
DN556637_c0_g2	618	0.941548	0.328344	no	up	1.55932	0.00749896	yes	up	0.845865	0.132166	no	up	1.03176	0.0954718	no	up	------	------	------	------	------	------	------	------	------	------	------	------	------	------	------	------	------
DN556655_c0_g1	2632	-0.219832	0.812157	no	down	0.848633	0.000114854	no	up	0.946038	1.64596e-12	no	up	1.09043	1.16898e-10	yes	up	GAQ84626.1;	zinc finge;	gi|81917015|sp|Q9D4H7.1|LONF3_MOUSE;	RecName: Full=LON peptidase N-terminal domain and RING finger protein 3; AltName: Full=RING finger protein 127;	PF02190.13; PF13923.3; PF13920.3; PF00097.22; PF13445.3; PF13639.3; PF14447.3; PF14634.3; PF15227.3; PF12678.4; PF16685.2; PF13414.3; PF07719.14; PF00515.25;	LON_substr_bdg;zf-C3HC4_2;zf-C3HC4_3;zf-C3HC4;zf-RING_UBOX;zf-RING_2;Prok-RING_4;zf-RING_5;zf-C3HC4_4;zf-rbx1;zf-RING_10;TPR_11;TPR_2;TPR_1;	ATP-dependent protease La;Zinc finger, C3HC4 type;Zinc finger, C3HC4 type;Zinc finger, C3HC4 type;RING-type zinc-finger;Ring finger domain;Prokaryotic RING finger family 4;zinc-RING finger domain;zinc finger of C3HC4-type, RING;RING-H2 zinc finger domain;zinc RING finger of MSL2;TPR repeat;Tetratricopeptide repeat;Tetratricopeptide repeat;	COG2802;	O:Posttranslational modification, protein turnover, chaperones;	------	------	------	------	------	------	------	------
DN556661_c0_g1	1446	-0.384589	0.630107	no	down	0.816852	1.81118e-05	no	up	0.966193	3.89238e-05	no	up	2.07904	7.90066e-30	yes	up	GAQ84700.1;	alpha beta-hydrolases superfamily protein [Klebsormidium nitens];	gi|75331145|sp|Q8VYP9.1|ICML1_ARATH;	RecName: Full=Probable isoprenylcysteine alpha-carbonyl methylesterase ICMEL1; AltName: Full=Isoprenylcysteine methylesterase-like protein 1;	PF07859.10; PF00135.25;	Abhydrolase_3;COesterase;	alpha/beta hydrolase fold;Carboxylesterase family;	COG0657;	I:Lipid transport and metabolism;	------	------	GO:0008152; GO:0008152; GO:0008152; GO:0016021; GO:0016021; GO:0016021; GO:0016021;GO:0016787; GO:0016787; GO:0016787; GO:0008236;	BP:metabolic process;BP:metabolic process;BP:metabolic process;CC:integral component of membrane;CC:integral component of membrane;CC:integral component of membrane;CC:integral component of membrane;MF:hydrolase activity;MF:hydrolase activity;MF:hydrolase activity;MF:serine-type peptidase activity;	K15889	PCME	map00900;	Terpenoid backbone biosynthesis;
DN556670_c5_g2	1278	0.227064	0.659063	no	up	0.820049	6.8495e-05	no	up	1.07348	2.14439e-15	yes	up	1.30252	1.75441e-10	yes	up	GAQ90153.1;	AAA family ATPase [Klebsormidium nitens];	gi|257051069|sp|P23787.3|TERA_XENLA;	RecName: Full=Transitional endoplasmic reticulum ATPase; Short=TER ATPase; AltName: Full=15S M;	PF00004.26; PF05496.9; PF13191.3; PF01443.15; PF13671.3; PF07724.11; PF00910.19; PF13245.3; PF09336.7;	AAA;RuvB_N;AAA_16;Viral_helicase1;AAA_33;AAA_2;RNA_helicase;AAA_19;Vps4_C;	ATPase family associated with various cellular activities;Holliday junction DNA helicase ruvB N-terminus;AAA ATPase domain;Viral;AAA domain;AAA domain;RNA helicase;Part of AAA domain;Vps4 C terminal oligomerisation domain;	------	------	------	------	GO:0016021;GO:0005524; GO:0016787; GO:0005524; GO:0016787; GO:0005524; GO:0016787; GO:0005524; GO:0016787;	CC:integral component of membrane;MF:ATP binding;MF:hydrolase activity;MF:ATP binding;MF:hydrolase activity;MF:ATP binding;MF:hydrolase activity;MF:ATP binding;MF:hydrolase activity;	K13525	VCP, CDC48	map04141;	Protein processing in endoplasmic reticulum;
DN556687_c0_g2	6539	-0.676843	0.432353	no	down	0.790822	1.45836e-11	no	up	1.66279	4.61534e-45	yes	up	1.5104	7.36271e-21	yes	up	GAQ81666.1;	ABC transporter C family [Klebsormidium nitens];	gi|374095359|sp|Q9LYS2.2|AB10C_ARATH;	RecName: Full=ABC transporter C family member 10; Short=ABC transporter ABCC.10; Short=AtABCC10; AltName: Full=ATP-energized glutathione S-conjugate pump 14; AltName: Full=Glutathione S-conjugate-transporting ATPase 14; AltName: Full=Multidrug resistance-associated protein 14;	PF00664.20; PF00005.24; PF13555.3; PF00437.17; PF02544.13;	ABC_membrane;ABC_tran;AAA_29;T2SSE;Steroid_dh;	ABC transporter transmembrane region;ABC transporter;P-loop containing region of AAA domain;Type II/IV secretion system protein;3-oxo-5-alpha-steroid 4-dehydrogenase;	------	------	------	------	GO:0016021; GO:0016021; GO:0016021; GO:0016021;GO:0005524; GO:0042626; GO:0005524; GO:0042626; GO:0005524; GO:0008559; GO:0005524; GO:0042626;	CC:integral component of membrane;CC:integral component of membrane;CC:integral component of membrane;CC:integral component of membrane;MF:ATP binding;MF:ATPase activity, coupled to transmembrane movement of substances;MF:ATP binding;MF:ATPase activity, coupled to transmembrane movement of substances;MF:ATP binding;MF:xenobiotic-transporting ATPase activity;MF:ATP binding;MF:ATPase activity, coup…	K05666	ABCC2	map02010;	ABC transporters;
DN556720_c1_g3	1969	1.44594	1.13538e-06	yes	up	1.83017	3.11487e-21	yes	up	1.47366	3.51658e-13	yes	up	1.25848	0.000186346	yes	up	GAQ88862.1;	hypothetical protein KFL_004650070 [Klebsormidium nitens];	------	------	------	------	------	------	------	------	------	GO:0016021;	CC:integral component of membrane;	------	------	------	------
DN556758_c0_g2	726	0.378095	0.808634	no	up	1.4229	0.0104816	yes	up	1.04248	0.0639491	no	up	1.37778	0.0212782	yes	up	XP_005644255.1;	hypothetical protein COCSUDRAFT_67762 [Coccomyxa subellipsoidea C-169];	gi|67461574|sp|Q8RY95.3|SPL14_ARATH;	RecName: Full=Squamosa promoter-binding-like protein 14; AltName: Full=Protein FUMONISIN B1-RESISTANT 6; AltName: Full=SPL1-related protein 2;	PF03110.11;	SBP;	SBP domain;	------	------	------	------	GO:0016021; GO:0005634; GO:0005634; GO:0005634; GO:0005634; GO:0005634;GO:0003677; GO:0003677; GO:0003677; GO:0003677; GO:0003677;	CC:integral component of membrane;CC:nucleus;CC:nucleus;CC:nucleus;CC:nucleus;CC:nucleus;MF:DNA binding;MF:DNA binding;MF:DNA binding;MF:DNA binding;MF:DNA binding;	------	------	------	------
DN556773_c1_g1	934	0.0424716	0.984728	no	up	1.20204	1.39934e-32	yes	up	1.33493	1.49848e-22	yes	up	0.245822	0.390435	no	up	GAQ81008.1;	aquaporin [Klebsormidium nitens];	gi|135860|sp|P25818.1|TIP11_ARATH;	RecName: Full=Aquaporin TIP1-1; AltName: Full=Aquaporin TIP; AltName: Full=Gamma-tonoplast intrinsic protein; Short=Gamma-TIP; AltName: Full=Tonoplast intrinsic protein 1-1; Short=AtTIP1;1; AltName: Full=Tonoplast intrinsic protein, root-specific RB7; Contains: RecName: Full=Aquaporin TIP1-1, N-terminally processed;	PF00230.17;	MIP;	Major intrinsic protein;	------	------	------	------	GO:0016021; GO:0016021; GO:0016021; GO:0016021;GO:0015267; GO:0015267; GO:0015267; GO:0015267;	CC:integral component of membrane;CC:integral component of membrane;CC:integral component of membrane;CC:integral component of membrane;MF:channel activity;MF:channel activity;MF:channel activity;MF:channel activity;	K09873	TIP	------	------
DN556800_c0_g1	3021	-1.38691	0.000845833	yes	down	-0.607669	0.000564566	no	down	0.0234576	0.926319	no	up	0.365044	0.26798	no	up	GAQ78600.1;	chloroplast unusual positioning 1B [Klebsormidium nitens];	gi|75273319|sp|Q9LI74.1|CHUP1_ARATH;	RecName: Full=Protein CHUP1, chloroplastic; AltName: Full=Protein CHLOROPLAST UNUSUAL POSITIONING 1;	------	------	------	------	------	------	------	------	------	------	------	------	------
DN556802_c0_g1	544	0.448863	0.535992	no	up	0.644581	0.26663	no	up	0.839826	0.0376788	no	up	1.46347	0.000521579	yes	up	------	------	------	------	------	------	------	------	------	------	------	------	------	------	------	------	------
DN556802_c1_g1	494	-0.00266916	0.997236	no	down	0.498106	0.34913	no	up	0.803742	0.0164085	no	up	1.40037	0.000465542	yes	up	------	------	------	------	------	------	------	------	------	------	------	------	------	------	------	------	------
DN556852_c2_g1	689	-0.867607	0.712236	no	down	0.757301	0.271687	no	up	1.24034	0.00661744	yes	up	1.83193	0.000296417	yes	up	------	------	gi|13432134|sp|Q9ZRA2.2|HGD_ARATH;	RecName: Full=Homogentisate 1,2-dioxygenase; AltName: Full=Homogentisate oxygenase; AltName: Full=Homogentisic acid oxidase; AltName: Full=Homogentisicase;	PF04209.10;	HgmA;	homogentisate 1,2-dioxygenase;	------	------	------	------	------	------	K00451	HGD, hmgA	map00350;	Tyrosine metabolism;
DN556852_c2_g3	1344	-0.887101	0.555826	no	down	0.816695	0.00141572	no	up	1.63468	1.74607e-16	yes	up	2.05802	2.12956e-13	yes	up	GAQ80173.1;	homogentisate 1,2-dioxygenase [Klebsormidium nitens];	gi|13432134|sp|Q9ZRA2.2|HGD_ARATH;	RecName: Full=Homogentisate 1,2-dioxygenase; AltName: Full=Homogentisate oxygenase; AltName: Full=Homogentisic acid oxidase; AltName: Full=Homogentisicase;	PF04209.10;	HgmA;	homogentisate 1,2-dioxygenase;	------	------	------	------	GO:0006559; GO:0006570; GO:0006559; GO:0006570; GO:0006559; GO:0006570; GO:0006559; GO:0006570;GO:0004411; GO:0004411; GO:0004411; GO:0004411;	BP:L-phenylalanine catabolic process;BP:tyrosine metabolic process;BP:L-phenylalanine catabolic process;BP:tyrosine metabolic process;BP:L-phenylalanine catabolic process;BP:tyrosine metabolic process;BP:L-phenylalanine catabolic process;BP:tyrosine metabolic process;MF:homogentisate 1,2-dioxygenase activity;MF:homogentisate 1,2-dioxygenase activity;MF:homogentisate 1,2-dioxygenase activity;MF:ho…	K00451	HGD, hmgA	map00350;	Tyrosine metabolism;
DN556874_c4_g1	981	1.13087	0.00294128	yes	up	1.9073	1.50275e-22	yes	up	3.2047	2.52876e-72	yes	up	2.63322	1.81091e-33	yes	up	XP_003064997.1;	predicted protein [Micromonas pusilla CCMP1545];	gi|74622391|sp|Q8TGM5.1|ART3_YEAST;	RecName: Full=Putative uncharacterized protein ART3; AltName: Full=Antisense to ribosomal RNA transcript protein 3;	------	------	------	------	------	NOG115951;	S:Function unknown;	------	------	------	------	------	------
DN556882_c2_g1	3358	-0.476187	0.0803077	no	down	0.274099	0.085647	no	up	0.707109	3.60894e-13	no	up	1.04046	2.14753e-12	yes	up	PNH08672.1;	Acyl-CoA-binding domain-containing protein 1 [Tetrabaena socialis];	gi|75207746|sp|Q9STX1.1|ACBP3_ARATH;	RecName: Full=Acyl-CoA-binding domain-containing protein 3; Short=Acyl-CoA binding protein 3; Flags: Precursor;	PF00887.16;	ACBP;	Acyl CoA binding protein;	------	------	------	------	GO:0009089;GO:0000062; GO:0008839; GO:0000062; GO:0000062;	BP:lysine biosynthetic process via diaminopimelate;MF:fatty-acyl-CoA binding;MF:4-hydroxy-tetrahydrodipicolinate reductase;MF:fatty-acyl-CoA binding;MF:fatty-acyl-CoA binding;	------	------	------	------
DN556887_c0_g1	886	-0.56391	0.735763	no	down	0.175509	0.807758	no	up	0.923737	0.0178109	no	up	1.28451	0.0139796	yes	up	GAQ86247.1;	hypothetical protein KFL_002780110 [Klebsormidium nitens];	------	------	PF04720.9;	PDDEXK_6;	PDDEXK-like family of unknown function;	------	------	------	------	------	------	------	------	------	------
DN556924_c0_g1	1678	0.721266	0.453504	no	up	1.23726	2.01374e-09	yes	up	0.995372	9.02198e-07	no	up	0.90123	0.00431275	no	up	XP_013902789.1;	UDP-glucuronosyltransferase 3A2 [Monoraphidium neglectum];	gi|75288884|sp|Q66PF2.1|URT1_FRAAN;	RecName: Full=Putative UDP-rhamnose:rhamnosyltransferase 1; Short=FaRT1; AltName: Full=Glycosyltransferase 4; Short=FaGT4;	PF00201.15; PF04101.13;	UDPGT;Glyco_tran_28_C;	UDP-glucoronosyl and UDP-glucosyl transferase;Glycosyltransferase family 28 C-terminal domain;	------	------	------	------	GO:0008152; GO:0008152; GO:0008152; GO:0008152; GO:0008152; GO:0016021; GO:0016021;GO:0016758; GO:0016758; GO:0016758; GO:0016758; GO:0016758;	BP:metabolic process;BP:metabolic process;BP:metabolic process;BP:metabolic process;BP:metabolic process;CC:integral component of membrane;CC:integral component of membrane;MF:transferase activity, transferring hexosyl groups;MF:transferase activity, transferring hexosyl groups;MF:transferase activity, transferring hexosyl groups;MF:transferase activity, transferring hexosyl groups;MF:transferase…	------	------	------	------
DN556925_c0_g2	954	-0.0709651	0.938209	no	down	0.430151	0.452917	no	up	0.50557	0.220232	no	up	1.13588	0.00339195	yes	up	GAQ84988.1;	Actin depolymerizing factor [Klebsormidium nitens];	gi|17367311|sp|Q9ZSK3.2|ADF4_ARATH;	RecName: Full=Actin-depolymerizing factor 4; Short=ADF-4; Short=AtADF4;	PF00241.17;	Cofilin_ADF;	Cofilin/tropomyosin-type actin-binding protein;	------	------	------	------	GO:0030042; GO:0030042; GO:0030042; GO:0030042; GO:0030042; GO:0015629; GO:0015629; GO:0015629; GO:0015629; GO:0015629;GO:0003779; GO:0003779; GO:0003779; GO:0003779; GO:0003779;	BP:actin filament depolymerization;BP:actin filament depolymerization;BP:actin filament depolymerization;BP:actin filament depolymerization;BP:actin filament depolymerization;CC:actin cytoskeleton;CC:actin cytoskeleton;CC:actin cytoskeleton;CC:actin cytoskeleton;CC:actin cytoskeleton;MF:actin binding;MF:actin binding;MF:actin binding;MF:actin binding;MF:actin binding;	K05765	CFL	------	------
DN556929_c0_g1	576	-0.309105	0.87888	no	down	1.40841	0.00119012	yes	up	1.46079	1.384e-05	yes	up	0.951356	0.063248	no	up	------	------	------	------	------	------	------	------	------	------	------	------	------	------	------	------	------
DN556929_c1_g1	1019	1.07486	0.00233715	yes	up	1.05448	3.30321e-10	yes	up	1.34854	1.29688e-29	yes	up	0.844892	0.000187163	no	up	------	------	gi|38503395|sp|P27140.2|BCA1_ARATH;	RecName: Full=Beta carbonic anhydrase 1, chloroplastic; Short=AtbCA1; Short=AtbetaCA1; AltName: Full=Beta carbonate dehydratase 1; AltName: Full=Protein SALICYLIC ACID-BINDING PROTEIN 3; Short=AtSABP3; Flags: Precursor;	------	------	------	------	------	------	------	------	------	K01673	cynT, can	map00910;	Nitrogen metabolism;
DN556942_c1_g1	4400	0.164553	0.498445	no	up	0.71855	5.69687e-06	no	up	1.48942	4.62583e-37	yes	up	2.01389	8.48441e-41	yes	up	GAQ91495.1;	acyl-activating enzyme [Klebsormidium nitens];	gi|378548263|sp|F4KBF3.1|AAE17_ARATH;	RecName: Full=Probable acyl-activating enzyme 17, peroxisomal;	PF13193.3; PF00501.25;	AMP-binding_C;AMP-binding;	AMP-binding enzyme C-terminal domain;AMP-binding enzyme;	------	------	------	------	GO:0008152; GO:0008152; GO:0008152; GO:0016021;GO:0003824; GO:0003824; GO:0003824;	BP:metabolic process;BP:metabolic process;BP:metabolic process;CC:integral component of membrane;MF:catalytic activity;MF:catalytic activity;MF:catalytic activity;	------	------	------	------
DN556959_c1_g3	683	-0.426665	0.881117	no	down	0.817765	0.409195	no	up	1.41569	0.022927	yes	up	0.554958	0.632434	no	up	------	------	------	------	------	------	------	------	------	------	------	------	------	------	------	------	------
DN556968_c0_g1	1112	0.255253	0.776326	no	up	1.20472	0.0112694	yes	up	0.636862	0.177946	no	up	1.64943	3.61362e-05	yes	up	------	------	------	------	------	------	------	------	------	------	------	------	------	------	------	------	------
DN556986_c2_g3	489	-0.41991	0.751779	no	down	0.143817	0.899406	no	up	1.20223	0.0151522	yes	up	0.928412	0.246856	no	up	------	------	------	------	------	------	------	------	------	------	------	------	------	------	------	------	------
DN556999_c2_g2	822	-0.699791	0.760473	no	down	0.631633	0.147387	no	up	1.87274	1.10776e-15	yes	up	1.18439	0.000535653	yes	up	------	------	------	------	------	------	------	------	------	------	------	------	------	------	------	------	------
DN557023_c0_g2	1927	0.37207	0.428974	no	up	0.843811	1.15711e-07	no	up	1.2618	1.35117e-31	yes	up	1.1194	5.90641e-11	yes	up	GAQ80842.1;	GATA transcription factor [Klebsormidium nitens];	gi|71660846|sp|Q8GXL7.2|GAT24_ARATH;	RecName: Full=GATA transcription factor 24; AltName: Full=Protein TIFY 2B; AltName: Full=ZIM-like 1 protein;	PF00320.24; PF06203.11; PF06200.11; PF09425.7;	GATA;CCT;tify;CCT_2;	GATA zinc finger;CCT motif;tify domain;Divergent CCT motif;	------	------	------	------	GO:0005634;GO:0003700; GO:0043565; GO:0008270; GO:0003700; GO:0043565; GO:0008270; GO:0003700; GO:0043565; GO:0008270; GO:0003700; GO:0043565; GO:0008270; GO:0003700; GO:0043565; GO:0008270;	CC:nucleus;MF:transcription factor activity, sequence-specific DNA binding;MF:sequence-specific DNA binding;MF:zinc ion binding;MF:transcription factor activity, sequence-specific DNA binding;MF:sequence-specific DNA binding;MF:zinc ion binding;MF:transcription factor activity, sequence-specific DNA binding;MF:sequence-specific DNA binding;MF:zinc ion binding;MF:transcription factor activity, seq…	------	------	------	------
DN557024_c0_g1	2081	0.129989	0.850124	no	up	0.628324	0.128239	no	up	1.13345	9.81268e-06	yes	up	1.17339	0.00106573	yes	up	------	------	------	------	------	------	------	------	------	------	------	------	------	------	------	------	------
DN557028_c2_g1	3007	-1.56247	0.0242681	yes	down	0.0526663	0.915882	no	up	-0.325185	0.268003	no	down	0.567293	0.259781	no	up	------	------	gi|75169653|sp|Q9C975.1|GT643_ARATH;	RecName: Full=Glycosyltransferase family protein 64 C3; Short=GT64 C3; Flags: Precursor;	PF09258.7;	Glyco_transf_64;	Glycosyl transferase family 64 domain;	------	------	------	------	------	------	------	------	------	------
DN557034_c4_g1	534	0.208006	0.929163	no	up	1.63433	0.00140261	yes	up	0.314666	0.66088	no	up	0.529146	0.580951	no	up	------	------	------	------	------	------	------	------	------	------	------	------	------	------	------	------	------
DN557034_c5_g1	1892	-1.17569	0.0975938	no	down	-0.136701	0.842721	no	down	1.06289	9.58112e-05	yes	up	0.727578	0.0651122	no	up	XP_005648319.1;	hypothetical protein COCSUDRAFT_23649 [Coccomyxa subellipsoidea C-169];	gi|75173074|sp|Q9FXE3.1|SUFE2_ARATH;	RecName: Full=SufE-like protein 2, chloroplastic; AltName: Full=Protein SULFUR E 2;	PF02657.12;	SufE;	Fe-S metabolism associated domain;	COG2166;	R:General function prediction only;	------	------	GO:0009435; GO:0009435; GO:0009435; GO:0009435;GO:0051539; GO:0008987; GO:0051539; GO:0008987; GO:0051539; GO:0008987; GO:0051539; GO:0008987;	BP:NAD biosynthetic process;BP:NAD biosynthetic process;BP:NAD biosynthetic process;BP:NAD biosynthetic process;MF:4 iron, 4 sulfur cluster binding;MF:quinolinate synthetase A activity;MF:4 iron, 4 sulfur cluster binding;MF:quinolinate synthetase A activity;MF:4 iron, 4 sulfur cluster binding;MF:quinolinate synthetase A activity;MF:4 iron, 4 sulfur cluster binding;MF:quinolinate synthetase A acti…	K03517	nadA	map00760;	Nicotinate and nicotinamide metabolism;
DN557060_c0_g2	1233	-1.3464	0.115169	no	down	-1.23891	0.020602	yes	down	-1.15342	0.00251286	yes	down	-1.3453	0.00364996	yes	down	GAQ83389.1;	Protein kinase superfamily protein [Klebsormidium nitens];	------	------	------	------	------	------	------	------	------	GO:0005524; GO:0004672;	MF:ATP binding;MF:protein kinase activity;	------	------	------	------
DN557079_c0_g1	2630	0.61567	0.314403	no	up	1.1431	0.000122932	yes	up	0.694343	0.0292182	no	up	0.991323	0.00835012	no	up	GAQ79804.1;	hypothetical protein KFL_000380360 [Klebsormidium nitens];	gi|75264490|sp|Q9LZW3.1|PUB16_ARATH;	RecName: Full=U-box domain-containing protein 16; AltName: Full=Plant U-box protein 16;	PF04564.12; PF00514.20;	U-box;Arm;	U-box domain;Armadillo/beta-catenin-like repeat;	------	------	------	------	GO:0007166; GO:0007166;GO:0004871; GO:0004842; GO:0004871; GO:0004842; GO:0004842; GO:0004842;	BP:cell surface receptor signaling pathway;BP:cell surface receptor signaling pathway;MF:signal transducer activity;MF:ubiquitin-protein transferase activity;MF:signal transducer activity;MF:ubiquitin-protein transferase activity;MF:ubiquitin-protein transferase activity;MF:ubiquitin-protein transferase activity;	------	------	------	------
DN557091_c0_g1	777	-0.288956	0.782414	no	down	1.22518	4.97807e-07	yes	up	0.95215	2.366e-06	no	up	0.934546	0.00321178	no	up	GAQ85851.1;	hypothetical protein KFL_002570190 [Klebsormidium nitens];	gi|264664587|sp|C0LGH3.2|Y5614_ARATH;	RecName: Full=Probable LRR receptor-like serine/threonine-protein kinase At1g56140; Flags: Precursor;	PF00069.22; PF07714.14;	Pkinase;Pkinase_Tyr;	Protein kinase domain;Protein tyrosine kinase;	------	------	------	------	GO:0016021; GO:0016021; GO:0016021; GO:0016021; GO:0016021;GO:0005524; GO:0004672; GO:0005524; GO:0004672; GO:0005524; GO:0004672; GO:0005524; GO:0004672; GO:0005524; GO:0004672;	CC:integral component of membrane;CC:integral component of membrane;CC:integral component of membrane;CC:integral component of membrane;CC:integral component of membrane;MF:ATP binding;MF:protein kinase activity;MF:ATP binding;MF:protein kinase activity;MF:ATP binding;MF:protein kinase activity;MF:ATP binding;MF:protein kinase activity;MF:ATP binding;MF:protein kinase activity;	------	------	------	------
DN557098_c6_g4	805	0.127302	0.957371	no	up	1.09984	0.0179101	yes	up	0.763609	0.101365	no	up	0.432996	0.537602	no	up	------	------	gi|75299638|sp|Q8GZ38.1|UNE10_ARATH;	RecName: Full=Transcription factor UNE10; AltName: Full=Basic helix-loop-helix protein 16; Short=AtbHLH16; Short=bHLH 16; AltName: Full=Protein UNFERTILIZED EMBRYO SAC 10; AltName: Full=Transcription factor EN 108; AltName: Full=bHLH transcription factor bHLH016;	------	------	------	------	------	------	------	------	------	------	------	------	------
DN557106_c0_g2	993	-0.175458	0.762181	no	down	1.56872	2.58878e-09	yes	up	2.57146	7.52056e-24	yes	up	3.49583	3.64706e-47	yes	up	------	------	------	------	------	------	------	------	------	------	------	------	------	------	------	------	------
DN557109_c0_g2	2514	-1.35957	0.471915	no	down	-0.323798	0.437451	no	down	2.35312	1.08274e-24	yes	up	1.59666	2.37823e-09	yes	up	GAQ78241.1;	cytochrome P450 [Klebsormidium nitens];	gi|75308010|sp|Q9ASR3.1|C7091_ARATH;	RecName: Full=Cytochrome P450 709B1;	PF00067.19;	p450;	Cytochrome P450;	------	------	------	------	GO:0016021; GO:0016021; GO:0016021; GO:0016021; GO:0016021;GO:0020037; GO:0005506; GO:0004497; GO:0016705; GO:0020037; GO:0005506; GO:0004497; GO:0016705; GO:0020037; GO:0005506; GO:0004497; GO:0016705; GO:0020037; GO:0005506; GO:0016705; GO:0020037; GO:0005506; GO:0016705;	CC:integral component of membrane;CC:integral component of membrane;CC:integral component of membrane;CC:integral component of membrane;CC:integral component of membrane;MF:heme binding;MF:iron ion binding;MF:monooxygenase activity;MF:oxidoreductase activity, acting on paired donors, with incorporation or reduction of molecular oxygen;MF:heme binding;MF:iron ion binding;MF:monooxygenase activity;…	K20660	CYP709	------	------
DN557174_c2_g1	1449	0.908555	0.358404	no	up	1.22504	0.0117558	yes	up	1.51601	7.96172e-05	yes	up	0.878407	0.185339	no	up	------	------	------	------	PF03108.12;	DBD_Tnp_Mut;	MuDR family transposase;	------	------	------	------	------	------	------	------	------	------
DN557236_c3_g1	577	-0.342021	0.847981	no	down	0.957079	0.0553782	no	up	1.22584	0.00170687	yes	up	0.189387	0.818636	no	up	------	------	------	------	------	------	------	------	------	------	------	------	------	------	------	------	------
DN557242_c3_g3	368	-0.531303	0.799648	no	down	1.33949	0.0780826	no	up	1.16573	0.0884036	no	up	2.36508	0.000441368	yes	up	------	------	------	------	------	------	------	------	------	------	------	------	------	------	------	------	------
DN557276_c1_g1	356	0.137983	1	no	up	1.63754	0.0765882	no	up	2.62247	6.91859e-05	yes	up	2.19274	0.0126435	yes	up	------	------	------	------	------	------	------	------	------	------	------	------	------	------	------	------	------
DN557278_c0_g3	615	1.21316	0.122303	no	up	2.84009	6.32281e-13	yes	up	2.2603	1.4346e-07	yes	up	1.96452	0.00027038	yes	up	XP_007511238.1;	predicted protein [Bathycoccus prasinos];	gi|75337246|sp|Q9SI09.1|XERIC_ARATH;	RecName: Full=Probable E3 ubiquitin-protein ligase XERICO;	PF13639.3; PF12678.4; PF13923.3; PF00097.22; PF14634.3; PF17123.2; PF13920.3; PF14447.3; PF13445.3; PF12861.4; PF17120.2; PF12906.4;	zf-RING_2;zf-rbx1;zf-C3HC4_2;zf-C3HC4;zf-RING_5;zf-RING_11;zf-C3HC4_3;Prok-RING_4;zf-RING_UBOX;zf-ANAPC11;Zn_ribbon_17;RINGv;	Ring finger domain;RING-H2 zinc finger domain;Zinc finger, C3HC4 type;Zinc finger, C3HC4 type;zinc-RING finger domain;RING-like zinc finger;Zinc finger, C3HC4 type;Prokaryotic RING finger family 4;RING-type zinc-finger;Anaphase-promoting complex subunit 11 RING-H2 finger;Zinc-ribbon, C4HC2 type;RING-variant domain;	------	------	------	------	GO:0006207; GO:0016021;GO:0004590;	BP:'de novo' pyrimidine nucleobase biosynthetic process;CC:integral component of membrane;MF:orotidine-5'-phosphate decarboxylase activity;	K16285;K16281	XERICO;RHA1	------	------
DN557286_c0_g3	947	-0.555111	0.5232	no	down	1.01487	0.0230419	yes	up	0.881863	0.0200953	no	up	1.94181	1.5602e-07	yes	up	GAQ87063.1;	alpha beta-hydrolases superfamily protein [Klebsormidium nitens];	gi|75332056|sp|Q94AS5.1|ICME_ARATH;	RecName: Full=Isoprenylcysteine alpha-carbonyl methylesterase ICME; AltName: Full=Isoprenylcysteine methylesterase; AltName: Full=Prenylcysteine methylesterase; Short=AtPCME;	------	------	------	------	------	------	------	GO:0008152; GO:0008152; GO:0008152; GO:0008152; GO:0016021; GO:0016021; GO:0016021; GO:0016021;GO:0016787; GO:0016787; GO:0016787; GO:0016787; GO:0016787;	BP:metabolic process;BP:metabolic process;BP:metabolic process;BP:metabolic process;CC:integral component of membrane;CC:integral component of membrane;CC:integral component of membrane;CC:integral component of membrane;MF:hydrolase activity;MF:hydrolase activity;MF:hydrolase activity;MF:hydrolase activity;MF:hydrolase activity;	K15889	PCME	map00900;	Terpenoid backbone biosynthesis;
DN557376_c0_g3	2097	0.446921	0.765949	no	up	1.00188	0.156014	no	up	1.40543	0.0123529	yes	up	1.66491	0.0107484	yes	up	GAQ82179.1;	O-Glycosyl hydrolases family 17 protein [Klebsormidium nitens];	gi|75154301|sp|Q8L868.1|E1311_ARATH;	RecName: Full=Glucan endo-1,3-beta-glucosidase 11; AltName: Full;	PF00332.15;	Glyco_hydro_17;	Glycosyl hydrolases family 17;	------	------	NOG122827;	G:Carbohydrate transport and metabolism;	GO:0005975; GO:0005975; GO:0005975; GO:0005975; GO:0005975;GO:0004553; GO:0004553; GO:0004553; GO:0004553; GO:0004553;	BP:carbohydrate metabolic process;BP:carbohydrate metabolic process;BP:carbohydrate metabolic process;BP:carbohydrate metabolic process;BP:carbohydrate metabolic process;MF:hydrolase activity, hydrolyzing O-glycosyl compounds;MF:hydrolase activity, hydrolyzing O-glycosyl compounds;MF:hydrolase activity, hydrolyzing O-glycosyl compounds;MF:hydrolase activity, hydrolyzing O-glycosyl compounds;MF:hy…	------	------	------	------
DN557381_c5_g2	1249	1.23399	0.0672541	no	up	1.30113	0.0164243	yes	up	1.36072	0.00219451	yes	up	1.37655	0.0238657	yes	up	------	------	------	------	------	------	------	------	------	------	------	------	------	------	------	------	------
DN557397_c0_g1	1990	0.406486	0.846139	no	up	2.41522	5.58421e-08	yes	up	3.44421	5.64599e-25	yes	up	3.44923	1.64582e-19	yes	up	------	------	------	------	------	------	------	------	------	------	------	------	------	------	------	------	------
DN557448_c0_g2	910	0.540248	0.477477	no	up	0.19627	0.828671	no	up	1.36254	0.000561797	yes	up	1.36325	0.0131334	yes	up	------	------	------	------	------	------	------	------	------	------	------	------	------	------	------	------	------
DN557453_c4_g1	6615	-0.132525	1	no	down	0.850863	0.0056968	no	up	1.78056	1.06419e-12	yes	up	0.283915	0.697093	no	up	------	------	gi|75213627|sp|Q9SZL8.1|FRS5_ARATH;	RecName: Full=Protein FAR1-RELATED SEQUENCE 5;	------	------	------	------	------	------	------	------	------	K17604	ZSWIM3	------	------
DN557491_c0_g1	1521	0.770923	0.178541	no	up	0.905245	0.00614487	no	up	1.15602	9.57391e-06	yes	up	0.852868	0.0558888	no	up	GAQ83414.1;	vacuolar protein sorting-associated protein [Klebsormidium nitens];	gi|226698193|sp|Q0WTY4.2|VPS2B_ARATH;	RecName: Full=Vacuolar protein sorting-associated protein 2 homolog 2; Short=AtVPS2-2; AltName: Full=Charged multivesicular body protein 2 homolog 2; AltName: Full=ESCRT-III complex subunit VPS2 homolog 2;	PF03357.18;	Snf7;	Snf7;	COG5491;	N:Cell motility;	------	------	GO:0007034; GO:0007034; GO:0007034; GO:0007034; GO:0007034;	BP:vacuolar transport;BP:vacuolar transport;BP:vacuolar transport;BP:vacuolar transport;BP:vacuolar transport;	K12191	CHMP2A	map04144;	Endocytosis;
DN557506_c2_g3	1958	-0.018702	0.992412	no	down	0.754206	0.220371	no	up	1.83898	5.71834e-07	yes	up	1.35919	0.00653128	yes	up	------	------	------	------	PF08284.8; PF13650.3; PF13975.3;	RVP_2;Asp_protease_2;gag-asp_proteas;	Retroviral aspartyl protease;Aspartyl protease;gag-polyprotein putative aspartyl protease;	------	------	------	------	------	------	------	------	------	------
DN557531_c0_g1	3913	0.323946	0.779486	no	up	1.41488	7.84259e-05	yes	up	0.275665	0.696176	no	up	0.840011	0.160408	no	up	AHZ63913.1;	phototropin [Penium margaritaceum];	gi|75220739|sp|Q39183.1|D6KL2_ARATH;	RecName: Full=Serine/threonine-protein kinase D6PKL2; AltName: Full=D6 protein kinase-like 2; AltName: Full=Serine/threonine-protein kinase AtPK5;	PF00069.22; PF07714.14; PF01593.21; PF13450.3;	Pkinase;Pkinase_Tyr;Amino_oxidase;NAD_binding_8;	Protein kinase domain;Protein tyrosine kinase;Flavin containing amine oxidoreductase;NA;	------	------	NOG02586;	T:Signal transduction mechanisms;	GO:0005622; GO:0005622; GO:0005622; GO:0005622; GO:0005622;GO:0005524; GO:0000155; GO:0005524; GO:0000155; GO:0005524; GO:0000155; GO:0005524; GO:0000155; GO:0005524; GO:0000155;	CC:intracellular;CC:intracellular;CC:intracellular;CC:intracellular;CC:intracellular;MF:ATP binding;MF:phosphorelay sensor kinase activity;MF:ATP binding;MF:phosphorelay sensor kinase activity;MF:ATP binding;MF:phosphorelay sensor kinase activity;MF:ATP binding;MF:phosphorelay sensor kinase activity;MF:ATP binding;MF:phosphorelay sensor kinase activity;	------	------	------	------
DN557541_c0_g3	1562	-0.718664	0.580379	no	down	0.463331	0.287694	no	up	1.63007	2.46924e-07	yes	up	1.9614	2.7591e-06	yes	up	GAQ81775.1;	2-oxoacid-dependent dioxygenase [Klebsormidium nitens];	gi|75220747|sp|Q39224.1|SRG1_ARATH;	RecName: Full=Protein SRG1; Short=AtSRG1; AltName: Full=Protein SENESCENCE-RELATED GENE 1;	PF03171.17; PF11408.5; PF14226.3;	2OG-FeII_Oxy;Helicase_Sgs1;DIOX_N;	2OG-F;Sgs1 RecQ helicase;non-haem dioxygenase in morphine synthesis N-terminal;	------	------	------	------	GO:0051213; GO:0046872; GO:0046872; GO:0016491;	MF:dioxygenase activity;MF:metal ion binding;MF:metal ion binding;MF:oxidoreductase activity;	------	------	------	------
DN557553_c1_g3	2651	0.246882	0.408098	no	up	0.594651	1.50678e-06	no	up	1.08826	3.29017e-30	yes	up	1.20198	4.11934e-17	yes	up	GAQ85192.1;	DnaJ heat shock family protein [Klebsormidium nitens];	gi|110808201|sp|Q921R4.2|DJC14_MOUSE;	RecName: Full=DnaJ homolog subfamily C member 14;	PF00226.28; PF12572.5;	DnaJ;DUF3752;	DnaJ domain;Protein of unknown function;	------	------	------	------	------	------	------	------	------	------
DN557622_c0_g2	1173	0.452375	0.628778	no	up	1.33061	0.000145078	yes	up	0.525244	0.187944	no	up	0.665798	0.177274	no	up	GAQ79973.1;	bifunctional dihydrofolate reductase - thymidylate synthase [Klebsormidium nitens];	gi|1169424|sp|P45350.1|DRTS_DAUCA;	RecName: Full=Bifunctional dihydrofolate reductase-thymidylate synthase; Short=DHFR-TS; Includes: RecName: Full=Dihydrofolate reductase; Includes: RecName: Full=Thymidylate synthase;	PF00186.16;	DHFR_1;	Dihydrofolate reductase;	------	------	------	------	GO:0006231; GO:0006730; GO:0046654; GO:0006231; GO:0006730; GO:0046654; GO:0006231; GO:0006730; GO:0046654; GO:0006231; GO:0006730; GO:0046654;GO:0004146; GO:0004799; GO:0004146; GO:0004799; GO:0004146; GO:0004799; GO:0004146; GO:0004799;	BP:dTMP biosynthetic process;BP:one-carbon metabolic process;BP:tetrahydrofolate biosynthetic process;BP:dTMP biosynthetic process;BP:one-carbon metabolic process;BP:tetrahydrofolate biosynthetic process;BP:dTMP biosynthetic process;BP:one-carbon metabolic process;BP:tetrahydrofolate biosynthetic process;BP:dTMP biosynthetic process;BP:one-carbon metabolic process;BP:tetrahydrofolate biosynthetic…	K13998	DHFR-TS	map00240; map00670; map00790;	Pyrimidine metabolism;One carbon pool by folate;Folate biosynthesis;
DN557726_c1_g1	2845	-0.508249	0.598841	no	down	0.790374	0.143694	no	up	1.88416	2.14396e-06	yes	up	1.18099	0.0504302	no	up	GAQ80220.1;	adenine phosphoribosyltransferase [Klebsormidium nitens];	gi|38503396|sp|P31166.2|APT1_ARATH;	RecName: Full=Adenine phosphoribosyltransferase 1, chloroplastic; Short=APRT 1; Short=AtAPT1; Flags: Precursor;	PF00156.24;	Pribosyltran;	Phosphoribosyl transferase domain;	------	------	------	------	GO:0006168; GO:0009116; GO:0006168; GO:0009116; GO:0006168; GO:0009116; GO:0006168; GO:0009116; GO:0005737; GO:0005737; GO:0005737; GO:0005737;GO:0003999; GO:0003999; GO:0003999; GO:0003999;	BP:adenine salvage;BP:nucleoside metabolic process;BP:adenine salvage;BP:nucleoside metabolic process;BP:adenine salvage;BP:nucleoside metabolic process;BP:adenine salvage;BP:nucleoside metabolic process;CC:cytoplasm;CC:cytoplasm;CC:cytoplasm;CC:cytoplasm;MF:adenine phosphoribosyltransferase activity;MF:adenine phosphoribosyltransferase activity;MF:adenine phosphoribosyltransferase activity;MF:ad…	K00759	APRT, apt	map00230;	Purine metabolism;
DN557726_c1_g3	1039	0.29422	0.727465	no	up	0.865199	0.0621358	no	up	1.77203	1.3406e-05	yes	up	1.38221	0.0030364	yes	up	GAQ88742.1;	adenine phosphoribosyltransferase [Klebsormidium nitens];	gi|75337694|sp|Q9SUW2.1|APT3_ARATH;	RecName: Full=Adenine phosphoribosyltransferase 3;	PF00156.24;	Pribosyltran;	Phosphoribosyl transferase domain;	COG0503;	F:Nucleotide transport and metabolism;	------	------	GO:0006168; GO:0009116; GO:0006168; GO:0009116; GO:0006168; GO:0009116; GO:0006168; GO:0009116; GO:0005737; GO:0005737; GO:0005737; GO:0005737;GO:0003999; GO:0003999; GO:0003999; GO:0003999;	BP:adenine salvage;BP:nucleoside metabolic process;BP:adenine salvage;BP:nucleoside metabolic process;BP:adenine salvage;BP:nucleoside metabolic process;BP:adenine salvage;BP:nucleoside metabolic process;CC:cytoplasm;CC:cytoplasm;CC:cytoplasm;CC:cytoplasm;MF:adenine phosphoribosyltransferase activity;MF:adenine phosphoribosyltransferase activity;MF:adenine phosphoribosyltransferase activity;MF:ad…	K00759	APRT, apt	map00230;	Purine metabolism;
DN557733_c1_g3	496	-1.14395	0.232659	no	down	1.3447	0.0163109	yes	up	1.66505	1	no	up	1.01559	0.0921549	no	up	YP_009306384.1;	hypothetical protei;	gi|110816488|sp|Q3BAI2.1|YCX91_PHAAO;	RecName: Full=Uncharacterized protein ORF91;	------	------	------	------	------	------	------	GO:0009507;	CC:chloroplast;	------	------	------	------
DN557753_c0_g3	1652	-1.1303	0.065021	no	down	0.0708644	0.911545	no	up	-0.490716	0.0624266	no	down	1.02865	0.000218814	yes	up	XP_005645742.1;	hypothetical protein COCSUDRAFT_24967 [Coccomyxa subellipsoidea C-169];	gi|403399391|sp|F4HW02.1|GAT1_ARATH;	RecName: Full=GABA transporter 1; Short=AtGAT1; AltName: Full=Bidirectional amino acid transporter 1;	PF01490.15;	Aa_trans;	Transmembrane amino acid transporter protein;	COG0814;	E:Amino acid transport and metabolism;	------	------	GO:0016021; GO:0016021; GO:0016021;	CC:integral component of membrane;CC:integral component of membrane;CC:integral component of membrane;	------	------	------	------
DN557770_c2_g2	421	0.686582	0.00481022	no	up	0.873027	0.000580897	no	up	0.922613	3.47939e-05	no	up	1.50702	9.21711e-07	yes	up	------	------	gi|75173208|sp|Q9FY93.1|NAC83_ARATH;	RecName: Full=NAC domain-containing protein 83; Short=ANAC083; AltName: Full=Protein VND-INTERACTING 2;	PF02365.12;	NAM;	No apical meristem;	------	------	------	------	------	------	------	------	------	------
DN557801_c0_g1	734	0.127514	0.950331	no	up	0.385927	0.738299	no	up	-0.546645	0.545122	no	down	1.72108	0.0042488	yes	up	GAQ92212.1;	hypothetical protein KFL_009470045 [Klebsormidium nitens];	------	------	------	------	------	------	------	------	------	------	------	K07025;K18551	K07025;SDT1	map00760;	Nicotinate and nicotinamide metabolism;
DN557804_c0_g2	1499	0.262417	0.614842	no	up	0.933312	0.000465871	no	up	1.26666	1.31184e-12	yes	up	1.21536	0.00011439	yes	up	GAQ85919.1;	3-hydroxy-2-methylbutyryl-CoA dehydrogenase [Klebsormidium nitens];	gi|3287857|sp|Q45223.1|HBD_BRADU;	RecName: Full=3-hydroxybutyryl-CoA dehydrogenase; AltName: Full=Beta-hydroxybutyryl-CoA dehydrogenase; Short=BHBD;	PF00725.19;	3HCDH;	3-hydroxyacyl-CoA dehydrogenase, C-terminal domain;	------	------	------	------	GO:0006631; GO:0006631; GO:0006631; GO:0006631;GO:0003857; GO:0070403; GO:0003857; GO:0070403; GO:0003857; GO:0070403; GO:0003857; GO:0008691; GO:0046872;	BP:fatty acid metabolic process;BP:fatty acid metabolic process;BP:fatty acid metabolic process;BP:fatty acid metabolic process;MF:3-hydroxyacyl-CoA dehydrogenase activity;MF:NAD+ binding;MF:3-hydroxyacyl-CoA dehydrogenase activity;MF:NAD+ binding;MF:3-hydroxyacyl-CoA dehydrogenase activity;MF:NAD+ binding;MF:3-hydroxyacyl-CoA dehydrogenase activity;MF:3-hydroxybutyryl-CoA dehydrogenase activity;…	K00074	paaH, hbd, fadB, mmgB	map00360; map00650;	Phenylalanine metabolism;Butanoate metabolism;
DN557910_c8_g2	713	0.52391	0.446894	no	up	0.91316	0.0570519	no	up	1.0443	0.00643218	yes	up	1.4383	0.000254539	yes	up	------	------	------	------	------	------	------	------	------	------	------	------	------	------	------	------	------
DN557921_c4_g1	3004	-0.885984	0.200947	no	down	0.412308	0.378307	no	up	-0.66341	0.0441259	no	down	1.52723	0.00456731	yes	up	------	------	gi|378405193|sp|O49726.2|PUP9_ARATH;	RecName: Full=Probable purine permease 9; Short=AtPUP9;	PF16913.2; PF00078.24;	PUNUT;RVT_1;	Purine nucleobase transmembrane transport;Reverse transcriptase;	------	------	------	------	------	------	------	------	------	------
DN557947_c0_g4	554	0.387974	0.52324	no	up	0.550933	0.245041	no	up	0.899776	0.00885672	no	up	1.15252	0.00197043	yes	up	YP_006073005.1;	rpl6 gene produc;	gi|417682|sp|P26861.2|RM06_MARPO;	RecName: Full=60S ribosomal protein L6, mitochondrial;	PF00347.20;	Ribosomal_L6;	Ribosomal protein L6;	COG0097;	J:Translation, ribosomal structure and biogenesis;	------	------	GO:0006412; GO:0006412; GO:0006412; GO:0006412; GO:0005739; GO:0005840; GO:0005739; GO:0005840; GO:0005739; GO:0005840; GO:0005739; GO:0005840;GO:0019843; GO:0003735; GO:0019843; GO:0003735; GO:0019843; GO:0003735; GO:0019843; GO:0003735;	BP:translation;BP:translation;BP:translation;BP:translation;CC:mitochondrion;CC:ribosome;CC:mitochondrion;CC:ribosome;CC:mitochondrion;CC:ribosome;CC:mitochondrion;CC:ribosome;MF:rRNA binding;MF:structural constituent of ribosome;MF:rRNA binding;MF:structural constituent of ribosome;MF:rRNA binding;MF:structural constituent of ribosome;MF:rRNA binding;MF:structural constituent of ribosome;	K02933	RP-L6, MRPL6, rplF	map03010;	Ribosome;
DN557948_c0_g1	1865	0.693261	0.425772	no	up	1.13753	2.65306e-06	yes	up	0.953489	9.70097e-08	no	up	-0.117216	0.72813	no	down	GAQ79338.1;	glutamyl-tRNA reductase [Klebsormidium nitens];	gi|2495155|sp|P93111.1|HEM11_CUCSA;	RecName: Full=Glutamyl-tRNA reductase 1, chloroplastic; Short=GluTR; Flags: Precursor;	PF01488.17; PF05201.12; PF00745.17; PF03807.14; PF02423.12; PF02254.15; PF03446.12; PF03435.15;	Shikimate_DH;GlutR_N;GlutR_dimer;F420_oxidored;OCD_Mu_crystall;TrkA_N;NAD_binding_2;Sacchrp_dh_NADP;	Shikimate / quinate 5-dehydrogenase;Glutamyl-tRNAGlu reductase, N-terminal domain;Glutamyl-tRNAGlu reductase, dimerisation domain;NADP oxidoreductase coenzyme F420-dependent;Ornithine cyclodeaminase/mu-crystallin family;TrkA-N domain;NAD binding domain of 6-phosphogluconate dehydrogenase;Saccharopine dehydrogenase NADP binding domain;	COG0373;	H:Coenzyme transport and metabolism;	------	------	GO:0006782; GO:0006782; GO:0006782;GO:0008883; GO:0050661; GO:0008883; GO:0050661; GO:0008883; GO:0050661;	BP:protoporphyrinogen IX biosynthetic process;BP:protoporphyrinogen IX biosynthetic process;BP:protoporphyrinogen IX biosynthetic process;MF:glutamyl-tRNA reductase activity;MF:NADP binding;MF:glutamyl-tRNA reductase activity;MF:NADP binding;MF:glutamyl-tRNA reductase activity;MF:NADP binding;	K02492	hemA	map00860;	Porphyrin and chlorophyll metabolism;
DN557987_c0_g1	2119	-0.635065	1	no	down	1.1925	0.000371715	yes	up	2.84929	1.98393e-58	yes	up	2.60575	6.90079e-42	yes	up	GAQ88668.1;	major facilitator superfamily protein [Klebsormidium nitens];	gi|754388961|sp|F4I9E1.1|NFD4_ARATH;	RecName: Full=Protein NUCLEAR FUSION DEFECTIVE 4;	PF07690.13; PF06813.10;	MFS_1;Nodulin-like;	Major Facilitator Superfamily;Nodulin-like;	------	------	------	------	GO:0055085; GO:0016021; GO:0016021; GO:0016021; GO:0016021; GO:0016021;	BP:transmembrane transport;CC:integral component of membrane;CC:integral component of membrane;CC:integral component of membrane;CC:integral component of membrane;CC:integral component of membrane;	------	------	------	------
DN558007_c2_g1	872	1.13229	0.000272111	yes	up	1.30193	1.20608e-08	yes	up	1.56215	1.45803e-17	yes	up	1.2772	3.7662e-06	yes	up	GAQ78148.1;	Cupredoxin superfamily protein [Klebsormidium nitens];	gi|75220730|sp|Q39131.1|LAML_ARATH;	RecName: Full=Lamin-like protein; Flags: Precursor;	PF02298.14;	Cu_bind_like;	Plastocyanin-like domain;	------	------	NOG140340;	S:Function unknown;	GO:0009055;	MF:electron carrier activity;	------	------	------	------
DN558023_c0_g2	2816	0.385225	0.355877	no	up	1.17867	1.63488e-07	yes	up	0.706379	0.000764629	no	up	0.852779	0.000827259	no	up	XP_002953298.1;	hypothetical protein VOLCADRAFT_109867 [Volvox carteri f. nagariensis];	gi|223635142|sp|Q8RWL2.2|CDPKT_ARATH;	RecName: Full=Calcium-dependent protein kinase 29;	PF00069.22; PF07714.14; PF06293.11;	Pkinase;Pkinase_Tyr;Kdo;	Protein kinase domain;Protein tyrosine kinase;Lipopolysaccharide kinase;	------	------	------	------	GO:0009738; GO:0035556; GO:0018105; GO:0046777; GO:0005737; GO:0005634; GO:0005886;GO:0005524; GO:0005509; GO:0004674; GO:0005524; GO:0005509; GO:0004674; GO:0005524; GO:0005509; GO:0004672; GO:0005524; GO:0005509; GO:0004672; GO:0005524; GO:0005509; GO:0009931; GO:0005516; GO:0004683;	BP:abscisic acid-activated signaling pathway;BP:intracellular signal transduction;BP:peptidyl-serine phosphorylation;BP:protein autophosphorylation;CC:cytoplasm;CC:nucleus;CC:plasma membrane;MF:ATP binding;MF:calcium ion binding;MF:protein serine/threonine kinase activity;MF:ATP binding;MF:calcium ion binding;MF:protein serine/threonine kinase activity;MF:ATP binding;MF:calcium ion binding;MF:pro…	------	------	------	------
DN558042_c8_g3	532	0.597438	0.315057	no	up	1.18154	0.00878358	yes	up	1.55617	2.95246e-06	yes	up	1.04746	0.0312697	yes	up	------	------	------	------	------	------	------	------	------	------	------	------	------	------	------	------	------
DN558060_c3_g1	629	0.723128	0.44216	no	up	1.05038	0.0865169	no	up	0.918045	0.0553187	no	up	1.22887	0.0328345	yes	up	------	------	------	------	------	------	------	------	------	------	------	------	------	------	------	------	------
DN558112_c1_g1	2022	0.42194	0.614447	no	up	0.375768	0.639682	no	up	0.625797	0.186438	no	up	1.03488	0.0252579	yes	up	------	------	------	------	------	------	------	------	------	------	------	------	------	K16296	SCPL-I	------	------
DN558157_c0_g1	1658	-0.347136	0.67623	no	down	0.430208	0.0805665	no	up	0.707944	3.35503e-09	no	up	1.27786	2.01919e-15	yes	up	GAQ81410.1;	aspartate aminotransferase [Klebsormidium nitens];	gi|1168258|sp|P46644.1|AAT3_ARATH;	RecName: Full=Aspartate aminotransferase 3, chloroplastic; AltName: Full=Protein YELLOW-LEAF-SPECIFIC GENE 4; AltName: Full=Transaminase A; Flags: Precursor;	PF00155.18;	Aminotran_1_2;	Aminotransferase class I and II;	COG1448;	E:Amino acid transport and metabolism;	------	------	GO:0009058; GO:0006520; GO:0009058; GO:0006520; GO:0009058; GO:0006520; GO:0009058; GO:0006520; GO:0009058; GO:0006520;GO:0004069; GO:0030170; GO:0004069; GO:0030170; GO:0004069; GO:0030170; GO:0004069; GO:0030170; GO:0004069; GO:0030170;	BP:biosynthetic process;BP:cellular amino acid metabolic process;BP:biosynthetic process;BP:cellular amino acid metabolic process;BP:biosynthetic process;BP:cellular amino acid metabolic process;BP:biosynthetic process;BP:cellular amino acid metabolic process;BP:biosynthetic process;BP:cellular amino acid metabolic process;MF:L-aspartat;MF:pyridoxal phosphate binding;MF:L-aspartat;MF:pyridoxal ph…	K14454	GOT1	map00220; map00350; map00270; map00330; map00710; map00950; map00250; map00360; map00960; map00400;	Arginine biosynthesis;Tyrosine metabolism;Cysteine and methionine metabolism;Arginine and proline metabolism;Carbon fixation in photosynthetic organisms;Isoquinoline alkaloid biosynthesis;Alanine, aspartate and glutamate metabolism;Phenylalanine metabolism;Tropane, piperidine and pyridine alkaloid biosynthesis;Phenylalanine, tyrosine and tryptophan biosynthesis;
DN558210_c1_g4	912	0.372367	0.850666	no	up	1.40942	0.0834395	no	up	1.70486	0.00619239	yes	up	1.34735	0.109194	no	up	GAQ89360.1;	Protein kinase-like [Klebsormidium nitens];	gi|281185491|sp|Q8VZG8.3|MIK2_ARATH;	RecName: Full=MDIS1-interacting receptor like kinase 2; Short=AtMIK2; AltName: Full=Probable LRR receptor-like serine/threonine-protein kinase At4g08850; Flags: Precursor;	PF00069.22; PF07714.14;	Pkinase;Pkinase_Tyr;	Protein kinase domain;Protein tyrosine kinase;	------	------	------	------	GO:0016021; GO:0016021; GO:0016021; GO:0016021; GO:0016021;GO:0005524; GO:0004672; GO:0005524; GO:0004672; GO:0005524; GO:0004672; GO:0005524; GO:0004672; GO:0005524; GO:0004672;	CC:integral component of membrane;CC:integral component of membrane;CC:integral component of membrane;CC:integral component of membrane;CC:integral component of membrane;MF:ATP binding;MF:protein kinase activity;MF:ATP binding;MF:protein kinase activity;MF:ATP binding;MF:protein kinase activity;MF:ATP binding;MF:protein kinase activity;MF:ATP binding;MF:protein kinase activity;	------	------	------	------
DN558215_c1_g1	1117	0.233141	0.749136	no	up	0.540995	0.345835	no	up	0.971483	0.00733108	no	up	1.66165	9.36189e-05	yes	up	------	------	------	------	------	------	------	------	------	------	------	------	------	------	------	------	------
DN558282_c0_g1	1089	0.264712	0.614822	no	up	1.03487	0.00342974	yes	up	1.11122	3.16013e-05	yes	up	0.737128	0.0840556	no	up	GAX79992.1;	hypothetical protein CEUSTIGMA_g7432.t1 [Chlamydomonas eustigma];	gi|122215618|sp|Q3EDF8.1|PPR28_ARATH;	RecName: Full=Pentatricopeptide repeat-containing protein At1g09900;	PF13041.3; PF12854.4; PF01535.17; PF13812.3; PF17177.1;	PPR_2;PPR_1;PPR;PPR_3;PPR_long;	PPR repeat family;PPR repeat;PPR repeat;Pentatricopeptide repeat domain;Pentacotripeptide-repeat region of PROPR;	------	------	------	------	GO:0005634;GO:0003676; GO:0008270;	CC:nucleus;MF:nucleic acid binding;MF:zinc ion binding;	------	------	------	------
DN558354_c1_g1	1453	1.26301	0.182768	no	up	1.87808	8.29767e-05	yes	up	2.54523	9.52885e-14	yes	up	3.17956	8.27906e-17	yes	up	GAQ80909.1;	Zinc finger RING-type domain containing protein [Klebsormidium nitens];	gi|68565285|sp|Q9FG21.1|ATL71_ARATH;	RecName: Full=Putative RING-H2 finger protein ATL71;	PF13639.3; PF12678.4; PF17123.2; PF00097.22; PF13923.3; PF13445.3; PF14634.3; PF12861.4; PF13920.3;	zf-RING_2;zf-rbx1;zf-RING_11;zf-C3HC4;zf-C3HC4_2;zf-RING_UBOX;zf-RING_5;zf-ANAPC11;zf-C3HC4_3;	Ring finger domain;RING-H2 zinc finger domain;RING-like zinc finger;Zinc finger, C3HC4 type;Zinc finger, C3HC4 type;RING-type zinc-finger;zinc-RING finger domain;Anaphase-promoting complex subunit 11 RING-H2 finger;Zinc finger, C3HC4 type;	------	------	------	------	GO:0016021; GO:0016021; GO:0016021; GO:0016021;	CC:integral component of membrane;CC:integral component of membrane;CC:integral component of membrane;CC:integral component of membrane;	------	------	------	------
DN558358_c4_g1	1181	-0.426993	0.691743	no	down	0.270983	0.370337	no	up	1.6753	3.59602e-09	yes	up	1.0521	0.0038016	yes	up	XP_013893331.1;	E1A/CREB-binding protein [Monoraphidium neglectum];	gi|75309213|sp|Q9FMK7.1|BT1_ARATH;	RecName: Full=BTB/POZ and TAZ domain-containing protein 1; AltName: Full=BTB and TAZ domain protein 1;	PF02135.13; PF00651.28;	zf-TAZ;BTB;	TAZ zinc finger;BTB/POZ domain;	COG5076; COG5076;	K:Transcription;B:Chromatin structure and dynamics;	------	------	GO:0006355; GO:0006355; GO:0006355; GO:0006355; GO:0006355; GO:0005634; GO:0005634; GO:0005634; GO:0005634; GO:0005634;GO:0004402; GO:0003712; GO:0008270; GO:0004402; GO:0003712; GO:0008270; GO:0004402; GO:0003712; GO:0008270; GO:0004402; GO:0003712; GO:0008270; GO:0004402; GO:0003712; GO:0008270;	BP:regulation of transcription, DNA-templated;BP:regulation of transcription, DNA-templated;BP:regulation of transcription, DNA-templated;BP:regulation of transcription, DNA-templated;BP:regulation of transcription, DNA-templated;CC:nucleus;CC:nucleus;CC:nucleus;CC:nucleus;CC:nucleus;MF:histone acetyltransferase activity;MF:transcription cofactor activity;MF:zinc ion binding;MF:histone acetyltran…	------	------	------	------
DN558362_c3_g1	1123	0.544741	0.648467	no	up	2.05027	3.64469e-05	yes	up	3.50592	2.37928e-25	yes	up	3.42491	3.65793e-15	yes	up	XP_005647310.1;	26S proteasome regulatory subunit [Coccomyxa subellipsoidea C-169];	gi|75265911|sp|Q9SIV2.2|PSD2A_ARATH;	RecName: Full=26S proteasome non-ATPase regulatory subunit 2 homolog A; AltName: Full=26S proteasome regulatory subunit RPN1a; Short=AtRPN1a; AltName: Full=26S proteasome regulatory subunit S2 homolog A;	------	------	------	------	------	------	------	GO:0030163; GO:0042176; GO:0030163; GO:0042176; GO:0030163; GO:0042176; GO:0030163; GO:0042176; GO:0008540; GO:0008540; GO:0008540; GO:0008540;GO:0030234; GO:0030234; GO:0030234; GO:0030234;	BP:protein catabolic process;BP:regulation of protein catabolic process;BP:protein catabolic process;BP:regulation of protein catabolic process;BP:protein catabolic process;BP:regulation of protein catabolic process;BP:protein catabolic process;BP:regulation of protein catabolic process;CC:proteasome regulatory particle, base subcomplex;CC:proteasome regulatory particle, base subcomplex;CC:protea…	K03028	PSMD2, RPN1	map03050;	Proteasome;
DN558374_c0_g1	2951	0.0636825	0.935014	no	up	0.770186	7.7031e-05	no	up	1.00527	3.21327e-14	yes	up	1.28884	4.81856e-06	yes	up	------	------	gi|75264516|sp|Q9M0E1.1|FBL77_ARATH;	RecName: Full=F-box/LRR-repeat protein At4g29420;	PF12937.4; PF00646.30;	F-box-like;F-box;	F-box-like;F-box domain;	------	------	------	------	------	------	------	------	------	------
DN558419_c0_g2	1392	0.118997	0.948499	no	up	1.52313	0.010563	yes	up	-0.0662612	0.933709	no	down	1.45156	0.0026298	yes	up	GAQ77566.1;	myo-inositol oxygenase [Klebsormidium nitens];	gi|75100552|sp|O82200.2|MIOX2_ARATH;	RecName: Full=Inositol oxygenase 2; AltName: Full=Myo-inositol oxygenase 2; Short=AtMIOX2; Short=MI oxygenase 2;	PF05153.12;	MIOX;	Myo-inositol oxygenase;	------	------	NOG02810;	S:Function unknown;	GO:0019310; GO:0019310; GO:0019310; GO:0005737; GO:0005737; GO:0005737;GO:0050113; GO:0005506; GO:0050113; GO:0005506; GO:0050113; GO:0005506;	BP:inositol catabolic process;BP:inositol catabolic process;BP:inositol catabolic process;CC:cytoplasm;CC:cytoplasm;CC:cytoplasm;MF:inositol oxygenase activity;MF:iron ion binding;MF:inositol oxygenase activity;MF:iron ion binding;MF:inositol oxygenase activity;MF:iron ion binding;	K00469	MIOX	map00053; map00562;	Ascorbate and aldarate metabolism;Inositol phosphate metabolism;
DN558439_c0_g1	4487	1.33484	3.18807e-05	yes	up	1.40754	1.03512e-08	yes	up	2.41798	1.29635e-22	yes	up	2.67997	4.84527e-33	yes	up	------	------	------	------	------	------	------	------	------	------	------	------	------	K05349	bglX	map00460; map00940; map00500;	Cyanoamino acid metabolism;Phenylpropanoid biosynthesis;Starch and sucrose metabolism;
DN558479_c0_g1	2687	0.928937	0.271306	no	up	1.77223	2.60001e-06	yes	up	2.34215	3.12762e-21	yes	up	1.91034	7.59438e-08	yes	up	------	------	------	------	------	------	------	------	------	------	------	------	------	------	------	------	------
DN558498_c0_g1	2109	0.6056	0.00675099	no	up	1.29282	3.04805e-15	yes	up	0.873363	2.14068e-09	no	up	1.67078	1.08295e-20	yes	up	GAQ84473.1;	2-oxoglutarat;	gi|209572586|sp|Q9SA98.2|ALKBH_ARATH;	RecName: Full=Alpha-ketoglutarate-dependent dioxygenase alkB; AltName: Full=Alkylated DNA repair protein alkB homolog;	PF13532.3;	2OG-FeII_Oxy_2;	2OG-F;	------	------	NOG92534;	S:Function unknown;	GO:0016021;GO:0016491; GO:0016491; GO:0051213;	CC:integral component of membrane;MF:oxidoreductase activity;MF:oxidoreductase activity;MF:dioxygenase activity;	------	------	------	------
DN558520_c0_g1	1319	-1.55608	0.00292324	yes	down	-0.102618	0.799073	no	down	-0.100136	0.806118	no	down	1.2499	3.15582e-07	yes	up	------	------	------	------	------	------	------	------	------	------	------	------	------	------	------	------	------
DN558540_c1_g1	1090	-0.451618	0.225313	no	down	0.337837	0.0944537	no	up	0.270865	0.0964095	no	up	1.16857	4.453e-08	yes	up	GAQ80240.1;	Dihydropyrimidine dehydrogenase [Klebsormidium nitens];	gi|75274372|sp|Q9LVI9.1|DPYD_ARATH;	RecName: Full=Dihydropyrimidine dehydrogenase;	PF01180.18;	DHO_dh;	Dihydroorotate dehydrogenase;	------	------	------	------	GO:0005737; GO:0005737; GO:0005737; GO:0005737;GO:0016627; GO:0016627; GO:0016627; GO:0016627;	CC:cytoplasm;CC:cytoplasm;CC:cytoplasm;CC:cytoplasm;MF:oxidoreductase activity, acting on the CH-CH group of donors;MF:oxidoreductase activity, acting on the CH-CH group of donors;MF:oxidoreductase activity, acting on the CH-CH group of donors;MF:oxidoreductase activity, acting on the CH-CH group of donors;	K00207	DPYD	map00240; map00770; map00410;	Pyrimidine metabolism;Pantothenate and CoA biosynthesis;beta-Alanine metabolism;
DN558642_c0_g8	905	-0.0711369	0.942727	no	down	0.683286	0.236144	no	up	0.781584	0.0337936	no	up	1.60335	2.22744e-06	yes	up	------	------	------	------	------	------	------	------	------	------	------	------	------	------	------	------	------
DN558665_c0_g2	1755	-0.471409	0.712918	no	down	0.329446	0.400834	no	up	0.88852	2.00404e-05	no	up	1.87741	4.00426e-12	yes	up	GAQ92294.1;	tetratricopeptide repeat domain containing protein [Klebsormidium nitens];	gi|75151287|sp|Q8GXU5.1|SDI1_ARATH;	RecName: Full=Protein SULFUR DEFICIENCY-INDUCED 1; Short=AtSDI1;	PF00515.25; PF07719.14; PF13181.3; PF14559.3; PF13374.3; PF12895.4;	TPR_1;TPR_2;TPR_8;TPR_19;TPR_10;ANAPC3;	Tetratricopeptide repeat;Tetratricopeptide repeat;Tetratricopeptide repeat;Tetratricopeptide repeat;Tetratricopeptide repeat;Anaphase-promoting complex, cyclosome, subunit 3;	------	------	------	------	------	------	------	------	------	------
DN558671_c2_g6	756	-0.316542	0.865524	no	down	0.520878	0.456608	no	up	1.03404	0.0177044	yes	up	0.559571	0.428011	no	up	XP_002957782.1;	hypothetical protein VOLCADRAFT_68554 [Volvox carteri f. nagariensis];	gi|172044784|sp|Q9SW11.2|PUB35_ARATH;	RecName: Full=U-box domain-containing protein 35; AltName: Full=Plant U-box protein 35; Includes: RecName: Full=E3 ubiquitin ligase; Includes: RecName: Full=Serine/threonine-protein kinase;	PF04564.12;	U-box;	U-box domain;	------	------	------	------	GO:0006950;GO:0005524; GO:0004672; GO:0004842; GO:0004842; GO:0005524; GO:0004672; GO:0004842; GO:0005524; GO:0004672; GO:0004842; GO:0005524; GO:0004672; GO:0004842;	BP:response to stress;MF:ATP binding;MF:protein kinase activity;MF:ubiquitin-protein transferase activity;MF:ubiquitin-protein transferase activity;MF:ATP binding;MF:protein kinase activity;MF:ubiquitin-protein transferase activity;MF:ATP binding;MF:protein kinase activity;MF:ubiquitin-protein transferase activity;MF:ATP binding;MF:protein kinase activity;MF:ubiquitin-protein transferase activity;	------	------	------	------
DN558678_c0_g1	4569	-0.689217	0.511549	no	down	1.0516	0.0213007	yes	up	0.503945	0.228462	no	up	1.40734	0.0197928	yes	up	GAQ93484.1;	hypothetical protein KFL_015700010 [Klebsormidium nitens];	gi|130582|sp|P10978.1|POLX_TOBAC;	RecName: Full=Retrovirus-related Pol polyprotein from transposon TNT 1-94; Includes: RecName: Full=Protease; Includes: RecName: Full=Reverse transcriptase; Includes: RecName: Full=Endonuclease;	PF07727.11; PF00665.23; PF14223.3; PF13976.3; PF13961.3; PF13683.3; PF00098.20;	RVT_2;rve;Retrotran_gag_2;gag_pre-integrs;DUF4219;rve_3;zf-CCHC;	Reverse transcriptase;Integrase core domain;gag-polypeptide of LTR copia-type;GAG-pre-integrase domain;Domain of unknown function;Integrase core domain;Zinc knuckle;	COG2801;	L:Replication, recombination and repair;	------	------	GO:0015074; GO:0015074; GO:0015074; GO:0015074; GO:0015074;GO:0003676; GO:0003676; GO:0008270; GO:0003676; GO:0008270; GO:0003676; GO:0003676;	BP:DNA integration;BP:DNA integration;BP:DNA integration;BP:DNA integration;BP:DNA integration;MF:nucleic acid binding;MF:nucleic acid binding;MF:zinc ion binding;MF:nucleic acid binding;MF:zinc ion binding;MF:nucleic acid binding;MF:nucleic acid binding;	------	------	------	------
DN558680_c2_g1	1572	0.600207	0.00881669	no	up	0.888858	1.47278e-08	no	up	1.16148	4.8511e-36	yes	up	1.03854	1.03763e-08	yes	up	GAQ84417.1;	ubiquitin-conjugating enzyme [Klebsormidium nitens];	gi|464986|sp|P35132.1|UBC9_ARATH;	RecName: Full=SUMO-conjugating enzyme UBC9; AltName: Full=UBCAT4B; AltName: Full=Ubiquitin carrier protein 9; AltName: Full=Ubiquitin-conjugating enzyme E2 9; AltName: Full=Ubiquitin-conjugating enzyme E2-17 kDa; AltName: Full=Ubiquitin-protein ligase 9;	PF00179.23;	UQ_con;	Ubiquitin-conjugating enzyme;	------	------	------	------	GO:0005524; GO:0016740; GO:0005524; GO:0016740; GO:0005524; GO:0016740;	MF:ATP binding;MF:transferase activity;MF:ATP binding;MF:transferase activity;MF:ATP binding;MF:transferase activity;	K06689	UBE2D, UBC4, UBC5	map04120; map04141;	Ubiquitin mediated proteolysis;Protein processing in endoplasmic reticulum;
DN558692_c0_g1	1323	-0.221654	0.749915	no	down	1.16074	0.00326348	yes	up	0.753779	0.02158	no	up	0.779145	0.121978	no	up	------	------	------	------	------	------	------	------	------	------	------	------	------	------	------	------	------
DN558727_c0_g2	2872	-0.189876	0.930863	no	down	0.952142	0.0279896	no	up	0.875686	0.0205879	no	up	1.43052	0.000196969	yes	up	GAQ77920.1;	Actin-related protein Arp2/3 complex subunit ARPC2 [Klebsormidium nitens];	gi|510437569|sp|F4IVU1.1|ARC2B_ARATH;	RecName: Full=Actin-related protein 2/3 complex subunit 2B; AltName: Full=Actin-related protein C2B; AltName: Full=Arp2/3 complex 34 kDa subunit; Short=p34-ARC;	PF04045.11;	P34-Arc;	Arp2/3 complex, 34 kD subunit p34-Arc;	------	------	------	------	GO:0030041; GO:0034314; GO:0030041; GO:0034314; GO:0030041; GO:0034314; GO:0005885; GO:0005737; GO:0005885; GO:0005737; GO:0005885; GO:0005737;GO:0003779; GO:0003779; GO:0003779;	BP:actin filament polymerization;BP:Arp2/3 complex-mediated actin nucleation;BP:actin filament polymerization;BP:Arp2/3 complex-mediated actin nucleation;BP:actin filament polymerization;BP:Arp2/3 complex-mediated actin nucleation;CC:Arp2/3 protein complex;CC:cytoplasm;CC:Arp2/3 protein complex;CC:cytoplasm;CC:Arp2/3 protein complex;CC:cytoplasm;MF:actin binding;MF:actin binding;MF:actin binding;	K05758	ARPC2	map04144;	Endocytosis;
DN558733_c1_g2	600	-0.927899	0.697041	no	down	0.890243	0.0461716	no	up	1.13022	0.000349881	yes	up	0.745876	0.172944	no	up	AGU68560.1;	PME1 [Penium margaritaceum];	gi|20455195|sp|P83218.1|PME_DAUCA;	RecName: Full=Pectinesterase; Short=PE; AltName: Full=Pectin methylesterase;	PF01095.16;	Pectinesterase;	Pectinesterase;	------	------	------	------	GO:0042545; GO:0045490; GO:0005618;GO:0045330; GO:0030599;	BP:cell wall modification;BP:pectin catabolic process;CC:cell wall;MF:aspartyl esterase activity;MF:pectinesterase activity;	K01051	E3.1.1.11	map00040;	Pentose and glucuronate interconversions;
DN558784_c1_g3	1196	-0.126003	0.955827	no	down	1.08636	0.00177714	yes	up	1.00145	0.0128359	yes	up	0.198241	0.77857	no	up	CCD17873.1;	xyloglucan endotransglucosylase/hydrolase [Micrasterias denticulata];	gi|543905|sp|P35694.1|XTH2_SOYBN;	RecName: Full=Xyloglucan endotransglucosylase/hydrolase 2; AltName: Full=Brassinosteroid-regulated protein BRU1; Flags: Precursor;	PF00722.18; PF06955.9;	Glyco_hydro_16;XET_C;	Glycosyl hydrolases family 16;Xyloglucan endo-transglycosylase;	------	------	------	------	GO:0005975; GO:0005975; GO:0005975; GO:0016021;GO:0004553; GO:0004553; GO:0004553;	BP:carbohydrate metabolic process;BP:carbohydrate metabolic process;BP:carbohydrate metabolic process;CC:integral component of membrane;MF:hydrolase activity, hydrolyzing O-glycosyl compounds;MF:hydrolase activity, hydrolyzing O-glycosyl compounds;MF:hydrolase activity, hydrolyzing O-glycosyl compounds;	K08235	E2.4.1.207	------	------
DN558808_c0_g2	831	0.670087	0.504368	no	up	2.1047	1.34628e-05	yes	up	1.71603	0.000123366	yes	up	1.28504	0.0538476	no	up	GAQ83035.1;	annexin [Klebsormidium nitens];	gi|75335595|sp|Q9LX08.1|ANXD6_ARATH;	RecName: Full=Annexin D6; AltName: Full=AnnAt6;	PF00191.17;	Annexin;	Annexin;	------	------	------	------	GO:0005509; GO:0005544;	MF:calcium ion binding;MF:calcium-dependent phospholipid binding;	K17095	ANXA7_11	------	------
DN558811_c0_g3	1242	0.357921	0.634892	no	up	1.15323	0.00916224	yes	up	0.952441	0.0169792	no	up	2.09464	1.97269e-06	yes	up	------	------	------	------	------	------	------	------	------	------	------	------	------	------	------	------	------
DN558876_c0_g3	859	-0.14124	0.952092	no	down	0.933458	0.0286117	no	up	1.42222	4.21339e-06	yes	up	0.57403	0.233849	no	up	------	------	------	------	------	------	------	------	------	------	------	------	------	------	------	------	------
DN558885_c3_g3	1095	-0.606568	0.549412	no	down	0.630971	0.0413036	no	up	1.04064	1.04717e-05	yes	up	1.15547	0.00106817	yes	up	GAQ87827.1;	alpha-L-arabinofuranosidase [Klebsormidium nitens];	gi|75265802|sp|Q9SG80.1|ASD1_ARATH;	RecName: Full=Alpha-L-arabinofuranosidase 1; Short=AtASD1; AltName: Full=Beta-D-xylosidase; Flags: Precursor;	------	------	------	------	------	------	------	GO:0046373;GO:0046556;	BP:L-arabinose metabolic process;MF:alpha-L-arabinofuranosidase activity;	K01209	abfA	map00520;	Amino sugar and nucleotide sugar metabolism;
DN558900_c1_g1	1385	-0.303213	0.861845	no	down	0.880757	1.39785e-09	no	up	1.28108	2.126e-37	yes	up	1.09831	7.14072e-07	yes	up	GAQ80281.1;	RNA-binding domain protein [Klebsormidium nitens];	gi|12230584|sp|Q08935.1|ROC1_NICSY;	RecName: Full=29 kDa ribonucleoprotein A, chloroplastic; AltName: Full=CP29A; Flags: Precursor;	PF00076.19; PF13893.3; PF16367.2;	RRM_1;RRM_5;RRM_7;	RNA recognition motif.;RNA recognition motif.;RNA recognition motif;	COG0724;	R:General function prediction only;	------	------	GO:0003723; GO:0003723; GO:0003723; GO:0003723; GO:0003723;	MF:RNA binding;MF:RNA binding;MF:RNA binding;MF:RNA binding;MF:RNA binding;	------	------	------	------
DN558952_c0_g1	2532	0.777629	0.156854	no	up	1.1721	2.48637e-05	yes	up	1.20385	2.32997e-07	yes	up	1.12699	0.00022987	yes	up	------	------	------	------	------	------	------	------	------	------	------	------	------	------	------	------	------
DN558980_c1_g2	782	0.171052	0.891269	no	up	1.22022	0.000926033	yes	up	1.57464	2.95639e-08	yes	up	1.1855	0.0016992	yes	up	------	------	------	------	------	------	------	------	------	------	------	------	------	------	------	------	------
DN559002_c2_g2	654	-0.563412	0.400531	no	down	0.182415	0.390508	no	up	0.563617	0.0042773	no	up	1.04214	1.6203e-05	yes	up	GAQ77563.1;	hypothetical protein KFL_000010120 [Klebsormidium nitens];	gi|12643282|sp|P43295.2|RD19B_ARATH;	RecName: Full=Probable cysteine protease RD19B; AltName: Full=RD19-like protein 1; AltName: Full=Thiol protease A1494; Flags: Precursor;	PF00112.20; PF03051.12;	Peptidase_C1;Peptidase_C1_2;	Papain family cysteine protease;Peptidase C1-like family;	COG4870;	O:Posttranslational modification, protein turnover, chaperones;	------	------	GO:0016021;GO:0008234; GO:0008234; GO:0008234; GO:0008234;	CC:integral component of membrane;MF:cysteine-type peptidase activity;MF:cysteine-type peptidase activity;MF:cysteine-type peptidase activity;MF:cysteine-type peptidase activity;	K01373	CTSF	------	------
DN559004_c1_g9	572	-0.246535	0.852743	no	down	1.1962	2.71716e-06	yes	up	1.19425	3.51108e-10	yes	up	1.54583	2.32233e-06	yes	up	XP_001696122.1;	predicted protein, partial [Chlamydomonas reinhardtii];	gi|75146864|sp|Q84KG5.1|CCD_CROSA;	RecName: Full=Carotenoid 9,1;	------	------	------	------	------	------	------	GO:0016121; GO:0016124; GO:0016021; GO:0005794; GO:0016021; GO:0005886; GO:0009506; GO:0005774;GO:0046872; GO:0016702; GO:0016702; GO:0046872; GO:0016702; GO:0045549; GO:0046872;	BP:carotene catabolic process;BP:xanthophyll catabolic process;CC:integral component of membrane;CC:Golgi apparatus;CC:integral component of membrane;CC:plasma membrane;CC:plasmodesma;CC:vacuolar membrane;MF:metal ion binding;MF:oxidoreductase activity, acting on single donors with incorporation of molecular oxygen, incorporation of two atoms of oxygen;MF:oxidoreductase activity, acting on single…	K11159	K11159	------	------
DN559005_c0_g4	1066	0.417514	0.784714	no	up	1.67686	1.02044e-08	yes	up	1.44023	1.62561e-11	yes	up	1.27925	7.3846e-05	yes	up	------	------	------	------	------	------	------	------	------	------	------	------	------	------	------	------	------
DN559009_c0_g1	696	0.0358538	0.977149	no	up	0.840734	0.0100205	no	up	1.03145	3.58689e-05	yes	up	0.753515	0.0404472	no	up	------	------	------	------	------	------	------	------	------	------	------	------	------	------	------	------	------
DN559022_c3_g3	676	-1.76308	0.366915	no	down	-0.125571	0.888266	no	down	1.10463	0.000968923	yes	up	0.680821	0.218608	no	up	------	------	------	------	------	------	------	------	------	------	------	------	------	------	------	------	------
DN559052_c2_g4	3009	0.382344	0.557985	no	up	0.81833	0.0313223	no	up	1.53836	4.06805e-10	yes	up	1.4638	8.80384e-06	yes	up	------	------	------	------	------	------	------	------	------	------	------	------	------	------	------	------	------
DN559141_c1_g1	1517	-1.32698	0.00230467	yes	down	-0.389563	0.207385	no	down	-1.05628	3.58195e-05	yes	down	0.0431977	0.926291	no	up	GAQ80716.1;	hypothetical protein KFL_000600330 [Klebsormidium nitens];	gi|75265896|sp|Q9SIN2.1|TBL39_ARATH;	RecName: Full=Protein trichome birefringence-like 39;	PF13839.3; PF14416.3;	PC-Esterase;PMR5N;	GDSL/SGNH-like Acyl-Esterase family found in Pmr5 and Cas1p;PMR5 N terminal Domain;	------	------	NOG124106;	S:Function unknown;	GO:0016021;	CC:integral component of membrane;	------	------	------	------
DN559154_c0_g1	1029	-0.570355	0.55195	no	down	0.35559	0.356634	no	up	1.23068	2.98729e-07	yes	up	1.42217	0.000302277	yes	up	------	------	gi|112717|sp|P17407.1|21KD_DAUCA;	RecName: Full=21 kDa protein; AltName: Full=1.2 protein; Flags: Precursor;	PF04043.12;	PMEI;	Plant invertase/pectin methylesterase inhibitor;	------	------	------	------	------	------	------	------	------	------
DN559161_c0_g1	789	-1.73407	0.344083	no	down	0.335944	0.668481	no	up	0.803871	0.105313	no	up	1.39508	0.0104424	yes	up	GAQ85043.1;	hypothetical protein KFL_002180170 [Klebsormidium nitens];	gi|75207696|sp|Q9STM6.1|GDL57_ARATH;	RecName: Full=GDSL esterase/lipase At3g48460; AltName: Full=Extracellular lipase At3g48460; Flags: Precursor;	------	------	------	------	------	------	------	GO:0006629; GO:0006629; GO:0006629;GO:0016298; GO:0016788; GO:0016298; GO:0016298;	BP:lipid metabolic process;BP:lipid metabolic process;BP:lipid metabolic process;MF:lipase activity;MF:hydrolase activity, acting on ester bonds;MF:lipase activity;MF:lipase activity;	------	------	------	------
DN559161_c0_g2	1078	-1.78016	0.362101	no	down	0.546252	0.378398	no	up	1.0729	0.0110496	yes	up	1.5458	0.00317896	yes	up	GAQ86618.1;	hypothetical protein KFL_003000110 [Klebsormidium nitens];	gi|75207696|sp|Q9STM6.1|GDL57_ARATH;	RecName: Full=GDSL esterase/lipase At3g48460; AltName: Full=Extracellular lipase At3g48460; Flags: Precursor;	------	------	------	------	------	------	------	GO:0016021;GO:0016788; GO:0016788;	CC:integral component of membrane;MF:hydrolase activity, acting on ester bonds;MF:hydrolase activity, acting on ester bonds;	------	------	------	------
DN559204_c0_g3	1099	0.414142	0.268425	no	up	0.884348	7.53795e-05	no	up	0.930498	4.54504e-08	no	up	1.39853	5.13386e-11	yes	up	GAQ86725.1;	ALR family protein [Klebsormidium nitens];	gi|75151306|sp|Q8GXX0.1|ERV1_ARATH;	RecName: Full=FAD-linked sulfhydryl oxidase ERV1; Short=AtErv1; AltName: Full=Mitochondrial sulfhydryl oxidase ERV1;	PF02148.16; PF04777.10;	zf-UBP;Evr1_Alr;	Zn-finger in ubiquitin-hydrolases and other protein;Erv1 / Alr family;	------	------	------	------	GO:0016972; GO:0016972; GO:0016972; GO:0016972; GO:0016972;	MF:thiol oxidase activity;MF:thiol oxidase activity;MF:thiol oxidase activity;MF:thiol oxidase activity;MF:thiol oxidase activity;	------	------	------	------
DN559208_c1_g1	1125	-0.315386	0.554017	no	down	0.249791	0.448144	no	up	0.430446	0.0311304	no	up	1.03449	7.86205e-05	yes	up	GAQ78830.1;	hypothetical protein KFL_000190480 [Klebsormidium nitens];	gi|27923880|sp|P59234.1|YIPL_SOLTU;	RecName: Full=Protein yippee-like;	PF03226.11;	Yippee-Mis18;	Yippee zinc-binding/DNA-binding /Mis18, centromere assembly;	------	------	NOG65731;	S:Function unknown;	GO:0046872; GO:0046872; GO:0046872; GO:0046872;	MF:metal ion binding;MF:metal ion binding;MF:metal ion binding;MF:metal ion binding;	------	------	------	------
DN559209_c1_g1	1492	0.513208	0.366342	no	up	0.833786	0.00616545	no	up	0.656386	0.0113994	no	up	1.22274	0.000671593	yes	up	GAQ81608.1;	NifU-like domain-containing proteins [Klebsormidium nitens];	gi|75273382|sp|Q9LIG6.1|NIFU4_ARATH;	RecName: Full=NifU-like protein 4, mitochondrial; Short=AtNfu-III; Short=AtNfu4; Flags: Precursor;	PF01106.14;	NifU;	NifU-like domain;	------	------	------	------	GO:0016226; GO:0016226; GO:0016226; GO:0016226;GO:0005506; GO:0051536; GO:0005506; GO:0051536; GO:0005506; GO:0051536; GO:0005506; GO:0051536;	BP:iron-sulfur cluster assembly;BP:iron-sulfur cluster assembly;BP:iron-sulfur cluster assembly;BP:iron-sulfur cluster assembly;MF:iron ion binding;MF:iron-sulfur cluster binding;MF:iron ion binding;MF:iron-sulfur cluster binding;MF:iron ion binding;MF:iron-sulfur cluster binding;MF:iron ion binding;MF:iron-sulfur cluster binding;	------	------	------	------
DN559211_c1_g2	652	-0.298743	0.704474	no	down	0.801578	0.112401	no	up	1.07725	0.00498084	yes	up	0.396469	0.486908	no	up	------	------	------	------	------	------	------	------	------	------	------	------	------	------	------	------	------
DN559213_c2_g2	480	1.31724	0.473893	no	up	1.00493	0.337544	no	up	1.56156	0.0341815	yes	up	1.13348	0.284575	no	up	------	------	------	------	------	------	------	------	------	------	------	------	------	------	------	------	------
DN559259_c1_g1	1299	0.122696	0.863626	no	up	0.589019	0.0402081	no	up	1.12271	3.12431e-11	yes	up	1.05788	1.81907e-05	yes	up	GAQ86412.1;	hypothetical protein KFL_002870160 [Klebsormidium nitens];	------	------	------	------	------	------	------	------	------	GO:0000124; GO:0000124;	CC:SAGA complex;CC:SAGA complex;	K11364	SGF29	------	------
DN559267_c0_g1	2528	-0.0562573	0.911094	no	down	0.611148	0.00226265	no	up	0.988185	3.85635e-13	no	up	1.34733	1.00498e-15	yes	up	GAQ91054.1;	hypothetical protein KFL_007200030 [Klebsormidium nitens];	gi|75324099|sp|Q6K9C3.1|RZP23_ORYSJ;	RecName: Full=Serine/arginine-rich splicing factor RSZ23; AltName: Full=RS-containing zinc finger protein 23; Short=Os-RSZ23; Short=Os-RSZp23;	------	------	------	------	------	------	------	GO:0003723; GO:0008270;	MF:RNA binding;MF:zinc ion binding;	K12896	SFRS7	map03040;	Spliceosome;
DN559278_c2_g1	544	0.0598085	0.98038	no	up	1.70338	2.04898e-06	yes	up	2.03274	2.74696e-18	yes	up	2.02944	9.18254e-06	yes	up	------	------	gi|75335555|sp|Q9LVL4.1|OFP3_ARATH;	RecName: Full=Transcription repressor OFP3; AltName: Full=Ovate family protein 3; Short=AtOFP3;	PF13724.3;	DNA_binding_2;	DNA-binding domain;	------	------	------	------	------	------	------	------	------	------
DN559340_c2_g2	881	1.05626	0.060555	no	up	1.02685	0.0998724	no	up	0.823914	0.0603632	no	up	1.16858	0.0170538	yes	up	------	------	------	------	------	------	------	------	------	------	------	------	------	------	------	------	------
DN559348_c2_g9	571	0.431222	0.786268	no	up	0.486087	0.674613	no	up	1.39663	0.0357675	yes	up	1.16285	0.176549	no	up	------	------	------	------	------	------	------	------	------	------	------	------	------	------	------	------	------
DN559445_c0_g2	2229	-0.901316	0.133117	no	down	-1.15469	0.000122708	yes	down	-0.0742647	0.768653	no	down	-0.123958	0.71336	no	down	GAQ85861.1;	MATE efflux family protein [Klebsormidium nitens];	gi|75333843|sp|Q9FHB6.1|DTX16_ARATH;	RecName: Full=Protein DETOXIFICATION 16; Short=AtDTX16; AltName: Full=Multidrug and toxic compound extrusion protein 16; Short=MATE protein 16;	PF01554.15; PF14667.3;	MatE;Polysacc_synt_C;	MatE;Polysaccharide biosynthesis C-terminal domain;	------	------	------	------	GO:0016021; GO:0016021; GO:0016021; GO:0016021;GO:0015297; GO:0015238; GO:0015297; GO:0015238; GO:0015297; GO:0015238; GO:0015297; GO:0015238;	CC:integral component of membrane;CC:integral component of membrane;CC:integral component of membrane;CC:integral component of membrane;MF:antiporter activity;MF:drug transmembrane transporter activity;MF:antiporter activity;MF:drug transmembrane transporter activity;MF:antiporter activity;MF:drug transmembrane transporter activity;MF:antiporter activity;MF:drug transmembrane transporter activity;	K03327	TC.MATE, SLC47A, norM, mdtK, dinF	------	------
DN559464_c2_g3	1299	-0.242529	0.859559	no	down	1.06604	0.0155958	yes	up	0.509064	0.241813	no	up	0.116789	0.870383	no	up	GAQ92256.1;	Mob1/phocein family protein [Klebsormidium nitens];	gi|75170617|sp|Q9FHI1.1|MOB1A_ARATH;	RecName: Full=MOB kinase activator-like 1A; AltName: Full=Mob1 homolog 1A; AltName: Full=Mps one binder kinase activator-like 1A;	------	------	------	------	------	------	------	------	------	K06685	MOB1, Mats	------	------
DN559518_c0_g3	487	-0.0909785	0.976081	no	down	0.651511	0.509265	no	up	1.31856	0.0332149	yes	up	1.21032	0.124269	no	up	------	------	------	------	------	------	------	------	------	------	------	------	------	------	------	------	------
DN559526_c1_g1	1065	1.40218	0.361258	no	up	2.94576	9.4574e-08	yes	up	3.01363	8.09735e-12	yes	up	3.30109	6.36611e-11	yes	up	------	------	gi|416694|sp|P33082.1|AXX15_SOYBN;	RecName: Full=Auxin-induced protein X15;	PF02519.11;	Auxin_inducible;	Auxin responsive protein;	------	------	------	------	------	------	K14488	SAUR	map04075;	Plant hormone signal transduction;
DN559531_c0_g2	839	-1.48584	0.000833423	yes	down	-1.26115	9.55479e-05	yes	down	-0.415187	0.119614	no	down	0.193901	0.643465	no	up	------	------	------	------	------	------	------	------	------	------	------	------	------	------	------	------	------
DN559545_c0_g1	2389	0.274432	0.72982	no	up	1.60771	4.23871e-10	yes	up	1.86623	2.70525e-20	yes	up	1.84583	7.02493e-13	yes	up	------	------	------	------	PF00226.28;	DnaJ;	DnaJ domain;	------	------	------	------	------	------	------	------	------	------
DN559545_c0_g2	576	0.634879	0.500324	no	up	1.56138	0.00101074	yes	up	1.83552	1.12174e-07	yes	up	1.72289	9.55142e-05	yes	up	XP_001418225.1;	predicted protein, partial [Ostreococcus lucimarinus CCE9901];	gi|62900324|sp|Q97BG9.1|DNAJ_THEVO;	RecName: Full=Chaperone protein DnaJ;	PF00226.28;	DnaJ;	DnaJ domain;	------	------	------	------	GO:0006457;GO:0051082; GO:0003676; GO:0008270;	BP:protein folding;MF:unfolded protein binding;MF:nucleic acid binding;MF:zinc ion binding;	------	------	------	------
DN559553_c0_g1	726	0.366289	0.637978	no	up	0.446962	0.541395	no	up	1.03805	0.00630778	yes	up	0.903155	0.0717959	no	up	------	------	------	------	------	------	------	------	------	------	------	------	------	------	------	------	------
DN559554_c0_g1	2387	0.429845	0.613547	no	up	0.935605	0.059666	no	up	1.74892	4.51035e-07	yes	up	1.88813	7.91582e-06	yes	up	GAQ90123.1;	Molybdenum cofactor biosynthesis pathway protein [Klebsormidium nitens];	gi|3023535|sp|Q39055.1|CNX2_ARATH;	RecName: Full=Cyclic pyranopterin monophosphate synthase, mitochondrial; AltName: Full=Molybdenum cofactor biosynthesis enzyme CNX2; AltName: Full=Molybdopterin biosynthesis protein CNX2; AltName: Full=Molybdopterin precursor Z synthase; Flags: Precursor;	------	------	------	------	------	------	------	GO:0006777; GO:0006777; GO:0006777; GO:0006777; GO:0006777; GO:0019008; GO:0019008; GO:0019008; GO:0019008; GO:0019008;GO:0051539; GO:0003824; GO:0046872; GO:0051539; GO:0003824; GO:0046872; GO:0051539; GO:0003824; GO:0046872; GO:0051539; GO:0003824; GO:0046872; GO:0051539; GO:0003824; GO:0046872;	BP:Mo-molybdopterin cofactor biosynthetic process;BP:Mo-molybdopterin cofactor biosynthetic process;BP:Mo-molybdopterin cofactor biosynthetic process;BP:Mo-molybdopterin cofactor biosynthetic process;BP:Mo-molybdopterin cofactor biosynthetic process;CC:molybdopterin synthase complex;CC:molybdopterin synthase complex;CC:molybdopterin synthase complex;CC:molybdopterin synthase complex;CC:molybdopte…	K03639	moaA, CNX2	map04122; map00790;	Sulfur relay system;Folate biosynthesis;
DN559638_c0_g1	1668	0.35031	0.712062	no	up	0.676471	0.193603	no	up	1.49684	2.51346e-07	yes	up	0.990117	0.0156052	no	up	------	------	------	------	------	------	------	------	------	------	------	------	------	------	------	------	------
DN559670_c0_g1	3165	0.107688	0.723189	no	up	0.435251	0.00030583	no	up	0.971136	7.53384e-27	no	up	1.0088	3.37398e-13	yes	up	GAQ83953.1;	Transcription factor TFIIE alpha subunit [Klebsormidium nitens];	gi|74857717|sp|Q557M8.1|T2EA_DICDI;	RecName: Full=General transcription factor IIE subunit 1; AltName: Full=Transcription initiation factor IIE subunit alpha; Short=TFIIE-alpha;	PF02002.14;	TFIIE_alpha;	TFIIE alpha subunit;	------	------	------	------	GO:0006355; GO:0006367; GO:0006355; GO:0006367; GO:0006355; GO:0006367; GO:0006367; GO:0006355; GO:0006367;GO:0043565; GO:0005524; GO:0004672; GO:0043565; GO:0043565; GO:0043565;	BP:regulation of transcription, DNA-templated;BP:transcription initiation from RNA polymerase II promoter;BP:regulation of transcription, DNA-templated;BP:transcription initiation from RNA polymerase II promoter;BP:regulation of transcription, DNA-templated;BP:transcription initiation from RNA polymerase II promoter;BP:transcription initiation from RNA polymerase II promoter;BP:regulation of tran…	K03136	TFIIE1, GTF2E1, TFA1, tfe	map03022;	Basal transcription factors;
DN559679_c0_g1	1192	1.09194	0.465405	no	up	1.60454	0.0172865	yes	up	1.22366	0.083316	no	up	0.96109	0.276759	no	up	------	------	------	------	------	------	------	------	------	------	------	------	------	------	------	------	------
DN559759_c1_g1	2111	-1.02992	0.0354143	yes	down	0.718546	0.00811339	no	up	0.923326	4.76356e-05	no	up	1.53723	1.66796e-09	yes	up	------	------	------	------	------	------	------	------	------	------	------	------	------	K13667	RUMI, KTELC1	map00514;	Other types of O-glycan biosynthesis;
DN559766_c0_g5	546	0.985985	0.024913	no	up	1.51703	1.54818e-08	yes	up	1.17105	1.61626e-06	yes	up	1.04712	0.000601308	yes	up	GAQ87374.1;	Serinc-domain containing serine and sphingolipid biosynthesis protein [Klebsormidium nitens];	gi|193806474|sp|A4FUZ5.1|SERC3_BOVIN;	RecName: Full=Serine incorporator 3;	PF03348.12;	Serinc;	Serine incorporator;	------	------	------	------	GO:0016021; GO:0016021; GO:0016021; GO:0016021;	CC:integral component of membrane;CC:integral component of membrane;CC:integral component of membrane;CC:integral component of membrane;	------	------	------	------
DN559797_c1_g1	2447	-0.0265885	0.987202	no	down	0.767212	0.0563169	no	up	1.24814	6.93256e-06	yes	up	0.780297	0.0573468	no	up	GAQ89964.1;	oligopeptide transporter [Klebsormidium nitens];	gi|67460974|sp|Q9FME8.1|OPT4_ARATH;	RecName: Full=Oligopeptide transporter 4; Short=AtOPT4;	------	------	------	------	------	------	------	GO:0055085; GO:0016021;	BP:transmembrane transport;CC:integral component of membrane;	------	------	------	------
DN559798_c0_g1	789	0.078663	0.970276	no	up	1.15659	0.136261	no	up	1.2728	0.0412816	yes	up	1.42642	0.0882771	no	up	GAQ88903.1;	hypothetical protein KFL_004680070 [Klebsormidium nitens];	gi|57012602|sp|Q8LE10.2|HA22I_ARATH;	RecName: Full=HVA22-like protein i; Short=AtHVA22i;	PF03134.16;	TB2_DP1_HVA22;	TB2/DP1, HVA22 family;	------	------	------	------	GO:0016020; GO:0016021; GO:0016021;	CC:membrane;CC:integral component of membrane;CC:integral component of membrane;	K17338	REEP1_2_3_4	------	------
[truncated: 739 more rows]

## Sheet: MEpurple
Gene_id	Length	Log2FC(L1/L11)	Pvalue	Significant	Regulate	Log2FC(L2/L11)	Padjust	Significant	Regulate	Log2FC(L3/L11)	Padjust	Significant	Regulate	Log2FC(L4/L11)	Padjust	Significant	Regulate	NR_hit-name	NR_description	Swiss-Prot_hit-name	Swiss-Prot_description	Pfam_id	Domain	Domain description	COG_id	COG_Functional Categories	NOG_id	NOG_Functional Categories	GO_id	GO_term	KO_id	KO_name	Pathway_id	Pathway_definition
DN521647_c0_g1	531	-0.000224898	0.999881	no	down	0.339289	1	no	up	0.72296	1	no	up	2.97732	0.000292529	yes	up	------	------	------	------	------	------	------	------	------	------	------	------	------	------	------	------	------
[truncated: 47 more rows]

## Sheet: MEred
Gene_id	Length	Log2FC(L1/L11)	Padjust	Significant	Regulate	Log2FC(L2/L11)	Padjust	Significant	Regulate	Log2FC(L3/L11)	Padjust	Significant	Regulate	Log2FC(L4/L11)	Padjust	Significant	Regulate	NR_hit-name	NR_description	Swiss-Prot_hit-name	Swiss-Prot_description	Pfam_id	Domain	Domain description	COG_id	COG_Functional Categories	NOG_id	NOG_Functional Categories	GO_id	GO_term	KO_id	KO_name	Pathway_id	Pathway_definition
[truncated: 529 more rows]

[truncated: 1 more sheets: MEpink]
