# Supplementary material for: Transcriptomic Sequencing and Co-Expression Network Analysis on Key Genes and Pathways Regulating Nitrogen Use Efficiency in Myriophyllum aquaticum
Source: Int J Mol Sci. 2019 Mar 29;20(7):1587. doi: 10.3390/ijms20071587 (PMC6480359; doi:10.3390/ijms20071587)
Supplement: Supplementary file 1 [file ijms-20-01587-s001.zip › Supplementary Materials/Supplementary Table S8.xlsx]

## Sheet: Supplementary Table S8
Table S8 Gene Ontology (GO) analysis of differentially expressed genes (DEGs) enriched in the positive and negative modules.

## Sheet: MEblue and MEpurple
GO ID	Term Type	Description	Number	FDR
GO:0030529	CC	intracellular ribonucleoprotein complex	9	1.80832e-07
GO:1990904	CC	ribonucleoprotein complex	9	1.80832e-07
GO:0032991	CC	macromolecular complex	38	1.80832e-07
GO:0043232	CC	intracellular non-membrane-bounded organelle	10	1.80832e-07
GO:0043228	CC	non-membrane-bounded organelle	10	1.80832e-07
GO:0005198	MF	structural molecule activity	7	1.80832e-07
GO:0003735	MF	structural constituent of ribosome	6	1.80832e-07
GO:0016491	MF	oxidoreductase activity	132	1.80832e-07
GO:0043436	BP	oxoacid metabolic process	64	2.58777e-07
GO:0006082	BP	organic acid metabolic process	64	2.58777e-07
GO:0006412	BP	translation	7	5.34609e-07
GO:0044267	BP	cellular protein metabolic process	19	7.28369e-07
GO:0005840	CC	ribosome	6	1.4138e-06
GO:0019752	BP	carboxylic acid metabolic process	61	1.9004e-06
GO:0044281	BP	small molecule metabolic process	94	2.44086e-06
GO:0044464	CC	cell part	177	1.07004e-05
GO:0044446	CC	intracellular organelle part	39	1.50931e-05
GO:0044422	CC	organelle part	39	1.50931e-05
GO:0046395	BP	carboxylic acid catabolic process	13	2.41135e-05
GO:0016054	BP	organic acid catabolic process	13	2.41135e-05
GO:0019538	BP	protein metabolic process	29	2.71128e-05
GO:0019184	BP	nonribosomal peptide biosynthetic process	5	2.71128e-05
GO:0006750	BP	glutathione biosynthetic process	5	2.71128e-05
GO:0004357	MF	glutamate-cysteine ligase activity	5	2.71128e-05
GO:0000829	MF	inositol heptakisphosphate kinase activity	6	2.82759e-05
GO:0006520	BP	cellular amino acid metabolic process	40	3.94217e-05
GO:0044424	CC	intracellular part	162	5.37795e-05
GO:0005575	CC	cellular_component	352	9.41333e-05
GO:0006518	BP	peptide metabolic process	12	9.78842e-05
GO:0009063	BP	cellular amino acid catabolic process	10	0.000134128
GO:0016818	MF	hydrolase activity, acting on acid anhydrides, in phosphorus-containing anhydrides	18	0.000134128
GO:0016817	MF	hydrolase activity, acting on acid anhydrides	18	0.000134128
GO:1901606	BP	alpha-amino acid catabolic process	9	0.000136151
GO:0043043	BP	peptide biosynthetic process	12	0.000154355
GO:0043603	BP	cellular amide metabolic process	14	0.000157946
GO:0016462	MF	pyrophosphatase activity	18	0.000157946
GO:0008152	BP	metabolic process	299	0.000221785
GO:0003824	MF	catalytic activity	423	0.000296996
GO:1901605	BP	alpha-amino acid metabolic process	27	0.000475218
GO:0044282	BP	small molecule catabolic process	14	0.000486481
GO:0043604	BP	amide biosynthetic process	14	0.000591808
GO:0017111	MF	nucleoside-triphosphatase activity	18	0.000591808
GO:0005525	MF	GTP binding	3	0.000591808
GO:0019001	MF	guanyl nucleotide binding	3	0.000591808
GO:0032561	MF	guanyl ribonucleotide binding	3	0.000591808
GO:0044712	BP	single-organism catabolic process	28	0.00066571
GO:0001882	MF	nucleoside binding	91	0.00073458
GO:0032549	MF	ribonucleoside binding	91	0.00073458
GO:1901565	BP	organonitrogen compound catabolic process	12	0.00086609
GO:0017076	MF	purine nucleotide binding	91	0.00086609
GO:0051213	MF	dioxygenase activity	18	0.000897229
GO:0044444	CC	cytoplasmic part	72	0.000970608
GO:0001883	MF	purine nucleoside binding	91	0.000970608
GO:0032550	MF	purine ribonucleoside binding	91	0.000970608
GO:0032555	MF	purine ribonucleotide binding	91	0.000970608
GO:0044710	BP	single-organism metabolic process	135	0.00102136
GO:0032553	MF	ribonucleotide binding	93	0.00104734
GO:0050662	MF	coenzyme binding	32	0.00106006
GO:0006270	BP	DNA replication initiation	5	0.00118637
GO:0006570	BP	tyrosine metabolic process	4	0.00121391
GO:0003988	MF	acetyl-CoA C-acyltransferase activity	4	0.00121391
GO:0035639	MF	purine ribonucleoside triphosphate binding	90	0.00148457
GO:0097367	MF	carbohydrate derivative binding	95	0.00157724
GO:0003723	MF	RNA binding	28	0.00172673
GO:0003924	MF	GTPase activity	2	0.00181433
GO:0009074	BP	aromatic amino acid family catabolic process	4	0.00325746
GO:1902222	BP	erythrose 4-phosphate/phosphoenolpyruvate family amino acid catabolic process	3	0.00502925
GO:0006559	BP	L-phenylalanine catabolic process	3	0.00502925
GO:0042732	BP	D-xylose metabolic process	3	0.00502925
GO:0033857	MF	diphosphoinositol-pentakisphosphate kinase activity	3	0.00502925
GO:0004411	MF	homogentisate 1,2-dioxygenase activity	3	0.00502925
GO:0009045	MF	xylose isomerase activity	3	0.00502925
GO:0000828	MF	inositol hexakisphosphate kinase activity	3	0.00502925
GO:0006020	BP	inositol metabolic process	5	0.00536771
GO:0016408	MF	C-acyltransferase activity	4	0.00647728
GO:0048037	MF	cofactor binding	39	0.00985845
GO:0006749	BP	glutathione metabolic process	5	0.0120478
GO:0046173	BP	polyol biosynthetic process	4	0.0120478
GO:0034645	BP	cellular macromolecule biosynthetic process	37	0.0124476
GO:0050660	MF	flavin adenine dinucleotide binding	15	0.0124476
GO:0016702	MF	oxidoreductase activity, acting on single donors with incorporation of molecular oxygen, incorporation of two atoms of oxygen	9	0.0126999
GO:0004497	MF	monooxygenase activity	18	0.0143073
GO:0009059	BP	macromolecule biosynthetic process	40	0.0160223
GO:0032958	BP	inositol phosphate biosynthetic process	3	0.016964
GO:0016701	MF	oxidoreductase activity, acting on single donors with incorporation of molecular oxygen	10	0.0182842
GO:0046906	MF	tetrapyrrole binding	29	0.0200598
GO:0015103	MF	inorganic anion transmembrane transporter activity	8	0.0209982
GO:0044445	CC	cytosolic part	1	0.0222324
GO:0005975	BP	carbohydrate metabolic process	56	0.0269527
GO:0005506	MF	iron ion binding	22	0.0269527
GO:0051287	MF	NAD binding	13	0.0269527
GO:0016639	MF	oxidoreductase activity, acting on the CH-NH2 group of donors, NAD or NADP as acceptor	4	0.0283914
GO:0004553	MF	hydrolase activity, hydrolyzing O-glycosyl compounds	26	0.0354399
GO:0020037	MF	heme binding	26	0.0368275
GO:0009055	MF	electron carrier activity	15	0.038611
GO:0016879	MF	ligase activity, forming carbon-nitrogen bonds	10	0.0416048

## Sheet: MEred and MEpink
GO ID	Term Type	Description	Number	FDR
GO:0032991	CC	macromolecular complex	28	1.48212e-05
GO:0044434	CC	chloroplast part	27	1.48212e-05
GO:0044435	CC	plastid part	27	1.48212e-05
GO:0030529	CC	intracellular ribonucleoprotein complex	8	9.00857e-05
GO:1990904	CC	ribonucleoprotein complex	8	9.00857e-05
GO:0003723	MF	RNA binding	14	0.00147916
GO:0003735	MF	structural constituent of ribosome	6	0.00147916
GO:0009765	BP	photosynthesis, light harvesting	8	0.00148043
GO:0016021	CC	integral component of membrane	188	0.00148043
GO:0031224	CC	intrinsic component of membrane	188	0.00164001
GO:1990939	MF	ATP-dependent microtubule motor activity	4	0.00178376
GO:0018298	BP	protein-chromophore linkage	9	0.00258339
GO:0009523	CC	photosystem II	8	0.00428218
GO:0042026	BP	protein refolding	6	0.0043111
GO:0009522	CC	photosystem I	8	0.0043111
GO:0016168	MF	chlorophyll binding	8	0.0043111
GO:0005840	CC	ribosome	6	0.00458711
GO:0007017	BP	microtubule-based process	18	0.00588342
GO:0043043	BP	peptide biosynthetic process	8	0.00674498
GO:0010091	BP	trichome branching	3	0.00674498
GO:0005976	BP	polysaccharide metabolic process	19	0.00774263
GO:0006412	BP	translation	8	0.00777036
GO:0009535	CC	chloroplast thylakoid membrane	11	0.00777036
GO:0055035	CC	plastid thylakoid membrane	11	0.00777036
GO:0005198	MF	structural molecule activity	11	0.00793145
GO:0009521	CC	photosystem	8	0.00813383
GO:0034357	CC	photosynthetic membrane	11	0.00813383
GO:0042651	CC	thylakoid membrane	11	0.00813383
GO:0043232	CC	intracellular non-membrane-bounded organelle	12	0.00887635
GO:0043228	CC	non-membrane-bounded organelle	12	0.00887635
GO:0044283	BP	small molecule biosynthetic process	26	0.00978104
GO:0044711	BP	single-organism biosynthetic process	50	0.00978104
GO:0099512	CC	supramolecular fiber	15	0.00978104
GO:0099513	CC	polymeric cytoskeletal fiber	15	0.00978104
GO:0005575	CC	cellular_component	337	0.00978104
GO:0044425	CC	membrane part	188	0.00978104
GO:0009570	CC	chloroplast stroma	13	0.0115136
GO:0009532	CC	plastid stroma	13	0.0115136
GO:0015631	MF	tubulin binding	12	0.0115136
GO:0005874	CC	microtubule	14	0.0160361
GO:0046394	BP	carboxylic acid biosynthetic process	21	0.0166018
GO:0016053	BP	organic acid biosynthetic process	21	0.0166018
GO:0008017	MF	microtubule binding	11	0.0178877
GO:0006073	BP	cellular glucan metabolic process	14	0.0185127
GO:0044042	BP	glucan metabolic process	14	0.0185127
GO:0044264	BP	cellular polysaccharide metabolic process	14	0.0185127
GO:0044436	CC	thylakoid part	12	0.0185127
GO:0006518	BP	peptide metabolic process	10	0.0188165
GO:0043604	BP	amide biosynthetic process	10	0.0188165
GO:0031122	BP	cytoplasmic microtubule organization	3	0.0257883
GO:0044262	BP	cellular carbohydrate metabolic process	17	0.0367884
GO:0043603	BP	cellular amide metabolic process	12	0.0389746
GO:0044391	CC	ribosomal subunit	1	0.0393333
GO:0052803	BP	imidazole-containing compound metabolic process	4	0.0406355
GO:0000105	BP	histidine biosynthetic process	4	0.0406355
GO:0000904	BP	cell morphogenesis involved in differentiation	4	0.0406355
GO:0006547	BP	histidine metabolic process	4	0.0406355
GO:0007623	BP	circadian rhythm	3	0.042735
GO:0048511	BP	rhythmic process	3	0.042735
