# Supplementary material for: Transcriptomic Sequencing and Co-Expression Network Analysis on Key Genes and Pathways Regulating Nitrogen Use Efficiency in Myriophyllum aquaticum
Source: Int J Mol Sci. 2019 Mar 29;20(7):1587. doi: 10.3390/ijms20071587 (PMC6480359; doi:10.3390/ijms20071587)
Supplement: Supplementary file 1 [file ijms-20-01587-s001.zip › Supplementary Materials/Supplementary Table S9.xlsx]

## Sheet: Supplementary Table S9
Table S9 Primers used for qRT-PCR in Myriophyllum aquaticum leaves under different ammonium concentrations.

## Sheet: Primers list
Supplementary Table S9: Primers used for qRT-PCR in Myriophyllum aquaticum at different concentrations of ammonium.
Primer ID	Gene ID	Gene description	Primer sequences (5'-3')	Length of sequence
Actin-F	DN548065_c4_g4	reference gene	CTTGGATTGAGCCTCATCAC	108
Actin-R			TGCACCTAGAGCAGTGTTCC
AS-F	DN561591_c5_g1	asparagine synthetase	ACCAAGAAGAGTCCCATTCC	94
AS-R			GTTCTTCCCGCAGAACTCAG
GOT-F	DN558157_c0_g1	aspartate aminotransferase	TAGCACGCAGAGCATCAAAG	104
GOT-R			TTCTCAGGGACAGGGAGTTG
PSPH-F	DN542100_c1_g1	phosphoserine phosphatase	ATTGGACTGCCAGAGCAATG	84
PSPH-R			GCCAGAGATGGCTTGAAGAG
TRP-F	DN539934_c0_g2	tryptophan synthase	TGCATGCCTTGACTGAACTC	114
TRP-R			TAAAGTGGGCTCTCCCTACC
LHC-F	DN561030_c5_g4	light-harvesting complex binding protein	TACTTGACCGGAGAATTCCC	92
LHC-R			CTCAAGAGCCCTGTTCTTGG
OGDH-F	DN537678_c0_g2	2-oxoglutarate dehydrogenase	GGTTTCGTGCCATCTTCCAG	89
OGDH-R			CATATCGAGTCGGGCACCAC
PAL-F	DN559452_c0_g1	phenylalanine ammonia-lyase	GTGCAGAGCAACACAATCAG	119
PAL-R			CTTGGCAAAGAGCCACTAAG
CAD-F	DN559807_c1_g3	cinnamyl-alcohol dehydrogenase	ATGTGGTGGTGGTTCCGTAG	124
CAD-R			CACCCAGCCAACTCAGAGAC
CHI-F	DN560142_c3_g2	chalcone isomerase	ATTTGGAAGGCCGCCGGAAC	94
CHI-R			GAGCCAGGAGGGAAGCTTTG
